# Supplementary material for: Transcriptomic Analysis of Rat Macrophages
Source: Front Immunol. 2021 Feb 1;11:594594. doi: 10.3389/fimmu.2020.594594 (PMC7902030; doi:10.3389/fimmu.2020.594594)
Supplement: Supplementary file 2 [file Table_1.xlsx]

## Sheet: AM vs BMDM
ID	AM Avg (log2)	BMDM Avg (log2)	Fold Change	P-val	FDR P-val	Gene Symbol	Description
17684931	2.33	8.83	-90.31	1.92e-19	5.85e-15	Rgs18	regulator of G-protein signaling 18
17630332	4.68	11.35	-102.06	2.52e-18	3.46e-14	Apoe	apolipoprotein E
17865432	9.74	3.07	102.19	3.41e-18	3.46e-14	Cxcr1	chemokine (C-X-C motif) receptor 1
17686992	2.73	7.97	-37.86	5.4e-18	4.11e-14	Akt3	v-akt murine thymoma viral oncogene homolog 3
17868657	2.22	9.15	-121.76	2.14e-17	1.3e-13	Adgre1	adhesion G protein-coupled receptor E1
17837998	2.62	6.88	-19.09	1.38e-16	6.98e-13	Ptk2	protein tyrosine kinase 2
17814795	3.09	7.49	-21.1	6.84e-16	2.83e-12	Fam49a	family with sequence similarity 49, member A
17721377	2.56	7.47	-30.14	7.44e-16	2.83e-12	Colec12	collectin sub-family member 12
17698159	8.23	2.94	39.04	1.71e-15	5.77e-12	Slc39a2	solute carrier family 39 (zinc transporter), member 2
17610996	2.23	7.97	-53.3	2.77e-15	8.44e-12	Enpp3	ectonucleotide pyrophosphatase/phosphodiesterase 3
17647139	3.14	8.26	-34.62	1.09e-14	2.67e-11	Gas7	growth arrest specific 7
17775140	3.21	7.47	-19.2	1.22e-14	2.67e-11	Prrg4	proline rich Gla (G-carboxyglutamic acid) 4 (transmembrane)
17777980	3.51	7.38	-14.65	1.3e-14	2.67e-11	Cd93	CD93 molecule
17736177	3.55	7.64	-17.11	1.38e-14	2.67e-11	Fyb	FYN binding protein
17791714	2.38	6.66	-19.34	1.4e-14	2.67e-11	Hpgds	hematopoietic prostaglandin D synthase
17862568	3.97	8.84	-29.38	1.4e-14	2.67e-11	Trem2	triggering receptor expressed on myeloid cells 2
17735924	4.11	9.79	-51.47	1.52e-14	2.72e-11	Emb	embigin
17723515	1.53	6.85	-39.82	2.57e-14	4.35e-11	RGD1309362	similar to interferon-inducible GTPase
17854969	8.26	3.55	26.15	3.28e-14	5.25e-11	Il20rb	interleukin 20 receptor beta
17849247	2.63	7.68	-33.06	4.04e-14	6.08e-11	Ccr5	chemokine (C-C motif) receptor 5
17735298	2.62	8.98	-82.18	4.19e-14	6.08e-11	F2rl2	coagulation factor II (thrombin) receptor-like 2
17750384	3.36	7.78	-21.4	6.68e-14	9.09e-11	Csf1	colony stimulating factor 1 (macrophage)
17685654	2.43	6.2	-13.57	6.87e-14	9.09e-11	Ralgps2	Ral GEF with PH domain and SH3 binding motif 2
17765662	2.62	6.05	-10.82	1.62e-13	2.04e-10	Sema6d	sema domain, transmembrane domain (TM), and cytoplasmic domain, (semaphorin) 6D
17755250	3.25	7.43	-18.06	1.7e-13	2.04e-10	Dse	dermatan sulfate epimerase
17876460	3.35	8.51	-35.73	1.74e-13	2.04e-10	Pls3	plastin 3
17828810	2.82	6.7	-14.72	1.87e-13	2.11e-10	Cpq	carboxypeptidase Q
17882665	6.59	2.94	12.53	2.03e-13	2.2e-10
17682115	4.49	8.85	-20.49	2.83e-13	2.97e-10	Slamf9	SLAM family member 9
17685159	4.14	9.19	-33.28	3.34e-13	3.39e-10	RGD1309104	similar to RIKEN cDNA 1700025G04 gene
17728754	4.41	9.64	-37.56	1.11e-12	1.09e-09
17686529	6.35	10.49	-17.61	1.17e-12	1.12e-09	Fcgr2b	Fc fragment of IgG, low affinity IIb, receptor
17787756	4.29	8.57	-19.46	1.26e-12	1.14e-09	Emp1	epithelial membrane protein 1
17688560	3.69	7.63	-15.36	1.27e-12	1.14e-09	Antxr2	anthrax toxin receptor 2
17821667	2.75	6.53	-13.65	1.34e-12	1.16e-09	Scin	scinderin
17803496	10.32	5.14	36.14	1.49e-12	1.26e-09	Pla2g2d	phospholipase A2, group IID
17662632	3.88	8.99	-34.62	1.66e-12	1.37e-09	Pitpnc1	phosphatidylinositol transfer protein, cytoplasmic 1
17686390	2.47	6.47	-15.97	2.72e-12	2.18e-09	Nuf2	NUF2, NDC80 kinetochore complex component
17637913	5.11	9.34	-18.82	3.43e-12	2.67e-09	Mki67	marker of proliferation Ki-67
17726394	1.91	6.92	-32.23	3.62e-12	2.73e-09
17774023	2.88	8.75	-58.46	3.68e-12	2.73e-09	Serping1	serpin peptidase inhibitor, clade G (C1 inhibitor), member 1
17630326	2.95	8.9	-61.53	3.78e-12	2.74e-09	Apoc1	apolipoprotein C-I
17868123	4.84	1.94	7.47	4.21e-12	2.98e-09	LOC102547811	uncharacterized LOC102547811
17768956	2.75	9.21	-87.85	4.41e-12	3.05e-09	Mmp9	matrix metallopeptidase 9
17864970	4.07	7.01	-7.64	5.01e-12	3.39e-09	Raph1	Ras association (RalGDS/AF-6) and pleckstrin homology domains 1
17725716	7.7	10.7	-8.01	5.63e-12	3.73e-09	Cd14	CD14 molecule
17740565	7.99	4.93	8.33	6.42e-12	4.15e-09	Tchh	trichohyalin
17630562	4.73	9.39	-25.24	6.61e-12	4.17e-09	Atp1a3	ATPase, Na+/K+ transporting, alpha 3 polypeptide
17746212	2.41	6.44	-16.36	6.72e-12	4.17e-09	Car2	carbonic anhydrase 2
17743509	5.47	2.05	10.74	7.26e-12	4.42e-09	Gipc2	GIPC PDZ domain containing family, member 2
17799006	2.82	6.85	-16.36	8.56e-12	5.11e-09	Zfp462	zinc finger protein 462
17836358	1.9	6.29	-21	9.69e-12	5.67e-09	Slc16a7	solute carrier family 16 (monocarboxylate transporter), member 7
17614165	2.86	7.84	-31.48	1.12e-11	6.42e-09	Kcnn4	potassium channel, calcium activated intermediate/small conductance subfamily N alpha, member 4
17882159	4.38	8.28	-14.86	1.14e-11	6.42e-09
17734430	6.07	2.96	8.62	1.24e-11	6.89e-09	Agt	angiotensinogen (serpin peptidase inhibitor, clade A, member 8)
17821719	2.66	5.89	-9.38	1.76e-11	9.58e-09	Stxbp6	syntaxin binding protein 6 (amisyn)
17617838	7.24	2.26	31.38	1.97e-11	1.05e-08	Alpk3	alpha-kinase 3
17684270	2.59	6.71	-17.34	2.1e-11	1.1e-08	Atp2b4	ATPase, Ca++ transporting, plasma membrane 4
17713739	8.82	11.41	-6	2.24e-11	1.16e-08	Ctsl	cathepsin L
17721215	2.44	6.25	-14.03	2.38e-11	1.21e-08	Prtfdc1	phosphoribosyl transferase domain containing 1
17662683	2.79	6.63	-14.24	2.44e-11	1.22e-08	Rgs9	regulator of G-protein signaling 9
17793583	4.02	6.95	-7.63	2.55e-11	1.25e-08	Foxp1	forkhead box P1
17705094	2.47	5.98	-11.37	3.07e-11	1.48e-08	Ednrb	endothelin receptor type B
17709873	2.82	7.72	-29.91	3.22e-11	1.53e-08	Stab1	stabilin 1
17722785	4.28	8.02	-13.43	3.63e-11	1.7e-08	Arhgap26	Rho GTPase activating protein 26
17624525	7.12	9.67	-5.87	3.78e-11	1.74e-08
17777079	3.07	6.72	-12.55	3.97e-11	1.79e-08	Bub1	BUB1 mitotic checkpoint serine/threonine kinase
17796002	3.49	6.87	-10.41	3.99e-11	1.79e-08	Eps8	epidermal growth factor receptor pathway substrate 8
17718710	8.34	4.8	11.7	4.11e-11	1.81e-08	Gmpr	guanosine monophosphate reductase
17641159	6.42	8.97	-5.85	4.16e-11	1.81e-08	Gda	guanine deaminase
17747899	3.73	7.65	-15.1	4.27e-11	1.83e-08	B3galnt1	beta-1,3-N-acetylgalactosaminyltransferase 1 (globoside blood group)
17625032	3.32	6.92	-12.19	4.4e-11	1.86e-08	Papss2	3-phosphoadenosine 5-phosphosulfate synthase 2
17699685	2.75	6.88	-17.53	4.57e-11	1.9e-08	Pbk	PDZ binding kinase
17615912	7.3	4.31	7.94	4.74e-11	1.93e-08	Klk6	kallikrein related-peptidase 6
17635148	7.09	4.19	7.49	4.76e-11	1.93e-08	Dgat2	diacylglycerol O-acyltransferase 2
17865233	2.72	5.86	-8.8	5.07e-11	2.03e-08	Bard1	BRCA1 associated RING domain 1
17732584	7.19	10.83	-12.48	5.18e-11	2.05e-08	Rrm2	ribonucleotide reductase M2
17641983	8.72	5.36	10.27	5.47e-11	2.13e-08	Pdlim1	PDZ and LIM domain 1
17751802	5.52	2.07	10.95	5.57e-11	2.14e-08	Clca4l	chloride channel calcium activated 4-like
17851581	4.19	7.44	-9.53	6.95e-11	2.64e-08	Arhgef12	Rho guanine nucleotide exchange factor (GEF) 12
17649444	2.64	9.68	-131.32	7.63e-11	2.87e-08	Ccl12	chemokine (C-C motif) ligand 12
17829943	3.69	8.83	-35.3	7.77e-11	2.88e-08	Ly6e	lymphocyte antigen 6 complex, locus E
17676396	4.41	8.58	-17.95	8e-11	2.93e-08	Fam20c	family with sequence similarity 20, member C
17618563	4.71	7.13	-5.37	8.51e-11	3.08e-08	Map6	microtubule-associated protein 6
17746941	4.28	7.01	-6.66	9.26e-11	3.32e-08	Ccna2	cyclin A2
17834914	7.02	3.99	8.18	1.24e-10	4.38e-08	Spic	Spi-C transcription factor (Spi-1/PU.1 related)
17622112	7.92	10.93	-8.06	1.28e-10	4.49e-08	Ifitm1	interferon induced transmembrane protein 1
17781129	3.03	6.77	-13.38	1.33e-10	4.61e-08	Abcb1b	ATP-binding cassette, subfamily B (MDR/TAP), member 1B
17649432	5.66	11.02	-41	1.39e-10	4.75e-08	Ccl7	chemokine (C-C motif) ligand 7
17749947	8.05	3.44	24.47	1.51e-10	5.09e-08	Cd2	Cd2 molecule
17686521	7.44	3.98	10.99	1.68e-10	5.63e-08	Fcrla	Fc receptor-like A
17855085	3.4	7.42	-16.16	1.75e-10	5.77e-08	Tf	transferrin
17749564	3.56	7.83	-19.2	1.81e-10	5.92e-08	Ciart; BC028528	circadian associated repressor of transcription; cDNA sequence BC028528 [Source:MGI Symbol;Acc:MGI:2385885]
17660863	4.19	7.8	-12.16	1.83e-10	5.92e-08	Top2a	topoisomerase (DNA) II alpha
17809656	2.44	5.65	-9.26	1.85e-10	5.92e-08	Kif2c	kinesin family member 2C
17858717	5.92	3.09	7.09	1.98e-10	6.29e-08	Il1rl2	interleukin 1 receptor-like 2
17715650	2.52	6.43	-15.13	2.01e-10	6.3e-08	Lrrc16a	leucine rich repeat containing 16A
17638220	3.34	7.83	-22.51	2.07e-10	6.41e-08	Ifitm3	interferon induced transmembrane protein 3
17735400	2.72	5.7	-7.89	2.24e-10	6.89e-08	Enc1	ectodermal-neural cortex 1
17745872	4.13	7.01	-7.36	3.35e-10	1.02e-07	Rai14	retinoic acid induced 14
17800494	6.81	4.31	5.67	3.58e-10	1.08e-07	Dhcr24	24-dehydrocholesterol reductase
17802931	6.59	10.22	-12.36	3.82e-10	1.13e-07	Stmn1	stathmin 1
17866309	3.32	6.67	-10.19	3.83e-10	1.13e-07	Hjurp	Holliday junction recognition protein
17846617	2.94	6.67	-13.35	3.89e-10	1.14e-07	Plod2	procollagen lysine, 2-oxoglutarate 5-dioxygenase 2
17622116	2.6	6.54	-15.33	4.11e-10	1.19e-07
17621392	2.34	5.63	-9.81	4.3e-10	1.24e-07	Htra1	HtrA serine peptidase 1
17701327	5.33	8.16	-7.13	4.45e-10	1.27e-07	Slc4a7	solute carrier family 4, sodium bicarbonate cotransporter, member 7
17789693	1.64	5.07	-10.74	4.61e-10	1.3e-07	Ica1	islet cell autoantigen 1
17708162	7.32	10.01	-6.44	4.7e-10	1.31e-07	Msr1	macrophage scavenger receptor 1
17723519	2.16	6.99	-28.38	4.84e-10	1.34e-07	MGC108823; LOC102549198; LOC100910979	similar to interferon-inducible GTPase; interferon-inducible GTPase 1-like
17682865	2.96	6.38	-10.75	5.04e-10	1.38e-07	Tlr5	toll-like receptor 5
17795389	5.16	2.73	5.42	5.15e-10	1.4e-07	Clec1a	C-type lectin domain family 1, member A
17630680	6.61	3.19	10.67	5.23e-10	1.41e-07	Ceacam1	carcinoembryonic antigen-related cell adhesion molecule 1 (biliary glycoprotein)
17827188	1.84	4.93	-8.52	5.57e-10	1.47e-07	Ckap4	cytoskeleton-associated protein 4
17749203	3.59	7.94	-20.35	5.57e-10	1.47e-07	LOC102549724; LOC102549828	late cornified envelope protein 1E-like
17781099	2.68	6.22	-11.65	6.16e-10	1.62e-07	Abcb1a	ATP-binding cassette, sub-family B (MDR/TAP), member 1A
17870350	4	1.41	6.03	6.42e-10	1.67e-07	LOC102557241; LOC363324	uncharacterized LOC102557241; similar to spermatogenesis associated glutamate (E)-rich protein 4d
17776606	2.59	6.59	-16.01	6.52e-10	1.68e-07	Slc30a4	solute carrier family 30 (zinc transporter), member 4
17861066	5.9	2.12	13.77	6.93e-10	1.77e-07	B3gnt7	UDP-GlcNAc:betaGal beta-1,3-N-acetylglucosaminyltransferase 7
17786970	4.5	7.83	-10.01	7.09e-10	1.8e-07	Clec4a	C-type lectin domain family 4, member A
17742771	4.59	7.52	-7.64	7.17e-10	1.8e-07	Cenpe	centromere protein E
17681646	8.43	4.25	18.09	8.44e-10	2.1e-07	Creg1	cellular repressor of E1A-stimulated genes 1
17870022	2.96	7.08	-17.35	8.78e-10	2.17e-07	C3	complement component 3
17867446	2.47	5.17	-6.49	8.87e-10	2.18e-07	Pros1	protein S (alpha)
17744073	2.96	6.97	-16.08	8.94e-10	2.18e-07	Vcan	versican
17659879	2.88	6.35	-11.11	9.32e-10	2.25e-07	Msi2	musashi RNA-binding protein 2
17749201	2.95	7.24	-19.51	9.5e-10	2.28e-07	LOC103691629; Lce1d	uncharacterized LOC103691629; late cornified envelope 1D [Source:RGD Symbol;Acc:1587794]
17687536	3.44	7.09	-12.57	9.95e-10	2.36e-07	Cenpf	centromere protein F
17680795	2.76	7.15	-20.96	1.04e-09	2.44e-07	Ptgs2	prostaglandin-endoperoxide synthase 2
17762597	1.99	5.64	-12.56	1.08e-09	2.52e-07	Dhrs9	dehydrogenase/reductase (SDR family) member 9
17681948	7.53	3.05	22.23	1.09e-09	2.52e-07	F11r	F11 receptor
17772999	3.72	6.85	-8.75	1.11e-09	2.56e-07	Spc25	SPC25, NDC80 kinetochore complex component
17621768	3.19	6.64	-10.91	1.12e-09	2.57e-07	Mgmt	O-6-methylguanine-DNA methyltransferase
17768892	4.51	7.56	-8.33	1.16e-09	2.63e-07	Ube2c	ubiquitin-conjugating enzyme E2C
17735546	4.72	6.98	-4.79	1.17e-09	2.63e-07	Cenpk	centromere protein K
17796762	6.52	8.74	-4.66	1.18e-09	2.64e-07	Rbpjl2	recombination signal binding protein for immunoglobulin kappa J region-like 2
17684571	4.02	6.52	-5.67	1.28e-09	2.85e-07	Nav1	neuron navigator 1
17789441	2.61	5.94	-10.07	1.31e-09	2.86e-07	Cdk6	cyclin-dependent kinase 6
17642062	3.26	6.63	-10.36	1.31e-09	2.86e-07	Blnk	B-cell linker
17828801	2.79	5.29	-5.66	1.36e-09	2.96e-07	Sdc2	syndecan 2
17652160	3.02	6.08	-8.33	1.39e-09	2.99e-07	Milr1	mast cell immunoglobulin-like receptor 1
17748289	5.7	8.79	-8.53	1.4e-09	2.99e-07	Tlr2	toll-like receptor 2
17636360	6.84	4.48	5.16	1.41e-09	3e-07	Rras2	related RAS viral (r-ras) oncogene homolog 2
17794022	4.45	7.33	-7.38	1.45e-09	3.06e-07	Plxnd1	plexin D1
17717827	4.7	8.93	-18.75	1.46e-09	3.06e-07	Mir23b; Npepo	microRNA 23b; aminopeptidase O
17843902	3.8	7.13	-10.01	1.54e-09	3.22e-07	Cadm1	cell adhesion molecule 1
17725002	6.71	3.23	11.15	1.62e-09	3.36e-07	Dsc2	desmocollin 2
17707973	3.55	6.75	-9.24	1.71e-09	3.51e-07	Tlr3	toll-like receptor 3
17625302	3.73	6.81	-8.45	1.84e-09	3.75e-07	Kif11	kinesin family member 11
17737346	2.3	5.53	-9.38	1.85e-09	3.75e-07	Trim55	tripartite motif-containing 55
17635403	5.5	8.62	-8.7	2.02e-09	4.08e-07	Folr2	folate receptor 2 (fetal)
17859327	3.28	6.71	-10.74	2.18e-09	4.36e-07	Sgol2	shugoshin-like 2 (S. pombe)
17819266	6.09	3.61	5.56	2.2e-09	4.37e-07	Crip2	cysteine-rich protein 2
17714914	9.01	6.86	4.44	2.34e-09	4.58e-07	Tpmt	thiopurine S-methyltransferase
17617874	3.52	6.42	-7.45	2.34e-09	4.58e-07	Pde8a	phosphodiesterase 8A
17744405	3.27	5.68	-5.31	2.36e-09	4.58e-07	Iqgap2	IQ motif containing GTPase activating protein 2
17779186	4.09	7.63	-11.65	2.36e-09	4.58e-07	Slpi	secretory leukocyte peptidase inhibitor
17693342	5.02	3.01	4.03	2.43e-09	4.67e-07	Stbd1	starch binding domain 1
17859773	4.29	6.47	-4.53	2.46e-09	4.68e-07	Abi2	abl-interactor 2
17817771	3.43	6.2	-6.84	2.46e-09	4.68e-07	Flrt2	fibronectin leucine rich transmembrane protein 2
17717992	2.99	5.56	-5.92	2.7e-09	5.11e-07	Tgfbi	transforming growth factor, beta induced
17768822	7.29	5.16	4.39	2.73e-09	5.13e-07	Dbndd2	dysbindin (dystrobrevin binding protein 1) domain containing 2
17715306	3.97	6.65	-6.42	3.19e-09	5.96e-07	Pxdc1	PX domain containing 1
17765104	3.93	6.95	-8.09	3.43e-09	6.37e-07	Nusap1	nucleolar and spindle associated protein 1
17684484	6.28	3.58	6.51	3.47e-09	6.4e-07	Rnpep	arginyl aminopeptidase (aminopeptidase B)
17845601	5.75	8.72	-7.84	3.89e-09	7.12e-07	Myo1e	myosin IE
17869930	2.88	7.01	-17.59	3.99e-09	7.23e-07	Sctr	secretin receptor
17707924	7.57	9.22	-3.15	3.99e-09	7.23e-07	Slc25a4	solute carrier family 25 (mitochondrial carrier; adenine nucleotide translocator), member 4
17796946	2.85	5.38	-5.75	4.12e-09	7.42e-07	Mybl1	myeloblastosis oncogene-like 1
17793546	3.36	7.49	-17.47	4.19e-09	7.49e-07	Frmd4b	FERM domain containing 4B
17687639	2.46	5.75	-9.74	4.37e-09	7.78e-07	Dtl	denticleless E3 ubiquitin protein ligase homolog (Drosophila)
17777174	3.11	5.42	-4.94	4.73e-09	8.37e-07	Ckap2l	cytoskeleton associated protein 2-like
17868057	4.67	1.92	6.75	4.83e-09	8.45e-07	LOC102547811	uncharacterized LOC102547811
17868324	4.67	1.92	6.75	4.83e-09	8.45e-07	LOC102547811	uncharacterized LOC102547811
17841223	7.12	4.14	7.93	4.94e-09	8.58e-07	Cela1	chymotrypsin-like elastase family, member 1
17736736	3.51	5.63	-4.34	5.19e-09	8.97e-07	Myo10	myosin X
17850348	4.08	7.21	-8.77	5.34e-09	9.19e-07	Spc24	SPC24, NDC80 kinetochore complex component
17615756	6.75	4.4	5.08	5.39e-09	9.21e-07	Siglec10	sialic acid binding Ig-like lectin 10
17868552	2.64	6.97	-20.02	5.42e-09	9.21e-07	Tmem37	transmembrane protein 37
17737360	2.59	5.93	-10.15	5.67e-09	9.58e-07	Cp	ceruloplasmin (ferroxidase)
17686172	6.04	8.13	-4.25	5.74e-09	9.65e-07	Atp1b1	ATPase, Na+/K+ transporting, beta 1 polypeptide
17694868	3.47	6.67	-9.18	5.82e-09	9.72e-07	Ncapg	non-SMC condensin I complex, subunit G
17861928	3.66	7.22	-11.77	5.96e-09	9.92e-07	St8sia4	ST8 alpha-N-acetyl-neuraminide alpha-2,8-sialyltransferase 4
17635894	2.73	5.58	-7.23	6.21e-09	1.03e-06	LOC499229	similar to very large inducible GTPase 1 isoform A
17618140	2.49	5.23	-6.68	6.71e-09	1.1e-06	Rab38	RAB38, member RAS oncogene family
17679492	7.08	4.21	7.29	6.72e-09	1.1e-06	Serpinb8	serpin peptidase inhibitor, clade B (ovalbumin), member 8
17740151	6.28	3.27	8.06	6.76e-09	1.1e-06	Kcnn3	potassium channel, calcium activated intermediate/small conductance subfamily N alpha, member 3
17635855	2.9	5.3	-5.26	7.13e-09	1.15e-06	Dchs1	dachsous cadherin-related 1
17827749	7.57	9.33	-3.39	7.29e-09	1.17e-06	Eea1	early endosome antigen 1
17857156	3.41	8.2	-27.6	7.92e-09	1.27e-06	LOC680920	similar to natural cytotoxicity triggering receptor 2
17637391	3.25	7.49	-18.86	8.3e-09	1.32e-06	Spn	sialophorin
17841962	2.06	6.16	-17.22	8.47e-09	1.34e-06	Trpc6	transient receptor potential cation channel, subfamily C, member 6
17735024	3.07	6.48	-10.62	8.77e-09	1.38e-06	Mef2c	myocyte enhancer factor 2C
17838242	7.03	1.87	35.85	8.99e-09	1.4e-06	Ly6al	lymphocyte antigen 6 complex, locus A-like
17787131	3.78	6.85	-8.39	9e-09	1.4e-06	Cdca3	cell division cycle associated 3
17879047	7.14	4.88	4.81	9.59e-09	1.48e-06	Tsc22d3	TSC22 domain family, member 3
17765853	9.63	7.63	4.01	9.6e-09	1.48e-06	Blvra	biliverdin reductase A
17646767	3.96	8.66	-25.83	9.89e-09	1.52e-06	Pmp22	peripheral myelin protein 22
17649616	4.5	9.51	-32.29	1.02e-08	1.55e-06	Wfdc21	WAP four-disulfide core domain 21
17672282	2.34	5.06	-6.56	1.02e-08	1.55e-06	Pdgfa	platelet-derived growth factor alpha polypeptide
17692187	5.03	7.85	-7.06	1.02e-08	1.55e-06	Sptbn1	spectrin, beta, non-erythrocytic 1
17817181	3.18	6.35	-8.97	1.05e-08	1.58e-06	Sipa1l1	signal-induced proliferation-associated 1 like 1
17649537	3.27	7.62	-20.34	1.09e-08	1.64e-06	Slfn4	schlafen 4
17661238	4.88	2.7	4.53	1.13e-08	1.68e-06	Krt15	keratin 15, type I
17757696	7.09	4.61	5.58	1.15e-08	1.7e-06	Lss	lanosterol synthase (2,3-oxidosqualene-lanosterol cyclase)
17836191	6.79	4.78	4.01	1.18e-08	1.74e-06	Rassf3	Ras association (RalGDS/AF-6) domain family member 3
17684540	4.35	7.31	-7.79	1.18e-08	1.74e-06	Nav1	neuron navigator 1
17846281	2.48	6.49	-16.11	1.19e-08	1.74e-06	Ttk	Ttk protein kinase
17650958	3.25	5.47	-4.63	1.21e-08	1.76e-06	Cdc6	cell division cycle 6
17758582	3.76	7.07	-9.92	1.24e-08	1.78e-06	Srgn	serglycin
17707551	1.73	5.01	-9.77	1.24e-08	1.78e-06	Ddx60	DEAD (Asp-Glu-Ala-Asp) box polypeptide 60
17621681	3.91	7.18	-9.66	1.24e-08	1.78e-06	Dock1	dedicator of cyto-kinesis 1
17735210	5.67	8.86	-9.1	1.25e-08	1.78e-06	Arsb	arylsulfatase B
17748330	2.54	5.21	-6.34	1.27e-08	1.8e-06	Mnd1	meiotic nuclear divisions 1
17671570	3.09	5.85	-6.76	1.3e-08	1.83e-06	Flt1	FMS-related tyrosine kinase 1
17731914	2.63	7.03	-21.15	1.31e-08	1.85e-06	Mmp2	matrix metallopeptidase 2
17753138	3.43	6.65	-9.33	1.4e-08	1.96e-06	RT1-Da	RT1 class II, locus Da
17882743	8.99	6.3	6.48	1.41e-08	1.97e-06
17873532	4.94	2.24	6.48	1.46e-08	2.03e-06	P2ry10	purinergic receptor P2Y, G-protein coupled, 10
17882025	9.67	6.64	8.16	1.51e-08	2.08e-06
17774944	7.69	5.29	5.26	1.51e-08	2.08e-06	Pdhx	pyruvate dehydrogenase complex, component X
17788929	5.95	8.79	-7.14	1.52e-08	2.08e-06	Sema3c	sema domain, immunoglobulin domain (Ig), short basic domain, secreted, (semaphorin) 3C
17787924	3.03	5.48	-5.46	1.57e-08	2.14e-06	Plekha5	pleckstrin homology domain containing, family A member 5
17653335	3.09	6.07	-7.88	1.59e-08	2.16e-06	Gcgr	glucagon receptor
17677699	3.26	6.16	-7.45	1.7e-08	2.3e-06	Kntc1	kinetochore associated 1
17694823	3.85	5.91	-4.17	1.72e-08	2.31e-06	Slit2	slit guidance ligand 2
17709230	3.77	6.56	-6.91	1.72e-08	2.31e-06	Gas6	growth arrest specific 6
17640701	2.73	5.93	-9.15	1.81e-08	2.41e-06	Ms4a7	membrane-spanning 4-domains, subfamily A, member 7
17822774	2.56	5.99	-10.79	1.82e-08	2.41e-06	Rab15	RAB15, member RAS oncogene family
17723341	3.75	7.09	-10.11	1.88e-08	2.48e-06	Lmnb1	lamin B1
17881357	6.88	3.35	11.51	1.97e-08	2.6e-06
17720423	7.62	4.99	6.16	2.04e-08	2.68e-06	Idi1	isopentenyl-diphosphate delta isomerase 1
17754704	4.19	7.29	-8.59	2.07e-08	2.7e-06	Cdk1	cyclin-dependent kinase 1
17797599	4	6.47	-5.57	2.18e-08	2.82e-06	Mms22l	MMS22-like, DNA repair protein
17712038	3.16	6.4	-9.47	2.18e-08	2.82e-06	Tusc3	tumor suppressor candidate 3
17723564	5.63	9.47	-14.29	2.2e-08	2.83e-06	Cd74	Cd74 molecule, major histocompatibility complex, class II invariant chain
17684990	8.56	5.61	7.73	2.3e-08	2.95e-06	Prg4	proteoglycan 4
17681515	2.68	4.98	-4.92	2.36e-08	3.01e-06	F5	coagulation factor V (proaccelerin, labile factor)
17715835	5.41	8.29	-7.37	2.36e-08	3.01e-06	Hist1h2ai	histone cluster 1, H2ai
17873839	3.37	5.65	-4.86	2.37e-08	3.01e-06	Cenpi	centromere protein I
17632683	4.52	2.92	3.02	2.43e-08	3.06e-06	Rcn3	reticulocalbin 3, EF-hand calcium binding domain
17868054	4.47	2.41	4.18	2.56e-08	3.22e-06	LOC363337; LOC684084	similar to RIKEN cDNA 1700081O22; hypothetical protein LOC684084
17832085	6.11	3.73	5.18	2.61e-08	3.27e-06	Cacnb3	calcium channel, voltage-dependent, beta 3 subunit
17659755	6.99	4.76	4.68	2.71e-08	3.38e-06	Gdpd1	glycerophosphodiester phosphodiesterase domain containing 1
17715737	3.61	6.38	-6.81	2.85e-08	3.54e-06	Hist1h1a	histone cluster 1, H1a
17671080	4.18	6.08	-3.73	2.87e-08	3.55e-06	Cdc45	cell division cycle 45
17875933	2.29	4.92	-6.22	2.9e-08	3.57e-06	Gpr34	G protein-coupled receptor 34
17781387	2.76	5.05	-4.9	3.02e-08	3.71e-06	Gng11	guanine nucleotide binding protein (G protein), gamma 11
17728080	4.28	6.25	-3.92	3.15e-08	3.84e-06	Mcm5	minichromosome maintenance complex component 5
17786114	3.17	5.65	-5.58	3.32e-08	4.02e-06	Fancd2	Fanconi anemia, complementation group D2
17776942	4.41	6.93	-5.73	3.32e-08	4.02e-06	Ncaph	non-SMC condensin I complex, subunit H
17882343	3.69	5.92	-4.68	3.37e-08	4.07e-06
17694416	5.93	3.26	6.37	3.44e-08	4.14e-06	Rhoh	ras homolog family member H
17697904	4.95	7.11	-4.47	3.45e-08	4.14e-06	Cdkn3	cyclin-dependent kinase inhibitor 3
17687699	4.71	6.67	-3.87	3.53e-08	4.19e-06	Traf3ip3	TRAF3 interacting protein 3
17802144	2.81	5.42	-6.08	3.54e-08	4.19e-06	Clspn	claspin
17861381	2.73	4.76	-4.07	3.54e-08	4.19e-06	Mroh2a	maestro heat-like repeat family member 2A; maestro heat-like repeat family member 2A [Source:MGI Symbol;Acc:MGI:3705228]
17749878	7.83	6.21	3.07	3.58e-08	4.22e-06	Man1a2	mannosidase, alpha, class 1A, member 2
17705145	2.95	6.44	-11.29	3.63e-08	4.27e-06	Spry2	sprouty RTK signaling antagonist 2
17873058	3.1	6.23	-8.8	3.67e-08	4.28e-06	Kif4a	kinesin family member 4A
17799894	5.64	3.21	5.4	3.67e-08	4.28e-06	Hook1	hook microtubule-tethering protein 1
17621084	6.68	9.11	-5.38	3.75e-08	4.34e-06	Itgam	integrin, alpha M
17659230	4.65	7.32	-6.36	3.75e-08	4.34e-06	Myo1d	myosin ID
17721250	2.93	5.28	-5.09	3.77e-08	4.34e-06	Mastl	microtubule associated serine/threonine kinase-like
17694921	3.15	5.68	-5.76	3.78e-08	4.34e-06	Cd38	CD38 molecule
17750295	2.28	5.61	-10.05	3.8e-08	4.34e-06	LOC100912312	uncharacterized LOC100912312
17655510	3.52	5.73	-4.63	3.82e-08	4.34e-06	Hmmr	hyaluronan mediated motility receptor (RHAMM)
17741886	7.75	5.48	4.83	3.82e-08	4.34e-06	Sort1	sortilin 1
17765366	7.03	5.26	3.42	3.9e-08	4.41e-06	Tmem62	transmembrane protein 62
17610935	7.02	4.21	7.02	3.93e-08	4.42e-06	L3mbtl3	l(3)mbt-like 3 (Drosophila)
17795691	2.05	4.47	-5.35	4.03e-08	4.53e-06	Klra1	killer cell lectin-like receptor, subfamily A, member 1
17725639	5.54	7.34	-3.49	4.06e-08	4.53e-06	Tmem173	transmembrane protein 173
17853237	3.75	6.63	-7.38	4.06e-08	4.53e-06	Kif23	kinesin family member 23
17744878	2.46	5.8	-10.16	4.17e-08	4.63e-06	Cenph	centromere protein H
17645238	3	5.71	-6.53	4.2e-08	4.64e-06	Havcr2	hepatitis A virus cellular receptor 2
17632692	7.26	4.5	6.78	4.22e-08	4.64e-06	Fcgrt	Fc fragment of IgG, receptor, transporter, alpha
17699849	2.96	5.41	-5.47	4.25e-08	4.64e-06	Loxl2	lysyl oxidase-like 2 [Source:RGD Symbol;Acc:1308435]
17700958	6.16	8.05	-3.71	4.26e-08	4.64e-06	Vcl	vinculin
17868197	4.24	1.77	5.54	4.28e-08	4.64e-06	LOC679711; LOC102557302	similar to RIKEN cDNA 5031410I06; uncharacterized LOC102557302 [Source:RGD Symbol;Acc:7730632]
17869485	4.24	1.77	5.54	4.28e-08	4.64e-06	LOC679711	similar to RIKEN cDNA 5031410I06
17870285	4.24	1.77	5.54	4.28e-08	4.64e-06
17863003	2.35	6.29	-15.39	4.36e-08	4.7e-06	Clic5	chloride intracellular channel 5
17702719	4.48	2.46	4.06	4.54e-08	4.88e-06	RGD1560492	similar to leishmanolysin-like (metallopeptidase M8 family)
17707739	2.34	4.6	-4.8	4.78e-08	5.12e-06	Neil3	nei-like DNA glycosylase 3
17627340	2.31	4.9	-6.01	4.87e-08	5.2e-06	Phactr2	phosphatase and actin regulator 2
17688749	9.22	6.91	4.94	5e-08	5.32e-06	Naaa	N-acylethanolamine acid amidase
17667521	3.09	5.54	-5.45	5.09e-08	5.39e-06	Btg3	BTG family, member 3
17835304	3.84	5.85	-4	5.1e-08	5.39e-06	Plxnc1	plexin C1
17858730	5.05	2.84	4.64	5.25e-08	5.53e-06	Il1rl1	interleukin 1 receptor-like 1
17688796	6.38	4.27	4.34	5.38e-08	5.65e-06	Cdkl2	cyclin-dependent kinase-like 2 (CDC2-related kinase)
17611225	3.17	5.42	-4.74	5.43e-08	5.68e-06	Cenpw	centromere protein W
17619844	3.04	5.83	-6.93	5.99e-08	6.24e-06	Xylt1	xylosyltransferase 1
17753328	2.84	4.8	-3.88	6.14e-08	6.37e-06	Itpr3	inositol 1,4,5-trisphosphate receptor, type 3
17715828	6.78	8.72	-3.82	6.16e-08	6.37e-06	LOC100360754	histone cluster 1, H2ae-like
17759590	8.49	5.63	7.23	6.33e-08	6.51e-06	Arrdc3	arrestin domain containing 3
17853421	4.06	5.7	-3.11	6.33e-08	6.51e-06	Zwilch	zwilch kinetochore protein
17836254	3.33	6.18	-7.22	6.5e-08	6.66e-06	Srgap1	SLIT-ROBO Rho GTPase activating protein 1
17645401	3.02	5.31	-4.88	6.59e-08	6.73e-06	Gfpt2	glutamine-fructose-6-phosphate transaminase 2
17764983	4.72	7.23	-5.72	6.74e-08	6.86e-06	Casc5; LOC100911204	cancer susceptibility candidate 5; protein CASC5-like
17857860	2.82	5.81	-7.96	6.95e-08	7.05e-06	Cenpq	centromere protein Q
17682015	6.06	8.19	-4.37	6.99e-08	7.06e-06
17832605	2.68	4.69	-4.03	7.12e-08	7.18e-06	Espl1	extra spindle pole bodies like 1, separase
17662919	4.7	2.62	4.24	7.23e-08	7.26e-06	Abca5	ATP-binding cassette, subfamily A (ABC1), member 5
17765739	3.54	6.67	-8.72	7.48e-08	7.49e-06	Dut	deoxyuridine triphosphatase
17806775	4.33	7.32	-7.94	7.64e-08	7.63e-06	Cd72	Cd72 molecule
17815078	3.93	8.82	-29.68	7.74e-08	7.7e-06	Rrm2	ribonucleotide reductase M2
17881967	5.09	7.5	-5.32	8.18e-08	8.11e-06
17727409	7.15	4.16	7.9	8.4e-08	8.3e-06	Cndp1	carnosine dipeptidase 1 (metallopeptidase M20 family)
17781257	3.61	7.51	-14.85	8.88e-08	8.74e-06	Cdk14	cyclin-dependent kinase 14
17719171	3.93	6.14	-4.63	8.91e-08	8.74e-06	Irf4	interferon regulatory factor 4
17746727	4.8	2.61	4.55	9.58e-08	9.37e-06	Gpr160	G protein-coupled receptor 160
17731247	3.87	6.39	-5.72	9.71e-08	9.47e-06	Nrp1	neuropilin 1
17725044	5.62	8.77	-8.84	9.74e-08	9.47e-06	B4galt6	UDP-Gal:betaGlcNAc beta 1,4-galactosyltransferase, polypeptide 6
17744014	2.85	6.38	-11.54	1e-07	9.7e-06	Mef2c	myocyte enhancer factor 2C
17753258	4.04	6.12	-4.23	1.02e-07	9.87e-06	Kifc1	kinesin family member C1
17797253	4.94	6.6	-3.15	1.02e-07	9.87e-06	Ccne2	cyclin E2
17759900	4.97	6.52	-2.91	1.04e-07	1e-05	Sapcd2	suppressor APC domain containing 2
17771257	3.28	5.43	-4.45	1.08e-07	1.03e-05	Dnm1	dynamin 1
17683445	5.08	7.34	-4.79	1.08e-07	1.03e-05	Bcl2	B-cell CLL/lymphoma 2
17628264	3.94	6.41	-5.57	1.09e-07	1.04e-05	Fbxo5	F-box protein 5
17658797	3.25	5.67	-5.39	1.18e-07	1.11e-05	Spag5	sperm associated antigen 5
17625347	4.79	2.05	6.72	1.18e-07	1.11e-05	Ffar4	free fatty acid receptor 4
17775655	6.25	3.96	4.9	1.18e-07	1.12e-05	Bmf	Bcl2 modifying factor
17820182	3.53	7.25	-13.17	1.19e-07	1.12e-05	Rasgrp3	RAS guanyl releasing protein 3 (calcium and DAG-regulated)
17808608	3.35	7.68	-20.04	1.21e-07	1.14e-05	Cks1l	CDC28 protein kinase regulatory subunit 1-like [Source:RGD Symbol;Acc:1583529]
17701689	2.6	5.85	-9.54	1.22e-07	1.14e-05	Fermt2	fermitin family member 2
17733179	3.88	6.09	-4.64	1.23e-07	1.14e-05	Cenpt	centromere protein T
17835359	6.52	7.74	-2.32	1.26e-07	1.17e-05	Nudt4	nudix (nucleoside diphosphate linked moiety X)-type motif 4
17764218	3.04	6.19	-8.83	1.27e-07	1.17e-05	Tp53i11	tumor protein p53 inducible protein 11
17759849	5.81	3.86	3.87	1.28e-07	1.18e-05	Tprn	taperin
17711701	4.87	7.47	-6.08	1.32e-07	1.21e-05	Cenpu	centromere protein U
17692832	2.86	4.52	-3.17	1.36e-07	1.24e-05	Pkd2	polycystic kidney disease 2 (autosomal dominant)
17712135	8.33	6.44	3.71	1.38e-07	1.26e-05	Gsr	glutathione reductase
17870609	4.51	7.06	-5.87	1.4e-07	1.27e-05	2006-09-01	septin 6
17866137	5.29	7.19	-3.74	1.4e-07	1.27e-05	RGD1563917	similar to Nuclear autoantigen Sp-100 (Speckled 100 kDa)
17743746	4.77	7.14	-5.19	1.42e-07	1.28e-05	Wls	wntless Wnt ligand secretion mediator
17685793	4.4	6.64	-4.73	1.43e-07	1.29e-05	Rabgap1l	RAB GTPase activating protein 1-like
17862660	3.23	5.48	-4.76	1.43e-07	1.29e-05	RGD1561662	similar to AI661453 protein
17798407	2.72	5.55	-7.11	1.44e-07	1.29e-05	Melk	maternal embryonic leucine zipper kinase
17751966	4.66	2.75	3.74	1.44e-07	1.29e-05	Adgrl2	adhesion G protein-coupled receptor L2
17850535	4.33	7.14	-7	1.45e-07	1.29e-05	Anln	anillin, actin binding protein
17669980	6.48	8.86	-5.2	1.45e-07	1.29e-05	Ccdc50	coiled-coil domain containing 50
17652199	1.72	6	-19.44	1.45e-07	1.29e-05
17713300	3.78	6.5	-6.62	1.46e-07	1.29e-05	Shcbp1	Shc SH2-domain binding protein 1
17806512	6.22	4.64	2.99	1.47e-07	1.3e-05	Nol6	nucleolar protein 6 (RNA-associated)
17882699	6.23	7.89	-3.17	1.49e-07	1.31e-05
17664730	4.81	7.71	-7.44	1.49e-07	1.31e-05	Slc5a3	solute carrier family 5 (sodium/myo-inositol cotransporter), member 3
17703706	8.2	6.54	3.16	1.5e-07	1.31e-05	Fdft1	farnesyl diphosphate farnesyl transferase 1
17641304	3.05	5.08	-4.1	1.55e-07	1.35e-05	Pip5k1b	phosphatidylinositol-4-phosphate 5-kinase, type I, beta
17865394	3.83	6.79	-7.73	1.57e-07	1.36e-05	Tns1	tensin 1
17727099	2.61	4.81	-4.6	1.58e-07	1.37e-05	Ska1	spindle and kinetochore associated complex subunit 1
17881969	2.92	5.57	-6.28	1.66e-07	1.43e-05
17703995	2.89	5.38	-5.62	1.66e-07	1.43e-05	Cdca2	cell division cycle associated 2
17841043	3.95	6.34	-5.23	1.67e-07	1.44e-05	Racgap1	Rac GTPase-activating protein 1
17829834	2.51	5.32	-7.04	1.68e-07	1.44e-05	Khdrbs3	KH domain containing, RNA binding, signal transduction associated 3
17622552	5.91	4.02	3.72	1.72e-07	1.47e-05	Slc22a18	solute carrier family 22, member 18
17706008	3.23	4.95	-3.28	1.73e-07	1.47e-05	Sfmbt1	Scm-like with four mbt domains 1
17661632	8.03	6.62	2.65	1.74e-07	1.48e-05	Ezh1	enhancer of zeste 1 polycomb repressive complex 2 subunit
17851514	8.52	6.39	4.38	1.75e-07	1.48e-05	Sc5d	sterol-C5-desaturase
17633312	3.94	6.3	-5.15	1.76e-07	1.49e-05	E2f8	E2F transcription factor 8
17874224	3.24	4.88	-3.13	1.76e-07	1.49e-05	Mid2	midline 2
17830353	2.13	5.28	-8.87	1.81e-07	1.52e-05	Apol3	apolipoprotein L, 3
17842577	7.4	5.65	3.37	1.82e-07	1.53e-05	Ldlr	low density lipoprotein receptor
17754172	4.93	6.75	-3.53	1.84e-07	1.54e-05	Pfkl	phosphofructokinase, liver
17721550	3.57	6.15	-5.97	1.9e-07	1.58e-05	Lama3	laminin, alpha 3
17876915	3.26	5.95	-6.42	1.92e-07	1.6e-05	Arhgap6	Rho GTPase activating protein 6
17881349	4.59	6.58	-3.98	1.95e-07	1.62e-05
17761503	6.25	4.07	4.54	2.06e-07	1.71e-05	Sh2d3c	SH2 domain containing 3C
17735688	4.39	7.33	-7.65	2.1e-07	1.73e-05	Pde4d	phosphodiesterase 4D, cAMP-specific
17625387	5.31	3.32	3.97	2.16e-07	1.78e-05	Slc35g1	solute carrier family 35, member G1
17688279	6.6	4.16	5.41	2.17e-07	1.78e-05	Slc10a6	solute carrier family 10 (sodium/bile acid cotransporter), member 6
17847108	6.88	5.28	3.03	2.27e-07	1.86e-05	Acad11	acyl-CoA dehydrogenase family, member 11
17646169	3.29	6.34	-8.31	2.28e-07	1.86e-05	LOC24906	RoBo-1
17690414	3.56	6.43	-7.29	2.29e-07	1.86e-05	Hs3st1	heparan sulfate (glucosamine) 3-O-sulfotransferase 1
17710569	6.35	3.57	6.88	2.34e-07	1.9e-05	RGD1309676	similar to RIKEN cDNA 5730469M10
17731351	4.3	6.25	-3.86	2.35e-07	1.9e-05	Bean1	brain expressed, associated with NEDD4, 1
17742419	2.72	5.47	-6.71	2.38e-07	1.92e-05	Bcar3	breast cancer anti-estrogen resistance 3
17795489	9.38	5.55	14.2	2.4e-07	1.93e-05	Klra17; LOC690045	killer cell lectin-like receptor, subfamily A, member 17; similar to immunoreceptor Ly49si1 [Source:RGD Symbol;Acc:1585167]
17688522	6.68	8.51	-3.55	2.41e-07	1.94e-05	Rasgef1b	RasGEF domain family, member 1B
17828081	2.78	5.17	-5.24	2.47e-07	1.98e-05	E2f7	E2F transcription factor 7
17748293	3.38	6.02	-6.19	2.54e-07	2.03e-05	LOC679811	similar to RIKEN cDNA D930015E06
17872480	2.95	5.24	-4.91	2.6e-07	2.07e-05	Ptchd1	patched domain containing 1
17857086	3.24	5.84	-6.07	2.67e-07	2.12e-05	Rftn1	raftlin lipid raft linker 1
17734972	4.54	7.13	-6.05	2.68e-07	2.13e-05	Fam172a	family with sequence similarity 172, member A
17738100	4.25	6.23	-3.95	2.71e-07	2.15e-05	Hspa4l	heat shock protein 4-like
17846148	2.1	3.91	-3.51	2.92e-07	2.3e-05	Cd109	CD109 molecule
17842323	6.7	4.58	4.34	2.97e-07	2.34e-05	LOC500956	hypothetical protein LOC500956
17882449	3.59	6.18	-6.01	2.98e-07	2.34e-05
17763991	5.65	3.67	3.95	3e-07	2.35e-05	Pacsin3	protein kinase C and casein kinase substrate in neurons 3
17821373	3	8.33	-40.22	3.08e-07	2.4e-05
17867205	5.04	7.66	-6.14	3.09e-07	2.4e-05	Ndc80	NDC80 kinetochore complex component
17881533	3.89	6.28	-5.22	3.11e-07	2.42e-05
17837395	3.73	6.18	-5.43	3.21e-07	2.49e-05	Sntb1	syntrophin, beta 1
17625128	4.06	6.36	-4.9	3.25e-07	2.51e-05	Kif20b	kinesin family member 20B
17649266	3.29	5.71	-5.33	3.27e-07	2.52e-05	Atad5	ATPase family, AAA domain containing 5
17744817	5.56	3.83	3.32	3.28e-07	2.52e-05	Ocln	occludin
17719769	2.94	5.52	-5.97	3.43e-07	2.63e-05	Inhba	inhibin beta-A
17854352	2.74	6.06	-10.03	3.51e-07	2.69e-05	Elovl4	ELOVL fatty acid elongase 4
17624945	5.79	3.38	5.31	3.54e-07	2.7e-05	Il33	interleukin 33
17844994	8.11	6.93	2.27	3.55e-07	2.7e-05	Snapc5	small nuclear RNA activating complex, polypeptide 5
17793760	5.14	6.7	-2.95	3.64e-07	2.76e-05	Rad18	RAD18 E3 ubiquitin protein ligase
17655588	4.22	6.54	-5.01	3.65e-07	2.76e-05	Pttg1	pituitary tumor-transforming 1
17787572	4.38	2.68	3.26	3.75e-07	2.83e-05	Clec9a	C-type lectin domain family 9, member A
17629165	5.07	2.9	4.51	3.95e-07	2.97e-05	Lilrc2	leukocyte immunoglobulin-like receptor, subfamily C, member 2
17840244	3.59	1.85	3.33	3.99e-07	3e-05	Abcd2	ATP-binding cassette, subfamily D (ALD), member 2
17717005	3.46	5.76	-4.94	4.01e-07	3.01e-05	Camk1d	calcium/calmodulin-dependent protein kinase ID
17727423	8.95	7.05	3.72	4.11e-07	3.07e-05	Cndp2	CNDP dipeptidase 2 (metallopeptidase M20 family)
17821591	2.61	4.67	-4.19	4.12e-07	3.07e-05	Ahr	aryl hydrocarbon receptor
17736034	6.79	9.83	-8.23	4.25e-07	3.16e-05	Oxct1	3-oxoacid CoA transferase 1
17832495	5.18	3.14	4.11	4.31e-07	3.2e-05	Krt7	keratin 7, type II
17870173	2.54	4.23	-3.22	4.32e-07	3.2e-05	Cav2	caveolin 2
17668740	3.5	5.64	-4.41	4.35e-07	3.22e-05	RGD1310335	similar to RIKEN cDNA C330027C09
17746022	4.4	7.13	-6.62	4.4e-07	3.24e-05	Basp1	brain abundant, membrane attached signal protein 1
17615362	6.34	4.19	4.43	4.47e-07	3.29e-05
17664575	4.88	7.11	-4.7	4.5e-07	3.3e-05	Tiam1	T-cell lymphoma invasion and metastasis 1
17837591	5.28	3.69	3.01	4.56e-07	3.34e-05	Fam84b	family with sequence similarity 84, member B
17652958	6.62	5.24	2.59	4.6e-07	3.36e-05	Mfsd11	major facilitator superfamily domain containing 11
17836459	6.71	4.44	4.84	4.77e-07	3.47e-05	Pip4k2c	phosphatidylinositol-5-phosphate 4-kinase, type II, gamma
17810985	3.32	5.63	-4.96	4.8e-07	3.49e-05	Nkain1	Na+/K+ transporting ATPase interacting 1
17738441	10.6	8.91	3.22	4.86e-07	3.52e-05	Mgst2	microsomal glutathione S-transferase 2
17746602	2.37	5.11	-6.69	4.88e-07	3.53e-05	Ect2	epithelial cell transforming 2
17880106	4.21	5.89	-3.19	4.92e-07	3.55e-05	Mcm3	minichromosome maintenance complex component 3
17625336	4.01	6.74	-6.63	4.94e-07	3.55e-05	Cep55	centrosomal protein 55
17757815	7.13	4.55	5.97	4.98e-07	3.57e-05	Chchd10	coiled-coil-helix-coiled-coil-helix domain containing 10
17800736	2.33	4.42	-4.27	4.98e-07	3.57e-05	Zcchc11	zinc finger, CCHC domain containing 11
17833449	5.14	6.94	-3.46	5.05e-07	3.6e-05	Matk	megakaryocyte-associated tyrosine kinase
17689304	6.91	3.95	7.79	5.21e-07	3.71e-05	Spink2	serine peptidase inhibitor, Kazal type 2 (acrosin-trypsin inhibitor)
17759228	7.57	5.44	4.37	5.24e-07	3.73e-05	Smpd2	sphingomyelin phosphodiesterase 2, neutral membrane
17739545	2.63	6.19	-11.75	5.32e-07	3.78e-05	Cd5l	Cd5 molecule-like
17882715	3.5	6.56	-8.3	5.4e-07	3.82e-05
17612385	2.25	4.54	-4.88	5.46e-07	3.86e-05	LOC688452	hypothetical protein LOC688452
17614316	5.75	3.83	3.79	5.5e-07	3.87e-05	Cd79al; Cd79a	Cd79a molecule-like; Cd79a molecule, immunoglobulin-associated alpha
17830001	6.42	4.59	3.55	5.57e-07	3.92e-05	Zfp623	zinc finger protein 623
17761521	5.09	2.32	6.83	5.84e-07	4.1e-05
17627662	4.58	7.02	-5.43	5.85e-07	4.1e-05	Ccnb2	cyclin B2
17611655	3.04	5.01	-3.92	5.94e-07	4.15e-05	Synj2	synaptojanin 2
17823797	4.31	2.8	2.86	6e-07	4.18e-05	Ccdc88c	coiled-coil domain containing 88C
17881679	7.33	4.86	5.53	6.01e-07	4.18e-05
17852626	7.53	5.03	5.63	6.21e-07	4.31e-05	Dmxl2	Dmx-like 2
17856909	3.06	5.61	-5.85	6.24e-07	4.32e-05	Sgol1	shugoshin-like 1 (S. pombe)
17611299	2.07	4.06	-3.97	6.26e-07	4.32e-05	Ahrr	aryl-hydrocarbon receptor repressor
17720635	3.69	5.31	-3.06	6.33e-07	4.36e-05	Sfmbt2	Scm-like with four mbt domains 2
17680619	3.03	5.74	-6.53	6.35e-07	4.36e-05	Aspm	abnormal spindle microtubule assembly
17761738	4.43	7.71	-9.74	6.36e-07	4.36e-05	Ptgs1	prostaglandin-endoperoxide synthase 1
17620391	4.2	7.77	-11.89	6.42e-07	4.39e-05	Prkcb	protein kinase C, beta
17704792	4.25	7.3	-8.28	6.49e-07	4.43e-05	Diaph3	diaphanous-related formin 3
17659777	3.37	6.58	-9.21	6.51e-07	4.43e-05	Prr11	proline rich 11
17767319	5.93	4.47	2.76	6.66e-07	4.52e-05	Srxn1	sulfiredoxin 1
17735993	6.79	4.87	3.79	6.81e-07	4.61e-05	Hmgcs1	3-hydroxy-3-methylglutaryl-CoA synthase 1 (soluble)
17662011	2.79	5.23	-5.42	6.99e-07	4.73e-05	Kif18b	kinesin family member 18B
17820563	5.11	6.94	-3.57	7.03e-07	4.73e-05	Bre	brain and reproductive organ-expressed (TNFRSF1A modulator)
17842007	3.03	5.89	-7.23	7.03e-07	4.73e-05	Maml2	mastermind-like transcriptional coactivator 2
17673745	6.31	4.73	3	7.04e-07	4.73e-05	Vps37b	vacuolar protein sorting 37 homolog B (S. cerevisiae)
17632466	4.35	2.78	2.97	7.34e-07	4.92e-05	Myh14	myosin, heavy chain 14, non-muscle
17614994	9.31	7.49	3.53	7.44e-07	4.97e-05	Ech1	enoyl CoA hydratase 1, peroxisomal
17767236	5.29	7.16	-3.66	7.68e-07	5.12e-05	Gins1	GINS complex subunit 1 (Psf1 homolog)
17760245	8.04	6.05	3.99	7.73e-07	5.14e-05	Pnpla7	patatin-like phospholipase domain containing 7
17869279	4.7	6.61	-3.75	7.83e-07	5.2e-05	Uhrf1	ubiquitin-like with PHD and ring finger domains 1
17764890	3.17	5.99	-7.05	7.91e-07	5.24e-05	Bub1b	BUB1 mitotic checkpoint serine/threonine kinase B
17729875	3.67	5.77	-4.29	7.96e-07	5.27e-05	Zfhx3	zinc finger homeobox 3
17707954	3.61	5.4	-3.46	8.01e-07	5.29e-05	Ankrd37	ankyrin repeat domain 37
17751099	6.85	8.3	-2.73	8.09e-07	5.33e-05	Fnbp1l	formin binding protein 1-like
17659318	5.76	7.88	-4.33	8.71e-07	5.72e-05	Slfn13	schlafen family member 13
17877726	4.7	6.51	-3.5	8.75e-07	5.74e-05	Pola1	polymerase (DNA directed), alpha 1, catalytic subunit
17764202	4.33	6.57	-4.75	8.85e-07	5.79e-05	Chst1	carbohydrate (keratan sulfate Gal-6) sulfotransferase 1
17637557	6.7	9.34	-6.26	9.34e-07	6.1e-05	Pycard	PYD and CARD domain containing
17819422	5.34	7.31	-3.92	9.84e-07	6.41e-05	Ncapg2	non-SMC condensin II complex, subunit G2
17715731	3.62	6.34	-6.59	9.9e-07	6.44e-05	LOC102549173	histone H3.2-like
17635898	2.36	5.19	-7.1	1e-06	6.49e-05	LOC499229	similar to very large inducible GTPase 1 isoform A
17869056	6.87	5.49	2.6	1.02e-06	6.62e-05	Sowahc	sosondowah ankyrin repeat domain family member C
17715476	3.46	5.28	-3.53	1.06e-06	6.88e-05	Cdkal1	CDK5 regulatory subunit associated protein 1-like 1
17814680	3.68	5.28	-3.02	1.07e-06	6.93e-05	Sdc1	syndecan 1
17849100	3.79	5.93	-4.39	1.08e-06	6.98e-05	Kif15	kinesin family member 15
17689445	4.59	6.32	-3.32	1.1e-06	7.03e-05	Sgcb	sarcoglycan, beta
17808722	1.97	4.51	-5.82	1.11e-06	7.1e-05	Cyp2j4	cytochrome P450, family 2, subfamily j, polypeptide 4
17673614	3.28	5.32	-4.1	1.11e-06	7.11e-05	Rilpl1	Rab interacting lysosomal protein-like 1
17867229	5.47	7.67	-4.59	1.17e-06	7.49e-05	Tyms	thymidylate synthetase
17640325	5.98	2.63	10.2	1.19e-06	7.58e-05	Scgb1a1	secretoglobin, family 1A, member 1 (uteroglobin)
17848586	9.24	7.72	2.86	1.21e-06	7.65e-05	Abhd5	abhydrolase domain containing 5
17819664	8.19	6.44	3.36	1.21e-06	7.65e-05	Cdc42ep3	CDC42 effector protein (Rho GTPase binding) 3
17689939	4.09	5.87	-3.45	1.21e-06	7.68e-05	Tlr1	toll-like receptor 1
17731755	4.14	6.36	-4.66	1.22e-06	7.73e-05	Mt3	metallothionein 3
17757468	3.04	4.77	-3.32	1.23e-06	7.78e-05	Sik1	salt-inducible kinase 1
17862411	4.98	7.48	-5.66	1.24e-06	7.78e-05	Kat2b	K(lysine) acetyltransferase 2B
17744890	4.8	7.35	-5.86	1.24e-06	7.8e-05	Ccnb1	cyclin B1
17723789	3.61	5.29	-3.2	1.26e-06	7.92e-05	Nedd4l	neural precursor cell expressed, developmentally down-regulated 4-like, E3 ubiquitin protein ligase
17729157	6.46	8.03	-2.98	1.29e-06	8.09e-05	Arhgap10	Rho GTPase activating protein 10
17649882	6.05	7.57	-2.87	1.31e-06	8.2e-05	Ska2	spindle and kinetochore associated complex subunit 2
17629690	5.31	8.6	-9.77	1.32e-06	8.2e-05	Lilrb3	leukocyte immunoglobulin-like receptor, subfamily B (with TM and ITIM domains), member 3
17877986	3.52	6.02	-5.65	1.33e-06	8.27e-05	Ophn1	oligophrenin 1
17795399	9.93	8.41	2.86	1.34e-06	8.31e-05	Clec7a	C-type lectin domain family 7, member A
17659586	3.47	5.57	-4.28	1.35e-06	8.36e-05	Brip1	BRCA1 interacting protein C-terminal helicase 1
17667802	2.31	4.07	-3.4	1.36e-06	8.39e-05	Mis18a	MIS18 kinetochore protein A
17669326	3.36	6.82	-11.02	1.4e-06	8.63e-05	Cd86	CD86 molecule
17622913	6.81	4.98	3.54	1.41e-06	8.69e-05	Pc	pyruvate carboxylase
17679021	3.5	4.96	-2.76	1.43e-06	8.75e-05	Pole	polymerase (DNA directed), epsilon, catalytic subunit
17723312	4.69	6.86	-4.5	1.43e-06	8.75e-05	Gramd3	GRAM domain containing 3
17869453	4	1.74	4.79	1.46e-06	8.91e-05
17685482	6.93	4.47	5.5	1.47e-06	8.99e-05	Qsox1	quiescin Q6 sulfhydryl oxidase 1
17780879	9.84	8.74	2.13	1.48e-06	9.01e-05	Ptpn12	protein tyrosine phosphatase, non-receptor type 12
17762830	2.14	4.32	-4.53	1.51e-06	9.2e-05	Cybrd1	cytochrome b reductase 1
17669145	8.1	6.76	2.54	1.55e-06	9.39e-05	Lrrc58	leucine rich repeat containing 58
17846210	5.84	3.95	3.72	1.58e-06	9.58e-05	Myo6	myosin VI
17795621	3.71	1.88	3.54	1.59e-06	9.59e-05	Ly49i3	immunoreceptor Ly49i3
17665390	7.06	8.95	-3.71	1.6e-06	9.65e-05	Hmgb2l1; Hmgb2	high mobility group box 2-like 1; high mobility group box 2
17756639	6.24	4.06	4.56	1.63e-06	9.79e-05	Fkbpl	FK506 binding protein-like
17837374	2.83	5.07	-4.72	1.64e-06	9.84e-05	Dscc1	DNA replication and sister chromatid cohesion 1
17800646	6.04	4.34	3.25	1.65e-06	9.89e-05	Lrp8	low density lipoprotein receptor-related protein 8, apolipoprotein e receptor
17729646	6.44	4.11	5.03	1.65e-06	9.89e-05	Pla2g15	phospholipase A2, group XV
17674239	4.57	7.03	-5.5	1.7e-06	0.0001	Tpcn1	two pore segment channel 1
17615517	6.43	4.74	3.24	1.71e-06	0.0001	Cebpa	CCAAT/enhancer binding protein (C/EBP), alpha
17860252	7.92	6.09	3.57	1.74e-06	0.0001	Xrcc5	X-ray repair complementing defective repair in Chinese hamster cells 5
17642231	3.28	4.89	-3.05	1.8e-06	0.0001	Cnnm1	cyclin and CBS domain divalent metal cation transport mediator 1
17798876	6.26	7.61	-2.55	1.82e-06	0.0001	Smc2	structural maintenance of chromosomes 2
17831923	7.84	6.54	2.45	1.82e-06	0.0001	Irak4	interleukin-1 receptor-associated kinase 4
17690381	9.46	7.8	3.15	1.87e-06	0.0001	Fbxl5	F-box and leucine-rich repeat protein 5
17627103	2.95	4.24	-2.45	1.89e-06	0.0001	Ust	uronyl-2-sulfotransferase
17787589	8.1	6.04	4.16	1.9e-06	0.0001	Gabarapl1	GABA(A) receptor-associated protein like 1
17635885	3.1	4.81	-3.28	1.94e-06	0.0001	Gvinp1	GTPase, very large interferon inducible 1
17628319	3.59	5.12	-2.89	1.94e-06	0.0001
17684316	7.82	5.71	4.32	1.96e-06	0.0001	Btg2	BTG family, member 2
17625960	5.61	3.51	4.3	1.96e-06	0.0001	Peo1	progressive external ophthalmoplegia 1
17769003	3.07	4.98	-3.74	2.05e-06	0.0001	Cd40	CD40 molecule, TNF receptor superfamily member 5
17777978	6.66	4.17	5.64	2.05e-06	0.0001	Thbd	thrombomodulin
17715833	5.85	8.18	-5.04	2.08e-06	0.0001	Hist1h1b	histone cluster 1, H1b
17854922	5.16	6.99	-3.54	2.08e-06	0.0001	Mras	muscle RAS oncogene homolog
17775569	3.66	5.79	-4.38	2.1e-06	0.0001	Dph6	diphthamine biosynthesis 6
17745373	2.83	4.8	-3.94	2.11e-06	0.0001	Itga1	integrin, alpha 1
17715799	1.62	3.64	-4.03	2.13e-06	0.0001	Hist1h2ac	histone cluster 1, H2ac
17816892	2.89	5.78	-7.37	2.21e-06	0.0001	Gphn	gephyrin
17715637	6.22	7.68	-2.75	2.24e-06	0.0001	Gmnn	geminin, DNA replication inhibitor
17719481	7.61	9.04	-2.71	2.25e-06	0.0001
17735669	2.8	4.71	-3.75	2.3e-06	0.0001	Depdc1b	DEP domain containing 1B
17626963	2.68	5.37	-6.43	2.39e-06	0.0001
17794897	3.6	6.8	-9.24	2.41e-06	0.0001	Cd4	Cd4 molecule
17680533	2.72	4.6	-3.69	2.42e-06	0.0001	Kif14	kinesin family member 14
17822830	6.75	5.21	2.92	2.44e-06	0.0001	Pigh	phosphatidylinositol glycan anchor biosynthesis, class H
17682600	4.29	5.74	-2.74	2.44e-06	0.0001	Lin9	lin-9 DREAM MuvB core complex component
17722740	4.13	2.1	4.07	2.44e-06	0.0001	Rell2	RELT-like 2
17627760	8.21	5.85	5.16	2.5e-06	0.0001	Vnn1	vanin 1
17652422	8.09	5.92	4.5	2.51e-06	0.0001	Ttyh2	tweety family member 2
17662355	5.2	7.17	-3.93	2.52e-06	0.0001	Limd2	LIM domain containing 2
17719495	4.6	7.11	-5.69	2.53e-06	0.0001	Hist1h3a	histone cluster 1, H3a
17811243	5.43	7.82	-5.23	2.55e-06	0.0001	Ptafr	platelet-activating factor receptor
17701712	8.2	6.9	2.46	2.6e-06	0.0001	Ddhd1	DDHD domain containing 1
17633894	7.1	4.65	5.46	2.63e-06	0.0001	Arrdc4	arrestin domain containing 4
17866743	3.77	6.16	-5.22	2.69e-06	0.0001	St8sia4	ST8 alpha-N-acetyl-neuraminide alpha-2,8-sialyltransferase 4
17865955	3.26	6.86	-12.12	2.69e-06	0.0001
17827561	7.96	6.6	2.56	2.69e-06	0.0001	Lta4h	leukotriene A4 hydrolase
17846653	2.49	6.17	-12.83	2.76e-06	0.0002	Slc9a9	solute carrier family 9, subfamily A (NHE9, cation proton antiporter 9), member 9
17617445	3.13	5.2	-4.2	2.8e-06	0.0002	Igf1r	insulin-like growth factor 1 receptor
17817824	2.36	3.67	-2.47	2.84e-06	0.0002	Ttc8	tetratricopeptide repeat domain 8
17647616	4.53	2.08	5.46	2.87e-06	0.0002	Cldn7	claudin 7
17715771	4.32	2.9	2.67	2.88e-06	0.0002	Btn2a2	butyrophilin, subfamily 2, member A2
17839177	7.05	5.27	3.43	2.9e-06	0.0002	Kdelr3	KDEL (Lys-Asp-Glu-Leu) endoplasmic reticulum protein retention receptor 3
17865107	10.11	8.58	2.88	2.92e-06	0.0002	Idh1	isocitrate dehydrogenase 1 (NADP+), soluble
17668907	6.52	8.01	-2.82	2.98e-06	0.0002	Cd200r1	CD200 receptor 1
17849425	5.69	7.19	-2.82	2.99e-06	0.0002	Birc3	baculoviral IAP repeat-containing 3
17764321	7.85	6.3	2.94	3.01e-06	0.0002	Apip	APAF1 interacting protein
17852847	5.59	7.51	-3.8	3.01e-06	0.0002	Peak1	pseudopodium-enriched atypical kinase 1
17761984	2.82	5.56	-6.68	3.02e-06	0.0002	Arhgap15	Rho GTPase activating protein 15
17624282	5.8	7.72	-3.81	3.05e-06	0.0002	Fam111a	family with sequence similarity 111, member A
17777652	7.12	5.68	2.72	3.08e-06	0.0002	Mkks	McKusick-Kaufman syndrome
17876540	3.55	2.31	2.36	3.17e-06	0.0002
17649187	6.86	8.15	-2.45	3.23e-06	0.0002	Cpd	carboxypeptidase D
17716768	7.13	4.98	4.45	3.23e-06	0.0002	Net1	neuroepithelial cell transforming 1
17781667	2.62	4.37	-3.37	3.24e-06	0.0002	Cav2	caveolin 2
17704924	2.01	5.33	-9.98	3.26e-06	0.0002	Klf12	Kruppel-like factor 12
17620796	8.33	6.57	3.38	3.29e-06	0.0002	Itgal	integrin, alpha L
17788304	5.69	4.29	2.63	3.33e-06	0.0002	Mettl20	methyltransferase like 20
17822258	6.04	4.55	2.81	3.36e-06	0.0002	Dnaaf2	dynein, axonemal, assembly factor 2
17771814	3.28	6.08	-6.98	3.42e-06	0.0002	Dennd1a	DENN/MADD domain containing 1A
17793829	5.08	4.01	2.1	3.43e-06	0.0002	Rpusd3	RNA pseudouridylate synthase domain containing 3
17723983	6.86	5.28	2.98	3.44e-06	0.0002	Cidea	cell death-inducing DFFA-like effector a [Source:RGD Symbol;Acc:1305106]
17858421	6.41	5.07	2.52	3.58e-06	0.0002	Cnnm4	cyclin and CBS domain divalent metal cation transport mediator 4
17737044	7.27	3.93	10.12	3.6e-06	0.0002	LOC100909964; LOC100360575	tyrosine-protein phosphatase non-receptor type substrate 1-like; signal-regulatory protein alpha-like; signal-regulatory protein alpha-like [Source:RGD Symbol;Acc:2321882]
17647342	4.38	5.92	-2.91	3.6e-06	0.0002	Aurkb	aurora kinase B
17812245	3.68	7.52	-14.36	3.67e-06	0.0002	Pdpn	podoplanin
17677389	5.27	3.81	2.75	3.68e-06	0.0002	Aacs	acetoacetyl-CoA synthetase
17613449	6.32	7.47	-2.23	3.71e-06	0.0002	Lig1	ligase I, DNA, ATP-dependent
17637364	5.11	6.8	-3.23	3.89e-06	0.0002	Kif22	kinesin family member 22
17721066	4.44	6.73	-4.89	3.91e-06	0.0002	Hacd1	3-hydroxyacyl-CoA dehydratase 1
17649426	9.43	11.81	-5.2	3.91e-06	0.0002	Ccl2	chemokine (C-C motif) ligand 2
17689927	6.37	4.02	5.12	3.99e-06	0.0002	Tmem156	transmembrane protein 156
17810919	4.99	7.56	-5.94	3.99e-06	0.0002	Serinc2	serine incorporator 2
17630776	5.39	3.52	3.67	3.99e-06	0.0002	Cyp2s1	cytochrome P450, family 2, subfamily s, polypeptide 1
17783670	5.1	3.48	3.06	3.99e-06	0.0002	Prr15	proline rich 15
17784469	7.58	9.27	-3.23	4.01e-06	0.0002	St3gal5	ST3 beta-galactoside alpha-2,3-sialyltransferase 5
17727112	10.47	8.18	4.91	4.03e-06	0.0002
17742315	4.99	3.16	3.55	4.11e-06	0.0002	Arhgap29	Rho GTPase activating protein 29
17808569	2.52	4.55	-4.08	4.2e-06	0.0002	Cdkn2a	cyclin-dependent kinase inhibitor 2A
17799718	3.4	5.14	-3.34	4.29e-06	0.0002	Focad	focadhesin
17719631	5.4	7.82	-5.35	4.29e-06	0.0002	Elmo1	engulfment and cell motility 1
17711269	2.79	4.8	-4.02	4.3e-06	0.0002	Npy1r	neuropeptide Y receptor Y1
17707982	4.15	6.1	-3.85	4.32e-06	0.0002	Fam149a	family with sequence similarity 149, member A
17788148	3.25	4.72	-2.77	4.37e-06	0.0002	Rassf8	Ras association (RalGDS/AF-6) domain family (N-terminal) member 8
17663341	4.85	3.4	2.74	4.39e-06	0.0002	Unc13d	unc-13 homolog D (C. elegans)
17618669	7.52	5.97	2.91	4.43e-06	0.0002	Pgm2l1	phosphoglucomutase 2-like 1
17786952	7.03	9.31	-4.88	4.43e-06	0.0002	Clec4a3	C-type lectin domain family 4, member A3
17612028	3.54	6.42	-7.37	4.49e-06	0.0002	Rps6ka2	ribosomal protein S6 kinase polypeptide 2
17821927	7.89	6.69	2.3	4.5e-06	0.0002	Baz1a	bromodomain adjacent to zinc finger domain, 1A
17881587	4.15	6.58	-5.38	4.51e-06	0.0002
17769143	6.21	5.04	2.24	4.52e-06	0.0002	Ddx27	DEAD (Asp-Glu-Ala-Asp) box polypeptide 27
17816808	4.21	2.41	3.49	4.56e-06	0.0002	Ppp1r36	protein phosphatase 1, regulatory subunit 36
17794071	3.37	7.17	-13.97	4.67e-06	0.0002	Alox5	arachidonate 5-lipoxygenase
17752169	5.93	4.7	2.33	4.68e-06	0.0002	Fpgt	fucose-1-phosphate guanylyltransferase
17657933	5.65	6.98	-2.53	4.74e-06	0.0002	Acap1	ArfGAP with coiled-coil, ankyrin repeat and PH domains 1
17617396	5.75	7.31	-2.96	4.74e-06	0.0002	Chsy1	chondroitin sulfate synthase 1
17881413	3.72	6.54	-7.03	4.79e-06	0.0002
17793960	8.86	7.29	2.96	4.8e-06	0.0002	Raf1	v-raf-leukemia viral oncogene 1
17659395	5.5	8.82	-9.93	4.88e-06	0.0002	Ccl6	chemokine (C-C motif) ligand 6
17648985	3.76	6.55	-6.88	4.91e-06	0.0002	Nos2	nitric oxide synthase 2, inducible
17793811	9.3	7.26	4.12	4.96e-06	0.0002	Camk1	calcium/calmodulin-dependent protein kinase I
17792709	6.14	7.71	-2.97	5.01e-06	0.0002	Exoc6b	exocyst complex component 6B
17854433	7.34	5.41	3.82	5.05e-06	0.0002	Me1	malic enzyme 1, NADP(+)-dependent, cytosolic
17749481	3.68	5.37	-3.21	5.1e-06	0.0003	Ecm1	extracellular matrix protein 1
17670084	3.16	4.99	-3.54	5.13e-06	0.0003	St6gal1	ST6 beta-galactosamide alpha-2,6-sialyltranferase 1
17653081	6.26	4.39	3.64	5.27e-06	0.0003	Slc26a11	solute carrier family 26 (anion exchanger), member 11
17617514	8.36	7.23	2.18	5.28e-06	0.0003	Akap13	A kinase (PRKA) anchor protein 13
17671497	8.98	7.81	2.24	5.29e-06	0.0003	Hsph1	heat shock 105/110 protein 1
17670051	3.78	6.1	-4.97	5.41e-06	0.0003	Lpp	LIM domain containing preferred translocation partner in lipoma
17708216	6.37	4.59	3.44	5.55e-06	0.0003	Lonrf1	LON peptidase N-terminal domain and ring finger 1
17850757	4.75	7.16	-5.35	5.56e-06	0.0003	St14	suppression of tumorigenicity 14 (colon carcinoma)
17880788	5.93	7.54	-3.06	5.6e-06	0.0003	LOC314407; Ipo11	similar to importin 11; importin 11
17803076	7.69	6.11	2.99	5.72e-06	0.0003	Cnr2	cannabinoid receptor 2 (macrophage)
17695830	6.42	4.08	5.07	5.73e-06	0.0003	Sec14l2	SEC14-like lipid binding 2
17764941	3.67	5.52	-3.62	5.81e-06	0.0003	Knstrn	kinetochore-localized astrin/SPAG5 binding protein
17735104	3.91	5.55	-3.1	5.82e-06	0.0003	Ssbp2	single-stranded DNA binding protein 2
17811503	4.63	2.91	3.3	5.86e-06	0.0003	Nipal3	NIPA-like domain containing 3
17761493	5.28	3.91	2.59	5.97e-06	0.0003	Ptges2	prostaglandin E synthase 2
17622983	8.24	6.05	4.55	6.04e-06	0.0003	Ctsf	cathepsin F
17766478	3.36	4.54	-2.28	6.04e-06	0.0003	Prnp	prion protein
17786621	9.36	7.59	3.41	6.05e-06	0.0003	Il17ra	interleukin 17 receptor A
17775034	3.93	2.13	3.47	6.09e-06	0.0003
17664484	7.81	6.04	3.41	6.12e-06	0.0003	Bach1	BTB and CNC homology 1, basic leucine zipper transcription factor 1
17840441	5.03	6.65	-3.07	6.14e-06	0.0003	Slc38a1	solute carrier family 38, member 1
17865057	4.58	3.03	2.93	6.2e-06	0.0003	Mettl21a	methyltransferase like 21A
17863382	3.85	6.64	-6.96	6.34e-06	0.0003	Gsta1	glutathione S-transferase alpha 1
17708599	6.65	5.19	2.76	6.34e-06	0.0003	Ddhd2	DDHD domain containing 2
17759070	3.41	4.89	-2.78	6.42e-06	0.0003	Marcks	myristoylated alanine rich protein kinase C substrate
17723414	7.28	5.96	2.49	6.48e-06	0.0003	Slc12a2	solute carrier family 12 (sodium/potassium/chloride transporter), member 2
17752268	2.71	5.8	-8.48	6.49e-06	0.0003	Clic2	chloride intracellular channel 2
17870865	1.88	5.39	-11.38	6.56e-06	0.0003	Cask	calcium/calmodulin-dependent serine protein kinase (MAGUK family)
17869318	4.64	6.21	-2.97	6.61e-06	0.0003	Chaf1a	chromatin assembly factor 1, subunit A (p150)
17699462	5.57	3.9	3.19	6.63e-06	0.0003	Trim13	tripartite motif-containing 13
17715837	6.27	8.07	-3.48	6.66e-06	0.0003	LOC100360950; Hist1h4m	GF20391-like; histone cluster 1, H4m [Source:RGD Symbol;Acc:1306905]
17873763	4.76	6.73	-3.91	6.71e-06	0.0003	Diaph2	diaphanous-related formin 2
17882123	2.45	4.99	-5.82	6.73e-06	0.0003
17816944	5.44	3.72	3.29	6.75e-06	0.0003	Plekhh1	pleckstrin homology domain containing, family H (with MyTH4 domain) member 1
17780508	7.85	6.16	3.23	6.81e-06	0.0003	Abcf2	ATP-binding cassette, subfamily F (GCN20), member 2
17799875	3.31	5.12	-3.5	6.82e-06	0.0003	Fggy	FGGY carbohydrate kinase domain containing
17834717	8.57	7.14	2.7	6.93e-06	0.0003	Txnrd1	thioredoxin reductase 1
17826621	2.08	4.1	-4.05	7.01e-06	0.0003	Shc2	SHC (Src homology 2 domain containing) transforming protein 2
17614297	4.93	3.44	2.8	7.02e-06	0.0003	LOC100910371	doublesex- and mab-3-related transcription factor C2-like
17769491	6.71	5.25	2.75	7.13e-06	0.0003	Lsm14b	LSM family member 14B
17858135	7.78	6.37	2.65	7.26e-06	0.0003	Rab23	RAB23, member RAS oncogene family
17801038	3.44	4.69	-2.38	7.27e-06	0.0003	Stil	Scl/Tal1 interrupting locus
17779237	3.94	1.91	4.11	7.29e-06	0.0003	Wfdc8	WAP four-disulfide core domain 8
17762924	6.04	7.66	-3.07	7.43e-06	0.0003	Pdk1	pyruvate dehydrogenase kinase, isozyme 1
17767766	4.11	2.82	2.45	7.47e-06	0.0003	Bpifa1	BPI fold containing family A, member 1
17661380	7.67	6.18	2.82	7.75e-06	0.0004	Acly	ATP citrate lyase
17715346	5.46	8.66	-9.22	7.78e-06	0.0004	Serpinb6	serpin peptidase inhibitor, clade B (ovalbumin), member 6
17611443	2.84	4.78	-3.84	7.86e-06	0.0004	Mthfd1l	methylenetetrahydrofolate dehydrogenase (NADP+ dependent) 1-like
17738636	2.3	4.09	-3.46	7.9e-06	0.0004	Mab21l1	mab-21-like 1 (C. elegans)
17767186	4.52	7.34	-7.1	7.91e-06	0.0004	Cst7	cystatin F (leukocystatin)
17862690	3.26	5.43	-4.49	7.96e-06	0.0004	Trerf1	transcriptional regulating factor 1
17639761	7.62	6.28	2.53	8.03e-06	0.0004	Dpf2	D4, zinc and double PHD fingers family 2
17846065	9.12	7.6	2.88	8.07e-06	0.0004	Gclc	glutamate-cysteine ligase, catalytic subunit
17854739	2.82	5.84	-8.1	8.17e-06	0.0004	Pls1	plastin 1
17688412	4.54	6.93	-5.24	8.19e-06	0.0004	Hpse	heparanase
17795497	4.56	3.16	2.64	8.3e-06	0.0004
17862322	6	4.22	3.42	8.35e-06	0.0004	Lpin2	lipin 2
17642786	4.59	3.2	2.63	8.64e-06	0.0004	LOC100912218	inositol 1,4,5-trisphosphate receptor-interacting protein-like
17876971	2.21	3.93	-3.29	8.67e-06	0.0004	Fancb	Fanconi anemia, complementation group B
17797848	6.66	4.84	3.52	8.68e-06	0.0004	Rragd	Ras-related GTP binding D
17845708	3.03	5.12	-4.26	8.69e-06	0.0004	Mns1	meiosis-specific nuclear structural 1
17844243	6.58	5.26	2.5	8.79e-06	0.0004	Dnaja4	DnaJ (Hsp40) homolog, subfamily A, member 4
17768463	3.12	5.1	-3.95	8.87e-06	0.0004	Fam83d	family with sequence similarity 83, member D
17662515	3.59	5.47	-3.68	8.94e-06	0.0004
17795674	3.01	6.61	-12.18	9.03e-06	0.0004	Klra5; LOC103695229	killer cell lectin-like receptor, subfamily A, member 5; uncharacterized LOC103695229
17743717	1.92	4.34	-5.35	9.26e-06	0.0004	Depdc1	DEP domain containing 1
17620368	3.7	6.3	-6.04	9.29e-06	0.0004	Plk1	polo-like kinase 1
17811640	3.21	5.68	-5.52	9.3e-06	0.0004	C1qa	complement component 1, q subcomponent, A chain
17678723	3.39	6.05	-6.33	9.33e-06	0.0004	Oasl	2-5-oligoadenylate synthetase-like
17704951	2.75	4.26	-2.85	9.49e-06	0.0004	Tbc1d4	TBC1 domain family, member 4
17699963	5.38	6.9	-2.87	9.65e-06	0.0004	Dok2	docking protein 2
17696581	6.64	5.28	2.56	9.71e-06	0.0004	B3gnt2	UDP-GlcNAc:betaGal beta-1,3-N-acetylglucosaminyltransferase 2
17725574	3.72	6.02	-4.93	9.74e-06	0.0004	Sil1	SIL1 nucleotide exchange factor
17617671	2.58	4.54	-3.9	9.77e-06	0.0004	Ticrr	TOPBP1-interacting checkpoint and replication regulator
17853397	3.34	4.86	-2.87	9.96e-06	0.0004	Smad3	SMAD family member 3
17631821	3.99	2.32	3.18	1e-05	0.0004	Fxyd3	FXYD domain-containing ion transport regulator 3
17700517	5.7	8.83	-8.77	1e-05	0.0004	Irg1	immunoresponsive gene 1
17700231	4.1	6.02	-3.79	1.02e-05	0.0004	Vwa8	von Willebrand factor A domain containing 8
17815609	4.24	6.46	-4.65	1.03e-05	0.0005	Dock4	dedicator of cytokinesis 4
17786945	5.64	8.2	-5.88	1.03e-05	0.0005	Clec4a1	C-type lectin domain family 4, member A1
17881889	6.24	4.81	2.69	1.05e-05	0.0005
17694650	2.61	4.64	-4.09	1.05e-05	0.0005	Pcdh7	protocadherin 7
17685325	8.56	6.85	3.28	1.07e-05	0.0005	Npl	N-acetylneuraminate pyruvate lyase
17816230	2.52	4.15	-3.1	1.07e-05	0.0005	Lrr1	leucine rich repeat protein 1
17852378	4.54	6.43	-3.7	1.08e-05	0.0005	Layn	layilin
17694542	3.71	6.07	-5.14	1.09e-05	0.0005	Fam114a1	family with sequence similarity 114, member A1
17693820	7	9.02	-4.03	1.09e-05	0.0005	Stap1	signal transducing adaptor family member 1
17806112	8.41	9.66	-2.37	1.13e-05	0.0005	Atp6v0d2	ATPase, H+ transporting, lysosomal V0 subunit D2
17641662	10.69	9.38	2.49	1.14e-05	0.0005	Lipa	lipase A, lysosomal acid, cholesterol esterase
17644090	5.05	6.32	-2.42	1.14e-05	0.0005	Pkmyt1	protein kinase, membrane associated tyrosine/threonine 1
17720735	6.38	7.64	-2.39	1.14e-05	0.0005	Usp6nl	USP6 N-terminal like
17882467	1.92	5.93	-16.08	1.17e-05	0.0005
17794326	8.18	6.56	3.09	1.18e-05	0.0005	Adipor2	adiponectin receptor 2
17711465	3.24	5.13	-3.71	1.18e-05	0.0005	Mfap3l	microfibrillar-associated protein 3-like
17728317	6.55	5.41	2.2	1.19e-05	0.0005	Snx20	sorting nexin 20
17661681	4.13	5.32	-2.29	1.19e-05	0.0005	Brca1	breast cancer 1, early onset
17640271	6.47	4.96	2.85	1.2e-05	0.0005	Taf6l; Tmem179b	TAF6-like RNA polymerase II, p300/CBP-associated factor (PCAF)-associated factor; transmembrane protein 179B
17857560	3.99	5.21	-2.34	1.25e-05	0.0005	Vegfa	vascular endothelial growth factor A
17882087	5.85	7.13	-2.43	1.26e-05	0.0005
17617612	8.04	6.54	2.82	1.26e-05	0.0005	Abhd2	abhydrolase domain containing 2
17865356	6.75	5.17	2.99	1.27e-05	0.0005	Pecr	peroxisomal trans-2-enoyl-CoA reductase
17782270	3.49	6.46	-7.81	1.27e-05	0.0005	Exoc4	exocyst complex component 4
17749432	6.31	3.98	5.03	1.28e-05	0.0005	Prune	prune exopolyphosphatase
17881429	8.39	7.15	2.36	1.29e-05	0.0005
17737204	10.32	11.51	-2.28	1.29e-05	0.0005	Fabp4	fatty acid binding protein 4, adipocyte
17709193	5.19	6.98	-3.47	1.3e-05	0.0005	Rasa3	RAS p21 protein activator 3
17753595	2.74	5.08	-5.04	1.31e-05	0.0006	Mapk13	mitogen activated protein kinase 13
17809960	3.76	6.02	-4.8	1.31e-05	0.0006	Cdc20	cell division cycle 20
17634269	6.83	5.27	2.93	1.32e-05	0.0006	Unc45a	unc-45 myosin chaperone A
17770819	3.92	6.47	-5.85	1.32e-05	0.0006	Slc2a6	solute carrier family 2 (facilitated glucose transporter), member 6
17814282	6.26	4.1	4.48	1.33e-05	0.0006	Slc5a6	solute carrier family 5 (sodium/multivitamin and iodide cotransporter), member 6
17711380	3.57	5.54	-3.91	1.34e-05	0.0006	Ddx60	DEAD (Asp-Glu-Ala-Asp) box polypeptide 60
17793730	8.61	6.85	3.39	1.34e-05	0.0006
17674486	7.01	5.18	3.55	1.35e-05	0.0006	Unc119b	unc-119 lipid binding chaperone B
17689457	2.95	4.64	-3.22	1.35e-05	0.0006	Ociad2	OCIA domain containing 2
17742029	4.77	6.58	-3.52	1.39e-05	0.0006	Vav3	vav 3 guanine nucleotide exchange factor
17748494	2.49	5.42	-7.61	1.41e-05	0.0006	Fcrl2	Fc receptor-like 2
17641660	5.08	7.5	-5.33	1.42e-05	0.0006	Ch25h	cholesterol 25-hydroxylase
17736778	2.43	5.12	-6.45	1.42e-05	0.0006	Fam134b	family with sequence similarity 134, member B
17798959	2.85	4.37	-2.86	1.42e-05	0.0006	Fsd1l	fibronectin type III and SPRY domain containing 1-like
17833777	5.3	3.27	4.09	1.43e-05	0.0006	Efna2	ephrin A2
17636814	8.99	7.4	3.02	1.43e-05	0.0006	Igsf6	immunoglobulin superfamily, member 6
17677009	5.43	4.21	2.33	1.44e-05	0.0006	Nsun5	NOP2/Sun domain family, member 5
17813524	8.12	6.44	3.22	1.45e-05	0.0006	Gpatch11	G patch domain containing 11
17768650	3.66	5.45	-3.47	1.47e-05	0.0006	Mybl2	myeloblastosis oncogene-like 2
17637841	6.79	5.56	2.34	1.48e-05	0.0006	Dhx32	DEAH (Asp-Glu-Ala-His) box polypeptide 32
17778971	8.31	9.77	-2.76	1.48e-05	0.0006
17865301	8.56	11.12	-5.92	1.49e-05	0.0006	Fn1	fibronectin 1
17779226	3.65	2.27	2.6	1.51e-05	0.0006	Wfdc6a	WAP four-disulfide core domain 6A
17815220	2.51	4.43	-3.78	1.52e-05	0.0006	Pxdn	peroxidasin homolog (Drosophila)
17627322	3.45	5.1	-3.12	1.52e-05	0.0006	Stx11	syntaxin 11
17876288	6.79	5.73	2.09	1.52e-05	0.0006	Gpkow	G patch domain and KOW motifs
17815588	4.26	6.67	-5.29	1.52e-05	0.0006	Etv1	ets variant 1
17726616	2.51	4.3	-3.46	1.54e-05	0.0006
17809765	4.77	3.57	2.31	1.58e-05	0.0006	Dph2	DPH2 homolog
17720606	2.57	4.15	-2.99	1.59e-05	0.0006	Prkcq	protein kinase C, theta
17628078	6.82	4.42	5.28	1.6e-05	0.0006	LOC102556805	rho GTPase-activating protein 20-like
17664047	5.9	4.35	2.92	1.61e-05	0.0007	Sirt7	sirtuin 7
17767273	6.55	4.11	5.43	1.62e-05	0.0007	Sdcbp2	syndecan binding protein (syntenin) 2
17693923	5.27	3.63	3.11	1.63e-05	0.0007	Thegl	theg spermatid protein-like
17656222	7.31	9.05	-3.36	1.63e-05	0.0007	Anxa6	annexin A6
17848955	8.8	7.42	2.61	1.64e-05	0.0007	Ctnnb1	catenin (cadherin associated protein), beta 1
17854322	3.64	5.12	-2.8	1.67e-05	0.0007	Hmgn3	high mobility group nucleosomal binding domain 3
17869418	3.56	2.01	2.93	1.71e-05	0.0007	LOC103690177	uncharacterized LOC103690177
17715152	7.49	6.14	2.55	1.71e-05	0.0007	Slc35b3	solute carrier family 35 (adenosine 3-phospho 5-phosphosulfate transporter), member B3
17821143	6.67	5.18	2.82	1.74e-05	0.0007	Lpin1	lipin 1
17680525	2.35	4.32	-3.92	1.76e-05	0.0007	Kif14	kinesin family member 14
17740391	4.86	6.59	-3.32	1.77e-05	0.0007	S100a13	S100 calcium binding protein A13
17719009	3.84	5.48	-3.12	1.79e-05	0.0007	Fars2	phenylalanyl-tRNA synthetase 2, mitochondrial
17713857	3.29	6.55	-9.62	1.81e-05	0.0007	Mir3074	microRNA 3074
17695725	6.72	5.13	3	1.81e-05	0.0007	Rnf185	ring finger protein 185
17717823	2.94	6.22	-9.7	1.82e-05	0.0007	Mir24-1; Npepo	microRNA 24-1; aminopeptidase O
17636411	4.77	3.27	2.83	1.84e-05	0.0007	Cyp2r1	cytochrome P450, family 2, subfamily r, polypeptide 1
17665394	9.09	10.48	-2.62	1.85e-05	0.0007	Alcam	activated leukocyte cell adhesion molecule
17617734	4.07	5.3	-2.35	1.86e-05	0.0007
17826093	5.02	3.9	2.19	1.88e-05	0.0007	Tjp3	tight junction protein 3
17710138	4.92	7.24	-5	1.92e-05	0.0008	Ankrd28	ankyrin repeat domain 28
17772105	6.77	5.06	3.29	1.93e-05	0.0008	Rnd3	Rho family GTPase 3
17767253	8.17	7.08	2.12	1.94e-05	0.0008	Nsfl1c	NSFL1 (p97) cofactor (p47)
17736958	5.62	3.14	5.57	1.94e-05	0.0008	Cmbl	carboxymethylenebutenolidase homolog (Pseudomonas)
17635065	2.96	5.42	-5.49	1.95e-05	0.0008	Capn5	calpain 5
17633297	3.11	6.12	-8.05	1.95e-05	0.0008	Mrgprx2	MAS-related GPR, member X2
17671874	7.67	6.32	2.55	1.95e-05	0.0008	LOC683674	similar to Protein C7orf26 homolog; similar to Protein C7orf26 homolog [Source:RGD Symbol;Acc:1584479]
17627147	6.2	7.43	-2.35	1.96e-05	0.0008	Stxbp5	syntaxin binding protein 5 (tomosyn)
17610582	9.1	7.74	2.56	1.97e-05	0.0008	Cited2	Cbp/p300-interacting transactivator, with Glu/Asp-rich carboxy-terminal domain, 2
17634357	3.56	4.95	-2.62	1.99e-05	0.0008	Blm	Bloom syndrome, RecQ helicase-like
17732679	3.95	5.61	-3.15	2e-05	0.0008	Asf1b	anti-silencing function 1B histone chaperone
17627083	8.53	7.35	2.26	2.02e-05	0.0008	Ginm1	glycoprotein integral membrane 1
17715830	4.48	6.83	-5.08	2.03e-05	0.0008	LOC680498	similar to CG31613-PA
17826409	3.57	5.48	-3.76	2.05e-05	0.0008	Adamtsl5	ADAMTS-like 5
17871865	8.9	7.68	2.33	2.05e-05	0.0008	Hsd17b10	hydroxysteroid (17-beta) dehydrogenase 10
17738122	5.42	7.21	-3.45	2.07e-05	0.0008	Plk4	polo-like kinase 4
17735224	8.01	6.27	3.33	2.07e-05	0.0008	Lhfpl2	lipoma HMGIC fusion partner-like 2
17731589	4.43	6.79	-5.14	2.08e-05	0.0008	Ccl17	chemokine (C-C motif) ligand 17
17820402	4.36	5.81	-2.73	2.08e-05	0.0008	Lclat1	lysocardiolipin acyltransferase 1
17814556	5.67	4.28	2.62	2.09e-05	0.0008	RGD1563701	similar to BC068281 protein
17749387	8.84	7.37	2.77	2.09e-05	0.0008	Scnm1	sodium channel modifier 1
17814063	8.05	6.85	2.3	2.09e-05	0.0008	Xdh	xanthine dehydrogenase
17787125	5.96	4.75	2.31	2.1e-05	0.0008	Spsb2	splA/ryanodine receptor domain and SOCS box containing 2
17809334	4.3	6.1	-3.47	2.1e-05	0.0008	Cdkn2c	cyclin-dependent kinase inhibitor 2C (p18, inhibits CDK4)
17781286	7.24	5.69	2.94	2.12e-05	0.0008	Cyp51	cytochrome P450, family 51
17726564	6.32	4.84	2.78	2.13e-05	0.0008	Grpel2	GrpE-like 2, mitochondrial
17722313	4.46	5.6	-2.21	2.2e-05	0.0008	Kif20a	kinesin family member 20A
17624770	3.63	5.96	-5.01	2.2e-05	0.0008	Vldlr	very low density lipoprotein receptor
17700983	7.34	9.47	-4.38	2.2e-05	0.0008	Plau	plasminogen activator, urokinase
17865053	6.05	7.74	-3.22	2.21e-05	0.0008	Klf7	Kruppel-like factor 7 (ubiquitous)
17741572	1.46	3.19	-3.33	2.23e-05	0.0008	Ptpn22	protein tyrosine phosphatase, non-receptor type 22 (lymphoid)
17659971	6.4	4.82	2.99	2.24e-05	0.0008	Pctp	phosphatidylcholine transfer protein
17831184	4.84	3.18	3.14	2.25e-05	0.0008	Ttll1	tubulin tyrosine ligase-like family, member 1
17798703	9.74	8.43	2.49	2.28e-05	0.0009	Tgfbr1	transforming growth factor, beta receptor 1
17880708	4.82	3.29	2.9	2.29e-05	0.0009	LOC102556148; LOC102549803	probable N-acetyltransferase CML2-like
17841911	5.71	3.71	4.01	2.29e-05	0.0009	Mmp8	matrix metallopeptidase 8
17876652	5.55	3.57	3.95	2.31e-05	0.0009	Nxt2	nuclear transport factor 2-like export factor 2
17711208	8.62	10.46	-3.58	2.31e-05	0.0009	Lpl	lipoprotein lipase
17767437	5	7.27	-4.83	2.36e-05	0.0009	Tpx2	TPX2, microtubule-associated
17758035	7.22	5.78	2.71	2.37e-05	0.0009	Ipmk	inositol polyphosphate multikinase
17841232	6.85	5.32	2.89	2.39e-05	0.0009	Galnt6	polypeptide N-acetylgalactosaminyltransferase 6
17670383	9.67	8.46	2.31	2.41e-05	0.0009	Psmd2	proteasome 26S subunit, non-ATPase 2
17731309	7.15	5.63	2.89	2.42e-05	0.0009	Pdp2	pyruvate dehyrogenase phosphatase catalytic subunit 2
17805737	5.47	7.18	-3.28	2.42e-05	0.0009	Asph	aspartate-beta-hydroxylase
17841079	7.07	5.3	3.41	2.43e-05	0.0009	Lima1	LIM domain and actin binding 1
17753516	5.24	3.73	2.86	2.46e-05	0.0009	Def6	DEF6 guanine nucleotide exchange factor
17882169	2.59	4.43	-3.58	2.47e-05	0.0009
17757264	8.16	6.84	2.51	2.48e-05	0.0009	Stk38	serine/threonine kinase 38
17627604	7.66	8.91	-2.38	2.5e-05	0.0009	Arhgap18	Rho GTPase activating protein 18
17797383	6.28	5.03	2.39	2.51e-05	0.0009	Tmem64	transmembrane protein 64
17787484	3.53	5.21	-3.19	2.52e-05	0.0009	Foxm1	forkhead box M1
17768262	3.13	4.7	-2.96	2.53e-05	0.0009	Src	SRC proto-oncogene, non-receptor tyrosine kinase
17688673	9.71	8.68	2.04	2.58e-05	0.0009	Scarb2	scavenger receptor class B, member 2
17742139	6.41	7.45	-2.06	2.61e-05	0.001
17842134	6.41	7.45	-2.06	2.61e-05	0.001	Taf1d	TATA box binding protein (Tbp)-associated factor, RNA polymerase I, D
17860596	5.95	4.26	3.23	2.63e-05	0.001	Dnajb2	DnaJ (Hsp40) homolog, subfamily B, member 2
17831028	6.55	5.17	2.61	2.65e-05	0.001	Xrcc6	X-ray repair complementing defective repair in Chinese hamster cells 6
17671354	3.35	4.4	-2.08	2.68e-05	0.001	Insr	insulin receptor
17727893	2.32	3.36	-2.05	2.71e-05	0.001	Ccdc102a	coiled-coil domain containing 102A
17715805	4.7	7.54	-7.14	2.71e-05	0.001	LOC680322	similar to Histone H2A type 1
17830385	5.22	7.76	-5.81	2.73e-05	0.001	Csf2rb	colony stimulating factor 2 receptor, beta, low-affinity (granulocyte-macrophage)
17804162	6.74	5.5	2.36	2.73e-05	0.001	Mad2l2	MAD2 mitotic arrest deficient-like 2 (yeast)
17673458	7.29	5.76	2.89	2.75e-05	0.001	Slc15a4	solute carrier family 15 (oligopeptide transporter), member 4
17813923	2.81	1.48	2.53	2.77e-05	0.001	Epcam	epithelial cell adhesion molecule
17622676	7.03	5.22	3.5	2.79e-05	0.001	Cpt1a	carnitine palmitoyltransferase 1a, liver
17650194	5.2	3.53	3.18	2.81e-05	0.001	Mmd	monocyte to macrophage differentiation-associated
17739125	6.46	8.05	-3.01	2.83e-05	0.001	Smc4	structural maintenance of chromosomes 4
17713364	6.55	4.65	3.74	2.83e-05	0.001	LOC498675	hypothetical LOC498675
17783635	4.29	6.04	-3.36	2.86e-05	0.001	Creb5	cAMP responsive element binding protein 5
17859102	3	4.48	-2.79	2.87e-05	0.001	Mfsd6	major facilitator superfamily domain containing 6
17617588	4.51	5.82	-2.49	2.9e-05	0.001	Isg20	interferon stimulated exonuclease gene 20
17675600	6.91	5.42	2.82	2.91e-05	0.001	Uspl1	ubiquitin specific peptidase like 1
17674687	3.65	5.56	-3.73	2.92e-05	0.001	Cmklr1	chemokine-like receptor 1
17737540	2.71	5.34	-6.17	2.93e-05	0.001	Tnik	TRAF2 and NCK interacting kinase
17642902	5.4	4.16	2.37	2.93e-05	0.001	Gpam	glycerol-3-phosphate acyltransferase, mitochondrial
17832883	6.49	4.98	2.84	2.93e-05	0.001	Coq10a	coenzyme Q10A
17663989	7.48	6.05	2.69	2.94e-05	0.001	Fam195b	family with sequence similarity 195, member B
17803090	7.15	5.89	2.39	2.97e-05	0.0011	Hmgcl	3-hydroxymethyl-3-methylglutaryl-CoA lyase
17869572	2.85	1.29	2.94	3e-05	0.0011
17849198	4.28	5.75	-2.76	3.01e-05	0.0011	Limd1	LIM domains containing 1
17744496	6.99	5.95	2.06	3.02e-05	0.0011	Hmgcr	3-hydroxy-3-methylglutaryl-CoA reductase
17721528	8.17	6.89	2.42	3.08e-05	0.0011	RGD1311805	similar to RIKEN cDNA 2400010D15
17817298	5.7	4.48	2.34	3.09e-05	0.0011	RGD1307704	similar to RIKEN cDNA 2410016O06
17635257	4.65	3.51	2.2	3.11e-05	0.0011	Dnajb13	DnaJ (Hsp40) homolog, subfamily B, member 13
17628389	4.97	6.09	-2.17	3.11e-05	0.0011	Ezr	ezrin
17719453	3.05	5.07	-4.06	3.14e-05	0.0011	Cmah	cytidine monophospho-N-acetylneuraminic acid hydroxylase
17786961	4.95	7.71	-6.78	3.15e-05	0.0011	Clec4a2	C-type lectin domain family 4, member A2
17661096	4.35	5.92	-2.98	3.21e-05	0.0011
17852336	6.33	4.24	4.27	3.26e-05	0.0011	LOC689959	hypothetical protein LOC689959
17661600	6.76	5.04	3.28	3.29e-05	0.0012	Fam134c	family with sequence similarity 134, member C
17696224	6.25	8.54	-4.89	3.29e-05	0.0012	Tns3	tensin 3
17766110	6.21	5.05	2.24	3.32e-05	0.0012	Ttl	tubulin tyrosine ligase
17681375	2.35	3.93	-3.01	3.34e-05	0.0012	Tnfsf4	tumor necrosis factor (ligand) superfamily, member 4
17808473	10.55	8.37	4.52	3.41e-05	0.0012	Plin2	perilipin 2
17756767	2.82	5.12	-4.93	3.41e-05	0.0012	RT1-Bb	RT1 class II, locus Bb
17655959	7.78	6.57	2.3	3.42e-05	0.0012	Rmnd5b	required for meiotic nuclear division 5 homolog B (S. cerevisiae)
17832998	3.23	5.18	-3.85	3.54e-05	0.0012	Erbb3	erb-b2 receptor tyrosine kinase 3
17732148	7.18	6.17	2.02	3.56e-05	0.0012	Lonp2	lon peptidase 2, peroxisomal
17753672	7.63	9.45	-3.52	3.57e-05	0.0012	Cdkn1a	cyclin-dependent kinase inhibitor 1A
17829497	4.29	5.75	-2.75	3.57e-05	0.0012	Tbc1d31	TBC1 domain family, member 31
17827378	3.24	5.44	-4.62	3.64e-05	0.0013	Pmch	pro-melanin-concentrating hormone
17668591	6.81	8.23	-2.68	3.65e-05	0.0013	Cblb	Cbl proto-oncogene B, E3 ubiquitin protein ligase
17611325	2.52	4.01	-2.8	3.67e-05	0.0013	Cep72	centrosomal protein 72
17693479	10.44	11.72	-2.43	3.7e-05	0.0013	Pf4	platelet factor 4
17737229	5.55	3.18	5.16	3.71e-05	0.0013
17653231	4.61	6.52	-3.75	3.74e-05	0.0013	Baiap2	BAI1-associated protein 2
17650576	3.98	5.51	-2.89	3.82e-05	0.0013	Copz2	coatomer protein complex, subunit zeta 2
17784133	6.05	7.29	-2.36	3.86e-05	0.0013	Mad2l1	MAD2 mitotic arrest deficient-like 1 (yeast)
17744528	7.2	8.82	-3.07	3.88e-05	0.0013	Hexb	hexosaminidase B
17867058	4.42	6.23	-3.5	3.9e-05	0.0013	Ptprm	protein tyrosine phosphatase, receptor type, M
17639089	9.49	8.25	2.37	3.91e-05	0.0013	Gstp1	glutathione S-transferase pi 1
17731745	10.68	9.13	2.93	3.93e-05	0.0013	Mt1a	metallothionein 1a
17714749	2.73	5.08	-5.09	3.94e-05	0.0013	LOC679342	hypothetical protein LOC679342
17658462	8.16	6.75	2.64	4.04e-05	0.0014	Aspa	aspartoacylase
17691436	6.49	5.17	2.5	4.05e-05	0.0014	Ccm2	cerebral cavernous malformation 2
17786274	6.34	5.04	2.47	4.08e-05	0.0014	Pparg	peroxisome proliferator-activated receptor gamma
17723832	6.14	7.23	-2.12	4.1e-05	0.0014	Malt1	MALT1 paracaspase
17671562	5.74	3.69	4.15	4.1e-05	0.0014	Slc46a3	solute carrier family 46, member 3
17617801	5.57	7.74	-4.51	4.21e-05	0.0014	Prc1	protein regulator of cytokinesis 1
17749627	5.26	4.1	2.23	4.25e-05	0.0014	Polr3gl	polymerase (RNA) III (DNA directed) polypeptide G-like
17749357	9.27	8.02	2.39	4.28e-05	0.0014	Psmd4	proteasome 26S subunit, non-ATPase 4
17845161	5.79	4.34	2.73	4.32e-05	0.0015	Parp16	poly (ADP-ribose) polymerase family, member 16
17738176	4.06	5.27	-2.31	4.33e-05	0.0015	Jade1	jade family PHD finger 1
17834838	2.51	4.4	-3.71	4.38e-05	0.0015	Parpbp	PARP1 binding protein
17877296	6.82	8.78	-3.89	4.38e-05	0.0015	Sh3kbp1	SH3-domain kinase binding protein 1
17827781	7.91	9.44	-2.89	4.42e-05	0.0015	Btg1	B-cell translocation gene 1, anti-proliferative
17717140	5.75	7.02	-2.41	4.45e-05	0.0015	Pter	phosphotriesterase related
17619522	4.2	5.69	-2.82	4.48e-05	0.0015	Wee1	WEE1 G2 checkpoint kinase
17703320	4.44	6.21	-3.41	4.49e-05	0.0015	Cryl1	crystallin, lambda 1
17793817	7.31	5.79	2.86	4.5e-05	0.0015	Tada3	transcriptional adaptor 3
17686414	6.13	4.18	3.88	4.51e-05	0.0015	Hsd17b7	hydroxysteroid (17-beta) dehydrogenase 7
17795365	5.47	3.76	3.27	4.53e-05	0.0015	Cd69	Cd69 molecule
17699733	7.34	5.53	3.5	4.54e-05	0.0015	Trim35	tripartite motif-containing 35
17739912	9.24	7.92	2.51	4.55e-05	0.0015	Rit1	Ras-like without CAAX 1
17767551	7.88	6.75	2.19	4.6e-05	0.0015	Kif3b	kinesin family member 3B
17674498	5.53	3.99	2.92	4.63e-05	0.0015	Acads	acyl-CoA dehydrogenase, C-2 to C-3 short chain
17824528	4.89	6.54	-3.15	4.7e-05	0.0016	Ahnak2	AHNAK nucleoprotein 2
17683229	2.65	4.47	-3.54	4.73e-05	0.0016	Nek2	NIMA-related kinase 2
17739029	4.6	5.83	-2.34	4.89e-05	0.0016	Rsrc1	arginine/serine-rich coiled-coil 1
17802937	5.72	4.35	2.58	4.9e-05	0.0016	Paqr7	progestin and adipoQ receptor family member VII
17748676	4.06	6.08	-4.07	4.91e-05	0.0016	Pmf1	polyamine-modulated factor 1
17670118	5.86	7.97	-4.33	4.91e-05	0.0016
17630165	4.93	3.76	2.24	4.94e-05	0.0016	Ccdc61	coiled-coil domain containing 61
17764524	4.99	6.56	-2.97	4.96e-05	0.0016	Kif18a	kinesin family member 18A
17881795	4.6	2.42	4.55	5.11e-05	0.0017
17741001	9.65	8.14	2.85	5.27e-05	0.0017	Txnip	thioredoxin interacting protein
17833045	4.35	2.6	3.35	5.47e-05	0.0018	Suox	sulfite oxidase
17721872	6.31	4.95	2.56	5.57e-05	0.0018	Zfp35	zinc finger protein 35
17646659	6.23	5.08	2.23	5.62e-05	0.0018	Ttc19	tetratricopeptide repeat domain 19
17798440	5.14	3.33	3.49	5.62e-05	0.0018	Grhpr	glyoxylate reductase/hydroxypyruvate reductase
17783963	6.22	5.05	2.24	5.63e-05	0.0018	Herc3	HECT and RLD domain containing E3 ubiquitin protein ligase 3
17701129	2.31	3.94	-3.1	5.65e-05	0.0018	Nid2	nidogen 2 (osteonidogen)
17623784	6.47	4.91	2.94	5.65e-05	0.0018	Lrrn4cl	LRRN4 C-terminal like
17733273	4.78	3.28	2.82	5.67e-05	0.0018	Ddx28	DEAD (Asp-Glu-Ala-Asp) box polypeptide 28
17711717	5.62	6.67	-2.07	5.73e-05	0.0019	Acsl1	acyl-CoA synthetase long-chain family member 1
17707931	3.6	5.3	-3.25	5.73e-05	0.0019	Snx25	sorting nexin 25
17819365	7.49	8.71	-2.33	5.83e-05	0.0019	LOC102546716	nuclear ubiquitous casein and cyclin-dependent kinase substrate 1-like
17708107	3.75	5.12	-2.58	5.85e-05	0.0019	Mtus1	microtubule associated tumor suppressor 1
17611230	7.8	9.21	-2.65	5.88e-05	0.0019
17627635	4.96	5.99	-2.05	5.92e-05	0.0019	RGD1559962	similar to High mobility group protein 2 (HMG-2)
17629701	6.22	4.48	3.34	5.92e-05	0.0019	Lilra5	leukocyte immunoglobulin-like receptor, subfamily A (with TM domain), member 5
17882285	7.7	6.51	2.27	5.95e-05	0.0019
17677623	8.47	7.41	2.09	5.97e-05	0.0019	Arl6ip4	ADP-ribosylation factor-like 6 interacting protein 4
17844579	7.91	6.88	2.05	6.07e-05	0.0019	Ubl7	ubiquitin-like 7
17753272	4.97	3.57	2.64	6.07e-05	0.0019	Phf1	PHD finger protein 1
17783921	5.46	4.25	2.31	6.08e-05	0.0019	Vopp1	vesicular, overexpressed in cancer, prosurvival protein 1
17765027	4.21	6.88	-6.33	6.1e-05	0.0019	Gchfr	GTP cyclohydrolase I feedback regulator
17822365	4.71	3.47	2.36	6.11e-05	0.0019	L2hgdh	L-2-hydroxyglutarate dehydrogenase
17613100	8.42	7.3	2.16	6.2e-05	0.002	Ppp6r1	protein phosphatase 6, regulatory subunit 1
17835137	6.31	7.62	-2.48	6.22e-05	0.002	Tmpo	thymopoietin
17813676	4.6	5.63	-2.03	6.22e-05	0.002	Mta3	metastasis associated 1 family, member 3
17787711	7.99	6.82	2.25	6.28e-05	0.002	Cdkn1b	cyclin-dependent kinase inhibitor 1B
17856217	5.69	4.63	2.09	6.29e-05	0.002	Gpd1l	glycerol-3-phosphate dehydrogenase 1-like
17748870	5.59	7.36	-3.41	6.3e-05	0.002	Adam15	ADAM metallopeptidase domain 15
17719126	4.67	6.19	-2.87	6.36e-05	0.002	Serpinb9	serpin peptidase inhibitor, clade B (ovalbumin), member 9
17828753	6.42	5.12	2.46	6.41e-05	0.002	Zbtb39	zinc finger and BTB domain containing 39
17665192	2.33	4.21	-3.67	6.42e-05	0.002	Cmss1	cms1 ribosomal small subunit homolog (yeast)
17762300	3.77	5.49	-3.29	6.45e-05	0.002	Pkp4	plakophilin 4
17827816	7.97	8.98	-2	6.46e-05	0.002	Atp2b1	ATPase, Ca++ transporting, plasma membrane 1
17882361	6	4.48	2.86	6.57e-05	0.0021
17817521	6.81	5.68	2.19	6.65e-05	0.0021	Batf	basic leucine zipper transcription factor, ATF-like
17874046	7.44	8.82	-2.61	6.67e-05	0.0021	Wbp5	WW domain binding protein 5
17812130	6.84	5.48	2.56	6.71e-05	0.0021	Dnajc16	DnaJ (Hsp40) homolog, subfamily C, member 16
17882119	6.32	7.64	-2.49	6.74e-05	0.0021
17877941	7.27	5.12	4.45	6.76e-05	0.0021	Vsig4	V-set and immunoglobulin domain containing 4
17801146	3.29	4.89	-3.02	6.8e-05	0.0021	Rad54l	RAD54 like (S. cerevisiae)
17763417	2.79	3.87	-2.11	6.87e-05	0.0021	Fam171b	family with sequence similarity 171, member B
17881531	5.57	8.88	-9.95	6.9e-05	0.0022
17753638	7.1	5.89	2.31	6.91e-05	0.0022	Kctd20	potassium channel tetramerization domain containing 20
17679949	3.45	5.54	-4.24	6.92e-05	0.0022	Fam72a	family with sequence similarity 72, member A
17828240	5.39	4.15	2.38	6.93e-05	0.0022	Tspan8	tetraspanin 8
17864603	4.08	6.34	-4.78	6.97e-05	0.0022	Ankrd44	ankyrin repeat domain 44
17857149	2.29	4.56	-4.8	6.98e-05	0.0022
17736069	5.17	7.2	-4.08	7e-05	0.0022	Oxct1	3-oxoacid CoA transferase 1
17703375	4.96	6.36	-2.63	7.01e-05	0.0022	Ska3	spindle and kinetochore associated complex subunit 3
17714645	7.26	5.83	2.69	7.01e-05	0.0022	Sema4d	sema domain, immunoglobulin domain (Ig), transmembrane domain (TM) and short cytoplasmic domain, (semaphorin) 4D
17709537	3.12	4.45	-2.51	7.02e-05	0.0022	Zcchc24	zinc finger, CCHC domain containing 24
17810530	7.54	6.26	2.42	7.07e-05	0.0022	Map7d1	MAP7 domain containing 1
17675438	4.04	5.57	-2.9	7.07e-05	0.0022	Fry	furry homolog (Drosophila)
17701453	7.21	6.12	2.14	7.08e-05	0.0022	Kctd6	potassium channel tetramerization domain containing 6
17689351	2.41	4.3	-3.69	7.1e-05	0.0022	Nmu	neuromedin U
17728952	5.67	4.63	2.06	7.19e-05	0.0022	Elmod2	ELMO/CED-12 domain containing 2
17673113	3.76	5.51	-3.37	7.27e-05	0.0022	Lat2	linker for activation of T cells family, member 2
17881965	5.98	4.37	3.06	7.31e-05	0.0022
17869630	3.16	2.06	2.13	7.35e-05	0.0023
17631725	3.86	2.76	2.14	7.42e-05	0.0023	Ffar2	free fatty acid receptor 2
17801781	10.11	8.4	3.26	7.45e-05	0.0023	Ppt1	palmitoyl-protein thioesterase 1
17737576	2.61	5.99	-10.39	7.48e-05	0.0023	Tnik	TRAF2 and NCK interacting kinase
17794919	10.15	8.75	2.65	7.48e-05	0.0023	Ptms	parathymosin
17869355	3.52	6.73	-9.25	7.48e-05	0.0023	Ebi3	Epstein-Barr virus induced 3
17659747	7.97	6.63	2.53	7.52e-05	0.0023	Ypel2	yippee-like 2
17623800	8.51	7.38	2.19	7.59e-05	0.0023	Lbhd1	LBH domain containing 1
17814972	3.22	5.23	-4.05	7.66e-05	0.0023	Asap2	ArfGAP with SH3 domain, ankyrin repeat and PH domain 2
17708379	2.73	3.96	-2.34	7.76e-05	0.0024	Nrg1	neuregulin 1
17635431	6.19	8.11	-3.8	7.77e-05	0.0024	Il18bp	interleukin 18 binding protein
17854618	2.51	4.59	-4.22	7.77e-05	0.0024	Ankrd34c	ankyrin repeat domain 34C
17725340	1.8	2.91	-2.17	7.87e-05	0.0024	Gypc	glycophorin C (Gerbich blood group)
17842770	4.03	5.37	-2.53	7.9e-05	0.0024	Ncapd3	non-SMC condensin II complex, subunit D3
17740971	4.92	7	-4.24	8.06e-05	0.0024	Hist2h2ab	histone cluster 2, H2ab
17684906	8.8	7.44	2.57	8.28e-05	0.0025	Rgs2	regulator of G-protein signaling 2
17823157	5.84	4.42	2.68	8.3e-05	0.0025	Entpd5	ectonucleoside triphosphate diphosphohydrolase 5
17652507	4.31	6.33	-4.05	8.37e-05	0.0025	Cd300lb	CD300 molecule-like family member b
17665507	1.77	3.35	-3	8.4e-05	0.0025	Pvrl3	poliovirus receptor-related 3
17693604	6.2	7.24	-2.05	8.46e-05	0.0025	Dck	deoxycytidine kinase
17747235	5.18	7.15	-3.93	8.47e-05	0.0025	Slc7a11	solute carrier family 7 (anionic amino acid transporter light chain, xc- system), member 11
17654541	6.32	4.45	3.65	8.5e-05	0.0025	Tbl3	transducin (beta)-like 3
17829696	5.83	7.2	-2.59	8.51e-05	0.0025	Myc	myelocytomatosis oncogene
17721926	6.74	5.16	3.01	8.63e-05	0.0026	Mocos	molybdenum cofactor sulfurase
17661437	6.31	4.74	2.97	8.63e-05	0.0026	Dhx58	DEXH (Asp-Glu-X-His) box polypeptide 58
17862740	7.03	5.95	2.1	8.68e-05	0.0026	Zfp318	zinc finger protein 318
17735693	3.88	5.38	-2.83	8.71e-05	0.0026	Pde4d	phosphodiesterase 4D, cAMP-specific
17689216	6.26	7.46	-2.3	8.72e-05	0.0026	Cenpc	centromere protein C
17810315	7.45	8.77	-2.5	8.84e-05	0.0026	Macf1	microtubule-actin crosslinking factor 1
17639440	5.84	4.35	2.8	8.85e-05	0.0026	Klc2	kinesin light chain 2
17856227	6.74	8.21	-2.77	8.9e-05	0.0026	Stt3b	STT3B, subunit of the oligosaccharyltransferase complex (catalytic)
17845280	3.03	6.49	-10.95	9.02e-05	0.0027	Ns5atp9	NS5A (hepatitis C virus) transactivated protein 9
17664202	11.05	8.72	5.03	9.04e-05	0.0027	Igsf7; RGD1559482	immunoglobulin superfamily, member 7; similar to immunoglobulin superfamily, member 7 [Source:RGD Symbol;Acc:1559482]
17614243	3.4	2.35	2.07	9.04e-05	0.0027	Phldb3	pleckstrin homology-like domain, family B, member 3
17630390	3.09	5.15	-4.18	9.09e-05	0.0027	Bcl3	B-cell CLL/lymphoma 3
17645398	4.66	3.57	2.14	9.21e-05	0.0027	Scgb3a1	secretoglobin, family 3A, member 1
17882735	6.52	5.26	2.39	9.27e-05	0.0027
17663252	5.96	4.32	3.12	9.32e-05	0.0027	Slc25a19	solute carrier family 25 (mitochondrial thiamine pyrophosphate carrier), member 19
17851110	5.95	4.7	2.38	9.33e-05	0.0027	Spa17	sperm autoantigenic protein 17
17870785	2.85	5.1	-4.75	9.36e-05	0.0027	Mir221	microRNA 221
17705225	3.95	5.32	-2.58	9.41e-05	0.0028	Abcc4	ATP-binding cassette, subfamily C (CFTR/MRP), member 4
17718633	2	3.22	-2.33	9.42e-05	0.0028	Barx1	BARX homeobox 1
17643262	4	5.22	-2.33	9.43e-05	0.0028	LOC100912948	multidrug resistance-associated protein 1-like
17652270	2.28	3.67	-2.62	9.54e-05	0.0028	Cep112	centrosomal protein 112kDa
17727653	5.26	3.68	3	9.56e-05	0.0028	Tk2	thymidine kinase 2, mitochondrial
17819509	2.13	4.3	-4.5	9.59e-05	0.0028	Cdca7l	cell division cycle associated 7 like
17876725	4.23	2.4	3.54	9.63e-05	0.0028	Klf8	Kruppel-like factor 8
17626990	2.06	3.95	-3.7	9.68e-05	0.0028
17757597	7.47	6.11	2.58	9.68e-05	0.0028	Ube2g2	ubiquitin-conjugating enzyme E2G 2
17681903	3.96	2.72	2.37	9.79e-05	0.0028	Pvrl4	poliovirus receptor-related 4
17823503	4.61	6.43	-3.51	9.8e-05	0.0028	Cep128	centrosomal protein 128kDa
17769911	6.49	5.31	2.26	9.89e-05	0.0029	Pcmtd2	protein-L-isoaspartate (D-aspartate) O-methyltransferase domain containing 2
17676030	5.87	4.6	2.4	9.93e-05	0.0029	Fam220a	family with sequence similarity 220, member A
17724176	6.98	5.75	2.35	0.0001	0.003	Cxxc1	CXXC finger protein 1
17680006	4.19	2.95	2.37	0.0001	0.003	Pm20d1	peptidase M20 domain containing 1
17773165	3.68	6.92	-9.4	0.0001	0.003
17747294	2.92	4.49	-2.96	0.0001	0.003	Maml3	mastermind-like transcriptional coactivator 3
17795097	4.7	5.89	-2.28	0.0001	0.003	Rad51ap1	RAD51 associated protein 1
17691275	6.27	5.19	2.12	0.0001	0.003	Rhbdd3	rhomboid domain containing 3
17876731	2.94	1.78	2.23	0.0001	0.003	RragB	Ras-related GTP binding B
17817527	6.59	5.4	2.28	0.0001	0.0031	Flvcr2	feline leukemia virus subgroup C cellular receptor family, member 2
17634960	2.33	3.75	-2.68	0.0001	0.0031	Ddias	DNA damage-induced apoptosis suppressor
17658217	9.95	8.32	3.08	0.0001	0.0031	Scimp	SLP adaptor and CSK interacting membrane protein
17866842	4.37	3.25	2.18	0.0001	0.0031	Nudt12	nudix (nucleoside diphosphate linked moiety X)-type motif 12
17799047	6.28	5.08	2.3	0.0001	0.0031	Fam206a	family with sequence similarity 206, member A
17640727	2.92	4.56	-3.12	0.0001	0.0031	Ms4a6bl; Ms4a6b	membrane-spanning 4-domains, subfamily A, member 6B-like; membrane-spanning 4-domains, subfamily A, member 6B
17839153	6.74	5.25	2.81	0.0001	0.0032	Tmem184b	transmembrane protein 184B
17676987	9.17	7.81	2.57	0.0001	0.0032	Por	P450 (cytochrome) oxidoreductase
17659853	7.01	5.76	2.37	0.0001	0.0032	Dynll2	dynein light chain LC8-type 2
17766428	5.69	4.38	2.48	0.0001	0.0032	Ap5s1	adaptor-related protein complex 5, sigma 1 subunit
17749528	7.86	6.83	2.04	0.0001	0.0032	Prpf3	pre-mRNA processing factor 3
17855826	7.12	5.67	2.74	0.0001	0.0032	Trex1	three prime repair exonuclease 1
17779409	2.6	4.93	-5	0.0001	0.0032	Slc13a3	solute carrier family 13 (sodium-dependent dicarboxylate transporter), member 3
17727004	4.75	3.71	2.06	0.0001	0.0032	Poli	polymerase (DNA directed), iota
17816575	6.09	7.37	-2.43	0.0001	0.0032	Mnat1	MNAT CDK-activating kinase assembly factor 1
17695156	4.67	2.18	5.61	0.0001	0.0032
17642625	4.11	2.91	2.29	0.0001	0.0032	Pcgf6	polycomb group ring finger 6
17775603	2.71	4.82	-4.33	0.0001	0.0032	Rasgrp1	RAS guanyl releasing protein 1 (calcium and DAG-regulated)
17845631	7.07	9.08	-4.04	0.0001	0.0032
17690073	3.25	1.78	2.77	0.0001	0.0032	Arap2	ArfGAP with RhoGAP domain, ankyrin repeat and PH domain 2
17844062	7.59	6.47	2.17	0.0001	0.0032	Ppp2r1b	protein phosphatase 2, regulatory subunit A, beta
17866876	4.71	6.3	-3.02	0.0001	0.0033	Fbxl17	F-box and leucine-rich repeat protein 17
17666043	6.8	8.26	-2.74	0.0001	0.0033
17752882	4.86	3.64	2.32	0.0001	0.0033	C2; Cfb	complement component 2; complement factor B
17669028	3.05	5.16	-4.31	0.0001	0.0033	Zbtb20	zinc finger and BTB domain containing 20
17640182	3.17	4.76	-3.02	0.0001	0.0033
17719474	2.06	3.75	-3.23	0.0001	0.0033
17750822	3.58	4.99	-2.66	0.0001	0.0033	S1pr1	sphingosine-1-phosphate receptor 1
17768522	5.98	4.89	2.12	0.0001	0.0033	Plcg1	phospholipase C, gamma 1
17809165	5.41	4.19	2.33	0.0001	0.0033	Scp2	sterol carrier protein 2
17693234	8.96	7.94	2.03	0.0001	0.0033	Mrpl1	mitochondrial ribosomal protein L1
17882621	4.73	6.3	-2.96	0.0001	0.0033
17613711	5.26	3.73	2.87	0.0001	0.0033	Prkd2	protein kinase D2
17765014	4.02	5.53	-2.84	0.0001	0.0034	Rad51	RAD51 recombinase
17712099	5.95	3.94	4.03	0.0001	0.0034	Ppp1r3b	protein phosphatase 1, regulatory subunit 3B
17637588	8.35	9.94	-3	0.0001	0.0034	Rgs10	regulator of G-protein signaling 10
17700845	4.39	5.56	-2.24	0.0001	0.0034	Pcca	propionyl CoA carboxylase, alpha polypeptide
17762332	1.71	2.91	-2.3	0.0001	0.0034	Tanc1	tetratricopeptide repeat, ankyrin repeat and coiled-coil containing 1
17694938	3.27	4.36	-2.13	0.0001	0.0035	Cc2d2a	coiled-coil and C2 domain containing 2A
17684843	8.64	9.67	-2.05	0.0001	0.0035	Cfh	complement factor H
17614873	8.21	7.11	2.13	0.0001	0.0035	Paf1	PAF1 homolog, Paf1/RNA polymerase II complex component
17691831	3.52	2.4	2.17	0.0001	0.0035
17623181	6.82	5.29	2.89	0.0001	0.0035	Map3k11	mitogen-activated protein kinase kinase kinase 11
17686252	3.89	6.41	-5.74	0.0001	0.0035	Rcsd1	RCSD domain containing 1
17833405	5.74	4.06	3.19	0.0001	0.0035	Cactin	cactin, spliceosome C complex subunit
17839343	3.56	5.51	-3.86	0.0001	0.0035
17636104	5.87	4.23	3.14	0.0001	0.0035	Ascl3; Tmem9b	achaete-scute family bHLH transcription factor 3; TMEM9 domain family, member B
17727116	2.91	4.53	-3.07	0.0001	0.0035	Lipg	lipase, endothelial
17807351	5.84	7.29	-2.74	0.0001	0.0036	Klf4	Kruppel-like factor 4 (gut)
17748073	5.08	7.03	-3.86	0.0001	0.0036	Rapgef2	Rap guanine nucleotide exchange factor (GEF) 2
17755620	4.87	3.52	2.56	0.0001	0.0036	Zbtb24	zinc finger and BTB domain containing 24
17643612	2.3	3.81	-2.86	0.0001	0.0036	Emp2	epithelial membrane protein 2
17620925	6.44	5.36	2.12	0.0001	0.0036	Rnf40	ring finger protein 40, E3 ubiquitin protein ligase
17675265	7.92	6.84	2.12	0.0001	0.0036	Mcoln1	mucolipin 1
17798106	7.3	6.13	2.24	0.0001	0.0036	Ubap1	ubiquitin-associated protein 1
17830831	6.65	5.53	2.16	0.0001	0.0036	Adsl	adenylosuccinate lyase
17748455	5.95	7.84	-3.7	0.0001	0.0036
17776804	5.48	7.15	-3.18	0.0001	0.0036	Atp8b4	ATPase, class I, type 8B, member 4
17752700	7.68	9.06	-2.6	0.0001	0.0036	Mt1m	metallothionein 1M
17659305	5.99	4.45	2.92	0.0001	0.0036	Nle1	notchless homolog 1 (Drosophila)
17635001	6	4.78	2.32	0.0001	0.0036	Aamdc	adipogenesis associated, Mth938 domain containing
17882165	2.8	4.31	-2.84	0.0001	0.0036
17818935	8.53	7.27	2.4	0.0001	0.0036	Tnfaip2	tumor necrosis factor, alpha-induced protein 2
17625743	2.23	4.49	-4.79	0.0001	0.0036	Sfrp5	secreted frizzled-related protein 5
17790823	2.01	3.13	-2.17	0.0001	0.0037	Dennd2a	DENN/MADD domain containing 2A
17710348	3.23	4.66	-2.69	0.0001	0.0037
17747270	3.23	4.65	-2.67	0.0001	0.0037	Mgarp	mitochondria-localized glutamic acid-rich protein
17776960	5.74	4.72	2.02	0.0001	0.0037	Itpripl1	inositol 1,4,5-trisphosphate receptor interacting protein-like 1
17657931	4.67	3.61	2.09	0.0001	0.0037	Kctd11; Tmem95	potassium channel tetramerization domain containing 11; transmembrane protein 95
17767348	8.8	7.53	2.4	0.0001	0.0037	Tbc1d20	TBC1 domain family, member 20
17853791	5.72	7.25	-2.9	0.0001	0.0037
17639402	5.07	4.01	2.09	0.0001	0.0038	Peli3	pellino E3 ubiquitin protein ligase family member 3
17666506	5.36	4	2.56	0.0001	0.0038	Mb21d2	Mab-21 domain containing 2
17703064	3.57	5.39	-3.53	0.0001	0.0038	Adcy4	adenylate cyclase 4
17690621	2.48	4.27	-3.47	0.0001	0.0038	Sorcs2	sortilin-related VPS10 domain containing receptor 2
17628406	4.28	3.15	2.19	0.0001	0.0038	Rsph3	radial spoke 3 homolog (Chlamydomonas)
17708893	7.24	5.97	2.42	0.0001	0.0038	Polb	polymerase (DNA directed), beta
17667934	6.23	5.2	2.04	0.0001	0.0038	Gart	phosphoribosylglycinamide formyltransferase
17725805	4.14	3.07	2.1	0.0001	0.0038	Fchsd1	FCH and double SH3 domains 1
17667338	5.6	6.98	-2.6	0.0001	0.0039	Mcm4	minichromosome maintenance complex component 4
17796247	2.75	4.23	-2.79	0.0001	0.0039	Sox5	SRY (sex determining region Y)-box 5
17750858	5.02	6.29	-2.41	0.0001	0.0039	Cdc14a	cell division cycle 14A
17674425	4.49	3.35	2.19	0.0001	0.0039	Sirt4	sirtuin 4
17735481	3.57	5.05	-2.77	0.0001	0.0039	Ccdc125	coiled-coil domain containing 125
17742399	7.04	5.58	2.75	0.0001	0.0039	Gclm	glutamate cysteine ligase, modifier subunit
17670893	5.88	4.66	2.33	0.0001	0.0039	Top3b	topoisomerase (DNA) III beta
17847568	3.07	4.15	-2.11	0.0001	0.0039	Traip	TRAF-interacting protein
17790130	4.84	3.62	2.34	0.0002	0.0039	Gcc1	GRIP and coiled-coil domain containing 1
17696859	4.03	6.26	-4.68	0.0002	0.0039	Hpse	heparanase
17644034	7.18	5	4.55	0.0002	0.0039	Zfp597	zinc finger protein 597
17798143	7.05	5.49	2.96	0.0002	0.0039	Galt	galactose-1-phosphate uridylyltransferase
17882041	2.1	3.64	-2.9	0.0002	0.0039
17686200	6.89	5.54	2.54	0.0002	0.0039	Sft2d2	SFT2 domain containing 2
17775567	6.41	5.01	2.63	0.0002	0.004	Zfp770	zinc finger protein 770
17617625	3.48	5.32	-3.57	0.0002	0.004	Fanci	Fanconi anemia, complementation group I
17857692	7.12	5.76	2.57	0.0002	0.004	Runx2	runt-related transcription factor 2
17615105	6.28	5.22	2.08	0.0002	0.004
17704384	4.86	2.35	5.69	0.0002	0.004	Sftpc	surfactant protein C
17764333	9.48	7.9	2.99	0.0002	0.0041	Cat	catalase
17778388	4.57	3.45	2.18	0.0002	0.0041	Nol4l	nucleolar protein 4-like
17801428	2.87	5.9	-8.17	0.0002	0.0041
17710118	5.81	4.74	2.1	0.0002	0.0041	Hacl1	2-hydroxyacyl-CoA lyase 1
17800765	6.99	5.59	2.63	0.0002	0.0041	Cc2d1b	coiled-coil and C2 domain containing 1B
17647946	5.84	3.77	4.21	0.0002	0.0041	Zfp3	zinc finger protein 3
17760347	4.97	7.75	-6.88	0.0002	0.0041
17882301	6.62	7.82	-2.3	0.0002	0.0042
17865624	5.18	4.06	2.18	0.0002	0.0042	Abcb6	ATP-binding cassette, subfamily B (MDR/TAP), member 6
17802939	3.29	4.56	-2.41	0.0002	0.0042	Aunip	aurora kinase A and ninein interacting protein
17743371	8.01	6.83	2.28	0.0002	0.0042	Mcoln3	mucolipin 3
17815693	5.38	3.55	3.58	0.0002	0.0042	Nrcam	neuronal cell adhesion molecule
17869864	4.24	5.86	-3.08	0.0002	0.0043	Adrbk2	adrenergic, beta, receptor kinase 2
17704254	5.64	4.1	2.9	0.0002	0.0043	Pdlim2	PDZ and LIM domain 2
17821062	2.94	5.28	-5.05	0.0002	0.0043	Gen1	GEN1 Holliday junction 5 flap endonuclease
17681825	8.32	6.37	3.87	0.0002	0.0043	Fcgr3a	Fc fragment of IgG, low affinity IIIa, receptor
17685432	7	5.55	2.74	0.0002	0.0043	Ier5	immediate early response 5
17755749	2.97	4.9	-3.8	0.0002	0.0043	Pdss2	prenyl (decaprenyl) diphosphate synthase, subunit 2
17658904	4.32	2.83	2.81	0.0002	0.0043	Tlcd1	TLC domain containing 1
17859557	6.69	5.19	2.83	0.0002	0.0044	Stradb	STE20-related kinase adaptor beta
17618808	2.8	4.05	-2.38	0.0002	0.0044	Stard10	StAR-related lipid transfer domain containing 10
17841899	2.41	3.66	-2.39	0.0002	0.0044	Mmp10	matrix metallopeptidase 10
17657190	2.9	4.02	-2.18	0.0002	0.0045	Lrrc75a	leucine rich repeat containing 75A
17822859	7.48	6.02	2.75	0.0002	0.0045	Zfyve26	zinc finger, FYVE domain containing 26
17671075	6.69	5.39	2.46	0.0002	0.0045	Mrpl40	mitochondrial ribosomal protein L40
17715718	5.97	7.19	-2.33	0.0002	0.0045	Hist1h2bh	histone cluster 1, H2bh
17648173	3.01	4.27	-2.39	0.0002	0.0045	Atp2a3	ATPase, Ca++ transporting, ubiquitous
17713749	6.41	5.1	2.47	0.0002	0.0045	Aaed1	AhpC/TSA antioxidant enzyme domain containing 1
17835456	2.06	4.13	-4.19	0.0002	0.0046	Tmtc2	transmembrane and tetratricopeptide repeat containing 2
17651355	5.96	4.17	3.46	0.0002	0.0046	Rnd2	Rho family GTPase 2
17650901	8.04	7.04	2	0.0002	0.0046	Msl1	male-specific lethal 1 homolog (Drosophila)
17694931	7.62	6.24	2.59	0.0002	0.0046	Bst1	bone marrow stromal cell antigen 1
17655140	4.3	2.4	3.73	0.0002	0.0046	Mpg	N-methylpurine-DNA glycosylase
17735160	3.32	4.84	-2.88	0.0002	0.0046	Serinc5	serine incorporator 5
17830726	7.08	5.53	2.93	0.0002	0.0046	Mief1	mitochondrial elongation factor 1
17749998	2.75	4.51	-3.38	0.0002	0.0047	Vangl1	VANGL planar cell polarity protein 1
17669193	2.36	4.35	-3.99	0.0002	0.0047	Polq	polymerase (DNA directed), theta
17645812	6.89	5.75	2.21	0.0002	0.0047	Kif3a	kinesin family member 3a
17808683	7.87	6.7	2.25	0.0002	0.0047	Jun	jun proto-oncogene
17850302	5.97	4.78	2.29	0.0002	0.0047	Keap1	Kelch-like ECH-associated protein 1
17768816	6.68	5.14	2.91	0.0002	0.0047	Sys1	Sys1 golgi trafficking protein
17742912	7.26	8.45	-2.28	0.0002	0.0048	Ppp3ca	protein phosphatase 3, catalytic subunit, alpha isozyme
17715174	6.36	4.97	2.62	0.0002	0.0048	Bloc1s5	biogenesis of lysosomal organelles complex-1, subunit 5, muted
17729911	6.3	4.9	2.65	0.0002	0.0048	Txnl4b	thioredoxin-like 4B
17724546	5.42	4.14	2.43	0.0002	0.0048	Pqlc1	PQ loop repeat containing 1
17701233	5.41	4.1	2.47	0.0002	0.0048	Nkiras1	NFKB inhibitor interacting Ras-like 1
17781253	6.3	4.9	2.64	0.0002	0.0048	Cldn12	claudin 12
17617817	5.43	4.34	2.13	0.0002	0.0048	Hddc3	HD domain containing 3
17833486	7.83	6.48	2.55	0.0002	0.0049	Dapk3	death-associated protein kinase 3
17787871	10.12	8.62	2.82	0.0002	0.0049	Mgst1	microsomal glutathione S-transferase 1
17772095	7.99	6.97	2.03	0.0002	0.0049	Mmadhc	methylmalonic aciduria (cobalamin deficiency) cblD type, with homocystinuria
17641687	2.28	4.33	-4.12	0.0002	0.0049	Pank1	pantothenate kinase 1
17783548	5.81	6.81	-2	0.0002	0.0049	Mpp6	membrane protein, palmitoylated 6 (MAGUK p55 subfamily member 6)
17762041	3.09	4.16	-2.11	0.0002	0.0049	Mbd5	methyl-CpG binding domain protein 5
17711338	3.55	5.65	-4.29	0.0002	0.0049	Ddx60	DEAD (Asp-Glu-Ala-Asp) box polypeptide 60
17759882	6.81	5.4	2.64	0.0002	0.0049	Man1b1	mannosidase, alpha, class 1B, member 1
17787705	5.49	4.06	2.69	0.0002	0.005	Crebl2	cAMP responsive element binding protein-like 2
17638903	5.35	7.27	-3.79	0.0002	0.005	Ccnd1	cyclin D1
17823071	7.14	5.8	2.53	0.0002	0.005	Zfyve1	zinc finger, FYVE domain containing 1
17775817	2.24	4.51	-4.81	0.0002	0.0051	Oip5	Opa interacting protein 5
17760569	5.12	6.72	-3.02	0.0002	0.0051	Ralgds	ral guanine nucleotide dissociation stimulator
17881054	5.3	4.05	2.38	0.0002	0.0051	LOC100363171	histone variant H2al2-like
17708553	6.7	5.68	2.02	0.0002	0.0051	Hgsnat	heparan-alpha-glucosaminide N-acetyltransferase
17724921	2.87	4.04	-2.24	0.0002	0.0051	Kctd1	potassium channel tetramerization domain containing 1
17739869	7.11	5.94	2.25	0.0002	0.0051	Arhgef2	rho/rac guanine nucleotide exchange factor (GEF) 2
17851716	6.57	5.3	2.42	0.0002	0.0051	Hinfp	histone H4 transcription factor
17708327	3.66	1.64	4.04	0.0002	0.0052
17674846	6.89	5.75	2.2	0.0002	0.0052	Noc4l	nucleolar complex associated 4 homolog
17741656	6.96	8.56	-3.03	0.0002	0.0052	Rhoc	ras homolog family member C
17758431	9.64	8.55	2.13	0.0002	0.0052	Sgpl1	sphingosine-1-phosphate lyase 1
17878089	7.06	8.06	-2	0.0002	0.0053	Il2rg	interleukin 2 receptor, gamma
17843445	5.06	3.22	3.58	0.0002	0.0053	Clmp	CXADR-like membrane protein
17819788	6	7.52	-2.87	0.0002	0.0053	Map4k3	mitogen-activated protein kinase kinase kinase kinase 3
17844324	7.32	5.94	2.61	0.0002	0.0053	Fbxo22	F-box protein 22
17733736	6.12	4.48	3.11	0.0002	0.0053	Tmem170a	transmembrane protein 170A
17798510	5.32	4.09	2.34	0.0002	0.0053	RGD1305807	hypothetical LOC298077
17730423	5.75	4.71	2.05	0.0002	0.0053	Atmin	ATM interactor
17714388	6.47	5.3	2.26	0.0002	0.0053	Dok3	docking protein 3
17612883	3.33	2.1	2.35	0.0002	0.0054	Zfp773	zinc finger protein 773 [Source:MGI Symbol;Acc:MGI:1923623]
17794096	8.23	9.72	-2.81	0.0002	0.0054	Rassf4	Ras association (RalGDS/AF-6) domain family member 4
17636864	8.37	6.31	4.18	0.0002	0.0054	Gga2	golgi associated, gamma adaptin ear containing, ARF binding protein 2
17796393	4.1	5.62	-2.87	0.0002	0.0054
17827113	1.73	3.94	-4.6	0.0002	0.0055
17883177	6.66	4.6	4.18	0.0002	0.0055
17819187	2.52	4.34	-3.53	0.0002	0.0055	Pld4	phospholipase D family, member 4
17846269	4.31	5.33	-2.02	0.0002	0.0055	Sh3bgrl2	SH3 domain binding glutamate-rich protein like 2
17882321	4.88	7.5	-6.13	0.0002	0.0055
17789837	7.73	6.53	2.29	0.0002	0.0055	Tfec	transcription factor EC
17729769	8.02	6.9	2.19	0.0002	0.0055	Cirh1a	cirrhosis, autosomal recessive 1A (cirhin)
17877023	5.37	4.28	2.12	0.0002	0.0055	Pir	pirin (iron-binding nuclear protein)
17635765	3.1	4.51	-2.65	0.0002	0.0056	Prkcdbp	protein kinase C, delta binding protein
17758543	6.01	4.55	2.75	0.0002	0.0056	RGD1305587	similar to RIKEN cDNA 2010107G23
17762577	4.21	5.23	-2.02	0.0002	0.0056	Nostrin	nitric oxide synthase trafficking
17872826	5.14	7.27	-4.36	0.0002	0.0056	Apoo	apolipoprotein O
17623894	6.79	5.2	3.01	0.0002	0.0056	Tut1	terminal uridylyl transferase 1, U6 snRNA-specific
17707399	3.06	4.35	-2.44	0.0002	0.0056	Psd3	pleckstrin and Sec7 domain containing 3
17626561	5.96	4.94	2.02	0.0002	0.0056	Tcf7l2	transcription factor 7-like 2 (T-cell specific, HMG-box)
17731941	3.47	6.09	-6.14	0.0002	0.0056	Fto	fat mass and obesity associated
17863340	5.3	7.28	-3.94	0.0002	0.0056	Mcm3	minichromosome maintenance complex component 3
17691108	5.56	4.12	2.72	0.0002	0.0056	Rnf215	ring finger protein 215
17762180	6.07	8.06	-3.98	0.0002	0.0056	RGD1560248	similar to formin-like 2 isoform B
17829929	4.74	6.51	-3.39	0.0002	0.0057	Psca	prostate stem cell antigen
17711091	6.47	5.32	2.22	0.0002	0.0057	Gmip	Gem-interacting protein
17788824	5.86	4.53	2.53	0.0002	0.0057	Fam185a	family with sequence similarity 185, member A
17777751	5.58	7.31	-3.32	0.0002	0.0057	Flrt3	fibronectin leucine rich transmembrane protein 3
17683183	7.45	6.09	2.57	0.0002	0.0057	Tmem206	transmembrane protein 206
17640742	2.97	4.42	-2.73	0.0003	0.0058	Ms4a6c	membrane-spanning 4-domains, subfamily A, member 6C
17831416	2.97	4.2	-2.35	0.0003	0.0058	Gtse1	G-2 and S-phase expressed 1
17793080	4.67	3.52	2.21	0.0003	0.0059	Abtb1	ankyrin repeat and BTB (POZ) domain containing 1
17681723	7.19	5.87	2.5	0.0003	0.0059	Aldh9a1	aldehyde dehydrogenase 9 family, member A1
17705431	5.39	6.44	-2.08	0.0003	0.0059	Gpr183	G protein-coupled receptor 183
17810834	4.62	3.51	2.17	0.0003	0.0059	Lck	LCK proto-oncogene, Src family tyrosine kinase
17715768	5.74	7.97	-4.69	0.0003	0.0059
17711491	5.79	7.36	-2.96	0.0003	0.0059	Hmgb2	high mobility group box 2
17883061	4.24	2.15	4.26	0.0003	0.006
17749616	8.4	9.68	-2.43	0.0003	0.006	LOC690131	similar to H2A histone family, member O
17841812	5.51	6.78	-2.41	0.0003	0.006	Casp4	caspase 4, apoptosis-related cysteine peptidase
17739809	7.51	6.4	2.16	0.0003	0.006	Smg5	SMG5 nonsense mediated mRNA decay factor
17653363	5.83	4.59	2.36	0.0003	0.006	Aspscr1	alveolar soft part sarcoma chromosome region, candidate 1 (human)
17874017	3.58	2.4	2.27	0.0003	0.0061	Gprasp2	G protein-coupled receptor associated sorting protein 2
17882669	6.2	5.04	2.24	0.0003	0.0061
17622570	5.75	4.04	3.28	0.0003	0.0061	Dhcr7	7-dehydrocholesterol reductase
17615047	3.93	5.86	-3.82	0.0003	0.0061	Map4k1	mitogen activated protein kinase kinase kinase kinase 1
17663107	7.84	6.45	2.62	0.0003	0.0061	Cd300lf	Cd300 molecule-like family member F
17820847	7.52	6.11	2.66	0.0003	0.0061	Slc35f6	solute carrier family 35, member F6
17832006	6.97	5.64	2.51	0.0003	0.0061	Slc48a1	solute carrier family 48 (heme transporter), member 1
17821531	6.57	8	-2.69	0.0003	0.0061	Pik3cg	phosphatidylinositol-4,5-bisphosphate 3-kinase, catalytic subunit gamma
17751533	6.01	7.19	-2.26	0.0003	0.0062	Nfkb1	nuclear factor of kappa light polypeptide gene enhancer in B-cells 1
17832016	5.13	3.48	3.14	0.0003	0.0062	Tmem106c	transmembrane protein 106C
17621925	5.84	4.72	2.17	0.0003	0.0062	Paox	polyamine oxidase (exo-N4-amino)
17813269	6.09	4.67	2.66	0.0003	0.0062	Atad3a	ATPase family, AAA domain containing 3A
17849243	2.76	5.13	-5.16	0.0003	0.0062	Ccr5; Ccr2	chemokine (C-C motif) receptor 5; chemokine (C-C motif) receptor 2
17653825	5.76	4.52	2.37	0.0003	0.0063	Alg1	ALG1, chitobiosyldiphosphodolichol beta-mannosyltransferase
17724607	10.02	8.99	2.05	0.0003	0.0064	Cyb5a	cytochrome b5 type A (microsomal)
17859094	4.25	5.29	-2.06	0.0003	0.0064	Inpp1	inositol polyphosphate-1-phosphatase
17830479	7.48	10.5	-8.12	0.0003	0.0064	Lgals1	lectin, galactoside-binding, soluble, 1
17846922	5.75	6.95	-2.29	0.0003	0.0064	Stag1	stromal antigen 1
17662098	5.81	4.44	2.59	0.0003	0.0064	Arhgap27	Rho GTPase activating protein 27
17621323	4.85	3.27	2.98	0.0003	0.0065	RGD1563285	similar to RIKEN cDNA 1700022C21
17712724	3.98	2.11	3.65	0.0003	0.0065	Defb4	defensin beta 4
17719465	3.02	4.61	-3.01	0.0003	0.0065
17812094	6.19	4.96	2.34	0.0003	0.0065	Plekhm2	pleckstrin homology domain containing, family M (with RUN domain) member 2
17655146	8.95	7.87	2.11	0.0003	0.0066	Snrnp25	small nuclear ribonucleoprotein 25 (U11/U12)
17667394	1.81	2.93	-2.17	0.0003	0.0066	Htr1f	5-hydroxytryptamine (serotonin) receptor 1F, G protein-coupled
17825312	2.46	3.55	-2.13	0.0003	0.0066	Itgb8	integrin, beta 8
17809625	7.26	5.99	2.41	0.0003	0.0066	Plk3	polo-like kinase 3
17725570	4.07	5.33	-2.4	0.0003	0.0066	Lrrtm2	leucine rich repeat transmembrane neuronal 2
17844404	2.65	4.39	-3.33	0.0003	0.0066	Cspg4	chondroitin sulfate proteoglycan 4
17759923	4.5	6.1	-3.03	0.0003	0.0066	Npdc1	neural proliferation, differentiation and control, 1
17794610	7.2	8.24	-2.06	0.0003	0.0066	Apobec1	apolipoprotein B mRNA editing enzyme, catalytic polypeptide 1
17750632	5.58	3.72	3.61	0.0003	0.0067
17680884	7.29	6.05	2.37	0.0003	0.0067	Trmt1l	tRNA methyltransferase 1-like
17752880	5.83	8.16	-5	0.0003	0.0067	LOC102549726	uncharacterized LOC102549726 [Source:RGD Symbol;Acc:7707260]
17639940	5.61	4.26	2.55	0.0003	0.0068	Ccdc88b	coiled-coil domain containing 88B
17734801	7.04	8.69	-3.14	0.0003	0.0068
17718650	4.57	6.11	-2.91	0.0003	0.0068	Rnf144b	ring finger protein 144B
17789243	5.14	6.62	-2.79	0.0003	0.0068	LOC103690019; Dbf4	protein DBF4 homolog A-like; DBF4 zinc finger [Source:RGD Symbol;Acc:1305854]
17633447	2.05	3.38	-2.52	0.0003	0.0068
17679921	2.5	3.9	-2.64	0.0003	0.0069	Il10	interleukin 10
17707152	7.75	6.5	2.39	0.0003	0.007	RGD1566239	similar to RIKEN cDNA 2810428I15
17834281	6.05	4.58	2.78	0.0003	0.007	Zfp799	zinc finger protein 799
17860557	6.1	4.65	2.74	0.0003	0.007	Zfand2b	zinc finger, AN1 type domain 2B
17713781	5.87	7.07	-2.3	0.0003	0.0071	Zfp367	zinc finger protein 367
17864290	4.54	3.09	2.72	0.0003	0.0071	Slc40a1	solute carrier family 40 (iron-regulated transporter), member 1
17866623	3.71	4.8	-2.12	0.0003	0.0071	Pask	PAS domain containing serine/threonine kinase
17795608	4.09	2.34	3.36	0.0003	0.0071	Ly49i4	Ly49 inhibitory receptor 4
17630742	6.57	5.27	2.47	0.0003	0.0071	Axl	Axl receptor tyrosine kinase
17677508	6.13	5.07	2.08	0.0003	0.0071	Atp6v0a2	ATPase, H+ transporting, lysosomal V0 subunit A2
17625123	3.29	5.45	-4.49	0.0003	0.0071	Ifit1	interferon-induced protein with tetratricopeptide repeats 1
17756643	5.59	4.14	2.74	0.0003	0.0072	Prrt1	proline-rich transmembrane protein 1
17612784	7.82	6.74	2.12	0.0003	0.0072	Tfpt	TCF3 (E2A) fusion partner
17852919	4.12	5.6	-2.78	0.0003	0.0072	Scamp5	secretory carrier membrane protein 5
17647500	6.86	5.69	2.24	0.0003	0.0073	Fxr2	fragile X mental retardation, autosomal homolog 2
17678504	3.49	4.9	-2.65	0.0003	0.0073	Cit	citron rho-interacting serine/threonine kinase
17796805	4.51	6.57	-4.17	0.0003	0.0074	Ncoa2	nuclear receptor coactivator 2
17709486	2.5	3.89	-2.62	0.0003	0.0074	Efnb2	ephrin B2
17644363	8.41	7.1	2.49	0.0003	0.0074	Msrb1	methionine sulfoxide reductase B1
17856714	4.63	5.94	-2.48	0.0003	0.0075
17852869	4.79	3.78	2.02	0.0003	0.0075	Snx33	sorting nexin 33
17704991	8.51	7.49	2.02	0.0003	0.0075	Fbxl3	F-box and leucine-rich repeat protein 3
17862580	2.59	4.37	-3.42	0.0003	0.0075	Treml2	triggering receptor expressed on myeloid cells-like 2
17755631	7.42	6.34	2.12	0.0003	0.0075	Mical1	microtubule associated monooxygenase, calponin and LIM domain containing 1
17855454	1.79	2.83	-2.06	0.0003	0.0075	Dock3	dedicator of cyto-kinesis 3
17693465	5.98	7.18	-2.29	0.0003	0.0075	Cxcl1	chemokine (C-X-C motif) ligand 1
17782314	9.85	8.24	3.06	0.0004	0.0075	Akr1b8	aldo-keto reductase family 1, member B8
17800410	7.12	5.6	2.88	0.0004	0.0075	Plpp3	phospholipid phosphatase 3
17708855	5.69	4.53	2.23	0.0004	0.0075	Ap3m2	adaptor-related protein complex 3, mu 2 subunit
17740402	2.84	1.62	2.32	0.0004	0.0075	S100a16	S100 calcium binding protein A16
17841631	2.89	4.18	-2.44	0.0004	0.0075	Gpr84	G protein-coupled receptor 84
17624595	6.13	7.41	-2.42	0.0004	0.0075
17654455	4.48	3.19	2.44	0.0004	0.0076	Rab26; Traf7	RAB26, member RAS oncogene family; TNF receptor-associated factor 7, E3 ubiquitin protein ligase
17691858	1.9	3.72	-3.53	0.0004	0.0076
17622327	6.65	7.93	-2.42	0.0004	0.0076	Ap2a2	adaptor-related protein complex 2, alpha 2 subunit
17708839	7.72	6.31	2.67	0.0004	0.0076	Gpat4	glycerol-3-phosphate acyltransferase 4
17614353	4.74	3.46	2.43	0.0004	0.0076	Zfp574	zinc finger protein 574
17686742	3.53	2.52	2.01	0.0004	0.0076	Atp1a4; LOC102556675	ATPase, Na+/K+ transporting, alpha 4 polypeptide; sodium/potassium-transporting ATPase subunit alpha-4-like
17679398	4.59	6.07	-2.78	0.0004	0.0077	Phlpp1	PH domain and leucine rich repeat protein phosphatase 1
17660438	6.09	4.97	2.17	0.0004	0.0077	Snx11	sorting nexin 11
17777661	6.48	5.44	2.05	0.0004	0.0077	Jag1	jagged 1
17674527	4.22	3.01	2.32	0.0004	0.0077	RGD1560398	RGD1560398
17882143	7.55	6.12	2.69	0.0004	0.0077
17851789	6.69	5.52	2.24	0.0004	0.0077	Ccdc84	coiled-coil domain containing 84
17747041	6.65	8.13	-2.8	0.0004	0.0078
17867955	3.98	5.54	-2.94	0.0004	0.0078	Sema6b	sema domain, transmembrane domain (TM), and cytoplasmic domain, (semaphorin) 6B
17847304	6.16	4.2	3.89	0.0004	0.0078	Abhd14b	abhydrolase domain containing 14b
17626054	7.89	6.81	2.11	0.0004	0.0079	Nolc1	nucleolar and coiled-body phosphoprotein 1
17662712	6.42	5.27	2.22	0.0004	0.0079	Amz2	archaelysin family metallopeptidase 2
17675158	6.99	5.85	2.2	0.0004	0.0079	Trappc5	trafficking protein particle complex 5
17676845	8.11	6.82	2.46	0.0004	0.0079	Znhit1	zinc finger, HIT-type containing 1
17651125	7.11	8.19	-2.11	0.0004	0.008	Atp6v0a1	ATPase, H+ transporting, lysosomal V0 subunit A1
17676574	7.01	5.72	2.44	0.0004	0.008	RGD1305455	similar to hypothetical protein FLJ10925
17830330	5.19	3.62	2.97	0.0004	0.008	Znf7; Zfp7	zinc finger protein 7
17778370	8.93	7.68	2.37	0.0004	0.008	Pdrg1	p53 and DNA damage regulated 1
17636187	5.34	6.89	-2.92	0.0004	0.008	Sbf2	SET binding factor 2
17658054	4.26	6.27	-4.01	0.0004	0.0081	Alox12	arachidonate 12-lipoxygenase
17864415	2.16	3.85	-3.25	0.0004	0.0081	Tmeff2	transmembrane protein with EGF-like and two follistatin-like domains 2
17839248	2.48	3.56	-2.11	0.0004	0.0081	Pdgfb	platelet-derived growth factor beta polypeptide
17753145	2.99	4.17	-2.27	0.0004	0.0081	RT1-Ba	RT1 class II, locus Ba
17808842	4.73	6.33	-3.05	0.0004	0.0083	Itgb3bp	integrin beta 3 binding protein (beta3-endonexin)
17747851	4.74	5.81	-2.09	0.0004	0.0083	Ift80	intraflagellar transport 80
17728071	10.43	8.66	3.42	0.0004	0.0083	Hmox1	heme oxygenase 1
17783571	6.55	7.71	-2.24	0.0004	0.0083	Cbx3	chromobox homolog 3
17852310	4.49	3.1	2.61	0.0004	0.0084	Dixdc1	DIX domain containing 1
17754723	4.87	6.34	-2.76	0.0004	0.0086	Arid5b	AT rich interactive domain 5B (Mrf1 like)
17755179	5.19	3.78	2.66	0.0004	0.0086	Msl3l2	male-specific lethal 3-like 2 (Drosophila)
17734874	8.29	9.51	-2.33	0.0004	0.0086	Glrx	glutaredoxin (thioltransferase)
17791118	3.4	4.82	-2.69	0.0004	0.0087	Tpk1	thiamin pyrophosphokinase 1
17882239	7.27	6.05	2.33	0.0004	0.0087
17828130	6.26	7.37	-2.15	0.0004	0.0087
17646304	7.38	6.19	2.28	0.0004	0.0087	RGD1304587	similar to RIKEN cDNA 2310033P09
17822771	3.46	2.13	2.52	0.0004	0.0088	Gpx2	glutathione peroxidase 2
17708936	4.42	6.86	-5.44	0.0004	0.0088	Ckap2	cytoskeleton associated protein 2
17866177	2.41	4.06	-3.12	0.0004	0.0088
17732474	4.06	3.01	2.06	0.0004	0.0088	Syce2	synaptonemal complex central element protein 2
17862599	8.39	9.47	-2.12	0.0004	0.0088	Trem1	triggering receptor expressed on myeloid cells 1
17621224	7.92	5.94	3.94	0.0004	0.0088	Bag3	Bcl2-associated athanogene 3
17828097	4.25	5.45	-2.31	0.0004	0.0089	Csrp2	cysteine and glycine-rich protein 2
17785631	6.58	4.74	3.58	0.0004	0.0089	Kbtbd8	kelch repeat and BTB (POZ) domain containing 8
17813802	3.83	5.8	-3.92	0.0004	0.0089	Camkmt	calmodulin-lysine N-methyltransferase
17816586	3.97	6.05	-4.23	0.0004	0.0089	Slc38a6	solute carrier family 38, member 6
17882095	3.36	4.5	-2.2	0.0004	0.0089
17658637	4.2	2.75	2.73	0.0004	0.0089	Serpinf2	serpin peptidase inhibitor, clade F (alpha-2 antiplasmin, pigment epithelium derived factor), member 2
17710623	7.73	6.52	2.32	0.0004	0.009	Fam32a	family with sequence similarity 32, member A
17764654	5.65	4.61	2.06	0.0004	0.009	Lpcat4	lysophosphatidylcholine acyltransferase 4
17731606	3.29	5.97	-6.39	0.0004	0.0091	Ccl22	chemokine (C-C motif) ligand 22
17777155	5.91	4.79	2.17	0.0005	0.0092	Zc3h8	zinc finger CCCH type containing 8
17740956	5.64	4.35	2.44	0.0005	0.0092	Sv2a	synaptic vesicle glycoprotein 2a
17777192	5.23	6.67	-2.71	0.0005	0.0093	Il1b	interleukin 1 beta
17633917	6.84	5.54	2.46	0.0005	0.0093	Mctp2	multiple C2 domains, transmembrane 2
17701792	4.92	6.51	-3.02	0.0005	0.0094	Dlgap5	discs, large (Drosophila) homolog-associated protein 5
17622836	6.28	5.11	2.25	0.0005	0.0094	Pitpnm1	phosphatidylinositol transfer protein, membrane-associated 1
17736496	5.54	4.52	2.02	0.0005	0.0095	Amacr	alpha-methylacyl-CoA racemase
17839278	6.44	4.7	3.35	0.0005	0.0095	Rps19bp1	ribosomal protein S19 binding protein 1
17702761	5.22	3.96	2.39	0.0005	0.0096	Slc22a17	solute carrier family 22, member 17
17751073	6.29	5.11	2.27	0.0005	0.0096	Abcd3	ATP-binding cassette, subfamily D (ALD), member 3
17861616	3.06	4.82	-3.38	0.0005	0.0096	Klhl30	kelch-like family member 30
17710666	6.72	4.83	3.71	0.0005	0.0096	LOC102548917	zinc finger protein 844-like
17682024	6.52	7.76	-2.36	0.0005	0.0096	Slamf6	SLAM family member 6
17727256	5.24	3.77	2.78	0.0005	0.0097	Rbfa	ribosome binding factor A
17762648	5.88	4.48	2.63	0.0005	0.0097	Phospho2	phosphatase, orphan 2
17768408	7.39	5.93	2.75	0.0005	0.0098	Adig	adipogenin
17732981	8.33	7.05	2.43	0.0005	0.0098	Prmt10	protein arginine methyltransferase 10 (putative)
17734484	6.82	5.74	2.12	0.0005	0.0098	Exoc8	exocyst complex component 8
17614681	9.02	7.91	2.17	0.0005	0.0098	Blvrb	biliverdin reductase B
17704577	4.78	3.72	2.09	0.0005	0.0098	Lrrc63	leucine rich repeat containing 63
17720316	2.72	4.28	-2.95	0.0005	0.0098	Dip2c	disco-interacting protein 2 homolog C
17823312	5.12	3.83	2.44	0.0005	0.0099	Mlh3	mutL homolog 3
17649022	6.09	7.13	-2.06	0.0005	0.0099	Nf1	neurofibromin 1
17667154	5.46	4.35	2.15	0.0005	0.0099	Thap7	THAP domain containing 7
17829386	3.53	2.03	2.82	0.0005	0.0099	Mal2	mal, T-cell differentiation protein 2
17815053	4.57	3.05	2.87	0.0005	0.0099	Grhl1	grainyhead-like transcription factor 1
17838842	2.5	4.01	-2.84	0.0005	0.01	Rbfox2	RNA binding protein, fox-1 homolog (C. elegans) 2
17743164	3.42	5.18	-3.39	0.0005	0.01	LOC685067	similar to guanylate binding protein family, member 6
17836784	7.15	6.14	2.02	0.0005	0.01	LOC680989	similar to similar to mKIAA0431 protein
17880197	4.43	5.93	-2.82	0.0005	0.01
17842750	3.11	4.97	-3.61	0.0005	0.01	Eepd1	endonuclease/exonuclease/phosphatase family domain containing 1
17716283	4.38	3.15	2.35	0.0005	0.0101	Fzd8	frizzled class receptor 8
17847524	5.66	4.46	2.29	0.0005	0.0101	Mon1a	MON1 secretory trafficking family member A
17689729	4.13	5.86	-3.31	0.0005	0.0101	Atp8a1	ATPase, aminophospholipid transporter (APLT), class I, type 8A, member 1
17687053	6.72	5.57	2.21	0.0005	0.0101	Tfb2m	transcription factor B2, mitochondrial
17719511	5.92	8.48	-5.89	0.0005	0.0101	Hist1h2bk	histone cluster 1, H2bk
17805250	6.85	5.14	3.27	0.0005	0.0101	Rdh10	retinol dehydrogenase 10 (all-trans)
17815888	4.92	6.18	-2.4	0.0005	0.0101	Timm23b	translocase of inner mitochondrial membrane 23 homolog B (yeast) [Source:RGD Symbol;Acc:1559672]
17795409	7.6	5.88	3.31	0.0005	0.0102	Olr1	oxidized low density lipoprotein (lectin-like) receptor 1
17697770	6.76	5.35	2.67	0.0005	0.0102	Ptger2	prostaglandin E receptor 2 (subtype EP2)
17697852	6.76	5.35	2.67	0.0005	0.0102	Ptger2	prostaglandin E receptor 2 (subtype EP2)
17622056	7.12	5.9	2.33	0.0005	0.0103	Ric8a	RIC8 guanine nucleotide exchange factor A
17770222	8.1	6.96	2.2	0.0005	0.0103	Ssna1	Sjogren syndrome nuclear autoantigen 1
17681329	8.32	9.68	-2.57	0.0005	0.0103	Gas5	growth arrest specific 5
17881931	5.43	4.3	2.19	0.0005	0.0103
17762893	5.42	6.71	-2.43	0.0005	0.0105	Itga6	integrin, alpha 6
17860813	2.65	3.66	-2.01	0.0005	0.0106	Nyap2	neuronal tyrosine-phosphorylated phosphoinositide-3-kinase adaptor 2
17838886	2.35	3.36	-2.01	0.0005	0.0106	Apol11a	apolipoprotein L 11a
17750298	8.59	7.4	2.27	0.0005	0.0106	Cept1	choline/ethanolamine phosphotransferase 1
17767054	3.96	2.46	2.82	0.0005	0.0107	Sstr4	somatostatin receptor 4
17662395	7.87	6.54	2.51	0.0006	0.0107	Ftsj3	FtsJ homolog 3 (E. coli)
17700161	5.24	6.35	-2.16	0.0006	0.0107	Kctd4	potassium channel tetramerization domain containing 4
17618786	5.29	6.56	-2.42	0.0006	0.0107	Fchsd2	FCH and double SH3 domains 2
17634240	7.94	9.36	-2.68	0.0006	0.0107	Idh2	isocitrate dehydrogenase 2 (NADP+), mitochondrial
17723380	4.59	5.77	-2.26	0.0006	0.0108	Prrc1	proline-rich coiled-coil 1
17796558	7.55	6.3	2.39	0.0006	0.0108	Amn1	antagonist of mitotic exit network 1 homolog (S. cerevisiae)
17826145	5.96	4.88	2.11	0.0006	0.0108	Pias4	protein inhibitor of activated STAT, 4
17674288	2.59	4.05	-2.75	0.0006	0.0109
17849608	6.89	5.73	2.24	0.0006	0.0109	Fut4	fucosyltransferase 4 (alpha (1,3) fucosyltransferase, myeloid-specific)
17691174	5.49	3.97	2.88	0.0006	0.0109
17779399	4.8	3.07	3.33	0.0006	0.0109	LOC685574	zinc finger protein 334
17740796	7.03	5.84	2.29	0.0006	0.011	Fam63a	family with sequence similarity 63, member A
17695929	5.1	3.98	2.16	0.0006	0.011	Gas2l1	growth arrest-specific 2 like 1
17714621	5.78	4.76	2.04	0.0006	0.011	Nfil3	nuclear factor, interleukin 3 regulated
17719628	6.02	7.52	-2.82	0.0006	0.0111
17858931	3.05	4.61	-2.94	0.0006	0.0111	Gulp1	GULP, engulfment adaptor PTB domain containing 1
17671671	4.56	3.47	2.13	0.0006	0.0111	Zfp394	zinc finger protein 394
17846607	3.26	4.48	-2.32	0.0006	0.0111	Plscr4	phospholipid scramblase 4
17728618	8.68	7.4	2.44	0.0006	0.0112	Asna1	arsA arsenite transporter, ATP-binding, homolog 1 (bacterial)
17749936	4.37	3.2	2.25	0.0006	0.0113	Ptgfrn	prostaglandin F2 receptor inhibitor
17663412	4.85	3.66	2.28	0.0006	0.0113	Fbf1	Fas (TNFRSF6) binding factor 1
17837485	7.07	5.61	2.76	0.0006	0.0113	Fbxo32	F-box protein 32
17835900	6.48	8.04	-2.93	0.0006	0.0113
17766170	4.44	6.48	-4.1	0.0006	0.0113	Rpl22l2	ribosomal protein L22-like 2 [Source:RGD Symbol;Acc:1590585]
17754196	3.97	5.49	-2.88	0.0006	0.0113	Trpm2	transient receptor potential cation channel, subfamily M, member 2
17796689	2.37	3.96	-3.01	0.0006	0.0114	Stau2	staufen double-stranded RNA binding protein 2
17809538	5.71	4.61	2.14	0.0006	0.0114	Tmem69	transmembrane protein 69
17775268	2.16	3.82	-3.17	0.0006	0.0115
17659041	5.13	6.88	-3.37	0.0006	0.0115
17789682	6.73	8.22	-2.82	0.0006	0.0115	Rpa3	replication protein A3
17648263	8.06	6.6	2.74	0.0006	0.0115	Tax1bp3	Tax1 (human T-cell leukemia virus type I) binding protein 3
17803373	6.04	7.28	-2.36	0.0006	0.0115	Eif4g3	eukaryotic translation initiation factor 4 gamma, 3
17637385	4.01	5.42	-2.67	0.0006	0.0115	Qprt	quinolinate phosphoribosyltransferase
17622194	4.92	3.83	2.13	0.0006	0.0115	Rassf7	Ras association (RalGDS/AF-6) domain family (N-terminal) member 7
17816259	7.86	6.69	2.24	0.0006	0.0115	Klhdc2	kelch domain containing 2
17680365	5.06	6.5	-2.72	0.0006	0.0116	Ube2t	ubiquitin-conjugating enzyme E2T
17831159	5.66	4.63	2.05	0.0006	0.0116	Serhl2	serine hydrolase-like 2
17745566	4.58	6	-2.67	0.0006	0.0116	RGD1565159	similar to ribosomal protein L21 [Source:RGD Symbol;Acc:1565159]
17872086	7.4	3.66	13.28	0.0006	0.0116
17874950	7.38	5.82	2.94	0.0006	0.0116	Nsdhl	NAD(P) dependent steroid dehydrogenase-like
17740110	8.58	7.4	2.26	0.0006	0.0116	Shc1	SHC (Src homology 2 domain containing) transforming protein 1
17846857	5.71	7.16	-2.74	0.0006	0.0117	Cep70	centrosomal protein 70
17695993	6.88	5.78	2.15	0.0006	0.0117	Ccdc117	coiled-coil domain containing 117
17660784	8.45	7.09	2.56	0.0006	0.0117	Mien1	migration and invasion enhancer 1
17857312	3.53	5.64	-4.32	0.0006	0.0117
17713789	5.99	4.69	2.46	0.0006	0.0117	Slc35d2	solute carrier family 35 (UDP-GlcNAc/UDP-glucose transporter), member D2
17809199	2.66	4.59	-3.81	0.0006	0.0118
17699469	7.11	8.42	-2.47	0.0006	0.0118	Rnaseh2b	ribonuclease H2, subunit B
17846679	4.51	5.63	-2.17	0.0006	0.0118	Atr	ATR serine/threonine kinase
17744099	3.17	4.55	-2.59	0.0006	0.0118	Xrcc4	X-ray repair complementing defective repair in Chinese hamster cells 4
17816800	7.46	6.11	2.55	0.0006	0.0118	Zbtb1	zinc finger and BTB domain containing 1
17827523	4.95	6.05	-2.15	0.0006	0.0119	Ikbip	IKBKB interacting protein
17801239	6.24	4.96	2.43	0.0006	0.0119	Ipp	intracisternal A particle-promoted polypeptide
17611785	5.51	3.93	2.98	0.0006	0.0119	Acat2	acetyl-CoA acetyltransferase 2
17644155	6.65	5.49	2.24	0.0006	0.012	Abca3	ATP-binding cassette, subfamily A (ABC1), member 3
17631434	3.47	2.41	2.09	0.0007	0.0121	LOC100912787; LOC103690092	zinc finger protein 850-like; zinc finger protein 790-like
17704189	6.94	5.75	2.29	0.0007	0.0121	Chmp7; R3hcc1	charged multivesicular body protein 7; R3H domain and coiled-coil containing 1
17744859	6.92	5.87	2.07	0.0007	0.0121	Cdk7	cyclin-dependent kinase 7
17731478	2.37	4	-3.09	0.0007	0.0121
17678226	6.97	5.93	2.06	0.0007	0.0121	Ddx54	DEAD (Asp-Glu-Ala-Asp) box polypeptide 54
17634468	2.1	3.6	-2.84	0.0007	0.0122
17707653	5.34	6.87	-2.88	0.0007	0.0122	Galnt7	polypeptide N-acetylgalactosaminyltransferase 7
17794801	3.91	6.1	-4.56	0.0007	0.0122	Eno2	enolase 2, gamma, neuronal
17740161	7.14	6.08	2.09	0.0007	0.0123	Adar	adenosine deaminase, RNA-specific
17622262	10.58	9.53	2.07	0.0007	0.0123	Taldo1	transaldolase 1
17843733	2.93	4.15	-2.33	0.0007	0.0123	Amica1	adhesion molecule, interacts with CXADR antigen 1
17779204	6.41	8.01	-3.04	0.0007	0.0124	Sdc4	syndecan 4
17863673	5.76	4.62	2.2	0.0007	0.0124	Zfp451	zinc finger protein 451
17651392	4.68	6.04	-2.58	0.0007	0.0124	Tmem106a	transmembrane protein 106A
17791428	3.8	4.89	-2.12	0.0007	0.0124	Jazf1	JAZF zinc finger 1
17686854	3.3	4.88	-2.99	0.0007	0.0124	LOC102556096	pyrin domain-containing protein 3-like
17627055	2.5	3.97	-2.78	0.0007	0.0124	Raet1l; LOC683850	retinoic acid early transcript 1L; similar to retinoic acid early transcript 1L
17654666	3.25	4.57	-2.5	0.0007	0.0124	Tmem204	transmembrane protein 204
17779457	6.86	5.68	2.25	0.0007	0.0125	Sulf2	sulfatase 2
17668239	2.85	4.58	-3.31	0.0007	0.0126	Mx1	myxovirus (influenza virus) resistance 1
17744679	5.46	4.44	2.03	0.0007	0.0126	Ptcd2	pentatricopeptide repeat domain 2
17822267	3.06	4.88	-3.53	0.0007	0.0127	Pole2	polymerase (DNA directed), epsilon 2, accessory subunit
17735139	2.63	3.82	-2.28	0.0007	0.0127	Dhfr	dihydrofolate reductase
17802808	6.87	5.31	2.93	0.0007	0.0127	Themis2	thymocyte selection associated family member 2
17753055	6.77	4.88	3.7	0.0007	0.0127	Ppt2	palmitoyl-protein thioesterase 2
17685157	4.35	5.71	-2.57	0.0007	0.0128
17661286	2.39	0.98	2.64	0.0007	0.0128	Krt16	keratin 16, type I
17787266	5.57	4.5	2.09	0.0007	0.0128	Iffo1	intermediate filament family orphan 1
17651958	6.33	7.76	-2.69	0.0007	0.0128	Tanc2	tetratricopeptide repeat, ankyrin repeat and coiled-coil containing 2
17723822	5.29	4.2	2.12	0.0007	0.0128
17704784	4.14	5.7	-2.95	0.0007	0.0128	LOC100361180	40S ribosomal protein S17-like; 40S ribosomal protein S17-like [Source:RGD Symbol;Acc:2320681]
17752258	2.7	4.02	-2.49	0.0007	0.0129	Tmlhe	trimethyllysine hydroxylase, epsilon
17789549	3.14	4.55	-2.66	0.0007	0.013	Pon3	paraoxonase 3
17779356	6.31	4.9	2.66	0.0007	0.013	Slc35c2	solute carrier family 35 (GDP-fucose transporter), member C2
17613350	5.91	4.55	2.58	0.0007	0.0131	Zfp110	zinc finger protein 110
17869882	3.8	2.54	2.38	0.0007	0.0131	Cbx8	chromobox homolog 8
17742569	3.72	4.89	-2.26	0.0007	0.0131	Zgrf1	zinc finger, GRF-type containing 1
17876177	5.19	3.77	2.67	0.0007	0.0131	Pcsk1n; LOC103690091	proprotein convertase subtilisin/kexin type 1 inhibitor; proSAAS
17829625	5.65	7.76	-4.31	0.0007	0.0132	Mtss1	metastasis suppressor 1
17791157	6.61	7.69	-2.11	0.0007	0.0132	Pdia4	protein disulfide isomerase family A, member 4
17708195	2.35	3.37	-2.02	0.0007	0.0132	Dlc1	DLC1 Rho GTPase activating protein
17712413	6.7	5.28	2.69	0.0007	0.0133	Tm2d2	TM2 domain containing 2
17830009	4.19	3.15	2.05	0.0007	0.0133	Zfp707	zinc finger protein 707
17656164	2.3	3.54	-2.36	0.0007	0.0133	Csf2	colony stimulating factor 2 (granulocyte-macrophage)
17804831	3.37	2.06	2.48	0.0007	0.0133	Pex10	peroxisomal biogenesis factor 10
17682371	2.7	3.86	-2.24	0.0007	0.0133	Exo1	exonuclease 1
17700997	6.19	5.16	2.04	0.0007	0.0133	Zswim8	zinc finger, SWIM-type containing 8
17805181	6.42	5.25	2.25	0.0008	0.0133	Noc2l	NOC2-like nucleolar associated transcriptional repressor
17654343	4.65	6.13	-2.78	0.0008	0.0133	Ccnf	cyclin F
17726518	4.16	5.16	-2	0.0008	0.0134	Ppargc1b	peroxisome proliferator-activated receptor gamma, coactivator 1 beta
17662630	3.01	6.39	-10.44	0.0008	0.0134	Pitpnc1	phosphatidylinositol transfer protein, cytoplasmic 1
17640612	6.58	5.52	2.08	0.0008	0.0135	Ccdc86	coiled-coil domain containing 86
17771494	2.13	3.71	-2.99	0.0008	0.0136	Mvb12b	multivesicular body subunit 12B
17655319	5.73	7.44	-3.28	0.0008	0.0136	LOC102557505; Dock2	dedicator of cytokinesis protein 2-like; dedicator of cytokinesis 2; dedicator of cytokinesis 2 [Source:RGD Symbol;Acc:1564189]
17774721	6.17	7.27	-2.14	0.0008	0.0138	Cd82	Cd82 molecule
17726352	6.11	5.02	2.13	0.0008	0.0138	LOC100174910	glutaredoxin-like protein
17776121	4.8	3.76	2.05	0.0008	0.0139	Ttbk2	tau tubulin kinase 2
17723205	6.3	5.24	2.09	0.0008	0.0139	Srfbp1	serum response factor binding protein 1
17615140	7.02	5.62	2.63	0.0008	0.0139	Zfp84	zinc finger protein 84
17639167	6.8	5.6	2.29	0.0008	0.0139	Rad9a	RAD9 checkpoint clamp component A
17882249	6.89	5.84	2.07	0.0008	0.0139
17780993	5.58	7.17	-3.02	0.0008	0.0139	LOC103690020; RGD1565355	platelet glycoprotein 4-like; similar to fatty acid translocase/CD36
17835470	4.92	6.69	-3.41	0.0008	0.014	Mettl25	methyltransferase like 25
17685176	6.94	5.94	2.01	0.0008	0.014	Rgl1	ral guanine nucleotide dissociation stimulator,-like 1
17717411	5.35	4.19	2.25	0.0008	0.014	Msrb2	methionine sulfoxide reductase B2
17660855	6.47	5.28	2.28	0.0008	0.014
17790499	5.31	3.89	2.67	0.0008	0.0141	LOC500077	similar to RIKEN cDNA 3110062M04
17727641	3.64	4.9	-2.39	0.0008	0.0141	Cmtm4	CKLF-like MARVEL transmembrane domain containing 4
17683409	4.64	5.94	-2.46	0.0008	0.0141	Pign	phosphatidylinositol glycan anchor biosynthesis, class N
17690328	8	6.97	2.04	0.0008	0.0141	Tapt1	transmembrane anterior posterior transformation 1
17872766	2.89	4.12	-2.35	0.0008	0.0142	LOC681382	hypothetical protein LOC681382; hypothetical protein LOC681382 [Source:RGD Symbol;Acc:1596708]
17837644	7.05	8.16	-2.16	0.0008	0.0142	Asap1	ArfGAP with SH3 domain, ankyrin repeat and PH domain 1
17770774	5.8	4.67	2.18	0.0008	0.0142	Med22	mediator complex subunit 22
17685824	2.23	3.93	-3.25	0.0008	0.0142
17762971	4.97	6.28	-2.48	0.0008	0.0142	Zak	sterile alpha motif and leucine zipper containing kinase AZK
17881469	4.12	5.57	-2.74	0.0008	0.0143
17740982	7.44	9.23	-3.47	0.0008	0.0143	Hist2h3c2	histone cluster 2, H3c2
17659402	9.4	10.84	-2.7	0.0008	0.0143	Ccl3	chemokine (C-C motif) ligand 3
17706179	6.29	5.22	2.1	0.0008	0.0143	Bap1	BRCA1 associated protein-1 (ubiquitin carboxy-terminal hydrolase)
17694897	8.21	7.11	2.15	0.0008	0.0145	Lap3	leucine aminopeptidase 3
17858689	1.8	4.19	-5.24	0.0008	0.0145	Il1r2	interleukin 1 receptor, type II
17771311	5.22	3.77	2.72	0.0008	0.0145	Fpgs	folylpolyglutamate synthase
17796556	3.63	5.03	-2.64	0.0008	0.0145
17658448	7.56	6.26	2.47	0.0008	0.0145	Ctns	cystinosin, lysosomal cystine transporter
17686884	4.45	5.47	-2.02	0.0008	0.0146	Mnda	myeloid cell nuclear differentiation antigen
17713841	2.09	3.27	-2.27	0.0008	0.0146	Fancc	Fanconi anemia, complementation group C
17732416	5.01	3.58	2.7	0.0008	0.0146	Hook2	hook microtubule-tethering protein 2
17728978	2.75	4.3	-2.93	0.0009	0.0147	Il15	interleukin 15
17635327	3.85	6.3	-5.47	0.0009	0.0149	P2ry6	pyrimidinergic receptor P2Y, G-protein coupled, 6
17876302	2.34	3.51	-2.24	0.0009	0.015
17613632	4.32	2.47	3.62	0.0009	0.015
17696898	2.58	3.84	-2.4	0.0009	0.015	Dlg5	discs, large homolog 5 (Drosophila)
17809986	4.17	5.57	-2.63	0.0009	0.0151	Tie1	tyrosine kinase with immunoglobulin-like and EGF-like domains 1
17733052	7.05	5.88	2.25	0.0009	0.0151	Fhod1	formin homology 2 domain containing 1
17680556	3.16	4.34	-2.27	0.0009	0.0151
17830985	6.15	5.15	2	0.0009	0.0152	Tef	thyrotrophic embryonic factor
17614259	3.95	2.92	2.03	0.0009	0.0152	Lypd3	Ly6/Plaur domain containing 3
17717973	5.43	4.3	2.18	0.0009	0.0153	Idnk	idnK, gluconokinase homolog (E. coli)
17627181	3.54	5.02	-2.81	0.0009	0.0154	Adgb	androglobin
17826047	4.46	5.62	-2.23	0.0009	0.0154
17759684	3.52	4.93	-2.66	0.0009	0.0155	tGap1; LOC102555809; LOC680627	GTPase activating protein testicular GAP1; rho GTPase-activating protein 20-like; similar to GTPase activating protein testicular GAP1
17820840	3.59	4.66	-2.1	0.0009	0.0155	Cenpa	centromere protein A
17818160	5.65	4.6	2.07	0.0009	0.0156	Glrx5	glutaredoxin 5
17678888	8.63	7.5	2.19	0.0009	0.0157	Iscu	iron-sulfur cluster assembly enzyme
17865896	7.94	9.2	-2.4	0.0009	0.0158	Dock10	dedicator of cytokinesis 10
17796289	1.56	3.43	-3.67	0.0009	0.0158
17813896	5.34	6.61	-2.41	0.001	0.0159	Ttc7a	tetratricopeptide repeat domain 7A
17668256	3.07	4.2	-2.19	0.001	0.0159	Fam3b	family with sequence similarity 3, member B
17762118	6.44	7.49	-2.07	0.001	0.016	LOC679581	hypothetical protein LOC679581
17841591	5.99	4.98	2.01	0.001	0.016	Calcoco1	calcium binding and coiled coil domain 1
17823403	5.37	3.93	2.72	0.001	0.0161	Irf2bpl	interferon regulatory factor 2 binding protein-like
17744037	8.12	9.21	-2.14	0.001	0.0161	Rasa1	RAS p21 protein activator (GTPase activating protein) 1
17823336	6.87	5.69	2.27	0.001	0.0163	Nek9	NIMA-related kinase 9
17788534	7.8	6.56	2.37	0.001	0.0163	Nub1	negative regulator of ubiquitin-like proteins 1
17729845	6.97	5.74	2.34	0.001	0.0164	Wwp2	WW domain containing E3 ubiquitin protein ligase 2
17742837	2.29	3.57	-2.42	0.001	0.0164	Slc9b2	solute carrier family 9, subfamily B (NHA2, cation proton antiporter 2), member 2
17813143	3.12	4.49	-2.58	0.001	0.0164	Tnfrsf14	tumor necrosis factor receptor superfamily, member 14
17673222	10.62	9.37	2.38	0.001	0.0164	Ncf1	neutrophil cytosolic factor 1
17785339	6.17	4.83	2.53	0.001	0.0165	Tpra1	transmembrane protein, adipocyte asscociated 1
17764369	5.24	3.91	2.52	0.001	0.0165	RGD1563222	similar to RIKEN cDNA A930018P22
17877834	2.4	4.17	-3.4	0.001	0.0165
17798783	3.18	4.56	-2.6	0.001	0.0166	Msantd3	Myb/SANT-like DNA-binding domain containing 3
17651093	4.65	3.65	2	0.001	0.0166	Nkiras2	NFKB inhibitor interacting Ras-like 2
17730363	5.92	4.72	2.3	0.001	0.0167	Nudt7	nudix (nucleoside diphosphate linked moiety X)-type motif 7
17682521	5.03	6.47	-2.72	0.001	0.0168	Cdc42bpa	CDC42 binding protein kinase alpha
17809754	9.31	8.16	2.21	0.001	0.0169	Atp6v0b	ATPase, H+ transporting, lysosomal V0 subunit B
17862527	6.08	5.01	2.1	0.001	0.0169	Mocs1	molybdenum cofactor synthesis 1
17613011	3.38	4.41	-2.04	0.001	0.0169	Zfp579	zinc finger protein 579
17703831	3.85	5.26	-2.65	0.001	0.0169	Esco2	establishment of sister chromatid cohesion N-acetyltransferase 2
17812646	5.24	3.63	3.04	0.001	0.017
17626869	4.6	6.74	-4.39	0.001	0.017	Grk5	G protein-coupled receptor kinase 5
17623359	4.05	5.17	-2.18	0.001	0.017	Ehd1	EH-domain containing 1
17631343	7.8	6.78	2.03	0.001	0.017	Psmd8	proteasome 26S subunit, non-ATPase 8
17663683	3.6	4.89	-2.45	0.001	0.0171	Socs3	suppressor of cytokine signaling 3
17651641	8.53	7.24	2.45	0.0011	0.0172	Hexim1	hexamethylene bis-acetamide inducible 1
17771313	8.99	7.92	2.09	0.0011	0.0173	Cdk9	cyclin-dependent kinase 9
17679190	3.04	4.96	-3.78	0.0011	0.0173	Oas2	2-5 oligoadenylate synthetase 2
17670667	4.49	3.3	2.29	0.0011	0.0173	Rtn4r	reticulon 4 receptor
17803067	6.47	5.01	2.75	0.0011	0.0174	Cnr2	cannabinoid receptor 2 (macrophage)
17726111	5.68	4.67	2.01	0.0011	0.0174	Trim36	tripartite motif-containing 36
17751852	3.85	2.77	2.13	0.0011	0.0174	Clca5	chloride channel calcium activated 5
17757612	9.13	8.06	2.11	0.0011	0.0175	Pttg1ip	pituitary tumor-transforming 1 interacting protein
17871142	5.23	4.13	2.14	0.0011	0.0175	Hdac6; LOC103689963	histone deacetylase 6; histone deacetylase 6 [Source:RGD Symbol;Acc:619981]
17853912	6.4	7.69	-2.44	0.0011	0.0176	Tcf12	transcription factor 12
17867496	4.09	2.96	2.19	0.0011	0.0178	Marco	macrophage receptor with collagenous structure
17857412	6.48	5.12	2.57	0.0011	0.0178	Mrpl2	mitochondrial ribosomal protein L2
17689418	2.98	4.6	-3.07	0.0011	0.0178	Scfd2	sec1 family domain containing 2
17674085	8.8	7.78	2.03	0.0011	0.0179	Aldh2	aldehyde dehydrogenase 2 family (mitochondrial)
17882951	3.52	4.76	-2.35	0.0011	0.018
17795541	5.42	3.23	4.58	0.0011	0.018	Ly49si2; LOC690097; Ly49si3; LOC103692265	immunoreceptor Ly49si2; similar to immunoreceptor Ly49si3; immunoreceptor Ly49si3; killer cell lectin-like receptor 4
17617263	6.45	5.15	2.47	0.0011	0.018	Mtmr10	myotubularin related protein 10
17755483	6.12	8.04	-3.79	0.0011	0.018	Fyn	FYN proto-oncogene, Src family tyrosine kinase
17643794	5.93	4.68	2.39	0.0011	0.0183	Rogdi	rogdi homolog
17870670	2.76	3.96	-2.29	0.0011	0.0183	Klhl13	kelch-like family member 13
17660498	3.14	4.47	-2.51	0.0011	0.0183	Tbkbp1	TBK1 binding protein 1
17829393	4.71	3.07	3.12	0.0011	0.0184	Nov	nephroblastoma overexpressed
17709189	6.64	5.15	2.82	0.0011	0.0184	Coprs	coordinator of PRMT5, differentiation stimulator
17703044	7.85	6.8	2.08	0.0012	0.0186	Dhrs1	dehydrogenase/reductase (SDR family) member 1
17658342	5.52	4.39	2.19	0.0012	0.0186	RGD1304728	similar to 4933427D14Rik protein
17730529	4.53	3.37	2.24	0.0012	0.0187	Osgin1	oxidative stress induced growth inhibitor 1
17875520	7.67	6.67	2	0.0012	0.0187	Lonrf3	LON peptidase N-terminal domain and ring finger 3
17673587	8.12	7.02	2.15	0.0012	0.0187	Ccdc92	coiled-coil domain containing 92
17688964	2.51	3.85	-2.54	0.0012	0.0188	Igj	immunoglobulin joining chain
17689292	6.54	5.38	2.23	0.0012	0.0188	Noa1	nitric oxide associated 1
17687684	7.25	6.21	2.05	0.0012	0.0189	Diexf	digestive organ expansion factor homolog (zebrafish)
17729827	6.28	7.43	-2.22	0.0012	0.0189	Nfat5	nuclear factor of activated T-cells 5, tonicity-responsive
17731053	4.82	6.1	-2.42	0.0012	0.0189	Galnt2	polypeptide N-acetylgalactosaminyltransferase 2
17743175	3.11	4.14	-2.03	0.0012	0.0189	Gbp4	guanylate binding protein 4
17799844	3.07	4.55	-2.78	0.0012	0.0189	Tek	TEK tyrosine kinase, endothelial
17726258	2.83	4.21	-2.6	0.0012	0.019	Ppic	peptidylprolyl isomerase C
17635220	7.41	5.93	2.8	0.0012	0.019	Rnf169	ring finger protein 169
17836571	5.48	4.21	2.41	0.0012	0.019	Shmt2	serine hydroxymethyltransferase 2 (mitochondrial)
17790395	5.18	3.95	2.35	0.0012	0.019	LOC103692111	uncharacterized LOC103692111
17647462	3.55	2.34	2.3	0.0012	0.019	RGD1563441	similar to RIKEN cDNA A030009H04
17670816	7.59	6.1	2.8	0.0012	0.019	Snap29	synaptosomal-associated protein 29
17836107	6.85	5.78	2.11	0.0012	0.0191	Helb	helicase (DNA) B
17618687	2.34	3.38	-2.06	0.0012	0.0191	P4ha3	prolyl 4-hydroxylase, alpha polypeptide III
17774168	3.54	5.01	-2.78	0.0012	0.0192	Olr522	olfactory receptor 522
17731724	6.1	7.16	-2.07	0.0012	0.0193	Nup93	nucleoporin 93
17612880	6.58	5.29	2.44	0.0012	0.0194	Hiat1	hippocampus abundant transcript 1
17623631	4.33	5.76	-2.69	0.0012	0.0194	Pla2g16	phospholipase A2, group XVI
17680405	2.44	4.26	-3.54	0.0012	0.0195
17618006	2.9	4.22	-2.51	0.0012	0.0195	Mex3b	mex-3 RNA binding family member B
17813404	6.21	7.24	-2.04	0.0012	0.0195	Isg15	ISG15 ubiquitin-like modifier
17623160	4.71	3.39	2.5	0.0013	0.0195	Ap5b1	adaptor-related protein complex 5, beta 1 subunit
17649300	6.27	4.94	2.52	0.0013	0.0196	Adap2	ArfGAP with dual PH domains 2
17879910	8.23	7.02	2.32	0.0013	0.0198	Renbp	renin binding protein
17882303	6.66	7.96	-2.47	0.0013	0.0198
17799567	4.82	3.57	2.37	0.0013	0.0198	Ccdc171	coiled-coil domain containing 171
17837034	3.37	4.77	-2.65	0.0013	0.0199
17694568	4.86	6.33	-2.78	0.0013	0.02	Tbc1d1	TBC1 (tre-2/USP6, BUB2, cdc16) domain family, member 1
17719531	6.07	8.23	-4.48	0.0013	0.02	Hist1h2bcl1	histone cluster 1, H2bc-like 1
17649522	5.89	7	-2.15	0.0013	0.0201	Slfn5	schlafen family member 5
17872029	7.05	5.8	2.39	0.0013	0.0202	Hccs	holocytochrome c synthase
17639313	5.93	4.83	2.15	0.0013	0.0202	Rbm4; Rbm14; Rbm4b	RNA binding motif protein 4; RNA binding motif protein 14; RNA binding motif protein 4B
17683450	7.12	5.63	2.81	0.0013	0.0202	Kdsr	3-ketodihydrosphingosine reductase
17768913	6.37	5.11	2.4	0.0013	0.0203	Zswim1	zinc finger, SWIM-type containing 1
17864574	6.9	5.21	3.23	0.0013	0.0203	Pgap1	post-GPI attachment to proteins 1
17727906	4.96	3.83	2.2	0.0013	0.0205	Dok4	docking protein 4
17879358	2.69	3.85	-2.23	0.0013	0.0205	Mir351	microRNA 351
17665910	7.83	6.76	2.1	0.0013	0.0205
17855866	7.05	5.45	3.02	0.0013	0.0205	Camp	cathelicidin antimicrobial peptide
17618362	6.08	4.79	2.44	0.0013	0.0206	Nars2	asparaginyl-tRNA synthetase 2 (mitochondrial)(putative)
17623134	5.63	4.19	2.7	0.0014	0.0207	Efemp2	EGF-containing fibulin-like extracellular matrix protein 2
17636544	9.56	8.47	2.12	0.0014	0.0207	Arl6ip1	ADP-ribosylation factor-like 6 interacting protein 1
17779286	5.7	7.94	-4.71	0.0014	0.0207	Pltp	phospholipid transfer protein
17785146	7.25	5.99	2.39	0.0014	0.0207	Fam136a	family with sequence similarity 136, member A
17719497	1.64	3.46	-3.55	0.0014	0.0207	Hist1h2ah	histone cluster 1, H2ah
17816804	5.32	3.7	3.07	0.0014	0.0208	Hspa2	heat shock protein 2
17700007	9.64	8.36	2.44	0.0014	0.0209	Lpar6	lysophosphatidic acid receptor 6
17822784	6.41	4.97	2.7	0.0014	0.0211	Max	MYC associated factor X
17846590	4.3	5.43	-2.18	0.0014	0.0211	Plscr2; Plscr1	phospholipid scramblase 2; phospholipid scramblase 1
17690583	6.26	5.22	2.06	0.0014	0.0211	LOC680039	hypothetical protein LOC680039
17741162	5.27	4.05	2.34	0.0014	0.0212	Prkab2	protein kinase, AMP-activated, beta 2 non-catalytic subunit
17712165	4.42	3.31	2.16	0.0014	0.0212	Purg	purine-rich element binding protein G
17701762	5.51	6.59	-2.11	0.0014	0.0212	Wdhd1	WD repeat and HMG-box DNA binding protein 1
17763127	7.26	6.03	2.34	0.0014	0.0212	Rbm45	RNA binding motif protein 45
17612090	3.95	4.98	-2.04	0.0014	0.0214	Mllt4	myeloid/lymphoid or mixed-lineage leukemia; translocated to, 4
17881731	3.33	1.66	3.19	0.0014	0.0216
17714395	8.18	7.15	2.06	0.0014	0.0216	Pdlim7	PDZ and LIM domain 7
17656524	7.39	6.27	2.18	0.0015	0.0219	Rnf187	ring finger protein 187
17631443	4.42	3.26	2.24	0.0015	0.0219	Zfp27	zinc finger protein 27
17623991	4.91	3.42	2.8	0.0015	0.022	Fads1	fatty acid desaturase 1
17666987	5.65	4.47	2.27	0.0015	0.022	Tango2	transport and golgi organization 2 homolog
17882539	7.19	6.14	2.07	0.0015	0.022
17659388	7.53	9.82	-4.91	0.0015	0.0221	Ccl9	chemokine (C-C motif) ligand 9
17714318	2.05	3.07	-2.03	0.0015	0.0223
17680407	3.71	4.94	-2.34	0.0015	0.0223	LOC102553722	uncharacterized LOC102553722
17633345	6.08	4.42	3.15	0.0015	0.0223	Svip	small VCP/p97-interacting protein
17862720	1.36	4.12	-6.77	0.0015	0.0224
17663568	7.05	5.72	2.51	0.0015	0.0225	Prpsap1	phosphoribosyl pyrophosphate synthetase-associated protein 1
17647177	7.02	8.46	-2.71	0.0015	0.0226	Stx8	syntaxin 8
17658772	7.79	6.59	2.31	0.0015	0.0226	Pigs	phosphatidylinositol glycan anchor biosynthesis, class S
17635014	5.18	3.59	3.01	0.0015	0.0227	Myo7a	myosin VIIA
17681931	6.45	5.23	2.33	0.0015	0.0227	Usf1	upstream transcription factor 1
17740492	3.04	4.91	-3.67	0.0016	0.0229	LOC102552542; LOC102550512; LOC102550416	small proline-rich protein 2D-like; small proline-rich protein 2I-like [Source:RGD Symbol;Acc:7654558]
17843051	7.99	6.49	2.83	0.0016	0.023	Pus3	pseudouridylate synthase 3
17680284	5.01	6.12	-2.16	0.0016	0.023	Cyb5r1	cytochrome b5 reductase 1
17771581	2.89	4.16	-2.41	0.0016	0.0232	Phf19	PHD finger protein 19
17612778	5.89	4.56	2.51	0.0016	0.0232	Leng1	leukocyte receptor cluster (LRC) member 1
17655666	7.57	6.4	2.24	0.0016	0.0232	Cyfip2	cytoplasmic FMR1 interacting protein 2
17839408	7.57	6.33	2.37	0.0016	0.0232	Desi1	desumoylating isopeptidase 1
17852589	5.07	4.07	2	0.0016	0.0234	Rab39a	RAB39A, member RAS oncogene family
17631469	4.76	3.52	2.36	0.0016	0.0239	Zfp566	zinc finger protein 566
17879201	3.02	4.42	-2.63	0.0016	0.0239	Enox2	ecto-NOX disulfide-thiol exchanger 2
17724192	6.44	5.23	2.31	0.0016	0.0239	Mbd1	methyl-CpG binding domain protein 1
17882275	8.19	7.13	2.08	0.0016	0.0239
17794461	6.48	5.22	2.4	0.0017	0.024	Bid	BH3 interacting domain death agonist
17850566	6.8	7.92	-2.16	0.0017	0.024
17809498	3.15	1.7	2.73	0.0017	0.024	Tspan1	tetraspanin 1
17832399	6.05	1.97	16.92	0.0017	0.0241
17710754	6.16	4.64	2.86	0.0017	0.0248	Bst2	bone marrow stromal cell antigen 2
17683874	6.31	7.36	-2.07	0.0017	0.0248	Mcm6	minichromosome maintenance complex component 6
17815821	4.63	6.22	-3.01	0.0017	0.0248	Nubpl	nucleotide binding protein-like
17635342	5.26	4.1	2.23	0.0017	0.0248	Atg16l2	autophagy related 16-like 2
17690071	4.6	6.51	-3.78	0.0017	0.0249
17742901	7.6	6.33	2.41	0.0017	0.025	Slc39a8	solute carrier family 39 (zinc transporter), member 8
17725358	7.5	6.13	2.58	0.0017	0.025	Stard4	StAR-related lipid transfer (START) domain containing 4
17623803	7.81	6.78	2.04	0.0017	0.025	Lbhd1	LBH domain containing 1
17688237	9.78	8.58	2.3	0.0017	0.025	Hsd17b11	hydroxysteroid (17-beta) dehydrogenase 11
17795044	10.73	9.49	2.36	0.0018	0.0252	Cd9	CD9 molecule
17781930	5.36	6.97	-3.06	0.0018	0.0254	Snd1	staphylococcal nuclease and tudor domain containing 1
17690397	2.7	3.98	-2.42	0.0018	0.0255	RGD1561694	similar to High mobility group protein 2 (HMG-2) [Source:RGD Symbol;Acc:1561694]
17787678	4.72	6.32	-3.05	0.0018	0.0255	Etv6	ets variant 6
17732209	4.22	3.17	2.08	0.0018	0.0255	Gpt2	glutamic pyruvate transaminase (alanine aminotransferase) 2
17629997	6.5	5.24	2.41	0.0018	0.0258	Sepw1	selenoprotein W, 1
17653607	4.5	5.76	-2.4	0.0018	0.0259	Snx29	sorting nexin 29
17628637	7.47	6.34	2.19	0.0018	0.026	Mpc1	mitochondrial pyruvate carrier 1
17847746	6.97	5.72	2.38	0.0018	0.026	Slc25a20	solute carrier family 25 (carnitine/acylcarnitine translocase), member 20
17701753	7.05	5.91	2.2	0.0018	0.0261	Gch1	GTP cyclohydrolase 1
17781011	7.69	8.96	-2.41	0.0019	0.0264	Cd36	CD36 molecule (thrombospondin receptor)
17880523	2.01	4.85	-7.17	0.0019	0.0265
17660630	6.48	5.14	2.53	0.0019	0.0265	Cwc25	CWC25 spliceosome-associated protein homolog
17661790	4.37	3.35	2.02	0.0019	0.0265	Tmem101	transmembrane protein 101
17688426	3.95	5.11	-2.23	0.0019	0.0265	Plac8	placenta-specific 8
17785588	3.76	2.18	2.98	0.0019	0.0267	Fgd5	FYVE, RhoGEF and PH domain containing 5
17675162	7.54	5.54	3.99	0.0019	0.0267	Mcemp1	mast cell-expressed membrane protein 1
17610985	7.87	6.36	2.84	0.0019	0.0267	Arg1	arginase 1
17650513	3.62	4.62	-2.01	0.0019	0.0268	Mir196c	microRNA 196c
17778984	5.61	6.63	-2.03	0.0019	0.0268	Mafb	v-maf avian musculoaponeurotic fibrosarcoma oncogene homolog B
17619676	3.48	4.64	-2.22	0.0019	0.0269	Parva	parvin, alpha
17690437	2.46	3.51	-2.07	0.0019	0.0269
17810466	3.96	5.26	-2.47	0.0019	0.027
17655044	5.68	4.58	2.15	0.0019	0.0271	Decr2	2,4-dienoyl CoA reductase 2, peroxisomal
17752004	4.22	5.47	-2.37	0.002	0.0274	Ifi44	interferon-induced protein 44
17708494	5.83	4.83	2	0.002	0.0274	Brf2	BRF2, RNA polymerase III transcription initiation factor 50 subunit
17808785	6.04	7.12	-2.12	0.002	0.0274	Dock7	dedicator of cytokinesis 7
17719533	9.28	10.57	-2.44	0.002	0.0276	Hist1h2ao	histone cluster 1, H2ao
17752645	5.07	3.88	2.28	0.002	0.0282	Gtf2h4	general transcription factor II H, polypeptide 4
17740748	4.35	3.18	2.24	0.0021	0.0283	Tmod4	tropomodulin 4
17709760	9.04	7.16	3.69	0.0021	0.0283
17777184	5.43	7.16	-3.33	0.0021	0.0284	Il1a	interleukin 1 alpha
17738821	7.01	5.96	2.07	0.0021	0.0285	Rap2b	RAP2B, member of RAS oncogene family
17743777	3.5	4.79	-2.45	0.0021	0.0285
17710902	5.65	4.52	2.18	0.0021	0.0285	Isyna1	inositol-3-phosphate synthase 1
17809216	6.92	5.87	2.07	0.0021	0.0285	Zyg11b	zyg-11 family member B, cell cycle regulator
17692517	3.17	4.21	-2.06	0.0021	0.0286	Ccdc18	coiled-coil domain containing 18
17874930	4.71	6.11	-2.65	0.0021	0.0287
17664609	3.55	2.37	2.26	0.0021	0.0287	Eva1c	eva-1 homolog C
17766037	6.97	5.71	2.39	0.0021	0.0288	Mertk	MER proto-oncogene, tyrosine kinase
17872484	1.18	2.74	-2.94	0.0021	0.0288	Ptchd1	patched domain containing 1 [Source:RGD Symbol;Acc:1564527]
17776562	4.69	6.16	-2.76	0.0021	0.0288	Slc28a2	solute carrier family 28 (concentrative nucleoside transporter), member 2
17720030	4.25	2.75	2.82	0.0021	0.0288	Mpp7	membrane protein, palmitoylated 7 (MAGUK p55 subfamily member 7)
17805935	3.46	4.66	-2.28	0.0021	0.0288	Fam92a1	family with sequence similarity 92, member A1
17871177	8.04	7	2.07	0.0021	0.0289	Pqbp1	polyglutamine binding protein 1
17812046	5.95	4.74	2.31	0.0021	0.0289	Spen	spen family transcriptional repressor
17688711	3.93	6.4	-5.54	0.0021	0.0289	Cxcl10	chemokine (C-X-C motif) ligand 10
17709068	2.59	3.95	-2.55	0.0021	0.0291	Xkr5	XK, Kell blood group complex subunit-related family, member 5
17779405	2.48	4.75	-4.83	0.0022	0.0292	Zfp334	zinc finger protein 334
17755123	2.82	4.05	-2.34	0.0022	0.0293	Dcbld1	discoidin, CUB and LCCL domain containing 1
17611493	5.32	4.23	2.13	0.0022	0.0293	Armt1	acidic residue methyltransferase 1
17655940	3.8	2.56	2.37	0.0022	0.0294	LOC497899	similar to hypothetical protein 4930503F14
17781681	6.82	7.83	-2.02	0.0022	0.0295	Met	MET proto-oncogene, receptor tyrosine kinase
17643588	5.76	4.69	2.11	0.0022	0.0295	Dexi	dexamethasone-induced transcript
17797340	7.3	6.16	2.21	0.0022	0.0297	LOC679087	similar to swan
17732480	7.47	6.45	2.02	0.0022	0.0297	Farsa	phenylalanyl-tRNA synthetase, alpha subunit
17668155	2.9	4.38	-2.79	0.0022	0.0297
17656387	5.55	7.43	-3.68	0.0022	0.0297	Faxdc2	fatty acid hydroxylase domain containing 2
17792815	4.99	3.74	2.37	0.0022	0.0299	Nat8b	N-acetyltransferase 8B
17698143	6.92	5.51	2.65	0.0022	0.03	Mettl17	methyltransferase like 17
17618320	2.89	4.18	-2.45	0.0022	0.03
17850873	6.45	5.31	2.2	0.0023	0.0302	Fam118b	family with sequence similarity 118, member B
17723446	4.35	5.75	-2.65	0.0023	0.0302	Slc27a6	solute carrier family 27 (fatty acid transporter), member 6
17680680	1.8	2.8	-2.01	0.0023	0.0302	Kcnt2	potassium channel, sodium-activated subfamily T, member 2
17791095	3.09	4.33	-2.36	0.0023	0.0302	Tcaf1	TRPM8 channel-associated factor 1
17753078	6.19	4.95	2.37	0.0023	0.0302	Rnf5	ring finger protein 5, E3 ubiquitin protein ligase
17713409	7.4	6.22	2.27	0.0023	0.0303	Usp19	ubiquitin specific peptidase 19
17680608	6.82	5.76	2.08	0.0023	0.0306	Zbtb41	zinc finger and BTB domain containing 41
17739281	5.53	6.71	-2.27	0.0023	0.0306	Fam198b	family with sequence similarity 198, member B
17711044	3.9	2.77	2.18	0.0023	0.0307	Tm6sf2	transmembrane 6 superfamily member 2
17864437	6.54	7.8	-2.39	0.0023	0.0309	Dnah7	dynein, axonemal, heavy chain 7
17856549	2.73	4.2	-2.76	0.0023	0.0309	Cx3cr1	chemokine (C-X3-C motif) receptor 1
17700632	4.74	2.64	4.3	0.0023	0.031	Mir19b1	microRNA 19b-1
17787142	7.3	6.12	2.26	0.0023	0.0311	Mlf2	myeloid leukemia factor 2
17748753	5.66	4.56	2.14	0.0023	0.0311	Msto1	misato 1, mitochondrial distribution and morphology regulator
17846390	3.89	2.72	2.25	0.0024	0.0311	Rwdd2a	RWD domain containing 2A
17808508	4	5.44	-2.7	0.0024	0.0311	Mllt3	myeloid/lymphoid or mixed-lineage leukemia; translocated to, 3
17807595	2.53	3.6	-2.11	0.0024	0.0314	Lpar1	lysophosphatidic acid receptor 1
17620538	4.17	5.68	-2.84	0.0024	0.0314	Il4r	interleukin 4 receptor
17700209	6.55	7.57	-2.03	0.0024	0.0314	Epsti1	epithelial stromal interaction 1 (breast)
17794346	5.19	6.2	-2	0.0024	0.0317	Erc1	ELKS/RAB6-interacting/CAST family member 1
17770629	5.27	4.15	2.19	0.0024	0.0317	Inpp5e	inositol polyphosphate-5-phosphatase E
17659769	7.11	6.04	2.1	0.0024	0.0318	Smg8	SMG8 nonsense mediated mRNA decay factor
17725147	5.33	4.15	2.27	0.0024	0.0318	Zscan30	zinc finger and SCAN domain containing 30
17820241	2.62	3.91	-2.45	0.0024	0.0319
17716175	2.97	4.17	-2.3	0.0024	0.032	Zfp438	zinc finger protein 438
17728370	7.38	5.96	2.68	0.0025	0.0321	N4bp1	Nedd4 binding protein 1
17880153	6.25	5.13	2.16	0.0025	0.0322
17662664	2.62	3.97	-2.55	0.0025	0.0322	Prkca	protein kinase C, alpha
17792839	8.52	7.39	2.19	0.0025	0.0322	Pcyox1	prenylcysteine oxidase 1
17820928	2.35	4.33	-3.96	0.0025	0.0322	Efr3b	EFR3 homolog B
17749608	5.94	4.7	2.35	0.0025	0.0327	Bola1	bolA family member 1
17674442	3.85	2.78	2.09	0.0025	0.0328	Dynll1	dynein light chain LC8-type 1
17618146	3.67	2.57	2.15	0.0025	0.0331	Fzd4	frizzled class receptor 4
17673838	7.28	6.07	2.3	0.0026	0.0332	Diablo	diablo, IAP-binding mitochondrial protein
17645304	3.27	2.17	2.14	0.0026	0.0332
17756682	7.83	6.75	2.1	0.0026	0.0332	Gpsm3	G-protein signaling modulator 3
17879388	6.07	4.6	2.78	0.0026	0.0332	Mospd1	motile sperm domain containing 1
17840150	4.62	3.41	2.32	0.0026	0.0332	Arsa	arylsulfatase A
17669839	4.95	3.82	2.18	0.0026	0.0332	Wdr53	WD repeat domain 53
17691651	3.63	5.01	-2.61	0.0026	0.0332	Egfr	epidermal growth factor receptor
17881036	5.47	4.34	2.2	0.0026	0.0332	LOC679960	similar to kelch domain containing 2 [Source:RGD Symbol;Acc:1598110]
17877202	3.45	4.75	-2.46	0.0026	0.0335	Phka2	phosphorylase kinase, alpha 2
17705975	10.19	9.01	2.27	0.0026	0.0335	Tkt	transketolase
17850971	2.89	4.39	-2.83	0.0026	0.0335	Chek1	checkpoint kinase 1
17785441	6.43	5.29	2.2	0.0026	0.0335	Zxdc	ZXD family zinc finger C
17763881	5.42	4.19	2.35	0.0026	0.0335	Kbtbd4	kelch repeat and BTB (POZ) domain containing 4
17850643	4.71	6.68	-3.91	0.0026	0.0336	LOC500959	triosephosphate isomerase
17839296	6.55	5.27	2.42	0.0026	0.0336	Mkl1	megakaryoblastic leukemia (translocation) 1
17634160	2.11	3.25	-2.19	0.0026	0.0338	Kif7	kinesin family member 7
17789921	2.12	3.12	-2	0.0026	0.0339	Tspan12	tetraspanin 12
17755203	6.95	5.89	2.09	0.0026	0.034	Pkib	protein kinase (cAMP-dependent, catalytic) inhibitor beta
17644941	7.36	8.8	-2.72	0.0027	0.0343
17647995	2.92	4.13	-2.3	0.0027	0.0343	Fam64a	family with sequence similarity 64, member A
17760912	5.85	4.49	2.57	0.0027	0.0344	Tbc1d13	TBC1 domain family, member 13
17791267	2.75	4.41	-3.16	0.0027	0.0344
17880965	4.45	5.54	-2.13	0.0027	0.0345
17769562	6.85	8.7	-3.59	0.0027	0.0346	Slco4a1	solute carrier organic anion transporter family, member 4a1
17789155	2.85	3.92	-2.09	0.0027	0.0346	RGD1562636	similar to protein phosphatase 1, regulatory (inhibitor) subunit 3B
17741788	5.5	4.23	2.41	0.0027	0.0347	Kcna3	potassium channel, voltage gated shaker related subfamily A, member 3
17696586	7.26	8.54	-2.43	0.0027	0.0347	Commd1	copper metabolism (Murr1) domain containing 1
17839704	4.59	3.13	2.74	0.0028	0.0348	Mir1249	microRNA 1249
17817130	2.04	3.35	-2.47	0.0028	0.0349	Ttc9	tetratricopeptide repeat domain 9
17775630	2.28	3.4	-2.16	0.0028	0.0349	Fsip1	fibrous sheath interacting protein 1
17872591	2.28	3.64	-2.57	0.0028	0.035
17623421	5.81	4.77	2.06	0.0028	0.035	Map4k2	mitogen activated protein kinase kinase kinase kinase 2
17869387	2.78	1.55	2.35	0.0028	0.035	LOC103690177	uncharacterized LOC103690177
17664723	4.66	5.67	-2.01	0.0028	0.0351	Mrps6	mitochondrial ribosomal protein S6
17879375	4.39	3.13	2.39	0.0028	0.0352	Fam122b	family with sequence similarity 122B
17725934	2.98	5.34	-5.13	0.0028	0.0352	Prelid2	PRELI domain containing 2
17797006	2.42	3.6	-2.25	0.0028	0.0355	Rgs20	regulator of G-protein signaling 20
17861093	4.09	5.4	-2.47	0.0028	0.0356	Dis3l2	DIS3-like 3-5 exoribonuclease 2
17749688	5.66	4.42	2.35	0.0028	0.0357	LOC100362315	Uncharacterized protein C12orf32 homolog
17842140	7.21	8.42	-2.3	0.0029	0.0357
17794657	7.04	8.48	-2.72	0.0029	0.0362	Clec4e	C-type lectin domain family 4, member E
17690925	5.84	4.72	2.18	0.0029	0.0364	Prr14l	proline rich 14-like
17771724	6.58	5.42	2.23	0.0029	0.0366	Rbm18	RNA binding motif protein 18
17881513	7.32	5.83	2.8	0.003	0.037
17880601	5.88	4.85	2.04	0.003	0.0372	Spen	spen family transcriptional repressor
17715873	6.29	5.16	2.18	0.003	0.0372	Zkscan3	zinc finger with KRAB and SCAN domains 3
17844002	7.49	5.29	4.6	0.003	0.0372	Plet1	placenta expressed transcript 1
17699934	2.94	4.27	-2.52	0.003	0.0373	Hr	hair growth associated
17836123	6.38	7.87	-2.81	0.003	0.0373	Irak3	interleukin-1 receptor-associated kinase 3
17759430	2.28	3.4	-2.18	0.003	0.0375
17882007	2.71	3.78	-2.09	0.003	0.0375
17803852	6.22	5.06	2.24	0.003	0.0376	Fbxo42	F-box protein 42
17753194	6.16	5.06	2.14	0.0031	0.0377	Hsd17b8	hydroxysteroid (17-beta) dehydrogenase 8
17719501	5.63	6.97	-2.54	0.0031	0.0382	Hist1h4a	histone cluster 1, H4a
17670074	2.79	4.16	-2.57	0.0031	0.0382	Rtp4	receptor (chemosensory) transporter protein 4
17837277	4.1	5.54	-2.71	0.0031	0.0385	Ext1	exostosin glycosyltransferase 1
17747839	5.18	6.29	-2.15	0.0031	0.0386	Rarres1	retinoic acid receptor responder (tazarotene induced) 1
17746636	4.88	6.85	-3.89	0.0032	0.0388	Fndc3b	fibronectin type III domain containing 3B
17856993	3.49	5.32	-3.56	0.0032	0.039	Tbc1d5	TBC1 domain family, member 5
17865450	5.72	7.61	-3.71	0.0032	0.0392	Tmbim1	transmembrane BAX inhibitor motif containing 1
17627246	4.8	6.37	-2.98	0.0032	0.0394	Utrn	utrophin
17652195	1.94	3.69	-3.36	0.0033	0.0398
17680245	3.42	4.99	-2.97	0.0033	0.04	Chi3l1	chitinase 3-like 1 (cartilage glycoprotein-39)
17807343	2.44	3.9	-2.75	0.0033	0.0401
17661126	2.31	3.53	-2.32	0.0033	0.0401
17729109	4.36	5.92	-2.95	0.0033	0.0401	Slc10a7	solute carrier family 10, member 7
17647812	6.44	5.36	2.11	0.0033	0.0403	Pld2	phospholipase D2
17784496	7.42	6.28	2.21	0.0033	0.0403	Tmem150a	transmembrane protein 150A
17689962	3.28	4.37	-2.13	0.0033	0.0403
17831400	4.59	3.44	2.23	0.0034	0.0404	Ttc38	tetratricopeptide repeat domain 38
17832139	3.15	5.09	-3.82	0.0034	0.0404	Troap	trophinin associated protein
17841468	5.59	4.43	2.24	0.0034	0.0405	Spryd3	SPRY domain containing 3
17672944	6.87	7.88	-2.01	0.0034	0.0405	Hip1	huntingtin interacting protein 1
17738199	1.63	2.99	-2.57	0.0034	0.0405
17720840	5.77	6.79	-2.03	0.0034	0.0407	Fam107b	family with sequence similarity 107, member B
17782563	2.88	4.26	-2.6	0.0034	0.0408
17725668	3.14	4.54	-2.63	0.0034	0.0409	Hbegf	heparin-binding EGF-like growth factor
17683479	2.02	3.33	-2.48	0.0034	0.0412	Serpinb3a	serine (or cysteine) peptidase inhibitor, clade B (ovalbumin), member 3A
17811090	6.51	5.5	2	0.0034	0.0412	Gpatch3	G patch domain containing 3
17662642	1.71	3.18	-2.77	0.0035	0.0414
17653253	1.42	2.68	-2.39	0.0035	0.0415	Mir3065	microRNA 3065
17627979	7.03	5.62	2.66	0.0035	0.0417	Slc12a7	solute carrier family 12 (potassium/chloride transporter), member 7
17746801	3.85	5.49	-3.11	0.0035	0.0418
17826956	9.9	8.76	2.21	0.0035	0.0418	Myo1f	myosin IF
17713375	2.91	4.12	-2.32	0.0035	0.0418	Lamb2	laminin, beta 2
17687759	4	2.97	2.04	0.0035	0.042	Cd46	CD46 molecule, complement regulatory protein
17687817	6.38	4.92	2.75	0.0035	0.042	2002-03-01	mitochondrial amidoxime reducing component 2
17660006	3.28	4.83	-2.92	0.0036	0.0423	Tom1l1	target of myb1 like 1 membrane trafficking protein
17848749	3.05	1.9	2.22	0.0036	0.0424
17823741	6.68	8.02	-2.54	0.0036	0.0426	Ttc7b	tetratricopeptide repeat domain 7B
17707219	4.56	3.45	2.15	0.0036	0.0426	Slc25a42	solute carrier family 25, member 42
17746478	4.63	3.57	2.1	0.0036	0.043	RGD1562890	RGD1562890
17771507	3.39	5.08	-3.23	0.0036	0.043	Pbx3	pre-B-cell leukemia homeobox 3
17832440	4.21	2.83	2.61	0.0037	0.0432	Acvrl1	activin A receptor type II-like 1
17748801	7.76	5.92	3.59	0.0037	0.0433	Fdps	farnesyl diphosphate synthase
17638382	4.89	3.7	2.28	0.0037	0.0434	Slc25a22	solute carrier family 25 (mitochondrial carrier, glutamate), member 22
17620642	5.42	4.3	2.18	0.0037	0.0435	Sgf29	SAGA complex associated factor 29
17620954	5.26	4.16	2.13	0.0037	0.0436	Fbxl19	F-box and leucine-rich repeat protein 19
17622517	7.67	8.94	-2.41	0.0038	0.0444	Cd81	Cd81 molecule
17611709	6.34	4.41	3.81	0.0038	0.0444
17737231	2.91	4.16	-2.37	0.0038	0.0445	Zfp704	zinc finger protein 704
17700158	2.02	3.31	-2.44	0.0038	0.0446
17793944	7.03	8.39	-2.56	0.0038	0.0446	LOC680161	similar to 60S ribosomal protein L7a [Source:RGD Symbol;Acc:1595463]
17666190	2.41	3.85	-2.7	0.0038	0.0447
17867278	6.08	4.06	4.05	0.0038	0.0447
17677901	3.13	4.17	-2.05	0.0039	0.0451	P2rx7	purinergic receptor P2X, ligand-gated ion channel, 7
17779303	6.14	4.92	2.32	0.0039	0.0451	Zfp335	zinc finger protein 335
17771283	7.06	5.76	2.46	0.0039	0.0452	RGD1561113	similar to Hypothetical UPF0184 protein C9orf16 homolog
17860366	9.36	8.3	2.09	0.0039	0.0453	Slc11a1	solute carrier family 11 (proton-coupled divalent metal ion transporter), member 1
17668580	7.15	8.64	-2.8	0.0039	0.0453
17809053	6.88	5.74	2.21	0.0039	0.0454	Ttc4	tetratricopeptide repeat domain 4
17672833	6.03	4.91	2.17	0.0039	0.0454	Sh2b2	SH2B adaptor protein 2
17674554	6.51	5.18	2.51	0.0039	0.0455	Gltp	glycolipid transfer protein
17771812	1.7	3.1	-2.65	0.0039	0.0457
17706861	6.98	5.89	2.13	0.004	0.0459	Mrpl34	mitochondrial ribosomal protein L34
17622781	4.22	5.89	-3.18	0.004	0.0461	Acy3	aminoacylase 3
17859645	6.53	7.69	-2.23	0.004	0.0463
17639814	7.35	6.18	2.26	0.004	0.0464	Capn1	calpain 1, (mu/I) large subunit
17630249	4.91	3.9	2.01	0.004	0.0464	Mark4	MAP/microtubule affinity-regulating kinase 4
17743103	6.4	8.51	-4.33	0.004	0.0464	Tspan5	tetraspanin 5
17862389	6.26	7.8	-2.91	0.004	0.0464
17846837	3.16	4.48	-2.49	0.0041	0.0467	Rbp2	retinol binding protein 2, cellular
17837791	7.49	8.8	-2.48	0.0041	0.0467	Ndrg1	N-myc downstream regulated 1
17657594	5.93	4.75	2.26	0.0041	0.047	Cyb5d1	cytochrome b5 domain containing 1
17668771	2.88	1.86	2.03	0.0041	0.047	Retnlb	resistin like beta
17833813	6.98	5.81	2.26	0.0041	0.047	Stk11	serine/threonine kinase 11
17671654	6.95	5.87	2.11	0.0041	0.0471	RGD1561481	similar to ubiquitin specific protease 12
17806641	7.34	6.22	2.16	0.0041	0.0473	Sigmar1	sigma non-opioid intracellular receptor 1
17615158	5.21	3.83	2.61	0.0041	0.0474	Zfp84	zinc finger protein 84
17664996	2.49	3.74	-2.39	0.0042	0.0474	Mx2	myxovirus (influenza virus) resistance 2
17794706	6.96	8.02	-2.08	0.0042	0.0475
17812584	7.7	6.03	3.18	0.0042	0.0478	Agtrap	angiotensin II receptor-associated protein
17859802	2.24	3.3	-2.08	0.0042	0.0479	Pard3b	par-3 family cell polarity regulator beta
17881130	4.67	6.22	-2.93	0.0042	0.0479
17826872	3.53	4.81	-2.42	0.0042	0.048
17762021	6.96	8.71	-3.36	0.0042	0.048
17875182	10.8	9.33	2.77	0.0043	0.0483	G6pd	glucose-6-phosphate dehydrogenase
17875195	6.26	4.68	2.99	0.0043	0.0483	Fam3a	family with sequence similarity 3, member A
17615800	5.38	4.35	2.04	0.0043	0.0483	Vsig10l	V-set and immunoglobulin domain containing 10 like
17859293	6.63	5.22	2.66	0.0043	0.0487	Mars2	methionyl-tRNA synthetase 2, mitochondrial
17674965	3.06	4.95	-3.7	0.0044	0.0489
17680068	4.98	3.74	2.37	0.0044	0.049	Dstyk	dual serine/threonine and tyrosine protein kinase
17708250	4.99	6.26	-2.42	0.0044	0.049	Tnks	tankyrase, TRF1-interacting ankyrin-related ADP-ribose polymerase
17737593	3.26	4.68	-2.68	0.0044	0.0491	Eif5a2	eukaryotic translation initiation factor 5A2
17723076	4.91	6.66	-3.38	0.0044	0.0494	Commd10	COMM domain containing 10
17705657	4.49	3.24	2.37	0.0044	0.0495	Ppif	peptidylprolyl isomerase F
17872257	5.49	7.05	-2.95	0.0044	0.0496
17720794	6.59	5.57	2.02	0.0045	0.0496	Sephs1	selenophosphate synthetase 1
17755212	2.98	4.39	-2.64	0.0045	0.0497	Fabp7	fatty acid binding protein 7, brain
17759840	3.61	2.45	2.23	0.0045	0.0499	Rnf208	ring finger protein 208
17736789	1.84	2.96	-2.18	0.0045	0.05	Fam134b	family with sequence similarity 134, member B [Source:RGD Symbol;Acc:1565003]
17652361	5.27	6.29	-2.03	0.0045	0.05	Kcnj2	potassium channel, inwardly rectifying subfamily J, member 2
17736813	6.55	8.19	-3.13	0.0045	0.0501	Ankh	ANKH inorganic pyrophosphate transport regulator
17636027	2.24	3.54	-2.47	0.0045	0.0504	Lmo1	LIM domain only 1
17667059	5.5	4.33	2.25	0.0046	0.0505	Slc25a1	solute carrier family 25 (mitochondrial carrier, citrate transporter), member 1
17844990	7.6	6.5	2.14	0.0046	0.0505
17795874	7.51	6.15	2.56	0.0046	0.0506	Hebp1	heme binding protein 1
17790457	7.78	8.96	-2.28	0.0046	0.0507	Chchd3	coiled-coil-helix-coiled-coil-helix domain containing 3
17679786	5.9	6.97	-2.09	0.0046	0.051	R3hdm1	R3H domain containing 1
17791733	7.05	5.82	2.34	0.0046	0.0511	Gadd45a	growth arrest and DNA-damage-inducible, alpha
17690935	6.04	5.01	2.04	0.0046	0.0511	Pisd	phosphatidylserine decarboxylase
17799590	3.07	4.46	-2.62	0.0046	0.0512	LOC103695261	centlein-like
[truncated: 552 more rows]

## Sheet: AM vs ESDM
ID	AM Avg (log2)	ESDM Avg (log2)	Fold Change	P-val	FDR P-val	Gene Symbol	Description
17684931	2.33	8.88	-93.83	7.02e-19	2.14e-14	Rgs18	regulator of G-protein signaling 18
17865432	9.74	3.09	100.37	1.14e-17	1.5e-13	Cxcr1	chemokine (C-X-C motif) receptor 1
17791714	2.38	8.54	-71.59	1.48e-17	1.5e-13	Hpgds	hematopoietic prostaglandin D synthase
17630332	4.68	11.08	-84.63	4.54e-17	2.77e-13	Apoe	apolipoprotein E
17868657	2.22	9.52	-157.35	5.13e-17	2.77e-13	Adgre1	adhesion G protein-coupled receptor E1
17872222	9.7	3.33	82.57	5.46e-17	2.77e-13	Car5b	carbonic anhydrase 5B, mitochondrial
17882679	2.16	8.22	-66.86	2.58e-16	1.12e-12
17736177	3.55	8.82	-38.74	2.97e-16	1.13e-12	Fyb	FYN binding protein
17610996	2.23	9.14	-119.99	4.66e-16	1.45e-12	Enpp3	ectonucleotide pyrophosphatase/phosphodiesterase 3
17814063	8.05	3.11	30.72	4.76e-16	1.45e-12	Xdh	xanthine dehydrogenase
17611871	8.23	3.27	31.13	5.56e-16	1.54e-12	Igf2r	insulin-like growth factor 2 receptor
17837998	2.62	6.86	-18.87	7.74e-16	1.96e-12	Ptk2	protein tyrosine kinase 2
17693778	2.3	6.99	-25.78	1.44e-15	3.37e-12	Csn1s1	casein alpha s1
17705094	2.47	8.75	-77.57	1.66e-15	3.59e-12	Ednrb	endothelin receptor type B
17715508	1.6	6.59	-31.83	1.88e-15	3.59e-12	Prl7a3	prolactin family 7, subfamily a, member 3
17721377	2.56	7.65	-34.17	1.89e-15	3.59e-12	Colec12	collectin sub-family member 12
17686992	2.73	6.69	-15.56	6.05e-15	1.08e-11	Akt3	v-akt murine thymoma viral oncogene homolog 3
17803496	10.32	2.86	176.07	7.08e-15	1.2e-11	Pla2g2d	phospholipase A2, group IID
17737360	2.59	9.02	-86.28	2.4e-14	3.72e-11	Cp	ceruloplasmin (ferroxidase)
17698159	8.23	3.16	33.43	2.45e-14	3.72e-11	Slc39a2	solute carrier family 39 (zinc transporter), member 2
17735924	4.11	10.1	-63.58	3.54e-14	5.13e-11	Emb	embigin
17779074	2.82	8.27	-43.71	9.37e-14	1.3e-10
17682115	4.49	9.42	-30.47	1.04e-13	1.33e-10	Slamf9	SLAM family member 9
17854969	8.26	3.46	27.87	1.05e-13	1.33e-10	Il20rb	interleukin 20 receptor beta
17719255	1.72	5.67	-15.5	1.17e-13	1.42e-10	Prl2a1	Prolactin family 2, subfamily a, member 1
17635632	1.43	6.85	-42.65	1.86e-13	2.12e-10	Hbe1	hemoglobin, epsilon 1
17755250	3.25	7.78	-23.01	1.88e-13	2.12e-10	Dse	dermatan sulfate epimerase
17862568	3.97	8.3	-20.11	2.24e-13	2.43e-10	Trem2	triggering receptor expressed on myeloid cells 2
17740496	4.13	9.13	-31.94	3.04e-13	3.19e-10	LOC102550257; LOC102550416	small proline-rich protein 2H-like; small proline-rich protein 2I-like [Source:RGD Symbol;Acc:7654558]
17693130	2.46	6.48	-16.24	3.5e-13	3.55e-10	Anxa3	annexin A3
17800736	2.33	7.06	-26.7	3.96e-13	3.88e-10	Zcchc11	zinc finger, CCHC domain containing 11
17775140	3.21	6.98	-13.67	5.5e-13	5.23e-10	Prrg4	proline rich Gla (G-carboxyglutamic acid) 4 (transmembrane)
17765647	10.24	6.11	17.54	1.38e-12	1.27e-09	MGC105649	hypothetical LOC302884
17882743	8.99	4.47	22.98	1.47e-12	1.32e-09
17800494	6.81	3.34	11.08	1.79e-12	1.56e-09	Dhcr24	24-dehydrocholesterol reductase
17814795	3.09	6.27	-9.05	1.93e-12	1.63e-09	Fam49a	family with sequence similarity 49, member A
17834914	7.02	2.99	16.26	2.01e-12	1.65e-09	Spic	Spi-C transcription factor (Spi-1/PU.1 related)
17734430	6.07	2.15	15.08	2.07e-12	1.66e-09	Agt	angiotensinogen (serpin peptidase inhibitor, clade A, member 8)
17768956	2.75	10.09	-161.29	2.45e-12	1.91e-09	Mmp9	matrix metallopeptidase 9
17748494	2.49	9.73	-151.22	3.48e-12	2.65e-09	Fcrl2	Fc receptor-like 2
17640742	2.97	7.65	-25.7	3.86e-12	2.86e-09	Ms4a6c	membrane-spanning 4-domains, subfamily A, member 6C
17685159	4.14	9.03	-29.69	4.04e-12	2.93e-09	RGD1309104	similar to RIKEN cDNA 1700025G04 gene
17868123	4.84	1.78	8.35	4.23e-12	2.99e-09	LOC102547811	uncharacterized LOC102547811
17882603	2.14	6.64	-22.64	5.05e-12	3.49e-09
17689939	4.09	8.29	-18.49	5.35e-12	3.62e-09	Tlr1	toll-like receptor 1
17864970	4.07	7.15	-8.44	6.12e-12	4.05e-09	Raph1	Ras association (RalGDS/AF-6) and pleckstrin homology domains 1
17867446	2.47	6.2	-13.26	6.89e-12	4.46e-09	Pros1	protein S (alpha)
17692832	2.86	6.13	-9.68	8.16e-12	4.99e-09	Pkd2	polycystic kidney disease 2 (autosomal dominant)
17796215	1.74	5.12	-10.37	8.17e-12	4.99e-09	Ldhb	lactate dehydrogenase B
17633748	3.13	6.55	-10.67	8.2e-12	4.99e-09	Tjp1	tight junction protein 1
17632692	7.26	2.89	20.74	8.52e-12	5.08e-09	Fcgrt	Fc fragment of IgG, receptor, transporter, alpha
17855085	3.4	8.73	-40.13	9.45e-12	5.53e-09	Tf	transferrin
17735298	2.62	7.67	-33.31	9.75e-12	5.6e-09	F2rl2	coagulation factor II (thrombin) receptor-like 2
17685654	2.43	5.56	-8.76	1.04e-11	5.85e-09	Ralgps2	Ral GEF with PH domain and SH3 binding motif 2
17710362	1.63	5.62	-15.89	1.08e-11	5.91e-09	Bmpr1a	bone morphogenetic protein receptor, type IA
17747899	3.73	8.35	-24.56	1.09e-11	5.91e-09	B3galnt1	beta-1,3-N-acetylgalactosaminyltransferase 1 (globoside blood group)
17709873	2.82	8.45	-49.58	1.17e-11	6.26e-09	Stab1	stabilin 1
17713739	8.82	11.61	-6.92	1.24e-11	6.49e-09	Ctsl	cathepsin L
17811640	3.21	9.32	-68.82	1.26e-11	6.49e-09	C1qa	complement component 1, q subcomponent, A chain
17679492	7.08	2.83	19.02	1.3e-11	6.61e-09	Serpinb8	serpin peptidase inhibitor, clade B (ovalbumin), member 8
17779186	4.09	8.99	-29.83	1.73e-11	8.64e-09	Slpi	secretory leukocyte peptidase inhibitor
17827188	1.84	6.2	-20.56	1.92e-11	9.42e-09	Ckap4	cytoskeleton-associated protein 4
17615912	7.3	3.7	12.11	1.95e-11	9.42e-09	Klk6	kallikrein related-peptidase 6
17633623	2.04	5.81	-13.64	2.16e-11	1.03e-08	Snurf; Snrpn	SNRPN upstream reading frame; small nuclear ribonucleoprotein polypeptide N
17649537	3.27	9.95	-102.21	2.22e-11	1.04e-08	Slfn4	schlafen 4
17870022	2.96	8.44	-44.63	2.25e-11	1.04e-08	C3	complement component 3
17795691	2.05	6	-15.42	2.41e-11	1.08e-08	Klra1	killer cell lectin-like receptor, subfamily A, member 1
17882665	6.59	3.61	7.92	2.42e-11	1.08e-08
17721215	2.44	6.08	-12.5	3.57e-11	1.57e-08	Prtfdc1	phosphoribosyl transferase domain containing 1
17846837	3.16	7.67	-22.67	3.77e-11	1.64e-08	Rbp2	retinol binding protein 2, cellular
17649444	2.64	10.36	-210.23	4.8e-11	2.06e-08	Ccl12	chemokine (C-C motif) ligand 12
17637563	3.51	6.63	-8.71	6.01e-11	2.54e-08	Cox6a2	cytochrome c oxidase subunit VIa polypeptide 2
17640701	2.73	7.38	-25.01	6.5e-11	2.71e-08	Ms4a7	membrane-spanning 4-domains, subfamily A, member 7
17726394	1.91	6.37	-22.15	6.63e-11	2.73e-08
17676396	4.41	9.05	-24.86	7.03e-11	2.85e-08	Fam20c	family with sequence similarity 20, member C
17679974	8.26	4.54	13.17	7.55e-11	3.02e-08	Rab7b	Rab7b, member RAS oncogene family
17877986	3.52	8.28	-27.18	7.73e-11	3.03e-08	Ophn1	oligophrenin 1
17857560	3.99	7.17	-9.11	7.76e-11	3.03e-08	Vegfa	vascular endothelial growth factor A
17795399	9.93	7.04	7.43	1.01e-10	3.87e-08	Clec7a	C-type lectin domain family 7, member A
17680795	2.76	8.11	-40.64	1.09e-10	4.13e-08	Ptgs2	prostaglandin-endoperoxide synthase 2
17622552	5.91	2.75	8.96	1.11e-10	4.17e-08	Slc22a18	solute carrier family 22, member 18
17662632	3.88	8.38	-22.63	1.17e-10	4.32e-08	Pitpnc1	phosphatidylinositol transfer protein, cytoplasmic 1
17682317	2.24	4.99	-6.75	1.18e-10	4.32e-08	Kmo	kynurenine 3-monooxygenase (kynurenine 3-hydroxylase)
17740565	7.99	5.1	7.45	1.22e-10	4.44e-08	Tchh	trichohyalin
17645401	3.02	6.73	-13.06	1.36e-10	4.79e-08	Gfpt2	glutamine-fructose-6-phosphate transaminase 2
17762597	1.99	6.33	-20.27	1.37e-10	4.79e-08	Dhrs9	dehydrogenase/reductase (SDR family) member 9
17850177	7.56	5.39	4.52	1.37e-10	4.79e-08	Dnmt1	DNA (cytosine-5-)-methyltransferase 1
17765853	9.63	6.62	8.08	1.44e-10	5e-08	Blvra	biliverdin reductase A
17781681	6.82	3.56	9.53	1.47e-10	5.03e-08	Met	MET proto-oncogene, receptor tyrosine kinase
17795489	9.38	3.44	61.35	1.57e-10	5.32e-08	Klra17; LOC690045	killer cell lectin-like receptor, subfamily A, member 17; similar to immunoreceptor Ly49si1 [Source:RGD Symbol;Acc:1585167]
17765662	2.62	5.22	-6.06	1.64e-10	5.48e-08	Sema6d	sema domain, transmembrane domain (TM), and cytoplasmic domain, (semaphorin) 6D
17635148	7.09	4	8.51	1.77e-10	5.85e-08	Dgat2	diacylglycerol O-acyltransferase 2
17689310	7.33	4.41	7.54	1.83e-10	5.97e-08	Hopx	HOP homeobox
17863017	8.62	4.65	15.68	1.86e-10	6e-08	Enpp5	ectonucleotide pyrophosphatase/phosphodiesterase 5
17875933	2.29	6.08	-13.88	1.87e-10	6e-08	Gpr34	G protein-coupled receptor 34
17749947	8.05	3.27	27.48	2.16e-10	6.83e-08	Cd2	Cd2 molecule
17697826	2.31	4.74	-5.38	2.3e-10	7.22e-08	LOC102557374; LOC102554774; LOC498465	disks large homolog 5-like; similar to RIKEN cDNA 1700001F09
17707551	1.73	6.07	-20.3	2.79e-10	8.65e-08	Ddx60	DEAD (Asp-Glu-Ala-Asp) box polypeptide 60
17629372	2.91	6.87	-15.61	3.01e-10	9.26e-08	Apeg3	antisense paternally expressed gene 3; antisense paternally expressed gene 3 [Source:RGD Symbol;Acc:1563921]
17642062	3.26	7.04	-13.72	3.09e-10	9.41e-08	Blnk	B-cell linker
17859773	4.29	7.04	-6.75	3.16e-10	9.53e-08	Abi2	abl-interactor 2
17750384	3.36	6.46	-8.57	3.25e-10	9.55e-08	Csf1	colony stimulating factor 1 (macrophage)
17774168	3.54	8.71	-36.01	3.26e-10	9.55e-08	Olr522	olfactory receptor 522
17621768	3.19	7.09	-14.86	3.26e-10	9.55e-08	Mgmt	O-6-methylguanine-DNA methyltransferase
17610985	7.87	3.56	19.85	3.3e-10	9.56e-08	Arg1	arginase 1
17684990	8.56	4.72	14.3	3.46e-10	9.94e-08	Prg4	proteoglycan 4
17803483	3.49	7.35	-14.53	3.99e-10	1.14e-07	Camk2n1	calcium/calmodulin-dependent protein kinase II inhibitor 1
17793583	4.02	6.86	-7.19	4.03e-10	1.14e-07	Foxp1	forkhead box P1
17820182	3.53	8.72	-36.55	4.66e-10	1.3e-07	Rasgrp3	RAS guanyl releasing protein 3 (calcium and DAG-regulated)
17656316	2.66	7.7	-32.93	4.9e-10	1.36e-07	Sparc	secreted protein, acidic, cysteine-rich (osteonectin)
17726258	2.83	6.85	-16.17	5.12e-10	1.4e-07	Ppic	peptidylprolyl isomerase C
17647139	3.14	6.35	-9.21	5.15e-10	1.4e-07	Gas7	growth arrest specific 7
17719481	7.61	9.99	-5.21	5.54e-10	1.49e-07
17731360	2.74	5.86	-8.73	5.58e-10	1.49e-07	Cdh5	cadherin 5
17758582	3.76	8.13	-20.73	5.9e-10	1.56e-07	Srgn	serglycin
17735210	5.67	9.57	-14.94	6.18e-10	1.62e-07	Arsb	arylsulfatase B
17615756	6.75	4	6.73	6.24e-10	1.62e-07	Siglec10	sialic acid binding Ig-like lectin 10
17778938	6.39	3.33	8.34	6.28e-10	1.62e-07	Tgm2	transglutaminase 2
17659318	5.76	9.45	-12.92	6.83e-10	1.75e-07	Slfn13	schlafen family member 13
17882343	3.69	7.1	-10.65	7.23e-10	1.81e-07
17612905	2.89	6.56	-12.67	7.26e-10	1.81e-07	Peg3	paternally expressed 3
17708162	7.32	10.17	-7.18	7.27e-10	1.81e-07	Msr1	macrophage scavenger receptor 1
17774023	2.88	7.55	-25.41	8.11e-10	2.01e-07	Serping1	serpin peptidase inhibitor, clade G (C1 inhibitor), member 1
17720606	2.57	5.72	-8.86	8.29e-10	2.03e-07	Prkcq	protein kinase C, theta
17794617	2.48	5.75	-9.66	8.33e-10	2.03e-07	Gdf3	growth differentiation factor 3
17708013	1.61	3.72	-4.32	8.51e-10	2.06e-07	Klkb1	kallikrein B, plasma 1
17882159	4.38	7.4	-8.08	8.61e-10	2.06e-07
17743509	5.47	2.61	7.26	8.76e-10	2.08e-07	Gipc2	GIPC PDZ domain containing family, member 2
17776606	2.59	6.75	-17.84	9.62e-10	2.27e-07	Slc30a4	solute carrier family 30 (zinc transporter), member 4
17665507	1.77	5.46	-12.93	1.02e-09	2.39e-07	Pvrl3	poliovirus receptor-related 3
17794610	7.2	10.06	-7.25	1.03e-09	2.4e-07	Apobec1	apolipoprotein B mRNA editing enzyme, catalytic polypeptide 1
17681515	2.68	5.59	-7.51	1.07e-09	2.46e-07	F5	coagulation factor V (proaccelerin, labile factor)
17868552	2.64	7.47	-28.32	1.26e-09	2.87e-07	Tmem37	transmembrane protein 37
17736736	3.51	5.87	-5.12	1.35e-09	3.08e-07	Myo10	myosin X
17688796	6.38	3.53	7.23	1.48e-09	3.34e-07	Cdkl2	cyclin-dependent kinase-like 2 (CDC2-related kinase)
17722785	4.28	7.68	-10.61	1.51e-09	3.36e-07	Arhgap26	Rho GTPase activating protein 26
17744073	2.96	7.39	-21.55	1.51e-09	3.36e-07	Vcan	versican
17872600	1.8	5.02	-9.38	1.69e-09	3.72e-07	Tmem47	transmembrane protein 47
17740492	3.04	8.19	-35.55	1.7e-09	3.72e-07	LOC102552542; LOC102550512; LOC102550416	small proline-rich protein 2D-like; small proline-rich protein 2I-like [Source:RGD Symbol;Acc:7654558]
17701327	5.33	8.38	-8.3	1.78e-09	3.87e-07	Slc4a7	solute carrier family 4, sodium bicarbonate cotransporter, member 7
17751802	5.52	2.22	9.89	1.81e-09	3.9e-07	Clca4l	chloride channel calcium activated 4-like
17819664	8.19	5.45	6.68	1.82e-09	3.9e-07	Cdc42ep3	CDC42 effector protein (Rho GTPase binding) 3
17652422	8.09	4.81	9.71	1.89e-09	4.03e-07	Ttyh2	tweety family member 2
17666095	3.21	6.18	-7.83	1.97e-09	4.15e-07	Pdia5	protein disulfide isomerase family A, member 5
17693246	1.85	6.47	-24.67	1.98e-09	4.15e-07	Cxcl13	chemokine (C-X-C motif) ligand 13
17715650	2.52	6.16	-12.52	1.99e-09	4.15e-07	Lrrc16a	leucine rich repeat containing 16A
17791224	4.22	7.48	-9.58	2.13e-09	4.41e-07	Igf2bp3	insulin-like growth factor 2 mRNA binding protein 3
17686521	7.44	4.1	10.14	2.16e-09	4.44e-07	Fcrla	Fc receptor-like A
17808569	2.52	5.84	-10	2.29e-09	4.68e-07	Cdkn2a	cyclin-dependent kinase inhibitor 2A
17621742	8.76	6.8	3.89	2.43e-09	4.93e-07	Ptpre	protein tyrosine phosphatase, receptor type, E
17882239	7.27	3.75	11.49	2.71e-09	5.47e-07
17720635	3.69	6.2	-5.71	2.86e-09	5.72e-07	Sfmbt2	Scm-like with four mbt domains 2
17849247	2.63	5.7	-8.38	2.94e-09	5.85e-07	Ccr5	chemokine (C-C motif) receptor 5
17815588	4.26	8.48	-18.65	3.15e-09	6.22e-07	Etv1	ets variant 1
17636360	6.84	4.27	5.94	3.26e-09	6.4e-07	Rras2	related RAS viral (r-ras) oncogene homolog 2
17876460	3.35	6.81	-11.04	3.63e-09	7.08e-07	Pls3	plastin 3
17872886	6.38	3.08	9.89	3.66e-09	7.08e-07	Heph	hephaestin
17617202	2.05	4.11	-4.17	4.27e-09	8.22e-07	Ndn	necdin, melanoma antigen (MAGE) family member
17661238	4.88	2.37	5.69	4.44e-09	8.5e-07	Krt15	keratin 15, type I
17841631	2.89	6.2	-9.9	4.56e-09	8.68e-07	Gpr84	G protein-coupled receptor 84
17717021	9.3	7.49	3.51	4.84e-09	9.15e-07	Optn	optineurin
17882449	3.59	6.9	-9.91	4.87e-09	9.15e-07
17874224	3.24	5.64	-5.3	5.5e-09	1.03e-06	Mid2	midline 2
17838242	7.03	1.56	44.46	5.6e-09	1.04e-06	Ly6al	lymphocyte antigen 6 complex, locus A-like
17740151	6.28	2.84	10.8	6.54e-09	1.21e-06	Kcnn3	potassium channel, calcium activated intermediate/small conductance subfamily N alpha, member 3
17819266	6.09	3.64	5.47	6.89e-09	1.26e-06	Crip2	cysteine-rich protein 2
17622913	6.81	3.89	7.53	7.13e-09	1.3e-06	Pc	pyruvate carboxylase
17679526	1.91	5.06	-8.88	7.74e-09	1.4e-06	Dsel	dermatan sulfate epimerase-like
17693465	5.98	10	-16.26	8.03e-09	1.45e-06	Cxcl1	chemokine (C-X-C motif) ligand 1
17850719	2.75	5.06	-4.97	8.2e-09	1.47e-06	Jam3	junctional adhesion molecule 3
17689304	6.91	3.07	14.32	8.38e-09	1.49e-06	Spink2	serine peptidase inhibitor, Kazal type 2 (acrosin-trypsin inhibitor)
17669980	6.48	9.49	-8.06	8.57e-09	1.52e-06	Ccdc50	coiled-coil domain containing 50
17796689	2.37	5.9	-11.58	8.62e-09	1.52e-06	Stau2	staufen double-stranded RNA binding protein 2
17847108	6.88	4.8	4.24	8.82e-09	1.54e-06	Acad11	acyl-CoA dehydrogenase family, member 11
17858717	5.92	3.53	5.23	9.31e-09	1.62e-06	Il1rl2	interleukin 1 receptor-like 2
17861066	5.9	2.84	8.37	9.56e-09	1.65e-06	B3gnt7	UDP-GlcNAc:betaGal beta-1,3-N-acetylglucosaminyltransferase 7
17649432	5.66	9.98	-19.92	9.92e-09	1.71e-06	Ccl7	chemokine (C-C motif) ligand 7
17627083	8.53	6.3	4.67	1e-08	1.71e-06	Ginm1	glycoprotein integral membrane 1
17664202	11.05	6.73	20.07	1.09e-08	1.86e-06	Igsf7; RGD1559482	immunoglobulin superfamily, member 7; similar to immunoglobulin superfamily, member 7 [Source:RGD Symbol;Acc:1559482]
17659879	2.88	5.99	-8.62	1.11e-08	1.88e-06	Msi2	musashi RNA-binding protein 2
17795908	6.12	8.98	-7.26	1.13e-08	1.89e-06	Plbd1	phospholipase B domain containing 1
17755631	7.42	4.87	5.84	1.14e-08	1.91e-06	Mical1	microtubule associated monooxygenase, calponin and LIM domain containing 1
17635403	5.5	8.44	-7.68	1.16e-08	1.93e-06	Folr2	folate receptor 2 (fetal)
17880355	5.66	3.06	6.04	1.22e-08	2.01e-06	Esco2-ps2	establishment of cohesion 1 homolog 2 (S. cerevisiae), pseudogene 2
17793811	9.3	6	9.86	1.29e-08	2.12e-06	Camk1	calcium/calmodulin-dependent protein kinase I
17735400	2.72	5.29	-5.92	1.32e-08	2.16e-06	Enc1	ectodermal-neural cortex 1
17839177	7.05	4.35	6.48	1.36e-08	2.21e-06	Kdelr3	KDEL (Lys-Asp-Glu-Leu) endoplasmic reticulum protein retention receptor 3
17796762	6.52	8.63	-4.29	1.42e-08	2.31e-06	Rbpjl2	recombination signal binding protein for immunoglobulin kappa J region-like 2
17739583	8.62	6.25	5.17	1.45e-08	2.32e-06	Etv3	ets variant 3
17618563	4.71	6.7	-3.99	1.45e-08	2.32e-06	Map6	microtubule-associated protein 6
17662683	2.79	5.63	-7.12	1.46e-08	2.32e-06	Rgs9	regulator of G-protein signaling 9
17660382	3.04	5.89	-7.18	1.55e-08	2.45e-06	Igf2bp1	insulin-like growth factor 2 mRNA binding protein 1
17851378	6.66	8.69	-4.09	1.56e-08	2.46e-06	Gramd1b	GRAM domain containing 1B
17875518	6.49	2.91	11.97	1.68e-08	2.63e-06
17870350	4	1.53	5.56	1.71e-08	2.65e-06	LOC102557241; LOC363324	uncharacterized LOC102557241; similar to spermatogenesis associated glutamate (E)-rich protein 4d
17743746	4.77	7.48	-6.58	1.71e-08	2.65e-06	Wls	wntless Wnt ligand secretion mediator
17789441	2.61	5.76	-8.88	1.72e-08	2.65e-06	Cdk6	cyclin-dependent kinase 6
17691344	2.79	6.37	-11.95	1.77e-08	2.72e-06	Aebp1	AE binding protein 1
17881357	6.88	3.11	13.59	1.81e-08	2.77e-06
17851581	4.19	7.1	-7.52	1.9e-08	2.89e-06	Arhgef12	Rho guanine nucleotide exchange factor (GEF) 12
17787756	4.29	7.39	-8.55	1.96e-08	2.96e-06	Emp1	epithelial membrane protein 1
17876099	11.31	9.58	3.32	1.99e-08	3e-06	Cybb	cytochrome b-245, beta polypeptide
17711380	3.57	6.42	-7.18	2.03e-08	3.05e-06	Ddx60	DEAD (Asp-Glu-Ala-Asp) box polypeptide 60
17668907	6.52	8.63	-4.32	2.05e-08	3.06e-06	Cd200r1	CD200 receptor 1
17845601	5.75	8.76	-8.04	2.07e-08	3.07e-06	Myo1e	myosin IE
17863382	3.85	8.29	-21.83	2.12e-08	3.13e-06	Gsta1	glutathione S-transferase alpha 1
17798703	9.74	7.51	4.72	2.21e-08	3.25e-06	Tgfbr1	transforming growth factor, beta receptor 1
17846617	2.94	6.17	-9.4	2.43e-08	3.54e-06	Plod2	procollagen lysine, 2-oxoglutarate 5-dioxygenase 2
17796582	8.31	6.46	3.6	2.43e-08	3.54e-06	Bhlhe41	basic helix-loop-helix family, member e41
17693342	5.02	3.15	3.65	2.47e-08	3.58e-06	Stbd1	starch binding domain 1
17682865	2.96	6.17	-9.3	2.48e-08	3.58e-06	Tlr5	toll-like receptor 5
17637211	3.21	7.41	-18.41	2.55e-08	3.66e-06	Nupr1	nuclear protein, transcriptional regulator, 1
17861928	3.66	6.95	-9.74	2.59e-08	3.7e-06	St8sia4	ST8 alpha-N-acetyl-neuraminide alpha-2,8-sialyltransferase 4
17681646	8.43	4.45	15.77	2.6e-08	3.7e-06	Creg1	cellular repressor of E1A-stimulated genes 1
17625032	3.32	6.06	-6.7	2.66e-08	3.74e-06	Papss2	3-phosphoadenosine 5-phosphosulfate synthase 2
17707999	7.21	4.76	5.45	2.66e-08	3.74e-06	Cyp4v3	cytochrome P450, family 4, subfamily v, polypeptide 3
17868197	4.24	1.48	6.77	2.79e-08	3.87e-06	LOC679711; LOC102557302	similar to RIKEN cDNA 5031410I06; uncharacterized LOC102557302 [Source:RGD Symbol;Acc:7730632]
17869485	4.24	1.48	6.77	2.79e-08	3.87e-06	LOC679711	similar to RIKEN cDNA 5031410I06
17870285	4.24	1.48	6.77	2.79e-08	3.87e-06
17787924	3.03	5.65	-6.14	2.87e-08	3.97e-06	Plekha5	pleckstrin homology domain containing, family A member 5
17718710	8.34	5.58	6.8	2.89e-08	3.97e-06	Gmpr	guanosine monophosphate reductase
17688560	3.69	6.29	-6.07	2.95e-08	4.04e-06	Antxr2	anthrax toxin receptor 2
17758158	8.02	5	8.12	3.12e-08	4.26e-06	Tmem26	transmembrane protein 26
17800410	7.12	3.73	10.49	3.43e-08	4.65e-06	Plpp3	phospholipid phosphatase 3
17868054	4.47	2.2	4.81	3.51e-08	4.7e-06	LOC363337; LOC684084	similar to RIKEN cDNA 1700081O22; hypothetical protein LOC684084
17791157	6.61	9.27	-6.32	3.51e-08	4.7e-06	Pdia4	protein disulfide isomerase family A, member 4
17746727	4.8	2.23	5.93	3.52e-08	4.7e-06	Gpr160	G protein-coupled receptor 160
17795527	7.66	3.21	21.99	3.52e-08	4.7e-06	Ly49si1; LOC690045	immunoreceptor Ly49si1; similar to immunoreceptor Ly49si1 [Source:RGD Symbol;Acc:1585167]
17749201	2.95	7.04	-17.03	3.56e-08	4.74e-06	LOC103691629; Lce1d	uncharacterized LOC103691629; late cornified envelope 1D [Source:RGD Symbol;Acc:1587794]
17662478	7.1	5.23	3.65	3.6e-08	4.76e-06	Icam2	intercellular adhesion molecule 2
17846653	2.49	7.34	-28.88	3.61e-08	4.76e-06	Slc9a9	solute carrier family 9, subfamily A (NHE9, cation proton antiporter 9), member 9
17714645	7.26	4.72	5.79	3.64e-08	4.77e-06	Sema4d	sema domain, immunoglobulin domain (Ig), transmembrane domain (TM) and short cytoplasmic domain, (semaphorin) 4D
17657933	5.65	3.56	4.24	3.69e-08	4.82e-06	Acap1	ArfGAP with coiled-coil, ankyrin repeat and PH domains 1
17714320	4.23	6.8	-5.96	3.98e-08	5.18e-06	Cxcl14	chemokine (C-X-C motif) ligand 14
17667521	3.09	5.88	-6.89	4.1e-08	5.31e-06	Btg3	BTG family, member 3
17705225	3.95	6.38	-5.39	4.17e-08	5.37e-06	Abcc4	ATP-binding cassette, subfamily C (CFTR/MRP), member 4
17755755	2.85	5.94	-8.52	4.24e-08	5.45e-06	Cd24	CD24 molecule
17795389	5.16	3.13	4.09	4.28e-08	5.45e-06	Clec1a	C-type lectin domain family 1, member A
17627760	8.21	4.76	10.93	4.28e-08	5.45e-06	Vnn1	vanin 1
17787871	10.12	7.08	8.22	4.31e-08	5.46e-06	Mgst1	microsomal glutathione S-transferase 1
17762830	2.14	4.67	-5.79	4.37e-08	5.52e-06	Cybrd1	cytochrome b reductase 1
17697728	2.42	4.54	-4.35	4.48e-08	5.64e-06	LOC102546376; LOC102550466; LOC498465; LOC102557374	disks large homolog 5-like; similar to RIKEN cDNA 1700001F09
17659395	5.5	10.37	-29.19	4.52e-08	5.66e-06	Ccl6	chemokine (C-C motif) ligand 6
17828097	4.25	6.75	-5.66	4.7e-08	5.86e-06	Csrp2	cysteine and glycine-rich protein 2
17856549	2.73	6.06	-10	4.79e-08	5.94e-06	Cx3cr1	chemokine (C-X3-C motif) receptor 1
17701601	1.98	4.15	-4.51	5.2e-08	6.44e-06	LOC102557499; LOC102549465; LOC498465; LOC102554774; LOC102547212; LOC681198; LOC102557374	uncharacterized LOC102557499; disks large homolog 5-like; similar to RIKEN cDNA 1700001F09; similar to Spetex-2F protein [Source:RGD Symbol;Acc:1583493]
17882169	2.59	5.6	-8.06	5.32e-08	6.55e-06
17707954	3.61	6.03	-5.37	5.49e-08	6.74e-06	Ankrd37	ankyrin repeat domain 37
17838659	6.46	4.81	3.13	5.76e-08	7.04e-06	Cpsf1	cleavage and polyadenylation specific factor 1, 160kDa
17740855	7.35	4.68	6.35	5.89e-08	7.17e-06	Ctsk	cathepsin K
17811636	3.11	6.83	-13.17	5.99e-08	7.26e-06	C1qc	complement component 1, q subcomponent, C chain
17842323	6.7	4.67	4.08	6.04e-08	7.29e-06	LOC500956	hypothetical protein LOC500956
17719104	3.24	5.52	-4.85	6.26e-08	7.53e-06	Nqo2	NAD(P)H dehydrogenase, quinone 2
17716768	7.13	4.08	8.3	6.3e-08	7.55e-06	Net1	neuroepithelial cell transforming 1
17751099	6.85	8.77	-3.76	6.46e-08	7.71e-06	Fnbp1l	formin binding protein 1-like
17697832	2.34	4.38	-4.1	6.67e-08	7.93e-06	LOC498465; LOC102550211	similar to RIKEN cDNA 1700001F09; disks large homolog 5-like
17749203	3.59	7.14	-11.65	6.74e-08	7.98e-06	LOC102549724; LOC102549828	late cornified envelope protein 1E-like
17610611	5.91	7.56	-3.13	7.03e-08	8.27e-06	Reps1	RALBP1 associated Eps domain containing 1
17686529	6.35	8.82	-5.55	7.03e-08	8.27e-06	Fcgr2b	Fc fragment of IgG, low affinity IIb, receptor
17832085	6.11	3.71	5.27	7.09e-08	8.3e-06	Cacnb3	calcium channel, voltage-dependent, beta 3 subunit
17744014	2.85	6.55	-13.04	7.29e-08	8.45e-06	Mef2c	myocyte enhancer factor 2C
17723519	2.16	5.78	-12.23	7.3e-08	8.45e-06	MGC108823; LOC102549198; LOC100910979	similar to interferon-inducible GTPase; interferon-inducible GTPase 1-like
17745872	4.13	6.59	-5.5	7.3e-08	8.45e-06	Rai14	retinoic acid induced 14
17781129	3.03	5.81	-6.86	7.52e-08	8.66e-06	Abcb1b	ATP-binding cassette, subfamily B (MDR/TAP), member 1B
17881889	6.24	4.08	4.47	7.62e-08	8.74e-06
17790506	7.13	4.45	6.4	7.64e-08	8.74e-06	Wdr91	WD repeat domain 91
17735024	3.07	6.28	-9.26	8.13e-08	9.25e-06	Mef2c	myocyte enhancer factor 2C
17844850	7.06	5.62	2.7	8.15e-08	9.25e-06	Tle3	transducin-like enhancer of split 3
17748289	5.7	8.3	-6.07	8.5e-08	9.62e-06	Tlr2	toll-like receptor 2
17649890	7.13	5.58	2.94	8.58e-08	9.66e-06	Trim37	tripartite motif-containing 37
17734801	7.04	10.54	-11.31	8.79e-08	9.84e-06
17718644	2.3	5.02	-6.58	8.8e-08	9.84e-06	Id4	inhibitor of DNA binding 4
17645238	3	5.92	-7.55	8.84e-08	9.85e-06	Havcr2	hepatitis A virus cellular receptor 2
17663775	8.15	6.45	3.25	8.95e-08	9.94e-06	Cyth1	cytohesin 1
17819882	9.65	7.96	3.24	9.02e-08	9.95e-06	Zfp36l2	zinc finger protein 36, C3H type-like 2
17774944	7.69	5.67	4.05	9.03e-08	9.95e-06	Pdhx	pyruvate dehydrogenase complex, component X
17841232	6.85	3.9	7.71	9.09e-08	9.98e-06	Galnt6	polypeptide N-acetylgalactosaminyltransferase 6
17844243	6.58	4.6	3.95	9.43e-08	1.03e-05	Dnaja4	DnaJ (Hsp40) homolog, subfamily A, member 4
17703706	8.2	6.47	3.31	9.6e-08	1.05e-05	Fdft1	farnesyl diphosphate farnesyl transferase 1
17646767	3.96	8.23	-19.21	1.02e-07	1.11e-05	Pmp22	peripheral myelin protein 22
17783921	5.46	3.24	4.64	1.03e-07	1.12e-05	Vopp1	vesicular, overexpressed in cancer, prosurvival protein 1
17637906	7.93	6.2	3.32	1.04e-07	1.12e-05	LOC102551963	uncharacterized LOC102551963
17761738	4.43	8.37	-15.35	1.06e-07	1.14e-05	Ptgs1	prostaglandin-endoperoxide synthase 1
17705145	2.95	6.56	-12.24	1.08e-07	1.16e-05	Spry2	sprouty RTK signaling antagonist 2
17630680	6.61	4.25	5.15	1.1e-07	1.18e-05	Ceacam1	carcinoembryonic antigen-related cell adhesion molecule 1 (biliary glycoprotein)
17630742	6.57	3.57	8.02	1.11e-07	1.18e-05	Axl	Axl receptor tyrosine kinase
17715224	1.79	4.87	-8.43	1.11e-07	1.18e-05	F13a1	coagulation factor XIII, A1 polypeptide
17657808	9.27	6.17	8.58	1.13e-07	1.19e-05	Tnfsf13	tumor necrosis factor (ligand) superfamily, member 13
17711838	2.38	5.47	-8.55	1.17e-07	1.23e-05	Fat1	FAT atypical cadherin 1
17873532	4.94	2.44	5.67	1.2e-07	1.26e-05	P2ry10	purinergic receptor P2Y, G-protein coupled, 10
17661632	8.03	6.34	3.22	1.21e-07	1.27e-05	Ezh1	enhancer of zeste 1 polycomb repressive complex 2 subunit
17757696	7.09	4.5	6.03	1.22e-07	1.27e-05	Lss	lanosterol synthase (2,3-oxidosqualene-lanosterol cyclase)
17823797	4.31	2.42	3.7	1.25e-07	1.3e-05	Ccdc88c	coiled-coil domain containing 88C
17627340	2.31	4.86	-5.85	1.3e-07	1.35e-05	Phactr2	phosphatase and actin regulator 2
17799894	5.64	3.46	4.53	1.36e-07	1.4e-05	Hook1	hook microtubule-tethering protein 1
17614316	5.75	3.66	4.26	1.45e-07	1.49e-05	Cd79al; Cd79a	Cd79a molecule-like; Cd79a molecule, immunoglobulin-associated alpha
17627147	6.2	8.47	-4.82	1.45e-07	1.49e-05	Stxbp5	syntaxin binding protein 5 (tomosyn)
17641983	8.72	6.63	4.25	1.55e-07	1.58e-05	Pdlim1	PDZ and LIM domain 1
17653081	6.26	3.72	5.82	1.62e-07	1.65e-05	Slc26a11	solute carrier family 26 (anion exchanger), member 11
17630326	2.95	6.35	-10.5	1.63e-07	1.65e-05	Apoc1	apolipoprotein C-I
17821293	2.29	5.21	-7.56	1.64e-07	1.65e-05	Rsad2	radical S-adenosyl methionine domain containing 2
17761503	6.25	3.79	5.51	1.69e-07	1.7e-05	Sh2d3c	SH2 domain containing 3C
17655959	7.78	5.65	4.35	1.71e-07	1.72e-05	Rmnd5b	required for meiotic nuclear division 5 homolog B (S. cerevisiae)
17614994	9.31	7.05	4.78	1.73e-07	1.73e-05	Ech1	enoyl CoA hydratase 1, peroxisomal
17821879	2.38	6.01	-12.44	1.75e-07	1.75e-05	Egln3	egl-9 family hypoxia-inducible factor 3
17743385	7.2	5.07	4.38	1.76e-07	1.75e-05	Mcoln2	mucolipin 2
17761597	9.22	11.45	-4.69	1.81e-07	1.79e-05	Hspa5	heat shock protein 5
17739545	2.63	7.12	-22.34	1.86e-07	1.84e-05	Cd5l	Cd5 molecule-like
17842007	3.03	6.54	-11.35	1.87e-07	1.84e-05	Maml2	mastermind-like transcriptional coactivator 2
17766110	6.21	4.58	3.1	1.88e-07	1.84e-05	Ttl	tubulin tyrosine ligase
17624156	2.52	5.43	-7.56	1.88e-07	1.84e-05	Ms4a4a	membrane-spanning 4-domains, subfamily A, member 4A
17759790	10.64	8.4	4.71	1.88e-07	1.84e-05	Il1rn	interleukin 1 receptor antagonist
17868561	2.67	4.99	-4.98	1.96e-07	1.9e-05	LOC498465; LOC102550211; LOC102554774	similar to RIKEN cDNA 1700001F09; disks large homolog 5-like
17789693	1.64	4.33	-6.45	1.97e-07	1.91e-05	Ica1	islet cell autoantigen 1
17759070	3.41	5.63	-4.65	2e-07	1.93e-05	Marcks	myristoylated alanine rich protein kinase C substrate
17777661	6.48	4.13	5.1	2e-07	1.93e-05	Jag1	jagged 1
17881969	2.92	5.57	-6.28	2.02e-07	1.94e-05
17687257	2.15	4.04	-3.72	2.17e-07	2.07e-05	Enah	enabled homolog (Drosophila)
17723414	7.28	5.53	3.35	2.19e-07	2.08e-05	Slc12a2	solute carrier family 12 (sodium/potassium/chloride transporter), member 2
17883123	2.4	5.57	-9.05	2.21e-07	2.11e-05
17805724	2.12	4.47	-5.1	2.24e-07	2.12e-05	Car8	carbonic anhydrase 8
17882453	8.21	6.7	2.86	2.27e-07	2.14e-05
17753672	7.63	10.19	-5.89	2.31e-07	2.18e-05	Cdkn1a	cyclin-dependent kinase inhibitor 1A
17668239	2.85	5.99	-8.78	2.32e-07	2.18e-05	Mx1	myxovirus (influenza virus) resistance 1
17622474	9.39	7.18	4.63	2.33e-07	2.18e-05	Lsp1	lymphocyte-specific protein 1
17868057	4.67	2.25	5.38	2.34e-07	2.18e-05	LOC102547811	uncharacterized LOC102547811
17868324	4.67	2.25	5.38	2.34e-07	2.18e-05	LOC102547811	uncharacterized LOC102547811
17857706	6.33	4.77	2.96	2.47e-07	2.28e-05	Enpp4	ectonucleotide pyrophosphatase/phosphodiesterase 4
17782365	2.85	5.6	-6.7	2.47e-07	2.28e-05	Cald1	caldesmon 1
17743406	6.24	4.35	3.7	2.49e-07	2.29e-05	Ssx2ip	synovial sarcoma, X breakpoint 2 interacting protein
17694931	7.62	5.21	5.32	2.49e-07	2.29e-05	Bst1	bone marrow stromal cell antigen 1
17775062	7.91	5.67	4.74	2.57e-07	2.35e-05	Cd59	CD59 molecule, complement regulatory protein
17632466	4.35	2.87	2.79	2.58e-07	2.36e-05	Myh14	myosin, heavy chain 14, non-muscle
17783670	5.1	3.11	3.96	2.6e-07	2.37e-05	Prr15	proline rich 15
17622112	7.92	9.95	-4.07	2.63e-07	2.39e-05	Ifitm1	interferon induced transmembrane protein 1
17848586	9.24	7.4	3.57	2.68e-07	2.43e-05	Abhd5	abhydrolase domain containing 5
17725716	7.7	9.38	-3.21	2.78e-07	2.5e-05	Cd14	CD14 molecule
17831510	6.28	8.16	-3.68	2.78e-07	2.5e-05	Creld2	cysteine-rich with EGF-like domains 2
17669326	3.36	7.76	-21.17	2.8e-07	2.51e-05	Cd86	CD86 molecule
17775102	8.82	7.33	2.82	2.82e-07	2.53e-05	Tcp11l1	t-complex 11, testis-specific-like 1
17806512	6.22	4.68	2.91	2.86e-07	2.55e-05	Nol6	nucleolar protein 6 (RNA-associated)
17681948	7.53	3.75	13.69	2.87e-07	2.55e-05	F11r	F11 receptor
17821591	2.61	4.83	-4.67	2.88e-07	2.56e-05	Ahr	aryl hydrocarbon receptor
17716287	9.93	8.32	3.06	2.92e-07	2.59e-05	Gpr137b	G protein-coupled receptor 137B
17719009	3.84	6.05	-4.64	2.97e-07	2.62e-05	Fars2	phenylalanyl-tRNA synthetase 2, mitochondrial
17837395	3.73	6.24	-5.67	3.08e-07	2.71e-05	Sntb1	syntrophin, beta 1
17849476	2.27	5.07	-6.99	3.14e-07	2.76e-05	Arhgap42	Rho GTPase activating protein 42
17840441	5.03	7.12	-4.25	3.18e-07	2.78e-05	Slc38a1	solute carrier family 38, member 1
17640727	2.92	5.56	-6.23	3.22e-07	2.81e-05	Ms4a6bl; Ms4a6b	membrane-spanning 4-domains, subfamily A, member 6B-like; membrane-spanning 4-domains, subfamily A, member 6B
17793730	8.61	6.14	5.52	3.23e-07	2.81e-05
17841812	5.51	7.39	-3.69	3.36e-07	2.91e-05	Casp4	caspase 4, apoptosis-related cysteine peptidase
17777527	9.98	8.45	2.9	3.38e-07	2.93e-05	Pcna	proliferating cell nuclear antigen
17624945	5.79	3.2	6.03	3.42e-07	2.95e-05	Il33	interleukin 33
17725574	3.72	6.9	-9.04	3.44e-07	2.95e-05	Sil1	SIL1 nucleotide exchange factor
17817527	6.59	4.62	3.92	3.5e-07	3e-05	Flvcr2	feline leukemia virus subgroup C cellular receptor family, member 2
17792762	5.98	4.31	3.19	3.53e-07	3.02e-05	Rab11fip5	RAB11 family interacting protein 5 (class I)
17795044	10.73	7.85	7.32	3.61e-07	3.08e-05	Cd9	CD9 molecule
17673745	6.31	4.27	4.11	3.73e-07	3.17e-05	Vps37b	vacuolar protein sorting 37 homolog B (S. cerevisiae)
17786274	6.34	4.46	3.68	3.84e-07	3.25e-05	Pparg	peroxisome proliferator-activated receptor gamma
17649187	6.86	8.5	-3.13	3.87e-07	3.27e-05	Cpd	carboxypeptidase D
17752115	8.53	6.86	3.19	3.88e-07	3.27e-05	Acadm	acyl-CoA dehydrogenase, C-4 to C-12 straight chain
17723983	6.86	4.69	4.51	3.89e-07	3.27e-05	Cidea	cell death-inducing DFFA-like effector a [Source:RGD Symbol;Acc:1305106]
17864514	2.69	5.23	-5.81	3.99e-07	3.34e-05	Hecw2	HECT, C2 and WW domain containing E3 ubiquitin protein ligase 2
17701605	2.05	4.42	-5.14	4e-07	3.34e-05	LOC498465; LOC102557374	similar to RIKEN cDNA 1700001F09; disks large homolog 5-like
17687699	4.71	6.59	-3.68	4.03e-07	3.36e-05	Traf3ip3	TRAF3 interacting protein 3
17624770	3.63	7.39	-13.55	4.17e-07	3.46e-05	Vldlr	very low density lipoprotein receptor
17841911	5.71	2.16	11.73	4.17e-07	3.46e-05	Mmp8	matrix metallopeptidase 8
17777192	5.23	8.17	-7.69	4.33e-07	3.57e-05	Il1b	interleukin 1 beta
17817771	3.43	5.7	-4.83	4.33e-07	3.57e-05	Flrt2	fibronectin leucine rich transmembrane protein 2
17680680	1.8	4.05	-4.76	4.36e-07	3.59e-05	Kcnt2	potassium channel, sodium-activated subfamily T, member 2
17867058	4.42	7.13	-6.53	4.38e-07	3.59e-05	Ptprm	protein tyrosine phosphatase, receptor type, M
17645231	1.83	4.07	-4.72	4.39e-07	3.59e-05	Fam71b	family with sequence similarity 71, member B
17818935	8.53	6.56	3.93	4.61e-07	3.76e-05	Tnfaip2	tumor necrosis factor, alpha-induced protein 2
17714036	2.63	5.03	-5.27	4.63e-07	3.76e-05
17798789	3.24	5.76	-5.76	4.63e-07	3.76e-05	Tmeff1	transmembrane protein with EGF-like and two follistatin-like domains 1
17817181	3.18	6.01	-7.08	4.69e-07	3.79e-05	Sipa1l1	signal-induced proliferation-associated 1 like 1
17709230	3.77	6.21	-5.43	4.7e-07	3.79e-05	Gas6	growth arrest specific 6
17671354	3.35	4.93	-3	4.82e-07	3.88e-05	Insr	insulin receptor
17776960	5.74	3.94	3.48	5.04e-07	4.05e-05	Itpripl1	inositol 1,4,5-trisphosphate receptor interacting protein-like 1
17821513	7.34	4.44	7.5	5.12e-07	4.1e-05	Prkar2b	protein kinase, cAMP dependent regulatory, type II beta
17873908	2.76	4.62	-3.62	5.26e-07	4.2e-05	Armcx4	armadillo repeat containing, X-linked 4
17842577	7.4	5.63	3.43	5.29e-07	4.21e-05	Ldlr	low density lipoprotein receptor
17627181	3.54	5.9	-5.16	5.41e-07	4.3e-05	Adgb	androglobin
17742419	2.72	5.31	-6.03	5.72e-07	4.53e-05	Bcar3	breast cancer anti-estrogen resistance 3
17663385	5.68	3.59	4.26	5.74e-07	4.54e-05	Trim47	tripartite motif-containing 47
17877941	7.27	4	9.65	5.88e-07	4.63e-05	Vsig4	V-set and immunoglobulin domain containing 4
17731309	7.15	4.72	5.4	5.89e-07	4.63e-05	Pdp2	pyruvate dehyrogenase phosphatase catalytic subunit 2
17821143	6.67	4.54	4.39	5.94e-07	4.66e-05	Lpin1	lipin 1
17874021	2.29	4.49	-4.61	6.03e-07	4.7e-05	Bhlhb9	basic helix-loop-helix domain containing, class B, 9
17821531	6.57	8.84	-4.81	6.04e-07	4.7e-05	Pik3cg	phosphatidylinositol-4,5-bisphosphate 3-kinase, catalytic subunit gamma
17811243	5.43	8.02	-6.03	6.04e-07	4.7e-05	Ptafr	platelet-activating factor receptor
17625347	4.79	1.88	7.53	6.08e-07	4.72e-05	Ffar4	free fatty acid receptor 4
17827749	7.57	9.01	-2.72	6.17e-07	4.78e-05	Eea1	early endosome antigen 1
17721146	6.94	8.56	-3.07	6.19e-07	4.78e-05	Dnajc1	DnaJ (Hsp40) homolog, subfamily C, member 1
17705614	2.03	5.23	-9.18	6.21e-07	4.78e-05	LOC102554774	disks large homolog 5-like
17738156	7.74	6.16	3	6.23e-07	4.79e-05	Larp1b	La ribonucleoprotein domain family, member 1B
17724958	2.38	4.23	-3.61	6.28e-07	4.81e-05	Cdh2	cadherin 2
17767273	6.55	3.14	10.67	6.38e-07	4.87e-05	Sdcbp2	syndecan binding protein (syntenin) 2
17840794	4.49	6.59	-4.29	6.39e-07	4.87e-05	Fkbp11	FK506 binding protein 11
17761521	5.09	2.34	6.72	6.67e-07	5.07e-05
17715718	5.97	7.99	-4.05	6.86e-07	5.2e-05	Hist1h2bh	histone cluster 1, H2bh
17637856	2.56	3.9	-2.53	6.95e-07	5.26e-05	Adam12	ADAM metallopeptidase domain 12
17710498	3.15	5.55	-5.29	7.08e-07	5.35e-05	LOC290595	hypothetical gene supported by AF152002
17794919	10.15	8.31	3.6	7.2e-07	5.42e-05	Ptms	parathymosin
17778971	8.31	10.4	-4.27	7.26e-07	5.45e-05
17818487	1.61	4.4	-6.91	7.56e-07	5.66e-05
17678723	3.39	6.84	-10.94	7.59e-07	5.67e-05	Oasl	2-5-oligoadenylate synthetase-like
17795621	3.71	1.52	4.54	7.7e-07	5.73e-05	Ly49i3	immunoreceptor Ly49i3
17694542	3.71	6.55	-7.13	7.71e-07	5.73e-05	Fam114a1	family with sequence similarity 114, member A1
17621084	6.68	8.89	-4.61	7.74e-07	5.73e-05	Itgam	integrin, alpha M
17818479	1.75	4.76	-8.06	7.74e-07	5.73e-05
17662515	3.59	5.62	-4.09	7.91e-07	5.85e-05
17664635	8.32	6.94	2.6	7.95e-07	5.85e-05	Ifnar1	interferon (alpha, beta and omega) receptor 1
17870865	1.88	5.98	-17.12	8.05e-07	5.92e-05	Cask	calcium/calmodulin-dependent serine protein kinase (MAGUK family)
17839691	8.48	6.66	3.53	8.18e-07	6e-05	RGD1304694	similar to CG9646-PA
17744405	3.27	5.12	-3.6	8.22e-07	6.01e-05	Iqgap2	IQ motif containing GTPase activating protein 2
17647616	4.53	1.73	6.96	8.36e-07	6.1e-05	Cldn7	claudin 7
17612679	6.72	3.66	8.31	8.54e-07	6.21e-05	Pirb	paired Ig-like receptor B
17702719	4.48	2.67	3.51	8.58e-07	6.23e-05	RGD1560492	similar to leishmanolysin-like (metallopeptidase M8 family)
17714395	8.18	5.77	5.34	8.64e-07	6.24e-05	Pdlim7	PDZ and LIM domain 7
17672282	2.34	4.6	-4.76	8.65e-07	6.24e-05	Pdgfa	platelet-derived growth factor alpha polypeptide
17841223	7.12	4.82	4.93	8.66e-07	6.24e-05	Cela1	chymotrypsin-like elastase family, member 1
17623784	6.47	4.18	4.89	8.69e-07	6.25e-05	Lrrn4cl	LRRN4 C-terminal like
17663099	5.6	3.09	5.69	9.51e-07	6.82e-05	Cd300e	Cd300e molecule
17683912	9.63	8.27	2.56	9.61e-07	6.88e-05	Cxcr4	chemokine (C-X-C motif) receptor 4
17881687	2.33	5.3	-7.87	9.66e-07	6.9e-05
17620391	4.2	7.9	-13	9.72e-07	6.92e-05	Prkcb	protein kinase C, beta
17813404	6.21	8.31	-4.28	9.89e-07	7.03e-05	Isg15	ISG15 ubiquitin-like modifier
17866876	4.71	7.16	-5.47	9.92e-07	7.03e-05	Fbxl17	F-box and leucine-rich repeat protein 17
17670383	9.67	7.91	3.38	9.93e-07	7.03e-05	Psmd2	proteasome 26S subunit, non-ATPase 2
17752725	8.85	4.98	14.53	1e-06	7.06e-05	RT1-CE10	RT1 class I, locus CE10
17700688	8.75	10.1	-2.54	1.01e-06	7.13e-05	Dnajc3	DnaJ (Hsp40) homolog, subfamily C, member 3
17827561	7.96	6.39	2.97	1.03e-06	7.2e-05	Lta4h	leukotriene A4 hydrolase
17759849	5.81	4	3.51	1.03e-06	7.2e-05	Tprn	taperin
17641662	10.69	9.14	2.93	1.03e-06	7.2e-05	Lipa	lipase A, lysosomal acid, cholesterol esterase
17787572	4.38	2.7	3.2	1.04e-06	7.26e-05	Clec9a	C-type lectin domain family 9, member A
17694650	2.61	5.06	-5.48	1.06e-06	7.35e-05	Pcdh7	protocadherin 7
17877966	2.42	4.6	-4.52	1.06e-06	7.36e-05	Eda2r	ectodysplasin A2 receptor
17664979	3.64	5.97	-5.02	1.07e-06	7.4e-05	Pcp4	Purkinje cell protein 4
17753516	5.24	3.56	3.21	1.08e-06	7.48e-05	Def6	DEF6 guanine nucleotide exchange factor
17707152	7.75	5.7	4.14	1.08e-06	7.49e-05	RGD1566239	similar to RIKEN cDNA 2810428I15
17881799	4.43	6.31	-3.69	1.11e-06	7.64e-05
17684843	8.64	10.27	-3.1	1.11e-06	7.64e-05	Cfh	complement factor H
17755839	6.32	8.08	-3.39	1.12e-06	7.64e-05	Ascc3	activating signal cointegrator 1 complex subunit 3
17610935	7.02	4.54	5.6	1.14e-06	7.77e-05	L3mbtl3	l(3)mbt-like 3 (Drosophila)
17701102	1.88	3.26	-2.6	1.14e-06	7.78e-05	LOC102547212; LOC102550466; LOC102557499; LOC102554774; LOC102546376; LOC102549465	disks large homolog 5-like; uncharacterized LOC102557499
17744528	7.2	9.3	-4.27	1.22e-06	8.28e-05	Hexb	hexosaminidase B
17882643	8.65	7.05	3.02	1.22e-06	8.28e-05
17781257	3.61	7.25	-12.47	1.22e-06	8.3e-05	Cdk14	cyclin-dependent kinase 14
17746055	7.88	5.83	4.12	1.23e-06	8.32e-05
17752258	2.7	5.29	-6.01	1.26e-06	8.5e-05	Tmlhe	trimethyllysine hydroxylase, epsilon
17875520	7.67	5.38	4.88	1.26e-06	8.52e-05	Lonrf3	LON peptidase N-terminal domain and ring finger 3
17773165	3.68	7.89	-18.45	1.31e-06	8.79e-05
17701453	7.21	5.48	3.32	1.31e-06	8.81e-05	Kctd6	potassium channel tetramerization domain containing 6
17845733	2.72	5.04	-5	1.32e-06	8.84e-05	Nedd4	neural precursor cell expressed, developmentally down-regulated 4, E3 ubiquitin protein ligase
17681128	8.67	6.58	4.27	1.33e-06	8.89e-05	LOC680254	hypothetical protein LOC680254
17768822	7.29	5.49	3.48	1.35e-06	9e-05	Dbndd2	dysbindin (dystrobrevin binding protein 1) domain containing 2
17857692	7.12	5.09	4.09	1.36e-06	9.03e-05	Runx2	runt-related transcription factor 2
17800738	3.89	6.92	-8.17	1.39e-06	9.23e-05	Zcchc11	zinc finger, CCHC domain containing 11
17690328	8	5.94	4.17	1.42e-06	9.37e-05	Tapt1	transmembrane anterior posterior transformation 1
17818605	2.44	5.16	-6.57	1.44e-06	9.51e-05
17875011	2.23	5.63	-10.6	1.44e-06	9.51e-05	Bgn	biglycan
17795497	4.56	2.87	3.22	1.45e-06	9.53e-05
17688279	6.6	3.85	6.73	1.47e-06	9.63e-05	Slc10a6	solute carrier family 10 (sodium/bile acid cotransporter), member 6
17869355	3.52	7.55	-16.25	1.5e-06	9.79e-05	Ebi3	Epstein-Barr virus induced 3
17786621	9.36	7.3	4.17	1.5e-06	9.79e-05	Il17ra	interleukin 17 receptor A
17824513	8.86	6.92	3.84	1.51e-06	9.81e-05	Akt1	v-akt murine thymoma viral oncogene homolog 1
17732175	4.35	6.15	-3.48	1.51e-06	9.85e-05	Phkb	phosphorylase kinase, beta
17724607	10.02	8.28	3.34	1.53e-06	9.93e-05	Cyb5a	cytochrome b5 type A (microsomal)
17621681	3.91	6.53	-6.14	1.53e-06	9.93e-05	Dock1	dedicator of cyto-kinesis 1
17710569	6.35	3.85	5.69	1.55e-06	0.0001	RGD1309676	similar to RIKEN cDNA 5730469M10
17813676	4.6	6.18	-2.98	1.56e-06	0.0001	Mta3	metastasis associated 1 family, member 3
17689457	2.95	4.9	-3.85	1.57e-06	0.0001	Ociad2	OCIA domain containing 2
17836254	3.33	5.82	-5.63	1.58e-06	0.0001	Srgap1	SLIT-ROBO Rho GTPase activating protein 1
17749878	7.83	6.56	2.42	1.61e-06	0.0001	Man1a2	mannosidase, alpha, class 1A, member 2
17769491	6.71	5	3.27	1.62e-06	0.0001	Lsm14b	LSM family member 14B
17756290	5.56	4.01	2.93	1.64e-06	0.0001	RT1-CE4	RT1 class I, locus CE4
17869056	6.87	5.42	2.72	1.66e-06	0.0001	Sowahc	sosondowah ankyrin repeat domain family member C
17813704	2.46	4.41	-3.88	1.66e-06	0.0001	Plekhh2	pleckstrin homology domain containing, family H (with MyTH4 domain) member 2
17660199	5.75	3.87	3.7	1.67e-06	0.0001	Mycbpap	Mycbp associated protein
17714504	8.07	6.39	3.19	1.67e-06	0.0001	Hk3	hexokinase 3 (white cell)
17839195	7.02	5.45	2.98	1.7e-06	0.0001	Sun2	Sad1 and UNC84 domain containing 2
17626229	4.23	5.77	-2.91	1.71e-06	0.0001	Cnnm2	cyclin and CBS domain divalent metal cation transport mediator 2
17748708	7.96	6.11	3.6	1.73e-06	0.0001	Lmna	lamin A/C
17781099	2.68	5.1	-5.34	1.73e-06	0.0001	Abcb1a	ATP-binding cassette, sub-family B (MDR/TAP), member 1A
17706008	3.23	5	-3.42	1.75e-06	0.0001	Sfmbt1	Scm-like with four mbt domains 1
17740490	4.81	6.98	-4.5	1.75e-06	0.0001	LOC102550598	small proline-rich protein 2I-like
17844062	7.59	6.13	2.75	1.76e-06	0.0001	Ppp2r1b	protein phosphatase 2, regulatory subunit A, beta
17860545	6.45	4.66	3.45	1.77e-06	0.0001	Fam134a	family with sequence similarity 134, member A
17627604	7.66	9.22	-2.94	1.8e-06	0.0001	Arhgap18	Rho GTPase activating protein 18
17875499	7.95	5.62	5.05	1.86e-06	0.0001	Slc25a43	solute carrier family 25, member 43
17712038	3.16	5.84	-6.43	1.91e-06	0.0001	Tusc3	tumor suppressor candidate 3
17862580	2.59	5.42	-7.09	1.97e-06	0.0001	Treml2	triggering receptor expressed on myeloid cells-like 2
17838477	6.77	4.97	3.48	1.99e-06	0.0001	Plec	plectin
17771287	2.43	4.11	-3.19	2.08e-06	0.0001	Lcn2	lipocalin 2
17693923	5.27	2.78	5.61	2.1e-06	0.0001	Thegl	theg spermatid protein-like
17636115	3.58	5.62	-4.11	2.1e-06	0.0001	Nrip3	nuclear receptor interacting protein 3
17655666	7.57	5.39	4.52	2.15e-06	0.0001	Cyfip2	cytoplasmic FMR1 interacting protein 2
17841962	2.06	5.47	-10.62	2.16e-06	0.0001	Trpc6	transient receptor potential cation channel, subfamily C, member 6
17882715	3.5	6.08	-5.95	2.2e-06	0.0001
17713990	4.25	6.27	-4.05	2.32e-06	0.0001	Ctla2a	cytotoxic T lymphocyte-associated protein 2 alpha
17753937	8.25	6.07	4.55	2.34e-06	0.0001	Abcg1	ATP-binding cassette, subfamily G (WHITE), member 1
17771653	10.03	7.86	4.51	2.43e-06	0.0001	Stom	stomatin
17830985	6.15	4.4	3.38	2.52e-06	0.0002	Tef	thyrotrophic embryonic factor
17627721	8.04	6.21	3.55	2.53e-06	0.0002	Stx7	syntaxin 7
17793960	8.86	7.07	3.46	2.55e-06	0.0002	Raf1	v-raf-leukemia viral oncogene 1
17684540	4.35	6.58	-4.69	2.56e-06	0.0002	Nav1	neuron navigator 1
17814972	3.22	5.91	-6.48	2.6e-06	0.0002	Asap2	ArfGAP with SH3 domain, ankyrin repeat and PH domain 2
17880404	3.49	5.43	-3.85	2.6e-06	0.0002	Sox4	SRY box 4
17831737	7.67	5.75	3.79	2.6e-06	0.0002	Lrrk2	leucine-rich repeat kinase 2
17808683	7.87	6.2	3.18	2.62e-06	0.0002	Jun	jun proto-oncogene
17881801	5.15	6.84	-3.22	2.67e-06	0.0002
17766669	1.98	4.87	-7.42	2.69e-06	0.0002	Snap25	synaptosomal-associated protein 25
17684270	2.59	5.22	-6.16	2.69e-06	0.0002	Atp2b4	ATPase, Ca++ transporting, plasma membrane 4
17617143	4.85	2.96	3.71	2.73e-06	0.0002	Atp10a	ATPase, class V, type 10A
17759936	3.75	4.94	-2.28	2.74e-06	0.0002	Fut7	fucosyltransferase 7 (alpha (1,3) fucosyltransferase)
17684484	6.28	4.38	3.73	2.77e-06	0.0002	Rnpep	arginyl aminopeptidase (aminopeptidase B)
17881425	2.52	4.8	-4.86	2.78e-06	0.0002
17828625	8.09	9.42	-2.51	2.79e-06	0.0002	Ddit3	DNA-damage inducible transcript 3
17614297	4.93	3.08	3.59	2.83e-06	0.0002	LOC100910371	doublesex- and mab-3-related transcription factor C2-like
17624694	5.59	4.18	2.66	2.84e-06	0.0002	Kank1	KN motif and ankyrin repeat domains 1
17757188	7.13	5.57	2.95	2.84e-06	0.0002	Fkbp5	FK506 binding protein 5
17665637	6.73	4.13	6.05	2.9e-06	0.0002	Cd200	Cd200 molecule
17828240	5.39	3.55	3.59	2.97e-06	0.0002	Tspan8	tetraspanin 8
17656054	11.23	9.08	4.44	3.04e-06	0.0002	Rpl30	ribosomal protein L30
17696137	7.86	6.4	2.75	3.06e-06	0.0002	Myo1g	myosin IG
17739809	7.51	5.82	3.23	3.1e-06	0.0002	Smg5	SMG5 nonsense mediated mRNA decay factor
17720162	5.16	6.95	-3.47	3.13e-06	0.0002	Ero1b	endoplasmic reticulum oxidoreductase beta
17611299	2.07	3.95	-3.69	3.18e-06	0.0002	Ahrr	aryl-hydrocarbon receptor repressor
17675721	7.01	5.48	2.9	3.21e-06	0.0002	Rnf6	ring finger protein (C3H2C3 type) 6
17786945	5.64	8.54	-7.46	3.27e-06	0.0002	Clec4a1	C-type lectin domain family 4, member A1
17762300	3.77	6.22	-5.46	3.28e-06	0.0002	Pkp4	plakophilin 4
17744474	6.21	4.79	2.68	3.38e-06	0.0002	Polk	polymerase (DNA directed) kappa
17730835	5.55	4.37	2.27	3.54e-06	0.0002	Spg7	spastic paraplegia 7 homolog (human)
17641105	10.41	8.99	2.68	3.59e-06	0.0002	Anxa1	annexin A1
17742029	4.77	6.86	-4.26	3.61e-06	0.0002	Vav3	vav 3 guanine nucleotide exchange factor
17631487	2.14	4.31	-4.48	3.62e-06	0.0002	Lrfn3	leucine rich repeat and fibronectin type III domain containing 3
17818469	2.7	4.9	-4.6	3.62e-06	0.0002
17692928	2.42	4.44	-4.04	3.69e-06	0.0002	Ptpn13	protein tyrosine phosphatase, non-receptor type 13
17818465	1.66	3.67	-4.03	3.71e-06	0.0002
17828506	2.64	5.04	-5.27	3.72e-06	0.0002	Avpr1a	arginine vasopressin receptor 1A
17740414	11.49	10.04	2.73	3.75e-06	0.0002	S100a4	S100 calcium-binding protein A4
17694610	7.54	5.93	3.06	3.78e-06	0.0002	Rell1	RELT-like 1
17676952	4.19	6.34	-4.45	3.78e-06	0.0002	Hspb1	heat shock protein B1
17680470	2.57	4.6	-4.08	3.82e-06	0.0002	Kif21b	kinesin family member 21B
17679921	2.5	5.09	-6.01	3.84e-06	0.0002	Il10	interleukin 10
17813540	7.86	6.26	3.03	3.85e-06	0.0002	Ndufaf7	NADH dehydrogenase (ubiquinone) complex I, assembly factor 7
17827816	7.97	9.43	-2.75	3.86e-06	0.0002	Atp2b1	ATPase, Ca++ transporting, plasma membrane 1
17613100	8.42	6.89	2.88	3.95e-06	0.0002	Ppp6r1	protein phosphatase 6, regulatory subunit 1
17817338	2.56	4.42	-3.62	3.98e-06	0.0002	Dnal1	dynein, axonemal, light chain 1
17742667	3.09	5.97	-7.38	4.07e-06	0.0002	Lef1	lymphoid enhancer binding factor 1
17693479	10.44	12.03	-3.01	4.17e-06	0.0002	Pf4	platelet factor 4
17866743	3.77	6.46	-6.43	4.18e-06	0.0002	St8sia4	ST8 alpha-N-acetyl-neuraminide alpha-2,8-sialyltransferase 4
17804808	4.28	3.02	2.39	4.18e-06	0.0002	Pank4	pantothenate kinase 4
17876540	3.55	1.99	2.95	4.19e-06	0.0002
17651741	6.94	4.32	6.15	4.2e-06	0.0002	Itgb3	integrin, beta 3
17824022	7.95	10.26	-4.94	4.21e-06	0.0002	Ifi27l2b	interferon, alpha-inducible protein 27 like 2B
17707399	3.06	5	-3.84	4.24e-06	0.0002	Psd3	pleckstrin and Sec7 domain containing 3
17806264	3.4	6	-6.08	4.27e-06	0.0002	Pm20d2	peptidase M20 domain containing 2
17725002	6.71	4.6	4.31	4.34e-06	0.0002	Dsc2	desmocollin 2
17640325	5.98	2.51	11.06	4.4e-06	0.0002	Scgb1a1	secretoglobin, family 1A, member 1 (uteroglobin)
17622570	5.75	3.39	5.16	4.43e-06	0.0002	Dhcr7	7-dehydrocholesterol reductase
17707729	5.35	6.81	-2.75	4.46e-06	0.0002	Spcs3	signal peptidase complex subunit 3
17734972	4.54	6.76	-4.68	4.5e-06	0.0002	Fam172a	family with sequence similarity 172, member A
17882539	7.19	5.09	4.29	4.55e-06	0.0002
17865107	10.11	8.57	2.9	4.58e-06	0.0002	Idh1	isocitrate dehydrogenase 1 (NADP+), soluble
17617588	4.51	6.32	-3.52	4.77e-06	0.0003	Isg20	interferon stimulated exonuclease gene 20
17617318	5.12	3.65	2.77	4.88e-06	0.0003	Tarsl2	threonyl-tRNA synthetase-like 2
17815281	3.34	4.69	-2.56	4.89e-06	0.0003	Lamb1	laminin, beta 1
17835359	6.52	7.68	-2.23	4.89e-06	0.0003	Nudt4	nudix (nucleoside diphosphate linked moiety X)-type motif 4
17876725	4.23	1.86	5.15	4.91e-06	0.0003	Klf8	Kruppel-like factor 8
17837591	5.28	3.73	2.92	4.93e-06	0.0003	Fam84b	family with sequence similarity 84, member B
17831416	2.97	4.76	-3.47	4.95e-06	0.0003	Gtse1	G-2 and S-phase expressed 1
17826282	7.25	5.26	3.99	4.96e-06	0.0003	Mknk2	MAP kinase-interacting serine/threonine kinase 2
17622836	6.28	4.37	3.77	4.99e-06	0.0003	Pitpnm1	phosphatidylinositol transfer protein, membrane-associated 1
17855912	6.55	4.85	3.23	5.01e-06	0.0003	Ptpn23	protein tyrosine phosphatase, non-receptor type 23
17647812	6.44	4.13	4.97	5.03e-06	0.0003	Pld2	phospholipase D2
17739912	9.24	7.51	3.34	5.14e-06	0.0003	Rit1	Ras-like without CAAX 1
17737229	5.55	2.27	9.68	5.15e-06	0.0003
17618786	5.29	7.35	-4.17	5.16e-06	0.0003	Fchsd2	FCH and double SH3 domains 2
17777980	3.51	4.93	-2.68	5.21e-06	0.0003	Cd93	CD93 molecule
17748948	6.74	4.92	3.51	5.23e-06	0.0003	Il6r	interleukin 6 receptor
17757264	8.16	6.84	2.5	5.26e-06	0.0003	Stk38	serine/threonine kinase 38
17834768	9.91	11.34	-2.69	5.26e-06	0.0003	Hsp90b1	heat shock protein 90, beta, member 1
17849689	6.9	5.58	2.48	5.29e-06	0.0003	Cep295	centrosomal protein 295
17720423	7.62	5.67	3.85	5.3e-06	0.0003	Idi1	isopentenyl-diphosphate delta isomerase 1
17882735	6.52	5.05	2.76	5.32e-06	0.0003
17758035	7.22	5.78	2.7	5.32e-06	0.0003	Ipmk	inositol polyphosphate multikinase
17631334	3.59	4.92	-2.51	5.39e-06	0.0003	Spred3	sprouty-related, EVH1 domain containing 3
17776804	5.48	7.94	-5.5	5.39e-06	0.0003	Atp8b4	ATPase, class I, type 8B, member 4
17638273	9.1	7.34	3.39	5.42e-06	0.0003	Rnh1	ribonuclease/angiogenin inhibitor 1
17769003	3.07	4.88	-3.5	5.44e-06	0.0003	Cd40	CD40 molecule, TNF receptor superfamily member 5
17686200	6.89	5.02	3.65	5.55e-06	0.0003	Sft2d2	SFT2 domain containing 2
17851514	8.52	6.46	4.17	5.55e-06	0.0003	Sc5d	sterol-C5-desaturase
17637385	4.01	6.22	-4.62	5.59e-06	0.0003	Qprt	quinolinate phosphoribosyltransferase
17740424	11.78	10.71	2.1	5.59e-06	0.0003	S100a6	S100 calcium binding protein A6
17732981	8.33	6.34	3.98	5.6e-06	0.0003	Prmt10	protein arginine methyltransferase 10 (putative)
17697716	2.14	5	-7.29	5.79e-06	0.0003	LOC102550211	disks large homolog 5-like
17877950	4.98	2.25	6.62	5.83e-06	0.0003	LOC100360790	heat shock transcription factor 3; heat shock transcription factor 3 [Source:RGD Symbol;Acc:2321468]
17639167	6.8	4.89	3.76	5.97e-06	0.0003	Rad9a	RAD9 checkpoint clamp component A
17615745	5.07	6.77	-3.23	6.01e-06	0.0003	Siglec5	sialic acid binding Ig-like lectin 5
17652640	6.47	4.92	2.93	6.05e-06	0.0003	Nup85	nucleoporin 85
17837439	5.01	3.89	2.18	6.13e-06	0.0003	RGD1310852	similar to RIKEN cDNA 9130401M01
17808573	3.29	4.92	-3.08	6.15e-06	0.0003	Cdkn2b	cyclin-dependent kinase inhibitor 2B (p15, inhibits CDK4)
17841846	2.66	4.69	-4.11	6.16e-06	0.0003	Mmp13	matrix metallopeptidase 13
17748870	5.59	7.54	-3.85	6.2e-06	0.0003	Adam15	ADAM metallopeptidase domain 15
17725828	3.07	5.26	-4.59	6.28e-06	0.0003	Arap3	ArfGAP with RhoGAP domain, ankyrin repeat and PH domain 3
17759228	7.57	5.69	3.68	6.29e-06	0.0003	Smpd2	sphingomyelin phosphodiesterase 2, neutral membrane
17627979	7.03	4.57	5.51	6.3e-06	0.0003	Slc12a7	solute carrier family 12 (potassium/chloride transporter), member 7
17731597	2.93	4.93	-3.99	6.4e-06	0.0003	Cx3cl1	chemokine (C-X3-C motif) ligand 1
17630562	4.73	6.99	-4.8	6.55e-06	0.0003	Atp1a3	ATPase, Na+/K+ transporting, alpha 3 polypeptide
17637329	7.49	5.99	2.83	6.72e-06	0.0003	Mvp	major vault protein
17638618	2.77	4.55	-3.44	6.73e-06	0.0003	H19; Mir675	H19, imprinted maternally expressed transcript (non-protein coding); microRNA 675
17659893	5.7	4.36	2.53	6.82e-06	0.0003	Akap1	A kinase (PRKA) anchor protein 1
17881839	10.13	8.67	2.76	6.84e-06	0.0003
17632683	4.52	3.27	2.37	6.98e-06	0.0003	Rcn3	reticulocalbin 3, EF-hand calcium binding domain
17641660	5.08	7.88	-6.96	7.03e-06	0.0003	Ch25h	cholesterol 25-hydroxylase
17836358	1.9	4.21	-4.98	7.05e-06	0.0003	Slc16a7	solute carrier family 16 (monocarboxylate transporter), member 7
17781286	7.24	5.42	3.53	7.07e-06	0.0003	Cyp51	cytochrome P450, family 51
17735224	8.01	5.55	5.51	7.11e-06	0.0003	Lhfpl2	lipoma HMGIC fusion partner-like 2
17780879	9.84	8.76	2.11	7.12e-06	0.0003	Ptpn12	protein tyrosine phosphatase, non-receptor type 12
17746022	4.4	6.93	-5.8	7.26e-06	0.0004	Basp1	brain abundant, membrane attached signal protein 1
17810530	7.54	5.84	3.25	7.44e-06	0.0004	Map7d1	MAP7 domain containing 1
17669145	8.1	6.82	2.43	7.47e-06	0.0004	Lrrc58	leucine rich repeat containing 58
17697338	2.45	3.68	-2.35	7.49e-06	0.0004	LOC102547212; LOC498465; LOC102556923; LOC102549008; LOC102557499; LOC102549465; LOC681198	disks large homolog 5-like; similar to RIKEN cDNA 1700001F09; uncharacterized LOC102557499; similar to Spetex-2F protein [Source:RGD Symbol;Acc:1583493]
17720472	8.35	6.88	2.78	7.52e-06	0.0004	Klf6	Kruppel-like factor 6
17734766	8.75	7.51	2.37	7.54e-06	0.0004	Rmnd5b	required for meiotic nuclear division 5 homolog B (S. cerevisiae)
17617263	6.45	4.72	3.33	7.55e-06	0.0004	Mtmr10	myotubularin related protein 10
17725044	5.62	8.45	-7.09	7.57e-06	0.0004	B4galt6	UDP-Gal:betaGlcNAc beta 1,4-galactosyltransferase, polypeptide 6
17761675	8.02	6.6	2.68	7.71e-06	0.0004	Gsn	gelsolin
17634269	6.83	4.71	4.34	7.8e-06	0.0004	Unc45a	unc-45 myosin chaperone A
17862970	6.73	5.1	3.1	7.96e-06	0.0004	Nfkbie	nuclear factor of kappa light polypeptide gene enhancer in B-cells inhibitor, epsilon
17740434	5.88	8.5	-6.13	8.03e-06	0.0004	S100a8	S100 calcium binding protein A8
17635855	2.9	4.58	-3.21	8.24e-06	0.0004	Dchs1	dachsous cadherin-related 1
17720316	2.72	5.03	-4.98	8.24e-06	0.0004	Dip2c	disco-interacting protein 2 homolog C
17717005	3.46	5.68	-4.66	8.32e-06	0.0004	Camk1d	calcium/calmodulin-dependent protein kinase ID
17820577	1.58	5.55	-15.7	8.37e-06	0.0004
17723907	7.41	9.06	-3.14	8.43e-06	0.0004	Lman1	lectin, mannose-binding, 1
17818471	4.5	6.82	-5.03	8.48e-06	0.0004
17818477	4.5	6.82	-5.03	8.48e-06	0.0004
17818481	4.5	6.82	-5.03	8.48e-06	0.0004
17818503	4.5	6.82	-5.03	8.48e-06	0.0004
17818505	4.5	6.82	-5.03	8.48e-06	0.0004
17818509	4.5	6.82	-5.03	8.48e-06	0.0004
17818511	4.5	6.82	-5.03	8.48e-06	0.0004
17818515	4.5	6.82	-5.03	8.48e-06	0.0004
17818521	4.5	6.82	-5.03	8.48e-06	0.0004
17818523	4.5	6.82	-5.03	8.48e-06	0.0004
17818529	4.5	6.82	-5.03	8.48e-06	0.0004
17818533	4.5	6.82	-5.03	8.48e-06	0.0004
17818539	4.5	6.82	-5.03	8.48e-06	0.0004
17818541	4.5	6.82	-5.03	8.48e-06	0.0004
17818545	4.5	6.82	-5.03	8.48e-06	0.0004
17818549	4.5	6.82	-5.03	8.48e-06	0.0004
17818551	4.5	6.82	-5.03	8.48e-06	0.0004
17818559	4.5	6.82	-5.03	8.48e-06	0.0004
17818565	4.5	6.82	-5.03	8.48e-06	0.0004
17818567	4.5	6.82	-5.03	8.48e-06	0.0004
17818569	4.5	6.82	-5.03	8.48e-06	0.0004
17818573	4.5	6.82	-5.03	8.48e-06	0.0004
17818579	4.5	6.82	-5.03	8.48e-06	0.0004
17818595	4.5	6.82	-5.03	8.48e-06	0.0004
17818597	4.5	6.82	-5.03	8.48e-06	0.0004
17738441	10.6	9.15	2.73	8.49e-06	0.0004	Mgst2	microsomal glutathione S-transferase 2
17815609	4.24	6.81	-5.92	8.5e-06	0.0004	Dock4	dedicator of cytokinesis 4
17743680	7.92	6.68	2.36	8.51e-06	0.0004	Ankrd13c	ankyrin repeat domain 13C
17747839	5.18	7.71	-5.75	8.68e-06	0.0004	Rarres1	retinoic acid receptor responder (tazarotene induced) 1
17715267	6.98	5.5	2.78	8.71e-06	0.0004	Eci2	enoyl-CoA delta isomerase 2
17803076	7.69	6.03	3.15	8.86e-06	0.0004	Cnr2	cannabinoid receptor 2 (macrophage)
17766478	3.36	4.65	-2.45	9.2e-06	0.0004	Prnp	prion protein
17772105	6.77	4.09	6.43	9.37e-06	0.0004	Rnd3	Rho family GTPase 3
17671570	3.09	5.13	-4.1	9.37e-06	0.0004	Flt1	FMS-related tyrosine kinase 1
17714914	9.01	7.4	3.05	9.59e-06	0.0004	Tpmt	thiopurine S-methyltransferase
17880375	8.16	6.4	3.39	9.6e-06	0.0004	Hmgn2	high mobility group nucleosome binding domain 2
17700231	4.1	6.11	-4.01	9.75e-06	0.0004	Vwa8	von Willebrand factor A domain containing 8
17827781	7.91	9.65	-3.35	9.96e-06	0.0004	Btg1	B-cell translocation gene 1, anti-proliferative
17748293	3.38	5.7	-4.98	9.97e-06	0.0004	LOC679811	similar to RIKEN cDNA D930015E06
17707973	3.55	5.67	-4.34	1.01e-05	0.0005	Tlr3	toll-like receptor 3
17715306	3.97	5.67	-3.25	1.02e-05	0.0005	Pxdc1	PX domain containing 1
17784007	2.25	4.5	-4.76	1.02e-05	0.0005	Mmrn1	multimerin 1
17787249	7.37	6.08	2.44	1.03e-05	0.0005	Nop2	NOP2 nucleolar protein
17746926	10.92	9.1	3.55	1.03e-05	0.0005	Anxa5	annexin A5
17649616	4.5	7.96	-11.05	1.04e-05	0.0005	Wfdc21	WAP four-disulfide core domain 21
17674486	7.01	5	4.03	1.05e-05	0.0005	Unc119b	unc-119 lipid binding chaperone B
17749998	2.75	5.13	-5.2	1.05e-05	0.0005	Vangl1	VANGL planar cell polarity protein 1
17860596	5.95	4.07	3.67	1.06e-05	0.0005	Dnajb2	DnaJ (Hsp40) homolog, subfamily B, member 2
17767265	9.67	8.37	2.46	1.07e-05	0.0005	Fkbp1a	FK506 binding protein 1a
17737576	2.61	6.81	-18.34	1.07e-05	0.0005	Tnik	TRAF2 and NCK interacting kinase
17818571	3.97	6.06	-4.28	1.08e-05	0.0005
17871865	8.9	7.63	2.41	1.08e-05	0.0005	Hsd17b10	hydroxysteroid (17-beta) dehydrogenase 10
17679190	3.04	5.56	-5.74	1.09e-05	0.0005	Oas2	2-5 oligoadenylate synthetase 2
17812094	6.19	4.39	3.47	1.09e-05	0.0005	Plekhm2	pleckstrin homology domain containing, family M (with RUN domain) member 2
17855233	6.8	4.56	4.74	1.11e-05	0.0005	Acpp	acid phosphatase, prostate
17738100	4.25	5.94	-3.23	1.11e-05	0.0005	Hspa4l	heat shock protein 4-like
17663341	4.85	3.37	2.8	1.12e-05	0.0005	Unc13d	unc-13 homolog D (C. elegans)
17674498	5.53	3.83	3.25	1.13e-05	0.0005	Acads	acyl-CoA dehydrogenase, C-2 to C-3 short chain
17617874	3.52	5.36	-3.58	1.13e-05	0.0005	Pde8a	phosphodiesterase 8A
17733441	8.15	6.98	2.25	1.14e-05	0.0005	Ist1	increased sodium tolerance 1 homolog (yeast)
17757820	2.5	4.55	-4.13	1.14e-05	0.0005	Derl3	derlin 3
17742293	4.43	6.88	-5.47	1.18e-05	0.0005	Cnn3	calponin 3, acidic
17688426	3.95	6.24	-4.89	1.19e-05	0.0005	Plac8	placenta-specific 8
17623916	9.15	7.56	3.01	1.19e-05	0.0005	Ahnak	AHNAK nucleoprotein
17752268	2.71	5.61	-7.44	1.19e-05	0.0005	Clic2	chloride intracellular channel 2
17769920	8.23	6.83	2.63	1.2e-05	0.0005	Polr3k	polymerase (RNA) III (DNA directed) polypeptide K
17817521	6.81	5.53	2.43	1.23e-05	0.0005	Batf	basic leucine zipper transcription factor, ATF-like
17680410	8.8	6.59	4.64	1.24e-05	0.0005	Csrp1	cysteine and glycine-rich protein 1
17639034	9.57	7.91	3.16	1.27e-05	0.0005	Tcirg1	T-cell, immune regulator 1, ATPase, H+ transporting, lysosomal V0 subunit A3
17877980	5.18	7.53	-5.09	1.3e-05	0.0006	Ophn1	oligophrenin 1
17879201	3.02	5.37	-5.09	1.31e-05	0.0006	Enox2	ecto-NOX disulfide-thiol exchanger 2
17788833	7.87	6.38	2.81	1.32e-05	0.0006	Gsap	gamma-secretase activating protein
17820563	5.11	6.92	-3.5	1.38e-05	0.0006	Bre	brain and reproductive organ-expressed (TNFRSF1A modulator)
17661380	7.67	6.15	2.86	1.39e-05	0.0006	Acly	ATP citrate lyase
17848955	8.8	7.26	2.91	1.41e-05	0.0006	Ctnnb1	catenin (cadherin associated protein), beta 1
17684316	7.82	5.87	3.86	1.42e-05	0.0006	Btg2	BTG family, member 2
17882361	6	4.09	3.75	1.42e-05	0.0006
17736478	6.58	4.65	3.81	1.42e-05	0.0006	Rad1	RAD1 checkpoint DNA exonuclease
17699733	7.34	5.47	3.66	1.43e-05	0.0006	Trim35	tripartite motif-containing 35
17691275	6.27	4.95	2.5	1.44e-05	0.0006	Rhbdd3	rhomboid domain containing 3
17818467	4.12	6.48	-5.16	1.45e-05	0.0006
17782404	7.1	5.47	3.09	1.48e-05	0.0006	Tmem140	transmembrane protein 140
17764020	2.63	3.95	-2.5	1.49e-05	0.0006	Lrp4	low density lipoprotein receptor-related protein 4
17782270	3.49	6.57	-8.43	1.49e-05	0.0006	Exoc4	exocyst complex component 4
17759419	2	3.57	-2.98	1.52e-05	0.0006	Lin28b	lin-28 homolog B (C. elegans)
17823071	7.14	5.26	3.67	1.52e-05	0.0006	Zfyve1	zinc finger, FYVE domain containing 1
17707924	7.57	8.62	-2.08	1.55e-05	0.0007	Slc25a4	solute carrier family 25 (mitochondrial carrier; adenine nucleotide translocator), member 4
17671525	2.53	4.23	-3.25	1.57e-05	0.0007	Katnal1; LOC103690050; LOC100910196	katanin p60 subunit A-like 1; katanin p60 ATPase-containing subunit A-like 1; katanin p60 ATPase-containing subunit A-like 1-like; katanin p60 subunit A-like 1 [Source:RGD Symbol;Acc:1359252]
17816892	2.89	5.74	-7.18	1.58e-05	0.0007	Gphn	gephyrin
17617514	8.36	7.34	2.02	1.59e-05	0.0007	Akap13	A kinase (PRKA) anchor protein 13
17850629	8.4	7.04	2.55	1.6e-05	0.0007	Herpud2	HERPUD family member 2
17882621	4.73	6.66	-3.8	1.61e-05	0.0007
17627369	5.71	3.55	4.46	1.62e-05	0.0007	Aig1	androgen-induced 1
17629701	6.22	4	4.68	1.63e-05	0.0007	Lilra5	leukocyte immunoglobulin-like receptor, subfamily A (with TM domain), member 5
17740786	8.68	7.51	2.25	1.64e-05	0.0007	Cdc42se1	CDC42 small effector 1
17700075	11.54	10.45	2.12	1.65e-05	0.0007	Lcp1	lymphocyte cytosolic protein 1
17776744	9.21	8.17	2.06	1.67e-05	0.0007	Secisbp2l	SECIS binding protein 2-like
17735688	4.39	6.85	-5.5	1.68e-05	0.0007	Pde4d	phosphodiesterase 4D, cAMP-specific
17790823	2.01	3.44	-2.69	1.68e-05	0.0007	Dennd2a	DENN/MADD domain containing 2A
17658217	9.95	7.92	4.06	1.68e-05	0.0007	Scimp	SLP adaptor and CSK interacting membrane protein
17859957	8.57	7.35	2.32	1.69e-05	0.0007	Pikfyve	phosphoinositide kinase, FYVE finger containing
17794801	3.91	6.86	-7.73	1.71e-05	0.0007	Eno2	enolase 2, gamma, neuronal
17859557	6.69	4.83	3.63	1.72e-05	0.0007	Stradb	STE20-related kinase adaptor beta
17856785	8.87	7.42	2.73	1.72e-05	0.0007	Ccr1	chemokine (C-C motif) receptor 1
17696484	6.06	4.87	2.29	1.72e-05	0.0007	Cep68	centrosomal protein 68
17807111	5.81	3.88	3.81	1.73e-05	0.0007	Tbc1d2	TBC1 domain family, member 2
17856217	5.69	4.33	2.57	1.76e-05	0.0007	Gpd1l	glycerol-3-phosphate dehydrogenase 1-like
17880523	2.01	6.35	-20.3	1.77e-05	0.0007
17627881	5.68	4.07	3.05	1.78e-05	0.0007	Echdc1	ethylmalonyl-CoA decarboxylase 1
17873763	4.76	6.73	-3.92	1.79e-05	0.0007	Diaph2	diaphanous-related formin 2
17818493	2.62	4.69	-4.2	1.8e-05	0.0007
17755620	4.87	3.13	3.34	1.81e-05	0.0007	Zbtb24	zinc finger and BTB domain containing 24
17689320	6.4	5.04	2.55	1.81e-05	0.0007	Ppat	phosphoribosyl pyrophosphate amidotransferase
17731351	4.3	6.08	-3.45	1.82e-05	0.0007	Bean1	brain expressed, associated with NEDD4, 1
17804244	6.87	4.81	4.18	1.83e-05	0.0007	Exosc10	exosome component 10
17842148	3.65	4.96	-2.49	1.83e-05	0.0007	Smco4	single-pass membrane protein with coiled-coil domains 4
17881949	2.93	4.83	-3.74	1.83e-05	0.0007
17767253	8.17	6.92	2.38	1.85e-05	0.0007	Nsfl1c	NSFL1 (p97) cofactor (p47)
17697721	2.41	4.17	-3.38	1.85e-05	0.0007	LOC498465; LOC102557374	similar to RIKEN cDNA 1700001F09; disks large homolog 5-like
17746376	6.91	5.15	3.39	1.87e-05	0.0007	Zc2hc1a	zinc finger, C2HC-type containing 1A
17646695	9.98	8.25	3.31	1.87e-05	0.0008	Trpv2	transient receptor potential cation channel, subfamily V, member 2
17612693	2.84	4.53	-3.23	1.89e-05	0.0008	Lilrb3a; Lilrb3b; Lilrb3l	leukocyte immunoglobulin-like receptor, subfamily B (with TM and ITIM domains), member 3A; leukocyte immunoglobulin-like receptor, subfamily B (with TM and ITIM domains), member 3B; leukocyte immunoglobulin-like receptor, subfamily B (with TM and ITIM domains), member 3-like
17763991	5.65	4.09	2.96	1.9e-05	0.0008	Pacsin3	protein kinase C and casein kinase substrate in neurons 3
17712135	8.33	6.79	2.92	1.9e-05	0.0008	Gsr	glutathione reductase
17686484	7.17	8.78	-3.05	1.92e-05	0.0008	Atf6	activating transcription factor 6
17661600	6.76	4.93	3.54	1.94e-05	0.0008	Fam134c	family with sequence similarity 134, member C
17625115	5.47	7.02	-2.93	1.95e-05	0.0008	Ifit2	interferon-induced protein with tetratricopeptide repeats 2
17801781	10.11	8.33	3.42	1.95e-05	0.0008	Ppt1	palmitoyl-protein thioesterase 1
17826093	5.02	3.78	2.37	1.99e-05	0.0008	Tjp3	tight junction protein 3
17689292	6.54	4.8	3.34	2e-05	0.0008	Noa1	nitric oxide associated 1
17649813	6.57	5.34	2.34	2.02e-05	0.0008	Ppm1d	protein phosphatase, Mg2+/Mn2+ dependent, 1D
17800002	7.78	6.42	2.55	2.03e-05	0.0008	Usp1	ubiquitin specific peptidase 1
17764654	5.65	4.15	2.84	2.04e-05	0.0008	Lpcat4	lysophosphatidylcholine acyltransferase 4
17718885	4.36	2.92	2.71	2.04e-05	0.0008	Gcnt2	glucosaminyl (N-acetyl) transferase 2, I-branching enzyme
17816586	3.97	6.55	-5.99	2.05e-05	0.0008	Slc38a6	solute carrier family 38, member 6
17656730	7.02	5.46	2.95	2.05e-05	0.0008	Flcn	folliculin
17655972	4.88	3.47	2.67	2.07e-05	0.0008	N4bp3	Nedd4 binding protein 3
17621115	8.4	6.66	3.35	2.09e-05	0.0008	Itgax	integrin, alpha X
17881054	5.3	3.38	3.8	2.1e-05	0.0008	LOC100363171	histone variant H2al2-like
17653907	7.72	6.3	2.67	2.1e-05	0.0008	Mgrn1	mahogunin ring finger 1, E3 ubiquitin protein ligase
17641180	6.88	10.18	-9.84	2.1e-05	0.0008	RGD1359158	similar to RIKEN cDNA 1110059E24
17617817	5.43	3.98	2.74	2.12e-05	0.0008	Hddc3	HD domain containing 3
17852847	5.59	7.36	-3.43	2.12e-05	0.0008	Peak1	pseudopodium-enriched atypical kinase 1
17626531	9.09	8.08	2.01	2.16e-05	0.0008	Acsl5	acyl-CoA synthetase long-chain family member 5
17662395	7.87	6.15	3.28	2.16e-05	0.0008	Ftsj3	FtsJ homolog 3 (E. coli)
17853115	2.29	3.62	-2.51	2.16e-05	0.0008	Neo1	neogenin 1
17630776	5.39	3.71	3.21	2.22e-05	0.0009	Cyp2s1	cytochrome P450, family 2, subfamily s, polypeptide 1
17829497	4.29	6	-3.28	2.22e-05	0.0009	Tbc1d31	TBC1 domain family, member 31
17818463	2.61	5.01	-5.27	2.22e-05	0.0009
17818485	2.61	5.01	-5.27	2.22e-05	0.0009
17818583	2.61	5.01	-5.27	2.22e-05	0.0009
17818601	2.61	5.01	-5.27	2.22e-05	0.0009
17818607	2.61	5.01	-5.27	2.22e-05	0.0009
17637979	7.43	8.8	-2.58	2.23e-05	0.0009	Bnip3	BCL2/adenovirus E1B interacting protein 3
17695024	8.23	6.57	3.18	2.24e-05	0.0009	Lyar	Ly1 antibody reactive
17742901	7.6	5.55	4.15	2.26e-05	0.0009	Slc39a8	solute carrier family 39 (zinc transporter), member 8
17635001	6	4.3	3.24	2.26e-05	0.0009	Aamdc	adipogenesis associated, Mth938 domain containing
17709601	8.29	7.24	2.07	2.29e-05	0.0009	Appl1	adaptor protein, phosphotyrosine interaction, PH domain and leucine zipper containing 1
17823765	3.74	5.88	-4.39	2.29e-05	0.0009	Rps6ka5	ribosomal protein S6 kinase, polypeptide 5
17882041	2.1	3.89	-3.46	2.31e-05	0.0009
17819669	2.83	4.35	-2.87	2.33e-05	0.0009	Cyp1b1	cytochrome P450, family 1, subfamily b, polypeptide 1
17748690	7.02	4.97	4.13	2.33e-05	0.0009	Sema4a	sema domain, immunoglobulin domain (Ig), transmembrane domain (TM) and short cytoplasmic domain, (semaphorin) 4A
17734484	6.82	5.04	3.43	2.36e-05	0.0009	Exoc8	exocyst complex component 8
17767551	7.88	6.7	2.28	2.37e-05	0.0009	Kif3b	kinesin family member 3B
17753638	7.1	5.68	2.67	2.39e-05	0.0009	Kctd20	potassium channel tetramerization domain containing 20
17779237	3.94	2.08	3.64	2.41e-05	0.0009	Wfdc8	WAP four-disulfide core domain 8
17662355	5.2	7.04	-3.58	2.43e-05	0.0009	Limd2	LIM domain containing 2
17615236	4.42	3.1	2.5	2.45e-05	0.0009
17811631	2.53	6.25	-13.1	2.47e-05	0.0009	C1qb	complement component 1, q subcomponent, B chain
17753688	6.85	4.56	4.88	2.51e-05	0.0009	Pi16	peptidase inhibitor 16
17655874	8.16	6.85	2.48	2.51e-05	0.0009	Rufy1	RUN and FYVE domain containing 1
17660498	3.14	5.17	-4.08	2.52e-05	0.0009	Tbkbp1	TBK1 binding protein 1
17617445	3.13	5	-3.66	2.53e-05	0.0009	Igf1r	insulin-like growth factor 1 receptor
17849751	2.53	4.16	-3.11	2.56e-05	0.001	Fat3	FAT atypical cadherin 3
17841946	6.73	3.76	7.85	2.56e-05	0.001	Mmp7	matrix metallopeptidase 7
17876049	6.9	5.23	3.18	2.59e-05	0.001	Mid1ip1	MID1 interacting protein 1
17790649	3.43	5.63	-4.57	2.6e-05	0.001	Creb3l2	cAMP responsive element binding protein 3-like 2
17862740	7.03	5.92	2.16	2.61e-05	0.001	Zfp318	zinc finger protein 318
17792194	8.1	6.69	2.65	2.61e-05	0.001	Ptcd3	Pentatricopeptide repeat domain 3
17729875	3.67	5.37	-3.25	2.62e-05	0.001	Zfhx3	zinc finger homeobox 3
17806066	7.74	6.47	2.41	2.64e-05	0.001	Cpne3	copine III
17775493	7.2	5.9	2.46	2.64e-05	0.001	Arhgap11a	Rho GTPase activating protein 11A
17806794	9.75	7.47	4.85	2.67e-05	0.001
17770808	7.14	5.94	2.3	2.69e-05	0.001	Rexo4	REX4 homolog, 3-5 exonuclease
17744037	8.12	9.63	-2.86	2.72e-05	0.001	Rasa1	RAS p21 protein activator (GTPase activating protein) 1
17880210	1.82	3.15	-2.51	2.73e-05	0.001	LOC102551201	keratin-associated protein 20-2-like
17705668	8.59	7.17	2.68	2.75e-05	0.001	Anxa11	annexin A11
17729646	6.44	4.1	5.05	2.81e-05	0.001	Pla2g15	phospholipase A2, group XV
17653859	7.15	6.01	2.2	2.82e-05	0.001	Ubn1	ubinuclein 1
17741138	6.55	4.63	3.8	2.83e-05	0.001	Acp6	acid phosphatase 6, lysophosphatidic
17730363	5.92	4.12	3.5	2.85e-05	0.001	Nudt7	nudix (nucleoside diphosphate linked moiety X)-type motif 7
17677968	8.13	7	2.18	2.86e-05	0.001	Hvcn1	hydrogen voltage-gated channel 1
17846397	2.17	3.4	-2.35	2.87e-05	0.001	Prss35	protease, serine, 35
17664996	2.49	4.71	-4.66	2.88e-05	0.0011	Mx2	myxovirus (influenza virus) resistance 2
17861328	5.87	7.16	-2.43	2.89e-05	0.0011	Dgkd	diacylglycerol kinase, delta
17741886	7.75	6.15	3.04	2.92e-05	0.0011	Sort1	sortilin 1
17615517	6.43	5.1	2.53	2.97e-05	0.0011	Cebpa	CCAAT/enhancer binding protein (C/EBP), alpha
17719453	3.05	5.2	-4.46	2.97e-05	0.0011	Cmah	cytidine monophospho-N-acetylneuraminic acid hydroxylase
17695830	6.42	4.57	3.6	2.97e-05	0.0011	Sec14l2	SEC14-like lipid binding 2
17784549	8.23	6.76	2.79	2.99e-05	0.0011	Retsat	retinol saturase (all trans retinol 13,14 reductase)
17881961	4.35	6.07	-3.31	2.99e-05	0.0011
17719234	1.9	3.2	-2.47	3.01e-05	0.0011	Prl5a1	prolactin family 5, subfamily a, member 1
17813889	9.32	8.07	2.38	3.03e-05	0.0011	Kpna2	karyopherin alpha 2
17882323	2.98	4.21	-2.34	3.04e-05	0.0011
17806222	6.44	7.81	-2.59	3.07e-05	0.0011	Manea	mannosidase, endo-alpha
17794326	8.18	6.73	2.73	3.09e-05	0.0011	Adipor2	adiponectin receptor 2
17702761	5.22	3.59	3.11	3.1e-05	0.0011	Slc22a17	solute carrier family 22, member 17
17633273	5.86	8.28	-5.37	3.13e-05	0.0011	Mrgprx3	MAS-related GPR, member X3
17687717	7.36	5.78	2.98	3.13e-05	0.0011	Hsd11b1	hydroxysteroid 11-beta dehydrogenase 1
17640423	3.68	6.31	-6.21	3.16e-05	0.0011	Myrf	myelin regulatory factor
17744817	5.56	4.06	2.83	3.17e-05	0.0011	Ocln	occludin
17662919	4.7	3.27	2.69	3.17e-05	0.0011	Abca5	ATP-binding cassette, subfamily A (ABC1), member 5
17712099	5.95	4.29	3.14	3.18e-05	0.0011	Ppp1r3b	protein phosphatase 1, regulatory subunit 3B
17721926	6.74	4.67	4.22	3.19e-05	0.0011	Mocos	molybdenum cofactor sulfurase
17676884	6.22	4.82	2.65	3.21e-05	0.0011	Rasa4	RAS p21 protein activator 4
17771814	3.28	5.69	-5.31	3.22e-05	0.0011	Dennd1a	DENN/MADD domain containing 1A
17877593	7.54	5.6	3.84	3.23e-05	0.0011	Gk	glycerol kinase
17875239	9.37	8.06	2.47	3.24e-05	0.0012	Flna	filamin A, alpha
17860252	7.92	6.46	2.75	3.29e-05	0.0012	Xrcc5	X-ray repair complementing defective repair in Chinese hamster cells 5
17696898	2.58	4.35	-3.42	3.31e-05	0.0012	Dlg5	discs, large homolog 5 (Drosophila)
17671874	7.67	6.22	2.74	3.31e-05	0.0012	LOC683674	similar to Protein C7orf26 homolog; similar to Protein C7orf26 homolog [Source:RGD Symbol;Acc:1584479]
17690381	9.46	7.94	2.86	3.33e-05	0.0012	Fbxl5	F-box and leucine-rich repeat protein 5
17880153	6.25	4.28	3.92	3.36e-05	0.0012
17822859	7.48	5.58	3.74	3.36e-05	0.0012	Zfyve26	zinc finger, FYVE domain containing 26
17724921	2.87	4.53	-3.15	3.36e-05	0.0012	Kctd1	potassium channel tetramerization domain containing 1
17671912	5.76	4.68	2.12	3.37e-05	0.0012	Rbak	RB-associated KRAB zinc finger
17763548	5.35	3.99	2.56	3.4e-05	0.0012	Tnks1bp1	tankyrase 1 binding protein 1
17680325	5.41	6.8	-2.62	3.43e-05	0.0012	Kdm5b	lysine (K)-specific demethylase 5B
17624731	6.54	4.95	3.01	3.47e-05	0.0012	Smarca2	SWI/SNF related, matrix associated, actin dependent regulator of chromatin, subfamily a, member 2
17737540	2.71	6.03	-9.96	3.5e-05	0.0012	Tnik	TRAF2 and NCK interacting kinase
17880708	4.82	3.29	2.9	3.56e-05	0.0012	LOC102556148; LOC102549803	probable N-acetyltransferase CML2-like
17624525	7.12	8.19	-2.11	3.58e-05	0.0012
17735481	3.57	5.38	-3.51	3.6e-05	0.0013	Ccdc125	coiled-coil domain containing 125
17700983	7.34	9.37	-4.09	3.61e-05	0.0013	Plau	plasminogen activator, urokinase
17658989	3.92	6.7	-6.88	3.65e-05	0.0013	Lgals9	lectin, galactoside-binding, soluble, 9
17663252	5.96	4.39	2.98	3.73e-05	0.0013	Slc25a19	solute carrier family 25 (mitochondrial thiamine pyrophosphate carrier), member 19
17718992	3.72	6.97	-9.51	3.76e-05	0.0013	Ly86	lymphocyte antigen 86
17882727	8.08	6.5	2.98	3.76e-05	0.0013
17862411	4.98	7.01	-4.09	3.77e-05	0.0013	Kat2b	K(lysine) acetyltransferase 2B
17752004	4.22	6.1	-3.67	3.79e-05	0.0013	Ifi44	interferon-induced protein 44
17681031	5.84	3.99	3.6	3.88e-05	0.0013	Rnasel	ribonuclease L (2,5-oligoisoadenylate synthetase-dependent)
17660036	8.14	7.08	2.08	3.9e-05	0.0013	Utp18	UTP18 small subunit (SSU) processome component
17787142	7.3	5.35	3.88	3.9e-05	0.0013	Mlf2	myeloid leukemia factor 2
17882359	4.9	3.67	2.35	3.96e-05	0.0014
17802838	11.9	10.87	2.04	3.96e-05	0.0014	Atpif1	ATPase inhibitory factor 1
17816944	5.44	3.82	3.09	4.01e-05	0.0014	Plekhh1	pleckstrin homology domain containing, family H (with MyTH4 domain) member 1
17800346	7.03	5.5	2.9	4.02e-05	0.0014	Oma1	OMA1 zinc metallopeptidase
17656967	5.96	3.63	5.03	4.05e-05	0.0014	Slc47a1	solute carrier family 47 (multidrug and toxin extrusion), member 1
17780508	7.85	6.23	3.06	4.16e-05	0.0014	Abcf2	ATP-binding cassette, subfamily F (GCN20), member 2
17725358	7.5	5.8	3.25	4.18e-05	0.0014	Stard4	StAR-related lipid transfer (START) domain containing 4
17880788	5.93	7.4	-2.77	4.24e-05	0.0014	LOC314407; Ipo11	similar to importin 11; importin 11
17846887	6.47	5.27	2.29	4.25e-05	0.0014	Dbr1	debranching RNA lariats 1
17803786	7.57	5.96	3.05	4.25e-05	0.0014	Atp13a2	ATPase type 13A2
17728754	4.41	6.7	-4.89	4.3e-05	0.0015
17788304	5.69	4.37	2.49	4.31e-05	0.0015	Mettl20	methyltransferase like 20
17878699	3.23	7.19	-15.54	4.34e-05	0.0015
17734662	6.64	5.05	3.01	4.36e-05	0.0015	Ppp1r37	protein phosphatase 1, regulatory subunit 37
17852150	2.74	3.81	-2.11	4.38e-05	0.0015	Nnmt	nicotinamide N-methyltransferase
17879047	7.14	5.61	2.9	4.39e-05	0.0015	Tsc22d3	TSC22 domain family, member 3
17858700	4.96	3.69	2.41	4.41e-05	0.0015	Il1r1	interleukin 1 receptor, type I
17862356	1.74	3.63	-3.72	4.44e-05	0.0015	Yes1	YES proto-oncogene 1, Src family tyrosine kinase
17839153	6.74	4.91	3.56	4.45e-05	0.0015	Tmem184b	transmembrane protein 184B
17870839	2.72	3.84	-2.18	4.46e-05	0.0015	Maob	monoamine oxidase B
17881683	5.3	4.06	2.37	4.48e-05	0.0015
17777537	5.77	4.29	2.8	4.52e-05	0.0015
17770560	6.92	5.55	2.6	4.54e-05	0.0015	Dnlz	DNL-type zinc finger
17806313	6.65	5.06	3.03	4.55e-05	0.0015	Slc35a1	solute carrier family 35 (CMP-sialic acid transporter), member A1
17627103	2.95	4.03	-2.12	4.58e-05	0.0015	Ust	uronyl-2-sulfotransferase
17637557	6.7	8.79	-4.27	4.59e-05	0.0015	Pycard	PYD and CARD domain containing
17687292	9.16	8.13	2.04	4.62e-05	0.0015	Capn2	calpain 2, (m/II) large subunit
17791594	8.24	6.88	2.58	4.69e-05	0.0016	Kbtbd2	kelch repeat and BTB (POZ) domain containing 2
17695725	6.72	5.13	3	4.73e-05	0.0016	Rnf185	ring finger protein 185
17787589	8.1	6.59	2.85	4.79e-05	0.0016	Gabarapl1	GABA(A) receptor-associated protein like 1
17870785	2.85	5.82	-7.82	4.82e-05	0.0016	Mir221	microRNA 221
17730504	10.08	8.83	2.39	4.87e-05	0.0016	Hsbp1	heat shock factor binding protein 1
17701753	7.05	5.49	2.95	4.88e-05	0.0016	Gch1	GTP cyclohydrolase 1
17720057	4.93	7.04	-4.33	4.92e-05	0.0016	LOC100362965	SNRPN upstream reading frame protein-like
17633940	6.67	5.21	2.75	4.93e-05	0.0016	LOC102553828	spermatogenesis-associated protein 13-like
17670051	3.78	6.08	-4.92	4.99e-05	0.0017	Lpp	LIM domain containing preferred translocation partner in lipoma
17786961	4.95	7.66	-6.55	5e-05	0.0017	Clec4a2	C-type lectin domain family 4, member A2
17696032	5.74	4.47	2.42	5e-05	0.0017	Pold2	polymerase (DNA directed), delta 2, accessory subunit
17635327	3.85	7.18	-10.04	5.02e-05	0.0017	P2ry6	pyrimidinergic receptor P2Y, G-protein coupled, 6
17710079	6.23	4.84	2.63	5.1e-05	0.0017	Sh3bp5	SH3-domain binding protein 5 (BTK-associated)
17843596	6.36	7.81	-2.75	5.11e-05	0.0017	Hyou1	hypoxia up-regulated 1
17812245	3.68	7.68	-16.04	5.11e-05	0.0017	Pdpn	podoplanin
17851994	6.51	5	2.84	5.13e-05	0.0017	Il10ra	interleukin 10 receptor, alpha
17857224	2.42	3.89	-2.77	5.14e-05	0.0017	LOC100912849	uncharacterized LOC100912849
17673614	3.28	4.89	-3.04	5.17e-05	0.0017	Rilpl1	Rab interacting lysosomal protein-like 1
17801708	5.99	4.55	2.71	5.19e-05	0.0017	Scmh1	sex comb on midleg homolog 1 (Drosophila)
17645812	6.89	5.42	2.77	5.23e-05	0.0017	Kif3a	kinesin family member 3a
17818499	6.18	8.23	-4.15	5.25e-05	0.0017
17818575	6.18	8.23	-4.15	5.25e-05	0.0017
17757606	7.98	6.75	2.35	5.3e-05	0.0017	Sumo3	small ubiquitin-like modifier 3
17659927	4.77	3	3.41	5.32e-05	0.0017	Dgke	diacylglycerol kinase, epsilon 64kDa
17775655	6.25	4.7	2.93	5.42e-05	0.0018	Bmf	Bcl2 modifying factor
17732584	7.19	8.26	-2.1	5.45e-05	0.0018	Rrm2	ribonucleotide reductase M2
17651125	7.11	8.57	-2.73	5.48e-05	0.0018	Atp6v0a1	ATPase, H+ transporting, lysosomal V0 subunit A1
17715529	1.75	3.37	-3.08	5.51e-05	0.0018	Prl7b1	prolactin family 7, subfamily b, member 1
17775567	6.41	4.68	3.3	5.53e-05	0.0018	Zfp770	zinc finger protein 770
17731914	2.63	5.58	-7.73	5.57e-05	0.0018	Mmp2	matrix metallopeptidase 2
17869453	4	1.65	5.09	5.57e-05	0.0018
17783651	3.45	5.33	-3.69	5.6e-05	0.0018	Chn2	chimerin 2
17710437	2.36	3.8	-2.72	5.62e-05	0.0018	RGD1562508	similar to hypothetical protein 4930474N05
17840244	3.59	2.43	2.23	5.64e-05	0.0018	Abcd2	ATP-binding cassette, subfamily D (ALD), member 2
17804925	8.52	7.2	2.51	5.66e-05	0.0018	Nadk	NAD kinase
17715807	2.26	3.27	-2.01	5.67e-05	0.0018	Prss16	protease, serine, 16 (thymus)
17751966	4.66	6.51	-3.6	5.73e-05	0.0018	Adgrl2	adhesion G protein-coupled receptor L2
17636104	5.87	3.99	3.68	5.8e-05	0.0019	Ascl3; Tmem9b	achaete-scute family bHLH transcription factor 3; TMEM9 domain family, member B
17839371	6.31	5.29	2.04	5.83e-05	0.0019	Tob2	transducer of ERBB2, 2
17693459	4.69	8.19	-11.34	5.88e-05	0.0019	Cxcl2	chemokine (C-X-C motif) ligand 2
17748826	4.78	3.56	2.33	5.91e-05	0.0019	Trim46	tripartite motif-containing 46
17661096	4.35	6.25	-3.75	5.93e-05	0.0019
17793817	7.31	5.94	2.58	5.96e-05	0.0019	Tada3	transcriptional adaptor 3
17673458	7.29	5.6	3.22	5.96e-05	0.0019	Slc15a4	solute carrier family 15 (oligopeptide transporter), member 4
17792893	9.83	8.77	2.08	5.99e-05	0.0019	Anxa4	annexin A4
17761545	8.2	6.7	2.83	6.01e-05	0.0019	Fam129b	family with sequence similarity 129, member B
17872693	2.87	4.22	-2.56	6.01e-05	0.0019	LOC681066	similar to Ferritin heavy chain (Ferritin H subunit) (Proliferation-inducing gene 15 protein)
17754172	4.93	6.4	-2.78	6.03e-05	0.0019	Pfkl	phosphofructokinase, liver
17881965	5.98	4.53	2.73	6.09e-05	0.0019
17744496	6.99	5.79	2.3	6.13e-05	0.0019	Hmgcr	3-hydroxy-3-methylglutaryl-CoA reductase
17638084	5.9	3.24	6.34	6.17e-05	0.0019	Adam8	ADAM metallopeptidase domain 8
17724176	6.98	5.53	2.74	6.22e-05	0.002	Cxxc1	CXXC finger protein 1
17767766	4.11	2.82	2.44	6.24e-05	0.002	Bpifa1	BPI fold containing family A, member 1
17659305	5.99	4.21	3.45	6.24e-05	0.002	Nle1	notchless homolog 1 (Drosophila)
17728877	2.9	5.75	-7.19	6.25e-05	0.002	Gm10644	predicted gene 10644 [Source:MGI Symbol;Acc:MGI:3704314]
17647889	7.41	6.1	2.48	6.27e-05	0.002	Rnf167	ring finger protein 167
17778370	8.93	7.3	3.09	6.28e-05	0.002	Pdrg1	p53 and DNA damage regulated 1
17765549	3.32	2.1	2.33	6.36e-05	0.002	Trim69	tripartite motif-containing 69
17819275	8.45	7.04	2.65	6.44e-05	0.002	Crip1; LOC690422	cysteine-rich protein 1 (intestinal); hypothetical protein LOC690422
17764266	7.23	5.76	2.78	6.45e-05	0.002	Traf6	TNF receptor-associated factor 6, E3 ubiquitin protein ligase
17647915	7.68	6.41	2.4	6.45e-05	0.002	Kif1c	kinesin family member 1C
17659755	6.99	5.27	3.29	6.45e-05	0.002	Gdpd1	glycerophosphodiester phosphodiesterase domain containing 1
17747431	2.26	3.47	-2.33	6.46e-05	0.002	Nbea	neurobeachin
17811811	9.84	7.74	4.27	6.46e-05	0.002	Minos1	mitochondrial inner membrane organizing system 1
17653046	5.98	4.72	2.39	6.5e-05	0.002	Pgs1	phosphatidylglycerophosphate synthase 1
17694416	5.93	4.21	3.3	6.53e-05	0.002	Rhoh	ras homolog family member H
17799870	6.64	5.16	2.8	6.54e-05	0.002
17720551	6.08	4.14	3.82	6.55e-05	0.002	Asb13	ankyrin repeat and SOCS box-containing 13
17682903	5.98	4.05	3.82	6.56e-05	0.002	Dusp10	dual specificity phosphatase 10
17818489	3.98	5.94	-3.88	6.67e-05	0.002
17818501	3.98	5.94	-3.88	6.67e-05	0.002
17818507	3.98	5.94	-3.88	6.67e-05	0.002
17818513	3.98	5.94	-3.88	6.67e-05	0.002
17818519	3.98	5.94	-3.88	6.67e-05	0.002
17818531	3.98	5.94	-3.88	6.67e-05	0.002
17818537	3.98	5.94	-3.88	6.67e-05	0.002
17818547	3.98	5.94	-3.88	6.67e-05	0.002
17818553	3.98	5.94	-3.88	6.67e-05	0.002
17818563	3.98	5.94	-3.88	6.67e-05	0.002
17818577	3.98	5.94	-3.88	6.67e-05	0.002
17818581	3.98	5.94	-3.88	6.67e-05	0.002
17818587	3.98	5.94	-3.88	6.67e-05	0.002
17818589	3.98	5.94	-3.88	6.67e-05	0.002
17818593	3.98	5.94	-3.88	6.67e-05	0.002
17818599	3.98	5.94	-3.88	6.67e-05	0.002
17818603	3.98	5.94	-3.88	6.67e-05	0.002
17818609	3.98	5.94	-3.88	6.67e-05	0.002
17748073	5.08	7.38	-4.94	6.68e-05	0.002	Rapgef2	Rap guanine nucleotide exchange factor (GEF) 2
17637346	7.67	6.63	2.06	6.69e-05	0.002	Pagr1; Mvp	Paxip1-associated glutamate-rich protein 1; major vault protein
17765626	8.18	7.14	2.05	6.72e-05	0.002	Sqrdl	sulfide quinone reductase-like (yeast)
17830847	5.86	4.1	3.38	6.73e-05	0.002	Sgsm3	small G protein signaling modulator 3
17685636	7.6	6.54	2.09	6.86e-05	0.0021	Fam20b	family with sequence similarity 20, member B
17865356	6.75	5.41	2.54	6.87e-05	0.0021	Pecr	peroxisomal trans-2-enoyl-CoA reductase
17808170	6.45	5.08	2.59	6.87e-05	0.0021	Megf9	multiple EGF-like-domains 9
17650720	7.59	6.42	2.25	6.9e-05	0.0021	Psmb3	proteasome subunit beta 3
17712019	1.79	2.89	-2.15	6.9e-05	0.0021	Micu3	mitochondrial calcium uptake family, member 3
17694422	5.18	6.41	-2.35	6.91e-05	0.0021	N4bp2	NEDD4 binding protein 2
17819788	6	7.63	-3.09	6.92e-05	0.0021	Map4k3	mitogen-activated protein kinase kinase kinase kinase 3
17780457	6.12	4.37	3.38	6.94e-05	0.0021	Prkag2	protein kinase, AMP-activated, gamma 2 non-catalytic subunit
17676215	4.88	3.53	2.54	7e-05	0.0021	Amz1	archaelysin family metallopeptidase 1
17837007	9.16	7.52	3.13	7.08e-05	0.0021	Azin1	antizyme inhibitor 1
17619369	4.18	5.7	-2.87	7.1e-05	0.0021	Ppfibp2	PTPRF interacting protein, binding protein 2 (liprin beta 2)
17697820	1.97	4.57	-6.09	7.1e-05	0.0021	LOC102550211; LOC102554581; LOC103690356	disks large homolog 5-like
17704254	5.64	3.32	4.98	7.12e-05	0.0021	Pdlim2	PDZ and LIM domain 2
17833045	4.35	2.65	3.25	7.18e-05	0.0021	Suox	sulfite oxidase
17809765	4.77	3.72	2.08	7.2e-05	0.0022	Dph2	DPH2 homolog
17714890	4.41	2.46	3.86	7.21e-05	0.0022	Mirlet7f-1	microRNA let-7f-1
17785146	7.25	5.8	2.73	7.23e-05	0.0022	Fam136a	family with sequence similarity 136, member A
17716664	7	5.31	3.22	7.28e-05	0.0022	Pfkp	phosphofructokinase, platelet
17777184	5.43	7.94	-5.68	7.32e-05	0.0022	Il1a	interleukin 1 alpha
17882295	5.06	3.93	2.19	7.35e-05	0.0022
17751533	6.01	7.68	-3.18	7.39e-05	0.0022	Nfkb1	nuclear factor of kappa light polypeptide gene enhancer in B-cells 1
17635622	1.87	3.33	-2.75	7.4e-05	0.0022	Hbg1	hemoglobin, gamma A
17724722	6.23	4.39	3.58	7.4e-05	0.0022	Fundc2	FUN14 domain containing 2
17802937	5.72	4.17	2.92	7.4e-05	0.0022	Paqr7	progestin and adipoQ receptor family member VII
17731681	6.14	7.45	-2.49	7.45e-05	0.0022	Herpud1	homocysteine-inducible, endoplasmic reticulum stress-inducible, ubiquitin-like domain member 1
17853912	6.4	8.03	-3.09	7.54e-05	0.0022	Tcf12	transcription factor 12
17785294	5.28	4.03	2.39	7.55e-05	0.0022	Hmces	5-hydroxymethylcytosine (hmC) binding, ES cell-specific
17623359	4.05	5.6	-2.92	7.62e-05	0.0022	Ehd1	EH-domain containing 1
17872069	5.21	3.87	2.54	7.63e-05	0.0022	Prps2	phosphoribosyl pyrophosphate synthetase 2
17668426	5.92	4.53	2.63	7.63e-05	0.0022	Dcbld2	discoidin, CUB and LCCL domain containing 2
17831937	2.35	4.15	-3.5	7.63e-05	0.0022	Tmem117	transmembrane protein 117
17671562	5.74	3.67	4.19	7.83e-05	0.0023	Slc46a3	solute carrier family 46, member 3
17879692	6.57	5.07	2.83	7.88e-05	0.0023	RGD1561481	similar to ubiquitin specific protease 12
17665709	10.37	9.24	2.19	7.92e-05	0.0023	Atp6v1a	ATPase, H+ transporting, lysosomal V1 subunit A
17622517	7.67	9.42	-3.34	7.93e-05	0.0023	Cd81	Cd81 molecule
17654455	4.48	3.05	2.7	8e-05	0.0023	Rab26; Traf7	RAB26, member RAS oncogene family; TNF receptor-associated factor 7, E3 ubiquitin protein ligase
17733052	7.05	5.53	2.87	8e-05	0.0023	Fhod1	formin homology 2 domain containing 1
17759855	7.05	5.66	2.62	8.09e-05	0.0024	Anapc2	anaphase promoting complex subunit 2
17697815	2.21	4.54	-5.02	8.09e-05	0.0024	LOC498465; LOC102550211; LOC102557374; LOC102554581; LOC103690356	similar to RIKEN cDNA 1700001F09; disks large homolog 5-like
17628637	7.47	5.76	3.26	8.1e-05	0.0024	Mpc1	mitochondrial pyruvate carrier 1
17827650	5.64	6.94	-2.46	8.13e-05	0.0024	Fgd6	FYVE, RhoGEF and PH domain containing 6
17697593	3.59	4.97	-2.61	8.19e-05	0.0024	LOC361016; 4930452B06Rik	similar to RIKEN cDNA 4933406L09; RIKEN cDNA 4930452B06 gene [Source:MGI Symbol;Acc:MGI:1926154]
17762924	6.04	7.46	-2.67	8.23e-05	0.0024	Pdk1	pyruvate dehydrogenase kinase, isozyme 1
17663090	7.69	5.6	4.26	8.24e-05	0.0024	Cd300le	Cd300 molecule-like family member E
17815343	4.24	5.44	-2.3	8.28e-05	0.0024	Cog5	component of oligomeric golgi complex 5
17854433	7.34	5.68	3.16	8.34e-05	0.0024	Me1	malic enzyme 1, NADP(+)-dependent, cytosolic
17833486	7.83	6.18	3.13	8.35e-05	0.0024	Dapk3	death-associated protein kinase 3
17632708	6.6	3.4	9.19	8.39e-05	0.0024
17825345	8.11	9.28	-2.24	8.42e-05	0.0024	Pdia6	protein disulfide isomerase family A, member 6
17691174	5.49	3.28	4.64	8.43e-05	0.0024
17778405	7.55	6.19	2.56	8.45e-05	0.0024	Commd7	COMM domain containing 7
17816241	2.82	4.05	-2.35	8.49e-05	0.0024	Klhdc1	kelch domain containing 1
17650476	2.05	3.61	-2.95	8.51e-05	0.0024	Gip	gastric inhibitory polypeptide
17863691	6.71	5.63	2.11	8.51e-05	0.0024	Bend6	BEN domain containing 6
17860557	6.1	4.36	3.34	8.57e-05	0.0025	Zfand2b	zinc finger, AN1 type domain 2B
17861616	3.06	5.09	-4.09	8.64e-05	0.0025	Klhl30	kelch-like family member 30
17868566	2.31	4.71	-5.28	8.69e-05	0.0025
17787711	7.99	6.67	2.48	8.73e-05	0.0025	Cdkn1b	cyclin-dependent kinase inhibitor 1B
17621323	4.85	3.2	3.13	8.76e-05	0.0025	RGD1563285	similar to RIKEN cDNA 1700022C21
17656378	3.36	4.68	-2.5	8.78e-05	0.0025	Hand1	heart and neural crest derivatives expressed 1
17659747	7.97	6.34	3.09	8.82e-05	0.0025	Ypel2	yippee-like 2
17838842	2.5	4.41	-3.74	8.82e-05	0.0025	Rbfox2	RNA binding protein, fox-1 homolog (C. elegans) 2
17788929	5.95	7.69	-3.35	8.89e-05	0.0025	Sema3c	sema domain, immunoglobulin domain (Ig), short basic domain, secreted, (semaphorin) 3C
17708599	6.65	5.49	2.24	8.91e-05	0.0025	Ddhd2	DDHD domain containing 2
17802720	6.3	4.61	3.22	8.96e-05	0.0025	Wdtc1	WD and tetratricopeptide repeats 1
17868576	2	3.02	-2.02	9.14e-05	0.0026	LOC102550211; LOC102554581; LOC103690356	disks large homolog 5-like
17710822	6.79	5.17	3.06	9.19e-05	0.0026	Map1s	microtubule-associated protein 1S
17610363	4.03	2.53	2.82	9.36e-05	0.0026	LOC102547056	retinoic acid early-inducible protein 1-gamma-like
17779084	9.54	8.02	2.86	9.49e-05	0.0027	Oser1	oxidative stress responsive serine-rich 1
17792274	6.37	4.46	3.76	9.56e-05	0.0027	Vamp5	vesicle-associated membrane protein 5
17831371	6.73	8.12	-2.62	9.75e-05	0.0028	Atxn10	ataxin 10
17817298	5.7	4.53	2.26	9.75e-05	0.0028	RGD1307704	similar to RIKEN cDNA 2410016O06
17831195	7.72	6.48	2.36	9.78e-05	0.0028	Pacsin2	protein kinase C and casein kinase substrate in neurons 2
17741644	2.45	3.72	-2.42	9.81e-05	0.0028	Ppm1j	protein phosphatase, Mg2+/Mn2+ dependent, 1J
17620538	4.17	6.39	-4.64	9.82e-05	0.0028	Il4r	interleukin 4 receptor
17614356	6.86	5.35	2.86	9.84e-05	0.0028	Cic	capicua transcriptional repressor
17726616	2.51	4.29	-3.44	9.87e-05	0.0028
17760225	6.11	4.9	2.31	9.88e-05	0.0028	Zmynd19	zinc finger, MYND-type containing 19
17720573	5.36	4.31	2.06	9.89e-05	0.0028	Ankrd16	ankyrin repeat domain 16
17665083	6.5	5.3	2.31	9.99e-05	0.0028	Crybg3	beta-gamma crystallin domain containing 3
17659230	4.65	6.21	-2.96	0.0001	0.0028	Myo1d	myosin ID
17794216	2.65	3.94	-2.45	0.0001	0.0028	Zfp9	zinc finger protein 9
17855374	5.98	4.17	3.51	0.0001	0.0028	Parp3	poly (ADP-ribose) polymerase family, member 3
17752019	5.86	3.7	4.45	0.0001	0.0029	Gipc2	GIPC PDZ domain containing family, member 2
17809508	8.24	7.04	2.3	0.0001	0.0029	Mast2	microtubule associated serine/threonine kinase 2
17797848	6.66	5.13	2.88	0.0001	0.0029	Rragd	Ras-related GTP binding D
17795013	6	4.63	2.59	0.0001	0.0029	Ltbr	lymphotoxin beta receptor (TNFR superfamily, member 3)
17774846	9.19	8.09	2.14	0.0001	0.0029	Api5	apoptosis inhibitor 5
17756503	3.63	5	-2.6	0.0001	0.0029
17735993	6.79	5.38	2.65	0.0001	0.0029	Hmgcs1	3-hydroxy-3-methylglutaryl-CoA synthase 1 (soluble)
17641738	2.87	4.35	-2.79	0.0001	0.0029	Ppp1r3c	protein phosphatase 1, regulatory subunit 3C
17794096	8.23	6.65	2.99	0.0001	0.0029	Rassf4	Ras association (RalGDS/AF-6) domain family member 4
17619555	2.8	4.69	-3.71	0.0001	0.0029	Adm	adrenomedullin
17719241	1.89	3.84	-3.88	0.0001	0.0029	Prl4a1	prolactin family 4, subfamily a, member 1
17646693	4.08	1.99	4.26	0.0001	0.0029
17712865	6.02	4.83	2.28	0.0001	0.0029	Fbxo25	F-box protein 25
17658251	5.91	4.6	2.48	0.0001	0.0029	Dhx33	DEAH (Asp-Glu-Ala-His) box polypeptide 33
17616075	4.88	6.66	-3.43	0.0001	0.003	Napsa	napsin A aspartic peptidase
17727714	8.39	7.13	2.39	0.0001	0.003	Got2	glutamic-oxaloacetic transaminase 2, mitochondrial
17679786	5.9	7.65	-3.35	0.0001	0.003	R3hdm1	R3H domain containing 1
17752416	7.64	5.95	3.23	0.0001	0.003	Rpp21	ribonuclease P/MRP 21 subunit
17784631	1.85	3.14	-2.45	0.0001	0.003	Lrrtm4	leucine rich repeat transmembrane neuronal 4
17635333	7.92	6.36	2.95	0.0001	0.003	P2ry2	purinergic receptor P2Y, G-protein coupled, 2
17669997	6.39	5.09	2.46	0.0001	0.003	Il1rap	interleukin 1 receptor accessory protein
17613244	3.4	5.35	-3.86	0.0001	0.003	Cdc42ep5	CDC42 effector protein (Rho GTPase binding) 5
17748644	5.78	3.8	3.96	0.0001	0.003	Rhbg	Rh family, B glycoprotein
17856251	8.18	6.9	2.42	0.0001	0.0031	Tgfbr2	transforming growth factor, beta receptor 2
17863729	6.74	8.53	-3.46	0.0001	0.0031	Uggt1	UDP-glucose glycoprotein glucosyltransferase 1
17817475	8.3	7.2	2.15	0.0001	0.0031	Dlst	dihydrolipoamide S-succinyltransferase (E2 component of 2-oxo-glutarate complex)
17846922	5.75	7.13	-2.61	0.0001	0.0031	Stag1	stromal antigen 1
17635257	4.65	3.63	2.02	0.0001	0.0031	Dnajb13	DnaJ (Hsp40) homolog, subfamily B, member 13
17617396	5.75	7.11	-2.58	0.0001	0.0031	Chsy1	chondroitin sulfate synthase 1
17652361	5.27	7.6	-5.02	0.0001	0.0031	Kcnj2	potassium channel, inwardly rectifying subfamily J, member 2
17642279	6.39	4.93	2.74	0.0001	0.0031	Marveld1	MARVEL domain containing 1
17719562	7.33	5.85	2.8	0.0001	0.0031	Zscan12	zinc finger and SCAN domain containing 12
17881379	5.63	4.08	2.94	0.0001	0.0031
17708216	6.37	5	2.58	0.0001	0.0031	Lonrf1	LON peptidase N-terminal domain and ring finger 1
17731745	10.68	9.27	2.66	0.0001	0.0032	Mt1a	metallothionein 1a
17748745	5.3	3.88	2.67	0.0001	0.0032	Syt11	synaptotagmin XI
17697757	2.02	3.07	-2.07	0.0001	0.0032	LOC102554774	disks large homolog 5-like
17869990	2.02	3.07	-2.07	0.0001	0.0032	LOC102550211; LOC102554774	disks large homolog 5-like
17768668	2.91	4.3	-2.63	0.0001	0.0032	Tox2	TOX high mobility group box family member 2
17721306	5.51	4.09	2.67	0.0001	0.0032	Mtcp1	mature T-cell proliferation 1
17826994	6.27	7.67	-2.64	0.0001	0.0032	Pram1	PML-RARA regulated adaptor molecule 1
17874607	6.82	5.4	2.68	0.0001	0.0032	Slc9a6	solute carrier family 9, subfamily A (NHE6, cation proton antiporter 6), member 6
17849414	8.89	7.78	2.15	0.0001	0.0032	Birc2	baculoviral IAP repeat-containing 2
17651104	6.19	3.98	4.63	0.0001	0.0033	Stat5a	signal transducer and activator of transcription 5A
17821561	3.64	5.15	-2.85	0.0001	0.0033	Hdac9	histone deacetylase 9
17614873	8.21	7.04	2.24	0.0001	0.0033	Paf1	PAF1 homolog, Paf1/RNA polymerase II complex component
17813143	3.12	4.79	-3.18	0.0001	0.0033	Tnfrsf14	tumor necrosis factor receptor superfamily, member 14
17810834	4.62	3.38	2.36	0.0001	0.0033	Lck	LCK proto-oncogene, Src family tyrosine kinase
17719280	1.83	3.84	-4.02	0.0001	0.0033	Prl6a1	prolactin family 6, subfamily a, member 1
17818475	1.89	2.91	-2.03	0.0001	0.0033
17818535	1.89	2.91	-2.03	0.0001	0.0033
17757316	8.61	7.53	2.11	0.0001	0.0033	Mtch1	mitochondrial carrier 1
17769248	4.58	2.97	3.05	0.0001	0.0033	Fam210b	family with sequence similarity 210, member B
17768262	3.13	4.46	-2.5	0.0001	0.0033	Src	SRC proto-oncogene, non-receptor tyrosine kinase
17796654	5.75	4.51	2.35	0.0001	0.0033	Pex26	peroxisomal biogenesis factor 26
17792277	10.91	9.58	2.52	0.0001	0.0033	Vamp8	vesicle-associated membrane protein 8
17779429	5.58	7.33	-3.35	0.0001	0.0033	Zmynd8	zinc finger, MYND-type containing 8
17743093	8.95	7.87	2.12	0.0001	0.0033	Eif4e	eukaryotic translation initiation factor 4E
17869572	2.85	1.33	2.85	0.0001	0.0033
17749165	1.77	3.55	-3.45	0.0001	0.0034	LOC102552651; LOC102552940	small proline-rich protein 2H-like
17747294	2.92	4.8	-3.66	0.0001	0.0034	Maml3	mastermind-like transcriptional coactivator 3
17878725	2.98	6.24	-9.61	0.0001	0.0034	Tspan6	tetraspanin 6
17704991	8.51	7.41	2.14	0.0001	0.0034	Fbxl3	F-box and leucine-rich repeat protein 3
17795541	5.42	2.61	7.04	0.0001	0.0034	Ly49si2; LOC690097; Ly49si3; LOC103692265	immunoreceptor Ly49si2; similar to immunoreceptor Ly49si3; immunoreceptor Ly49si3; killer cell lectin-like receptor 4
17628457	4.9	3	3.75	0.0001	0.0034
17759158	7.07	5.76	2.49	0.0001	0.0034	Gtf3c6	general transcription factor IIIC, polypeptide 6, alpha
17620772	6.33	4.91	2.68	0.0001	0.0034	LOC308990	hypothetical protein LOC308990
17613048	5.99	3.81	4.52	0.0001	0.0034	Tmem238	transmembrane protein 238
17613930	2.6	4.31	-3.27	0.0001	0.0034	Dmwd	dystrophia myotonica, WD repeat containing
17677975	9.95	8.63	2.51	0.0001	0.0034	Ppp1cc	protein phosphatase 1, catalytic subunit, gamma isozyme
17646003	6.96	5.04	3.79	0.0001	0.0034	G3bp1	GTPase activating protein (SH3 domain) binding protein 1
17749357	9.27	7.83	2.71	0.0001	0.0034	Psmd4	proteasome 26S subunit, non-ATPase 4
17719938	3.92	5.59	-3.17	0.0001	0.0034	Bambi	BMP and activin membrane-bound inhibitor
17687684	7.25	5.97	2.42	0.0001	0.0034	Diexf	digestive organ expansion factor homolog (zebrafish)
17819839	4.28	6.08	-3.48	0.0001	0.0035	Slc8a1	solute carrier family 8 (sodium/calcium exchanger), member 1
17819187	2.52	4.59	-4.2	0.0001	0.0035	Pld4	phospholipase D family, member 4
17715279	7.76	5.91	3.6	0.0001	0.0035	Eci3	enoyl-Coenzyme A delta isomerase 3
17816575	6.09	7.37	-2.43	0.0001	0.0035	Mnat1	MNAT CDK-activating kinase assembly factor 1
17670177	8.39	9.5	-2.16	0.0001	0.0035	Dnajb11	DnaJ (Hsp40) homolog, subfamily B, member 11
17686515	4.65	3.34	2.48	0.0001	0.0035	Fcrlb	Fc receptor-like B
17715737	3.61	5.33	-3.3	0.0001	0.0036	Hist1h1a	histone cluster 1, H1a
17676342	6.21	4.75	2.75	0.0001	0.0036	Sun1	Sad1 and UNC84 domain containing 1
17882267	8.14	6.93	2.3	0.0001	0.0036
17630069	2.93	4.97	-4.14	0.0001	0.0036	Arhgap35	Rho GTPase activating protein 35
17821719	2.66	3.76	-2.14	0.0001	0.0036	Stxbp6	syntaxin binding protein 6 (amisyn)
17715476	3.46	5.08	-3.07	0.0001	0.0036	Cdkal1	CDK5 regulatory subunit associated protein 1-like 1
17720784	3.88	2.4	2.8	0.0001	0.0036	Phyh	phytanoyl-CoA 2-hydroxylase
17779226	3.65	2.14	2.84	0.0001	0.0037	Wfdc6a	WAP four-disulfide core domain 6A
17641466	7.76	6.46	2.46	0.0001	0.0037	Ermp1	endoplasmic reticulum metallopeptidase 1
17729332	2.48	3.71	-2.35	0.0001	0.0037	Nol3	nucleolar protein 3 (apoptosis repressor with CARD domain)
17870609	4.51	6.24	-3.32	0.0001	0.0037	2006-09-01	septin 6
17630390	3.09	5.33	-4.73	0.0001	0.0037	Bcl3	B-cell CLL/lymphoma 3
17691831	3.52	2.32	2.31	0.0001	0.0037
17662317	5.76	4.23	2.9	0.0001	0.0037	LOC100912866	uncharacterized LOC100912866 [Source:RGD Symbol;Acc:6485379]
17683183	7.45	5.52	3.8	0.0001	0.0037	Tmem206	transmembrane protein 206
17636187	5.34	7.41	-4.21	0.0001	0.0038	Sbf2	SET binding factor 2
17744126	7.9	6.42	2.78	0.0001	0.0038	Zcchc9	zinc finger, CCHC domain containing 9
17792498	4.91	3.86	2.06	0.0001	0.0038
17865301	8.56	10.92	-5.15	0.0002	0.0038	Fn1	fibronectin 1
17740610	5.96	4.68	2.44	0.0002	0.0038	Them4	thioesterase superfamily member 4
17701595	2.56	4.07	-2.85	0.0002	0.0039	LOC102554774	disks large homolog 5-like
17879358	2.69	4.67	-3.94	0.0002	0.0039	Mir351	microRNA 351
17654541	6.32	4.42	3.73	0.0002	0.0039	Tbl3	transducin (beta)-like 3
17876652	5.55	3.97	2.99	0.0002	0.0039	Nxt2	nuclear transport factor 2-like export factor 2
17697751	2.3	3.98	-3.19	0.0002	0.0039	LOC498465; LOC102557374	similar to RIKEN cDNA 1700001F09; disks large homolog 5-like
17869998	2.3	3.98	-3.19	0.0002	0.0039	LOC498465; LOC102554774	similar to RIKEN cDNA 1700001F09; disks large homolog 5-like
17869205	2.18	3.67	-2.81	0.0002	0.0039	Catsperd	catsper channel auxiliary subunit delta
17757597	7.47	6.41	2.09	0.0002	0.0039	Ube2g2	ubiquitin-conjugating enzyme E2G 2
17869418	3.56	2.12	2.72	0.0002	0.0039	LOC103690177	uncharacterized LOC103690177
17653725	2.36	3.63	-2.41	0.0002	0.0039	Rpl39l	ribosomal protein L39-like
17663412	4.85	3.55	2.46	0.0002	0.004	Fbf1	Fas (TNFRSF6) binding factor 1
17877200	7.43	5.49	3.83	0.0002	0.004
17756643	5.59	3.91	3.2	0.0002	0.004	Prrt1	proline-rich transmembrane protein 1
17707107	6.91	5.79	2.18	0.0002	0.004
17741018	4.65	6	-2.55	0.0002	0.0041	Lix1l	Lix1-like
17731606	3.29	6.58	-9.74	0.0002	0.0041	Ccl22	chemokine (C-C motif) ligand 22
17708414	11.07	8.98	4.25	0.0002	0.0041
17639715	7.04	5.75	2.45	0.0002	0.0041	Fam89b	family with sequence similarity 89, member B
17862599	8.39	9.94	-2.93	0.0002	0.0042	Trem1	triggering receptor expressed on myeloid cells 1
17764374	3.39	4.71	-2.49	0.0002	0.0042	Lmo2	LIM domain only 2
17670406	4.49	3.36	2.2	0.0002	0.0042	Ece2	endothelin-converting enzyme 2
17811503	4.63	3.35	2.42	0.0002	0.0042	Nipal3	NIPA-like domain containing 3
17689957	3.17	4.23	-2.09	0.0002	0.0042	LOC498368	similar to RIKEN cDNA 0610040J01
17857086	3.24	4.85	-3.05	0.0002	0.0043	Rftn1	raftlin lipid raft linker 1
17723849	2.44	4.71	-4.81	0.0002	0.0043	Zfp532	zinc finger protein 532
17648985	3.76	6.2	-5.4	0.0002	0.0043	Nos2	nitric oxide synthase 2, inducible
17781961	1.77	2.8	-2.03	0.0002	0.0043	Lep	leptin
17818321	4.55	5.71	-2.23	0.0002	0.0044	Evl	Enah/Vasp-like
17639402	5.07	3.99	2.12	0.0002	0.0044	Peli3	pellino E3 ubiquitin protein ligase family member 3
17718640	4.12	2.88	2.38	0.0002	0.0044	Mir3596d	microRNA 3596d
17811090	6.51	4.78	3.32	0.0002	0.0044	Gpatch3	G patch domain containing 3
17699789	6.69	5.61	2.11	0.0002	0.0044	Kctd9	potassium channel tetramerization domain containing 9
17701689	2.6	5.12	-5.75	0.0002	0.0044	Fermt2	fermitin family member 2
17612385	2.25	3.84	-3.01	0.0002	0.0045	LOC688452	hypothetical protein LOC688452
17869137	5.9	4.55	2.54	0.0002	0.0045	Alkbh7	alkB homolog 7
17852276	5.92	7.41	-2.81	0.0002	0.0045	Tex12	testis expressed 12
17674085	8.8	7.24	2.94	0.0002	0.0045	Aldh2	aldehyde dehydrogenase 2 family (mitochondrial)
17881427	6.65	5.59	2.08	0.0002	0.0045
17788534	7.8	6.54	2.4	0.0002	0.0045	Nub1	negative regulator of ubiquitin-like proteins 1
17689862	8.03	9.2	-2.25	0.0002	0.0045	Smim14	small integral membrane protein 14
17818449	1.88	3.75	-3.65	0.0002	0.0045
17750632	5.58	3.26	4.97	0.0002	0.0045
17736496	5.54	4.18	2.57	0.0002	0.0045	Amacr	alpha-methylacyl-CoA racemase
17680515	6.54	5.31	2.34	0.0002	0.0045	Ddx59	DEAD (Asp-Glu-Ala-Asp) box polypeptide 59
17837485	7.07	5.35	3.3	0.0002	0.0045	Fbxo32	F-box protein 32
17823999	2.54	3.83	-2.44	0.0002	0.0046	Asb2	ankyrin repeat and SOCS box-containing 2
17678177	2.65	4.36	-3.29	0.0002	0.0046	Oas1b	2-5 oligoadenylate synthetase 1B
17651641	8.53	6.89	3.12	0.0002	0.0046	Hexim1	hexamethylene bis-acetamide inducible 1
17846440	5.59	6.65	-2.07	0.0002	0.0046	Nt5e	5 nucleotidase, ecto
17686443	4.42	5.91	-2.82	0.0002	0.0046	Uap1	UDP-N-acetylglucosamine pyrophosphorylase 1
17778196	2.65	4.2	-2.91	0.0002	0.0046	Ninl	ninein-like
17804162	6.74	5.58	2.24	0.0002	0.0046	Mad2l2	MAD2 mitotic arrest deficient-like 2 (yeast)
17828753	6.42	4.93	2.82	0.0002	0.0047	Zbtb39	zinc finger and BTB domain containing 39
17817824	2.36	3.38	-2.02	0.0002	0.0047	Ttc8	tetratricopeptide repeat domain 8
17617612	8.04	6.95	2.12	0.0002	0.0047	Abhd2	abhydrolase domain containing 2
17874015	5.16	3.8	2.58	0.0002	0.0048	LOC102552920	armadillo repeat-containing X-linked protein 5-like
17769392	5.77	4.71	2.09	0.0002	0.0048	Npepl1	aminopeptidase-like 1
17708839	7.72	6.08	3.12	0.0002	0.0048	Gpat4	glycerol-3-phosphate acyltransferase 4
17839278	6.44	4.44	4.01	0.0002	0.0049	Rps19bp1	ribosomal protein S19 binding protein 1
17755179	5.19	3.57	3.08	0.0002	0.0049	Msl3l2	male-specific lethal 3-like 2 (Drosophila)
17852624	2.66	3.79	-2.18	0.0002	0.0049
17841529	6.12	5.01	2.16	0.0002	0.005	Aaas	achalasia, adrenocortical insufficiency, alacrimia
17664780	5.65	3.91	3.33	0.0002	0.005	Cbr3	carbonyl reductase 3
17772095	7.99	6.85	2.2	0.0002	0.005	Mmadhc	methylmalonic aciduria (cobalamin deficiency) cblD type, with homocystinuria
17848580	5.8	3.86	3.85	0.0002	0.005	Snrk	SNF related kinase
17747536	7.75	8.82	-2.09	0.0002	0.0051	Serp1	stress-associated endoplasmic reticulum protein 1
17661611	3.93	2.74	2.29	0.0002	0.0051	Plekhh3	pleckstrin homology domain containing, family H (with MyTH4 domain) member 3
17768937	5.89	4.71	2.27	0.0002	0.0051	Pcif1	PDX1 C-terminal inhibiting factor 1
17846390	3.89	2.37	2.86	0.0002	0.0051	Rwdd2a	RWD domain containing 2A
17794646	6.38	8.07	-3.24	0.0002	0.0051	C3ar1	complement component 3a receptor 1
17686801	6.8	4.5	4.91	0.0002	0.0051	Slamf8	SLAM family member 8
17667934	6.23	5.13	2.14	0.0002	0.0051	Gart	phosphoribosylglycinamide formyltransferase
17678226	6.97	5.73	2.35	0.0002	0.0052	Ddx54	DEAD (Asp-Glu-Ala-Asp) box polypeptide 54
17775569	3.66	5.33	-3.19	0.0002	0.0052	Dph6	diphthamine biosynthesis 6
17713409	7.4	6.15	2.37	0.0002	0.0052	Usp19	ubiquitin specific peptidase 19
17780050	7.39	6.36	2.04	0.0002	0.0052	Ythdf1	YTH N(6)-methyladenosine RNA binding protein 1
17612090	3.95	5.2	-2.38	0.0002	0.0053	Mllt4	myeloid/lymphoid or mixed-lineage leukemia; translocated to, 4
17713375	2.91	4.85	-3.84	0.0002	0.0053	Lamb2	laminin, beta 2
17862660	3.23	4.76	-2.88	0.0002	0.0053	RGD1561662	similar to AI661453 protein
17644034	7.18	5.07	4.32	0.0002	0.0054	Zfp597	zinc finger protein 597
17715008	6.97	5.57	2.65	0.0002	0.0054	Mcur1	mitochondrial calcium uniporter regulator 1
17622730	7.14	6.04	2.14	0.0002	0.0054	Chka	choline kinase alpha
17749954	10.31	9.1	2.32	0.0002	0.0054	Atp1a1	ATPase, Na+/K+ transporting, alpha 1 polypeptide
17826832	5.15	3.64	2.86	0.0002	0.0054	Zfp472	zinc finger protein 472
17825993	6.96	5.09	3.67	0.0002	0.0054	Gna15	guanine nucleotide binding protein, alpha 15
17727256	5.24	3.52	3.29	0.0002	0.0054	Rbfa	ribosome binding factor A
17879910	8.23	7.02	2.32	0.0002	0.0054	Renbp	renin binding protein
17802808	6.87	5.52	2.54	0.0002	0.0055	Themis2	thymocyte selection associated family member 2
17656010	4.09	2.75	2.54	0.0002	0.0055	Jade2	jade family PHD finger 2
17642902	5.4	4.3	2.15	0.0002	0.0055	Gpam	glycerol-3-phosphate acyltransferase, mitochondrial
17852066	9.16	7.42	3.34	0.0002	0.0055	Sidt2	SID1 transmembrane family, member 2
17610500	7.24	6.05	2.29	0.0002	0.0055	Fbxo30	F-box protein 30
17874036	1.86	4.16	-4.9	0.0002	0.0055	Bex4	brain expressed, X-linked 4
17825699	7.66	6.51	2.22	0.0002	0.0055	Rnf41	ring finger protein 41
17839876	5.42	4.39	2.04	0.0002	0.0055	Tubgcp6	tubulin, gamma complex associated protein 6
17816259	7.86	6.62	2.35	0.0002	0.0055	Klhdc2	kelch domain containing 2
17646304	7.38	6	2.61	0.0002	0.0056	RGD1304587	similar to RIKEN cDNA 2310033P09
17858135	7.78	6.67	2.15	0.0002	0.0056	Rab23	RAB23, member RAS oncogene family
17779688	6.96	5.8	2.24	0.0002	0.0056	Zfp217	zinc finger protein 217
17662098	5.81	4.47	2.54	0.0002	0.0056	Arhgap27	Rho GTPase activating protein 27
17826511	7.04	5.41	3.1	0.0002	0.0057	Polr2e	polymerase (RNA) II (DNA directed) polypeptide E
17745318	7.32	8.67	-2.54	0.0002	0.0057	Ndufs4	NADH dehydrogenase (ubiquinone) Fe-S protein 4
17698541	2.85	4.31	-2.75	0.0003	0.0057
17733736	6.12	4.66	2.75	0.0003	0.0058	Tmem170a	transmembrane protein 170A
17733134	7.19	5.8	2.62	0.0003	0.0058	Acd	adrenocortical dysplasia homolog (mouse)
17833777	5.3	3.28	4.05	0.0003	0.0058	Efna2	ephrin A2
17813923	2.81	1.79	2.03	0.0003	0.0058	Epcam	epithelial cell adhesion molecule
17850232	6.81	5.18	3.08	0.0003	0.0058	S1pr2	sphingosine-1-phosphate receptor 2
17718616	6.45	4.95	2.83	0.0003	0.0058	Bicd2	bicaudal D homolog 2 (Drosophila)
17616697	5.94	4.19	3.34	0.0003	0.0059	Tmem86a	transmembrane protein 86A
17803090	7.15	6.08	2.1	0.0003	0.0059	Hmgcl	3-hydroxymethyl-3-methylglutaryl-CoA lyase
17881587	4.15	5.9	-3.37	0.0003	0.0059
17686414	6.13	4.26	3.66	0.0003	0.0059	Hsd17b7	hydroxysteroid (17-beta) dehydrogenase 7
17865053	6.05	7.52	-2.77	0.0003	0.0059	Klf7	Kruppel-like factor 7 (ubiquitous)
17809165	5.41	4.22	2.29	0.0003	0.0059	Scp2	sterol carrier protein 2
17812395	7.38	6.07	2.47	0.0003	0.0059	Tnfrsf1b	tumor necrosis factor receptor superfamily, member 1b
17744691	3.05	4.73	-3.21	0.0003	0.0059	Map1b	microtubule-associated protein 1B
17645398	4.66	3.4	2.4	0.0003	0.0059	Scgb3a1	secretoglobin, family 3A, member 1
17628650	7.25	6.21	2.06	0.0003	0.0059	Fgfr1op	Fgfr1 oncogene partner
17868068	3.08	1.98	2.14	0.0003	0.0059	LOC685989; LOC689453; LOC501467; LOC679730; LOC367485	hypothetical protein LOC685989; hypothetical protein LOC689453; similar to spermatogenesis associated glutamate (E)-rich protein 4d; hypothetical protein LOC679730; similar to spermatogenesis associated glutamate (E)-rich protein 4d [Source:RGD Symbol;Acc:1588462]
17717992	2.99	4.24	-2.37	0.0003	0.0059	Tgfbi	transforming growth factor, beta induced
17683450	7.12	5.27	3.61	0.0003	0.0059	Kdsr	3-ketodihydrosphingosine reductase
17705239	2.46	4.29	-3.56	0.0003	0.0059	Abcc4	ATP-binding cassette, subfamily C (CFTR/MRP), member 4
17828810	2.82	4.07	-2.38	0.0003	0.0059	Cpq	carboxypeptidase Q
17707007	6.62	5.56	2.08	0.0003	0.0059	Ccdc124	coiled-coil domain containing 124
17768712	6.71	4.94	3.42	0.0003	0.006	Ttpal	tocopherol (alpha) transfer protein-like
17834418	7.08	6	2.11	0.0003	0.006	2002-03-01	membrane-associated ring finger (C3HC4) 2, E3 ubiquitin protein ligase
17749432	6.31	4.36	3.86	0.0003	0.006	Prune	prune exopolyphosphatase
17664254	5.82	6.87	-2.08	0.0003	0.006	Gbe1	glucan (1,4-alpha-), branching enzyme 1
17638660	2.67	3.69	-2.03	0.0003	0.006	Ascl2	achaete-scute family bHLH transcription factor 2
17834717	8.57	7.53	2.07	0.0003	0.0061	Txnrd1	thioredoxin reductase 1
17622262	10.58	9.19	2.63	0.0003	0.0061	Taldo1	transaldolase 1
17697324	2.44	3.68	-2.37	0.0003	0.0061	LOC102550466; LOC102549008; LOC102557499; LOC102547093; LOC102554774	disks large homolog 5-like; uncharacterized LOC102557499; uncharacterized LOC102547093
17733382	8.38	6.99	2.62	0.0003	0.0061	Psmd7	proteasome 26S subunit, non-ATPase 7
17789549	3.14	4.68	-2.9	0.0003	0.0061	Pon3	paraoxonase 3
17864503	9.2	8.19	2.02	0.0003	0.0061	Stk17b	serine/threonine kinase 17b
17657398	2.92	4.22	-2.46	0.0003	0.0061	Ntn1	netrin 1
17688749	9.22	7.86	2.56	0.0003	0.0061	Naaa	N-acylethanolamine acid amidase
17805737	5.47	6.93	-2.77	0.0003	0.0061	Asph	aspartate-beta-hydroxylase
17700724	6.6	4.82	3.43	0.0003	0.0062	Rap2a	RAS related protein 2a
17695544	7.6	6.56	2.06	0.0003	0.0062	Tacc3	transforming, acidic coiled-coil containing protein 3
17697402	2.42	3.86	-2.7	0.0003	0.0062	LOC102549008; LOC102557499; LOC102554774; LOC102547212	disks large homolog 5-like; uncharacterized LOC102557499
17659041	5.13	7.11	-3.93	0.0003	0.0062
17742399	7.04	5.38	3.15	0.0003	0.0062	Gclm	glutamate cysteine ligase, modifier subunit
17818495	1.07	2.41	-2.52	0.0003	0.0062
17868226	3.05	1.76	2.45	0.0003	0.0062	LOC685989; LOC501467	hypothetical protein LOC685989; similar to spermatogenesis associated glutamate (E)-rich protein 4d
17778693	6.97	5.46	2.84	0.0003	0.0062	Cpne1	copine I
17833739	6.81	5.45	2.57	0.0003	0.0062	Dazap1	DAZ associated protein 1
17872029	7.05	5.7	2.54	0.0003	0.0062	Hccs	holocytochrome c synthase
17721872	6.31	5.06	2.37	0.0003	0.0062	Zfp35	zinc finger protein 35
17792122	3.09	4.81	-3.3	0.0003	0.0063	Thnsl2	threonine synthase-like 2 (S. cerevisiae)
17841209	8.31	7.27	2.06	0.0003	0.0063	Bin2	bridging integrator 2
17649604	5.97	9.32	-10.19	0.0003	0.0063	Ccl4	chemokine (C-C motif) ligand 4
17815842	6.13	4.81	2.49	0.0003	0.0063	Arhgap5	Rho GTPase activating protein 5
17877710	1.69	3.36	-3.19	0.0003	0.0063	Mageb4	melanoma antigen family B, 4
17640271	6.47	5.23	2.36	0.0003	0.0063	Taf6l; Tmem179b	TAF6-like RNA polymerase II, p300/CBP-associated factor (PCAF)-associated factor; transmembrane protein 179B
17672677	4.54	6.01	-2.75	0.0003	0.0063	Pilra	paired immunoglobin-like type 2 receptor alpha
17690757	7.1	5.92	2.26	0.0003	0.0063	Tnip2	TNFAIP3 interacting protein 2
17872868	9.55	8.5	2.08	0.0003	0.0064	Msn	moesin
17691011	7.57	8.93	-2.56	0.0003	0.0064	Selm	selenoprotein M
17674239	4.57	6.46	-3.71	0.0003	0.0065	Tpcn1	two pore segment channel 1
17663107	7.84	6.61	2.34	0.0003	0.0065	Cd300lf	Cd300 molecule-like family member F
17755749	2.97	4.49	-2.87	0.0003	0.0065	Pdss2	prenyl (decaprenyl) diphosphate synthase, subunit 2
17678397	4.37	3.35	2.02	0.0003	0.0065	Fbxo21	F-box protein 21
17666980	9.71	7.46	4.73	0.0003	0.0065	Comt	catechol-O-methyltransferase
17700632	4.74	2.05	6.48	0.0003	0.0065	Mir19b1	microRNA 19b-1
17741425	6.92	5.91	2.01	0.0003	0.0065	Sike1	suppressor of IKBKE 1
17797998	7.74	6.71	2.05	0.0003	0.0065	Aco1	aconitase 1, soluble
17711208	8.62	10.24	-3.08	0.0003	0.0066	Lpl	lipoprotein lipase
17658649	6.88	5.83	2.08	0.0003	0.0066	Wdr81	WD repeat domain 81
17625387	5.31	3.88	2.7	0.0003	0.0066	Slc35g1	solute carrier family 35, member G1
17770222	8.1	6.86	2.37	0.0003	0.0066	Ssna1	Sjogren syndrome nuclear autoantigen 1
17756781	5.42	4.1	2.5	0.0003	0.0066	Tap2	transporter 2, ATP-binding cassette, sub-family B (MDR/TAP)
17803569	6.23	4.78	2.73	0.0003	0.0066	Emc1	ER membrane protein complex subunit 1
17757340	2.27	3.62	-2.55	0.0003	0.0067
17660371	6.49	5.06	2.68	0.0003	0.0067	Abi3	ABI family, member 3
17634571	5.66	4.6	2.1	0.0003	0.0067	Hdgfrp3	hepatoma-derived growth factor, related protein 3
17814556	5.67	4.53	2.19	0.0003	0.0068	RGD1563701	similar to BC068281 protein
17724563	6.43	4.72	3.27	0.0003	0.0068	Mbp	myelin basic protein
17640591	6.69	5.19	2.82	0.0003	0.0068	Tmem109	transmembrane protein 109
17683874	6.31	5.07	2.37	0.0003	0.0068	Mcm6	minichromosome maintenance complex component 6
17636814	8.99	7.86	2.2	0.0003	0.0068	Igsf6	immunoglobulin superfamily, member 6
17852835	5.98	7.21	-2.35	0.0003	0.0068	Tspan3	tetraspanin 3
17658033	2.44	5.28	-7.18	0.0003	0.0068	Bcl6b	B-cell CLL/lymphoma 6, member B
17823312	5.12	3.6	2.87	0.0003	0.0068	Mlh3	mutL homolog 3
17719296	2.04	3.43	-2.61	0.0003	0.0069	Prl3b1	Prolactin family 3, subfamily b, member 1
17764321	7.85	6.65	2.31	0.0003	0.0069	Apip	APAF1 interacting protein
17713789	5.99	4.59	2.64	0.0003	0.0069	Slc35d2	solute carrier family 35 (UDP-GlcNAc/UDP-glucose transporter), member D2
17681079	8.27	6.8	2.77	0.0003	0.0069	Tor1aip2	torsin A interacting protein 2
17629526	7.49	5.81	3.19	0.0003	0.0069	U2af2	U2 small nuclear RNA auxiliary factor 2
17833659	7.15	5.59	2.95	0.0003	0.007	Csnk1g2	casein kinase 1, gamma 2
17815774	6.91	8.1	-2.27	0.0003	0.007	Scfd1	sec1 family domain containing 1
17718872	6.74	5.42	2.5	0.0003	0.007	Pak1ip1	PAK1 interacting protein 1
17793080	4.67	3.41	2.39	0.0003	0.007	Abtb1	ankyrin repeat and BTB (POZ) domain containing 1
17816673	3.06	4.33	-2.4	0.0003	0.007	Rhoj	ras homolog family member J
17879350	1.48	3.21	-3.3	0.0003	0.007
17810985	3.32	4.61	-2.44	0.0003	0.007	Nkain1	Na+/K+ transporting ATPase interacting 1
17771568	7.8	5.84	3.88	0.0003	0.007	Psmd5	proteasome 26S subunit, non-ATPase 5
17710118	5.81	4.73	2.11	0.0003	0.007	Hacl1	2-hydroxyacyl-CoA lyase 1
17875692	5.59	6.83	-2.37	0.0003	0.0071	Cfp	complement factor properdin
17652199	1.72	3.98	-4.79	0.0003	0.0071
17663401	5.43	4.35	2.12	0.0003	0.0071	Mrpl38	mitochondrial ribosomal protein L38
17625860	8.3	6.91	2.63	0.0003	0.0071	Scd2	stearoyl-Coenzyme A desaturase 2
17770119	8.29	6.39	3.74	0.0003	0.0071	Arrdc1	arrestin domain containing 1
17854360	6.14	5.08	2.08	0.0003	0.0071	Fam46a	family with sequence similarity 46, member A
17677389	5.27	4.18	2.12	0.0003	0.0071	Aacs	acetoacetyl-CoA synthetase
17757621	10.5	9.41	2.13	0.0003	0.0071	Itgb2	integrin, beta 2
17691436	6.49	5.01	2.78	0.0003	0.0072	Ccm2	cerebral cavernous malformation 2
17859293	6.63	4.83	3.48	0.0003	0.0072	Mars2	methionyl-tRNA synthetase 2, mitochondrial
17624043	6.28	5.16	2.18	0.0003	0.0072	Cyb561a3	cytochrome b561 family, member A3
17834241	6.42	5.19	2.34	0.0003	0.0072	Rasal3	RAS protein activator like 3
17752169	5.93	4.85	2.11	0.0003	0.0073	Fpgt	fucose-1-phosphate guanylyltransferase
17727394	5.35	4.13	2.33	0.0003	0.0073	Tshz1	teashirt zinc finger homeobox 1
17769859	4.88	3.69	2.28	0.0003	0.0073	Tcea2	transcription elongation factor A (SII), 2
17747270	3.23	4.84	-3.05	0.0003	0.0073	Mgarp	mitochondria-localized glutamic acid-rich protein
17660863	4.19	5.4	-2.31	0.0003	0.0073	Top2a	topoisomerase (DNA) II alpha
17707458	1.6	4.48	-7.41	0.0004	0.0073	LOC100912649; LOC103693925	uncharacterized LOC100912649; uncharacterized LOC103693925
17882649	9.86	8.74	2.18	0.0004	0.0073
17677088	5.3	4.11	2.29	0.0004	0.0073	Rfc2	replication factor C (activator 1) 2
17772526	5.22	3.9	2.5	0.0004	0.0073	Ly75	lymphocyte antigen 75
17754723	4.87	6.44	-2.97	0.0004	0.0074	Arid5b	AT rich interactive domain 5B (Mrf1 like)
17715499	1.44	2.52	-2.12	0.0004	0.0074	Prl7d1	prolactin family 7, subfamily d, member 1
17739358	8.29	7.22	2.1	0.0004	0.0074	Plrg1	pleiotropic regulator 1
17645668	7.41	5.98	2.69	0.0004	0.0074	Cdkn2aipnl	CDKN2A interacting protein N-terminal like
17740670	3.18	4.65	-2.78	0.0004	0.0074	Celf3	CUGBP, Elav-like family member 3
17836191	6.79	5.76	2.04	0.0004	0.0075	Rassf3	Ras association (RalGDS/AF-6) domain family member 3
17760751	3.43	4.67	-2.36	0.0004	0.0075	Cercam	cerebral endothelial cell adhesion molecule
17870004	2.18	3.58	-2.63	0.0004	0.0075	Spaca5	sperm acrosome associated 5
17882607	6.6	5.56	2.05	0.0004	0.0075
17858421	6.41	5.09	2.48	0.0004	0.0075	Cnnm4	cyclin and CBS domain divalent metal cation transport mediator 4
17786970	4.5	5.79	-2.43	0.0004	0.0075	Clec4a	C-type lectin domain family 4, member A
17665078	5.02	4.02	2.01	0.0004	0.0075	Crybg3	beta-gamma crystallin domain containing 3
17703888	2.54	3.69	-2.22	0.0004	0.0076	Ephx2	epoxide hydrolase 2, cytoplasmic
17721500	4.77	3.16	3.05	0.0004	0.0077	Cables1	Cdk5 and Abl enzyme substrate 1
17680446	2.61	3.77	-2.24	0.0004	0.0077	Tnnt2	troponin T type 2 (cardiac)
17708665	5.03	3	4.1	0.0004	0.0077	Htra4	HtrA serine peptidase 4
17637841	6.79	5.77	2.03	0.0004	0.0077	Dhx32	DEAH (Asp-Glu-Ala-His) box polypeptide 32
17882315	2.61	3.67	-2.08	0.0004	0.0078
17787705	5.49	4.06	2.69	0.0004	0.0078	Crebl2	cAMP responsive element binding protein-like 2
17866309	3.32	4.62	-2.47	0.0004	0.0078	Hjurp	Holliday junction recognition protein
17716225	3.35	2.26	2.13	0.0004	0.0078	RGD1560860	similar to ankyrin repeat domain 26
17812164	9.15	7.88	2.4	0.0004	0.0078	Efhd2	EF-hand domain family, member D2
17709041	2.38	3.84	-2.74	0.0004	0.0079	Defb52	defensin beta 52
17665418	4	6.23	-4.69	0.0004	0.0079	Bbx	bobby sox homolog (Drosophila)
17785687	7.54	6.06	2.78	0.0004	0.0079	Ppp4r2	protein phosphatase 4, regulatory subunit 2
17615226	6.1	4.55	2.93	0.0004	0.0079	Alkbh6	alkB homolog 6
17883177	6.66	4.52	4.41	0.0004	0.008
17839296	6.55	5.04	2.85	0.0004	0.008	Mkl1	megakaryoblastic leukemia (translocation) 1
17826075	6.56	5.49	2.1	0.0004	0.008	Hmg20b	high mobility group 20 B
17771494	2.13	4.2	-4.19	0.0004	0.008	Mvb12b	multivesicular body subunit 12B
17693234	8.96	7.91	2.06	0.0004	0.008	Mrpl1	mitochondrial ribosomal protein L1
17733489	7.09	5.81	2.43	0.0004	0.008	Sf3b3	splicing factor 3b, subunit 3
17846142	6.12	4.81	2.49	0.0004	0.008	Mto1	mitochondrial tRNA translation optimization 1
17882639	3.25	5.47	-4.66	0.0004	0.008
17729005	3.91	5.59	-3.2	0.0004	0.008	Gab1	GRB2-associated binding protein 1
17623160	4.71	2.92	3.46	0.0004	0.008	Ap5b1	adaptor-related protein complex 5, beta 1 subunit
17752882	4.86	3.58	2.42	0.0004	0.008	C2; Cfb	complement component 2; complement factor B
17613772	1.29	2.66	-2.59	0.0004	0.0081	Psg16	pregnancy specific glycoprotein 16
17655135	2.83	4.02	-2.27	0.0004	0.0081	Hbz	hemoglobin, zeta
17828910	5.25	6.49	-2.37	0.0004	0.0081	Vps13b	vacuolar protein sorting 13 homolog B (yeast)
17758289	7.67	6.09	2.97	0.0004	0.0081	Sirt1	sirtuin 1
17872480	2.95	4.49	-2.91	0.0004	0.0082	Ptchd1	patched domain containing 1
17813652	6.16	7.18	-2.03	0.0004	0.0083	Eml4	echinoderm microtubule associated protein like 4
17869187	6.68	5.6	2.12	0.0004	0.0083	Ranbp3	RAN binding protein 3
17712004	4.51	2.75	3.37	0.0004	0.0083	Zdhhc2	zinc finger, DHHC-type containing 2
17621392	2.34	3.8	-2.75	0.0004	0.0083	Htra1	HtrA serine peptidase 1
17814282	6.26	4.98	2.43	0.0004	0.0083	Slc5a6	solute carrier family 5 (sodium/multivitamin and iodide cotransporter), member 6
17749807	1.95	3.18	-2.36	0.0004	0.0083	LOC103690187; LOC502588	3 beta-hydroxysteroid dehydrogenase type 5-like; similar to 3 beta-hydroxysteroid dehydrogenase type 3 (3 beta-hydroxysteroid dehydrogenase type III) (3Beta-HSD III) (NADPH-dependent 3-beta-hydroxy-delta(5)-steroid dehydrogenase) (3-beta-hydroxy-5-ene steroid dehydrogenase) (Progesterone reductas...
17704470	6.63	8.04	-2.66	0.0004	0.0083	Fndc3a	fibronectin type III domain containing 3a
17733823	8.41	9.84	-2.7	0.0004	0.0083	Maf	v-maf avian musculoaponeurotic fibrosarcoma oncogene homolog
17845817	5.78	4.15	3.09	0.0004	0.0083	Rab27a	RAB27A, member RAS oncogene family
17841899	2.41	3.78	-2.6	0.0004	0.0083	Mmp10	matrix metallopeptidase 10
17628463	4.26	2.11	4.42	0.0004	0.0083
17786309	2.52	3.81	-2.43	0.0004	0.0085	Cand2	cullin-associated and neddylation-dissociated 2 (putative)
17705205	4.09	5.41	-2.49	0.0004	0.0085	Abcc4	ATP-binding cassette, subfamily C (CFTR/MRP), member 4
17792839	8.52	6.83	3.23	0.0004	0.0085	Pcyox1	prenylcysteine oxidase 1
17619538	5.17	6.96	-3.45	0.0004	0.0085	Swap70	SWAP switching B-cell complex 70
17646073	7.71	6.49	2.33	0.0004	0.0085	Cnot8	CCR4-NOT transcription complex, subunit 8
17662642	1.71	3.79	-4.23	0.0004	0.0085
17676159	2	3.04	-2.06	0.0004	0.0085	Sdk1	sidekick cell adhesion molecule 1
17639065	5.4	4.33	2.1	0.0004	0.0085	Aldh3b1	aldehyde dehydrogenase 3 family, member B1
17629165	5.07	3.68	2.62	0.0004	0.0085	Lilrc2	leukocyte immunoglobulin-like receptor, subfamily C, member 2
17638921	7.62	5.85	3.41	0.0004	0.0085	Tpcn2	two pore segment channel 2
17779457	6.86	5.41	2.73	0.0004	0.0085	Sulf2	sulfatase 2
17719465	3.02	4.53	-2.86	0.0004	0.0086
17658177	7.34	6.08	2.4	0.0004	0.0086	Camta2	calmodulin binding transcription activator 2
17753313	4.54	3.51	2.04	0.0004	0.0086	Zbtb9	zinc finger and BTB domain containing 9
17809614	6.17	5.04	2.2	0.0004	0.0086	Btbd19	BTB (POZ) domain containing 19
17622194	4.92	3.74	2.27	0.0004	0.0086	Rassf7	Ras association (RalGDS/AF-6) domain family (N-terminal) member 7
17819160	3.9	2.54	2.58	0.0004	0.0086	Zbtb42	zinc finger and BTB domain containing 42
17718168	10.33	9.25	2.11	0.0004	0.0086	Prelid1	PRELI domain containing 1
17762332	1.71	3.02	-2.49	0.0004	0.0087	Tanc1	tetratricopeptide repeat, ankyrin repeat and coiled-coil containing 1
17882065	6.76	5.15	3.05	0.0004	0.0088
17739869	7.11	6.08	2.05	0.0004	0.0088	Arhgef2	rho/rac guanine nucleotide exchange factor (GEF) 2
17772115	4.62	3.54	2.12	0.0004	0.0088	Rbm43	RNA binding motif protein 43
17752186	2.41	3.42	-2.01	0.0005	0.0088	Cth	cystathionine gamma-lyase
17799718	3.4	4.72	-2.49	0.0005	0.0088	Focad	focadhesin
17864731	6.64	5.54	2.15	0.0005	0.0088	Kctd18	potassium channel tetramerization domain containing 18
17659048	9	10.11	-2.16	0.0005	0.0088	Evi2b	ecotropic viral integration site 2B
17644155	6.65	5.4	2.37	0.0005	0.0088	Abca3	ATP-binding cassette, subfamily A (ABC1), member 3
17726111	5.68	4.23	2.73	0.0005	0.0088	Trim36	tripartite motif-containing 36
17832940	8.21	7.21	2	0.0005	0.0088	Esyt1	extended synaptotagmin-like protein 1
17871142	5.23	3.93	2.47	0.0005	0.0089	Hdac6; LOC103689963	histone deacetylase 6; histone deacetylase 6 [Source:RGD Symbol;Acc:619981]
17639940	5.61	4.57	2.06	0.0005	0.0089	Ccdc88b	coiled-coil domain containing 88B
17631172	8.85	7.59	2.39	0.0005	0.0089	Actn4	actinin alpha 4
17740110	8.58	7.34	2.35	0.0005	0.0089	Shc1	SHC (Src homology 2 domain containing) transforming protein 1
17678561	7.72	5.91	3.5	0.0005	0.0089	Rab35	RAB35, member RAS oncogene family
17618039	5.66	3.54	4.36	0.0005	0.0089	Stard5	StAR-related lipid transfer (START) domain containing 5
17745113	4.94	6.43	-2.82	0.0005	0.0089	Zswim6	zinc finger, SWIM-type containing 6
17617497	3.43	4.53	-2.15	0.0005	0.0089	Fam174b	family with sequence similarity 174, member B
17836123	6.38	8.13	-3.37	0.0005	0.0089	Irak3	interleukin-1 receptor-associated kinase 3
17836837	6.45	5.4	2.08	0.0005	0.009	Rnf19a	ring finger protein 19A, RBR E3 ubiquitin protein ligase
17616704	6.8	5.42	2.6	0.0005	0.009	Zdhhc13	zinc finger, DHHC-type containing 13
17778984	5.61	7.09	-2.79	0.0005	0.009	Mafb	v-maf avian musculoaponeurotic fibrosarcoma oncogene homolog B
17727423	8.95	7.69	2.39	0.0005	0.009	Cndp2	CNDP dipeptidase 2 (metallopeptidase M20 family)
17755123	2.82	4.07	-2.37	0.0005	0.009	Dcbld1	discoidin, CUB and LCCL domain containing 1
17735693	3.88	5.17	-2.44	0.0005	0.009	Pde4d	phosphodiesterase 4D, cAMP-specific
17862322	6	4.38	3.06	0.0005	0.0091	Lpin2	lipin 2
17633917	6.84	5.57	2.4	0.0005	0.0091	Mctp2	multiple C2 domains, transmembrane 2
17835999	12.46	11.39	2.09	0.0005	0.0091	Lyz2	lysozyme 2
17618669	7.52	6.3	2.32	0.0005	0.0091	Pgm2l1	phosphoglucomutase 2-like 1
17737030	6.2	4.89	2.47	0.0005	0.0091	Rsl1	regulator of sex limited protein 1
17753272	4.97	3.75	2.34	0.0005	0.0092	Phf1	PHD finger protein 1
17881807	3.37	4.4	-2.05	0.0005	0.0092
17698682	8.43	7.16	2.42	0.0005	0.0092	Pabpn1	poly(A) binding protein, nuclear 1
17694823	3.85	4.94	-2.13	0.0005	0.0093	Slit2	slit guidance ligand 2
17766428	5.69	4.4	2.45	0.0005	0.0093	Ap5s1	adaptor-related protein complex 5, sigma 1 subunit
17728106	5.09	6.27	-2.26	0.0005	0.0093	Tpst2	tyrosylprotein sulfotransferase 2
17799875	3.31	4.59	-2.42	0.0005	0.0093	Fggy	FGGY carbohydrate kinase domain containing
17814309	6.82	5.52	2.45	0.0005	0.0093	Preb	prolactin regulatory element binding
17743371	8.01	6.85	2.24	0.0005	0.0093	Mcoln3	mucolipin 3
17874214	6.69	4.96	3.3	0.0005	0.0093	Prps1	phosphoribosyl pyrophosphate synthetase 1
17636544	9.56	8.47	2.13	0.0005	0.0093	Arl6ip1	ADP-ribosylation factor-like 6 interacting protein 1
17658826	3.69	5.38	-3.24	0.0005	0.0093	Sgk494	uncharacterized serine/threonine-protein kinase SgK494
17817851	3.63	5.25	-3.08	0.0005	0.0094	Tdp1	tyrosyl-DNA phosphodiesterase 1
17710661	7.79	6.37	2.68	0.0005	0.0094	Zfp617	zinc finger protein 617
17733638	6.33	4.33	4.01	0.0005	0.0094	Mlkl	mixed lineage kinase domain-like
17878998	2.24	3.46	-2.32	0.0005	0.0094	Morc4	MORC family CW-type zinc finger 4
17760347	4.97	7.33	-5.14	0.0005	0.0094
17882069	2.42	3.9	-2.81	0.0005	0.0094
17748101	8.24	7.14	2.15	0.0005	0.0094	Fnip2	folliculin interacting protein 2
17804588	6.16	4.99	2.25	0.0005	0.0095	Icmt	isoprenylcysteine carboxyl methyltransferase
17792795	1.91	3.31	-2.64	0.0005	0.0095	Cml3	camello-like 3
17852626	7.53	5.82	3.27	0.0005	0.0095	Dmxl2	Dmx-like 2
17658753	6.4	5.38	2.03	0.0005	0.0095	Eral1	Era-like 12S mitochondrial rRNA chaperone 1
17819723	5.22	6.23	-2.01	0.0005	0.0095	Dhx57	DEAH (Asp-Glu-Ala-Asp/His) box polypeptide 57
17850302	5.97	4.75	2.34	0.0005	0.0095	Keap1	Kelch-like ECH-associated protein 1
17701451	3.44	4.63	-2.28	0.0005	0.0095
17747235	5.18	6.96	-3.43	0.0005	0.0096	Slc7a11	solute carrier family 7 (anionic amino acid transporter light chain, xc- system), member 11
17704012	4.68	3.26	2.68	0.0005	0.0097	Gnrh1	gonadotropin-releasing hormone 1 (luteinizing-releasing hormone)
17637402	7.18	5.62	2.94	0.0005	0.0097	Tbc1d10b	TBC1 domain family, member 10b
17630609	3.33	5.36	-4.08	0.0005	0.0097	Pou2f2	POU class 2 homeobox 2
17742315	4.99	3.66	2.51	0.0005	0.0097	Arhgap29	Rho GTPase activating protein 29
17672365	8.93	7.9	2.03	0.0005	0.0097	Cops6	COP9 signalosome subunit 6
17659853	7.01	6.01	2.01	0.0005	0.0097	Dynll2	dynein light chain LC8-type 2
17763493	2.64	3.66	-2.03	0.0005	0.0097	Slc43a3	solute carrier family 43, member 3
17795608	4.09	2.32	3.41	0.0005	0.0097	Ly49i4	Ly49 inhibitory receptor 4
17802797	6.47	5.41	2.09	0.0005	0.0098
17610582	9.1	7.96	2.2	0.0005	0.0098	Cited2	Cbp/p300-interacting transactivator, with Glu/Asp-rich carboxy-terminal domain, 2
17719320	2.09	3.13	-2.07	0.0005	0.0099	Prl3d2	Prolactin family 3, subfamily d, member 2
17662116	7.63	6.58	2.07	0.0005	0.0099	Plekhm1	pleckstrin homology domain containing, family M (with RUN domain) member 1
17721665	2.67	3.78	-2.16	0.0005	0.0101
17617838	7.24	6.1	2.19	0.0005	0.0101	Alpk3	alpha-kinase 3
17676856	2.48	4.1	-3.08	0.0005	0.0101	Serpine1	serpin peptidase inhibitor, clade E (nexin, plasminogen activator inhibitor type 1), member 1
17875438	6.34	5.06	2.43	0.0005	0.0101	Zbtb33	zinc finger and BTB domain containing 33
17740589	1.3	2.44	-2.22	0.0005	0.0102
17641818	8.8	7.79	2.02	0.0006	0.0102	Myof	myoferlin
17612883	3.33	2.17	2.24	0.0006	0.0102	Zfp773	zinc finger protein 773 [Source:MGI Symbol;Acc:MGI:1923623]
17677009	5.43	4.39	2.06	0.0006	0.0103	Nsun5	NOP2/Sun domain family, member 5
17834858	6.19	5.14	2.07	0.0006	0.0103	Dram1	DNA-damage regulated autophagy modulator 1
17794983	7.75	4.47	9.72	0.0006	0.0103
17703511	1.74	2.81	-2.09	0.0006	0.0103	Atp8a2	ATPase, aminophospholipid transporter, class I, type 8A, member 2
17797521	7.08	5.96	2.17	0.0006	0.0103	Ccnc	cyclin C
17637588	8.35	9.69	-2.53	0.0006	0.0103	Rgs10	regulator of G-protein signaling 10
17809625	7.26	5.82	2.7	0.0006	0.0103	Plk3	polo-like kinase 3
17838866	2.34	4.11	-3.41	0.0006	0.0104	Apol9a	apolipoprotein L 9a
17643588	5.76	4.38	2.61	0.0006	0.0105	Dexi	dexamethasone-induced transcript
17794948	5.81	4.31	2.83	0.0006	0.0105	Ncapd2	non-SMC condensin I complex, subunit D2
17738821	7.01	5.64	2.59	0.0006	0.0105	Rap2b	RAP2B, member of RAS oncogene family
17753595	2.74	4.24	-2.82	0.0006	0.0105	Mapk13	mitogen activated protein kinase 13
17769821	8.31	7.18	2.2	0.0006	0.0105	Dnajc5	DnaJ (Hsp40) homolog, subfamily C, member 5
17877518	2.05	3.89	-3.59	0.0006	0.0105	Prrg1	proline rich Gla (G-carboxyglutamic acid) 1
17759590	8.49	7.13	2.57	0.0006	0.0106	Arrdc3	arrestin domain containing 3
17753716	5.94	4.72	2.32	0.0006	0.0106	Pim1	Pim-1 proto-oncogene, serine/threonine kinase
17635168	2.72	4.24	-2.87	0.0006	0.0106	Serpinh1	serpin peptidase inhibitor, clade H (heat shock protein 47), member 1, (collagen binding protein 1)
17798106	7.3	5.98	2.49	0.0006	0.0106	Ubap1	ubiquitin-associated protein 1
17620359	8.87	7.72	2.21	0.0006	0.0106	Dctn5	dynactin 5 (p25)
17839535	6.22	4.94	2.42	0.0006	0.0106	Rrp7a	ribosomal RNA processing 7 homolog A
17634160	2.11	3.74	-3.08	0.0006	0.0106	Kif7	kinesin family member 7
17874948	7.22	3.25	15.65	0.0006	0.0107
17877561	1.67	2.77	-2.15	0.0006	0.0107	RGD1560207	similar to chromosome X open reading frame 22
17798510	5.32	4.06	2.4	0.0006	0.0108	RGD1305807	hypothetical LOC298077
17670118	5.86	7.43	-2.98	0.0006	0.0108
17873537	7.16	6.01	2.22	0.0006	0.0108	RGD1560455	similar to RIKEN cDNA A630033H20 gene
17798430	6.4	7.64	-2.38	0.0006	0.0108	Zcchc7	zinc finger, CCHC domain containing 7
17794111	3.07	4.18	-2.16	0.0006	0.0109	Tmem72	transmembrane protein 72
17674554	6.51	5.13	2.61	0.0006	0.011	Gltp	glycolipid transfer protein
17637913	5.11	6.27	-2.23	0.0006	0.011	Mki67	marker of proliferation Ki-67
17812875	2.79	3.9	-2.16	0.0006	0.0111	H6pd	hexose-6-phosphate dehydrogenase (glucose 1-dehydrogenase)
17836459	6.71	5.37	2.54	0.0006	0.0111	Pip4k2c	phosphatidylinositol-5-phosphate 4-kinase, type II, gamma
17790811	7.76	6.68	2.11	0.0006	0.0111	Mkrn1	makorin ring finger protein 1
17826449	6.89	5.82	2.1	0.0006	0.0111	Gamt	guanidinoacetate N-methyltransferase
17686252	3.89	6.54	-6.25	0.0006	0.0112	Rcsd1	RCSD domain containing 1
17836107	6.85	5.37	2.8	0.0006	0.0112	Helb	helicase (DNA) B
17882931	2.46	4.6	-4.43	0.0006	0.0112
17722740	4.13	2.81	2.5	0.0006	0.0114	Rell2	RELT-like 2
17645487	6.47	5.21	2.39	0.0006	0.0114	Mgat4b	mannosyl (alpha-1,3-)-glycoprotein beta-1,4-N-acetylglucosaminyltransferase, isozyme B
17690583	6.26	5.18	2.11	0.0006	0.0114	LOC680039	hypothetical protein LOC680039
17652831	6.36	5.3	2.09	0.0006	0.0114	Sap30bp	SAP30 binding protein
17777802	8.14	9.33	-2.29	0.0006	0.0115	Rrbp1	ribosome binding protein 1
17734624	6.47	5.41	2.09	0.0006	0.0115	Tsnax	translin-associated factor X
17639440	5.84	4.56	2.43	0.0006	0.0115	Klc2	kinesin light chain 2
17723312	4.69	6.19	-2.82	0.0007	0.0116	Gramd3	GRAM domain containing 3
17701233	5.41	4.15	2.39	0.0007	0.0117	Nkiras1	NFKB inhibitor interacting Ras-like 1
17711091	6.47	5.31	2.24	0.0007	0.0117	Gmip	Gem-interacting protein
17663222	6.37	5.26	2.16	0.0007	0.0117	Gga3	golgi associated, gamma adaptin ear containing, ARF binding protein 3
17841427	3.09	1.59	2.83	0.0007	0.0117	Krt4	keratin 4, type II
17849608	6.89	5.66	2.34	0.0007	0.0117	Fut4	fucosyltransferase 4 (alpha (1,3) fucosyltransferase, myeloid-specific)
17695901	6.61	5.5	2.15	0.0007	0.0118	Nf2	neurofibromin 2 (merlin)
17804762	4.99	3.74	2.38	0.0007	0.0118
17868967	3.68	6	-5	0.0007	0.0118	LOC100912852; LOC363320; LOC363181; LOC367381; LOC301748	disks large homolog 5-like; similar to Discs large homolog 5 (Placenta and prostate DLG) (Discs large protein P-dlg); similar to RIKEN cDNA 1700001E04; similar to RIKEN cDNA 4930555G01
17875719	3.96	5	-2.05	0.0007	0.0118	Usp11	ubiquitin specific peptidase 11
17735263	2.2	4.5	-4.91	0.0007	0.0118
17704189	6.94	5.65	2.44	0.0007	0.0118	Chmp7; R3hcc1	charged multivesicular body protein 7; R3H domain and coiled-coil containing 1
17646330	5.01	6.92	-3.75	0.0007	0.0118	Nlrp3	NLR family, pyrin domain containing 3
17795216	7.83	6.7	2.2	0.0007	0.0118	Fkbp4	FK506 binding protein 4
17685369	1.4	2.64	-2.35	0.0007	0.0118
17699462	5.57	4.33	2.36	0.0007	0.0118	Trim13	tripartite motif-containing 13
17783542	2.97	5.3	-5.05	0.0007	0.0118	Npy	neuropeptide Y
17874046	7.44	8.62	-2.27	0.0007	0.0119	Wbp5	WW domain binding protein 5
17833405	5.74	4.03	3.26	0.0007	0.0119	Cactin	cactin, spliceosome C complex subunit
17771405	4.54	3.5	2.06	0.0007	0.0119	Slc2a8	solute carrier family 2, (facilitated glucose transporter) member 8
17800646	6.04	4.99	2.08	0.0007	0.0119	Lrp8	low density lipoprotein receptor-related protein 8, apolipoprotein e receptor
17749178	3.73	4.85	-2.17	0.0007	0.012	Sprr1a	small proline-rich protein 1A
17833835	7.18	5.93	2.38	0.0007	0.012	Hmha1	histocompatibility (minor) HA-1
17852919	4.12	5.59	-2.77	0.0007	0.012	Scamp5	secretory carrier membrane protein 5
17731941	3.47	6.08	-6.1	0.0007	0.012	Fto	fat mass and obesity associated
17647177	7.02	8.46	-2.7	0.0007	0.012	Stx8	syntaxin 8
17654269	6.19	4.63	2.94	0.0007	0.012	Kctd5	potassium channel tetramerization domain containing 5
17740161	7.14	5.8	2.53	0.0007	0.012	Adar	adenosine deaminase, RNA-specific
17772385	4.99	6.53	-2.92	0.0007	0.012	Nr4a2	nuclear receptor subfamily 4, group A, member 2
17704577	4.78	3.54	2.37	0.0007	0.0121	Lrrc63	leucine rich repeat containing 63
17843902	3.8	5.12	-2.49	0.0007	0.0121	Cadm1	cell adhesion molecule 1
17808608	3.35	6.12	-6.81	0.0007	0.0121	Cks1l	CDC28 protein kinase regulatory subunit 1-like [Source:RGD Symbol;Acc:1583529]
17777978	6.66	5.04	3.07	0.0007	0.0121	Thbd	thrombomodulin
17769238	2.15	3.64	-2.81	0.0007	0.0122	Dok5	docking protein 5
17675600	6.91	5.78	2.2	0.0007	0.0122	Uspl1	ubiquitin specific peptidase like 1
17653825	5.76	4.55	2.31	0.0007	0.0122	Alg1	ALG1, chitobiosyldiphosphodolichol beta-mannosyltransferase
17777079	3.07	4.34	-2.42	0.0007	0.0122	Bub1	BUB1 mitotic checkpoint serine/threonine kinase
17638748	4.48	6.42	-3.82	0.0007	0.0123	Tnfrsf22	tumor necrosis factor receptor superfamily, member 22
17733273	4.78	3.56	2.32	0.0007	0.0123	Ddx28	DEAD (Asp-Glu-Ala-Asp) box polypeptide 28
17815888	4.92	6.11	-2.28	0.0007	0.0123	Timm23b	translocase of inner mitochondrial membrane 23 homolog B (yeast) [Source:RGD Symbol;Acc:1559672]
17678458	7.3	6.14	2.24	0.0007	0.0124	Wsb2	WD repeat and SOCS box-containing 2
17818447	1.22	2.69	-2.78	0.0007	0.0124
17747254	7.84	6.73	2.17	0.0007	0.0124	Elf2	E74-like factor 2
17851037	8.24	6.61	3.11	0.0007	0.0125	Slc37a2	solute carrier family 37 (glucose-6-phosphate transporter), member 2
17847497	6.21	5.09	2.16	0.0007	0.0125	Nat6; Hyal3	N-acetyltransferase 6 (GCN5-related); hyaluronoglucosaminidase 3
17756472	5.39	4.39	2	0.0007	0.0125	Vars	valyl-tRNA synthetase
17879900	6.03	4.63	2.65	0.0007	0.0126	Naa10	N(alpha)-acetyltransferase 10, NatA catalytic subunit
17759085	2.36	3.38	-2.03	0.0007	0.0126	Fam229b	family with sequence similarity 229, member B
17714388	6.47	5.32	2.23	0.0007	0.0126	Dok3	docking protein 3
17771257	3.28	4.53	-2.38	0.0007	0.0126	Dnm1	dynamin 1
17741117	4.99	3.92	2.1	0.0007	0.0127	Pdzk1	PDZ domain containing 1
17662630	3.01	7	-15.94	0.0007	0.0127	Pitpnc1	phosphatidylinositol transfer protein, cytoplasmic 1
17708250	4.99	6.74	-3.38	0.0007	0.0127	Tnks	tankyrase, TRF1-interacting ankyrin-related ADP-ribose polymerase
17748455	5.95	7.83	-3.69	0.0007	0.0127
17861575	5.02	3.45	2.97	0.0007	0.0128	Ramp1	receptor (G protein-coupled) activity modifying protein 1
17694921	3.15	4.37	-2.34	0.0007	0.0128	Cd38	CD38 molecule
17660006	3.28	5.43	-4.45	0.0008	0.0128	Tom1l1	target of myb1 like 1 membrane trafficking protein
17864603	4.08	6.26	-4.52	0.0008	0.0128	Ankrd44	ankyrin repeat domain 44
17668410	7.9	6.78	2.18	0.0008	0.0128	Cldnd1	claudin domain containing 1
17695805	5.61	4.6	2.01	0.0008	0.013	Slc35e4	solute carrier family 35, member E4
17839522	7.14	5.74	2.65	0.0008	0.013	Tcf20	transcription factor 20
17816800	7.46	5.85	3.06	0.0008	0.013	Zbtb1	zinc finger and BTB domain containing 1
17767063	5.66	4.54	2.18	0.0008	0.0131	Gzf1	GDNF-inducible zinc finger protein 1
17837782	8.25	6.56	3.22	0.0008	0.0131	Sla	src-like adaptor
17719555	2.94	1.85	2.13	0.0008	0.0131	Zkscan4	zinc finger with KRAB and SCAN domains 4
17768913	6.37	4.45	3.77	0.0008	0.0131	Zswim1	zinc finger, SWIM-type containing 1
17704672	6.51	7.71	-2.28	0.0008	0.0131	Dnajc15	DnaJ (Hsp40) homolog, subfamily C, member 15
17708635	2.25	4.3	-4.13	0.0008	0.0131
17646671	4.63	5.79	-2.22	0.0008	0.0133	Pigl	phosphatidylinositol glycan anchor biosynthesis, class L
17759796	6.42	5.05	2.59	0.0008	0.0133	Psd4	pleckstrin and Sec7 domain containing 4
17819214	7.41	6.31	2.15	0.0008	0.0133	Pacs2	phosphofurin acidic cluster sorting protein 2
17723789	3.61	4.89	-2.42	0.0008	0.0133	Nedd4l	neural precursor cell expressed, developmentally down-regulated 4-like, E3 ubiquitin protein ligase
17868801	3.03	2.02	2.01	0.0008	0.0134	LOC685989; LOC689453; LOC501467; LOC679730; LOC367485	hypothetical protein LOC685989; hypothetical protein LOC689453; similar to spermatogenesis associated glutamate (E)-rich protein 4d; hypothetical protein LOC679730; similar to spermatogenesis associated glutamate (E)-rich protein 4d [Source:RGD Symbol;Acc:1588462]
17816457	1.06	2.23	-2.25	0.0008	0.0134
17815667	2.18	3.72	-2.9	0.0008	0.0134	Immp2l	inner mitochondrial membrane peptidase subunit 2
17875288	6.26	5.11	2.22	0.0008	0.0135	Ikbkg	inhibitor of kappa light polypeptide gene enhancer in B-cells, kinase gamma
17676809	6.71	5.35	2.56	0.0008	0.0135	RGD1561143	similar to cell surface receptor FDFACT
17838363	5.48	4.43	2.06	0.0008	0.0135	Scrib	scribbled planar cell polarity protein
17790130	4.84	3.57	2.42	0.0008	0.0135	Gcc1	GRIP and coiled-coil domain containing 1
17617801	5.57	4.51	2.09	0.0008	0.0135	Prc1	protein regulator of cytokinesis 1
17741798	9.11	7.93	2.25	0.0008	0.0136	Lamtor5	late endosomal/lysosomal adaptor, MAPK and MTOR activator 5
17615362	6.34	5.07	2.4	0.0008	0.0136
17770874	2.68	4.21	-2.88	0.0008	0.0136	Vav2	vav 2 guanine nucleotide exchange factor
17785028	6.42	5.25	2.26	0.0008	0.0136
17713364	6.55	4.89	3.16	0.0008	0.0136	LOC498675	hypothetical LOC498675
17773319	6.29	5.15	2.2	0.0008	0.0136	Lnp	limb and neural patterns
17832399	6.05	1.83	18.55	0.0008	0.0136
17809129	7.29	6.09	2.29	0.0008	0.0136	Lrrc42	leucine rich repeat containing 42
17829933	4.94	3.35	3.01	0.0008	0.0137	Them6	thioesterase superfamily member 6
17792684	7.75	5.95	3.49	0.0008	0.0137	Tex261	testis expressed 261
17830560	4.61	3.33	2.41	0.0008	0.0137	Micall1	MICAL-like 1
17766248	5.45	3.74	3.28	0.0008	0.0138
17830726	7.08	5.68	2.65	0.0008	0.0138	Mief1	mitochondrial elongation factor 1
17762041	3.09	4.11	-2.03	0.0008	0.0138	Mbd5	methyl-CpG binding domain protein 5
17757088	7.54	6.06	2.78	0.0008	0.0138	RGD1564450	RGD1564450
17784496	7.42	5.86	2.95	0.0008	0.0139	Tmem150a	transmembrane protein 150A
17640074	9.13	8.04	2.13	0.0008	0.0139	Fermt3	fermitin family member 3
17647364	5.21	3.08	4.37	0.0008	0.0139
17668416	7.58	6.43	2.22	0.0008	0.0139	Cpox	coproporphyrinogen oxidase
17778298	4.78	6.29	-2.84	0.0008	0.0139	Trib3	tribbles pseudokinase 3
17851716	6.57	5.53	2.07	0.0008	0.0139	Hinfp	histone H4 transcription factor
17813802	3.83	5.41	-2.99	0.0008	0.0139	Camkmt	calmodulin-lysine N-methyltransferase
17851110	5.95	4.81	2.2	0.0008	0.014	Spa17	sperm autoantigenic protein 17
17749620	8.55	10.53	-3.95	0.0008	0.014	Fcgr1a	Fc fragment of IgG, high affinity Ia, receptor (CD64)
17717827	4.7	6.57	-3.66	0.0009	0.014	Mir23b; Npepo	microRNA 23b; aminopeptidase O
17843745	1.13	3.08	-3.86	0.0009	0.014
17766250	6.4	5.08	2.5	0.0009	0.0141	Nop56	NOP56 ribonucleoprotein
17882275	8.19	6.84	2.55	0.0009	0.0141
17715332	4.4	5.46	-2.08	0.0009	0.0141	Tubb2b	tubulin, beta 2B class IIb
17780950	1.44	2.98	-2.9	0.0009	0.0143	Gnai1	guanine nucleotide binding protein (G protein), alpha inhibiting activity polypeptide 1
17703226	1.66	2.87	-2.3	0.0009	0.0143	LOC502003	similar to granzyme C
17759443	1.68	3.18	-2.84	0.0009	0.0143	Grik2	glutamate receptor, ionotropic, kainate 2
17806641	7.34	6.03	2.47	0.0009	0.0143	Sigmar1	sigma non-opioid intracellular receptor 1
17700582	8.97	7.65	2.49	0.0009	0.0143	Ndfip2	Nedd4 family interacting protein 2
17711338	3.55	5.29	-3.36	0.0009	0.0143	Ddx60	DEAD (Asp-Glu-Ala-Asp) box polypeptide 60
17870530	2.93	4.83	-3.73	0.0009	0.0144	Rhox9	reproductive homeobox 9
17726570	3.54	4.63	-2.12	0.0009	0.0144	Afap1l1	actin filament associated protein 1-like 1
17859944	7.26	6.21	2.07	0.0009	0.0146
17822639	3	4.8	-3.49	0.0009	0.0146
17635690	5.55	7	-2.73	0.0009	0.0146	Trim30; Trim5	tripartite motif-containing 30; tripartite motif-containing 5
17712533	4.62	3.45	2.25	0.0009	0.0146	Dkk4	dickkopf WNT signaling pathway inhibitor 4
17650662	2.72	4.15	-2.71	0.0009	0.0146	Arhgap23	Rho GTPase activating protein 23
17612880	6.58	5.32	2.41	0.0009	0.0146	Hiat1	hippocampus abundant transcript 1
17830710	5.25	3.85	2.63	0.0009	0.0146	Tab1	TGF-beta activated kinase 1/MAP3K7 binding protein 1
17699403	5.36	3.9	2.75	0.0009	0.0146	Spata13	spermatogenesis associated 13
17869142	6.71	5.7	2.01	0.0009	0.0147	Clpp	caseinolytic mitochondrial matrix peptidase proteolytic subunit
17639180	5.76	4.47	2.45	0.0009	0.0147	Ssh3	slingshot protein phosphatase 3
17688522	6.68	7.71	-2.04	0.0009	0.0148	Rasgef1b	RasGEF domain family, member 1B
17768892	4.51	5.82	-2.5	0.0009	0.0149	Ube2c	ubiquitin-conjugating enzyme E2C
17659402	9.4	10.92	-2.86	0.0009	0.0149	Ccl3	chemokine (C-C motif) ligand 3
17780048	1.34	2.45	-2.16	0.0009	0.015
17647500	6.86	5.79	2.09	0.0009	0.015	Fxr2	fragile X mental retardation, autosomal homolog 2
17813552	6.89	5.63	2.39	0.0009	0.0151	Qpct	glutaminyl-peptide cyclotransferase
17627433	2.53	3.64	-2.16	0.0009	0.0151	Ect2l	epithelial cell transforming 2-like
17818160	5.65	4.49	2.24	0.0009	0.0151	Glrx5	glutaredoxin 5
17794022	4.45	5.65	-2.31	0.0009	0.0152	Plxnd1	plexin D1
17742464	8.9	7.83	2.1	0.001	0.0153	LOC691807	hypothetical protein LOC691807
17728638	6.57	5.56	2.01	0.001	0.0153	Junb	jun B proto-oncogene
17665355	5.72	7.43	-3.27	0.001	0.0154	Nfkbiz	nuclear factor of kappa light polypeptide gene enhancer in B-cells inhibitor, zeta
17881036	5.47	3.97	2.83	0.001	0.0154	LOC679960	similar to kelch domain containing 2 [Source:RGD Symbol;Acc:1598110]
17831312	8.31	7.27	2.06	0.001	0.0154	Npap60	nuclear pore associated protein
17803373	6.04	7.3	-2.38	0.001	0.0155	Eif4g3	eukaryotic translation initiation factor 4 gamma, 3
17750822	3.58	4.72	-2.21	0.001	0.0155	S1pr1	sphingosine-1-phosphate receptor 1
17832006	6.97	5.58	2.61	0.001	0.0155	Slc48a1	solute carrier family 48 (heme transporter), member 1
17830385	5.22	7.38	-4.47	0.001	0.0156	Csf2rb	colony stimulating factor 2 receptor, beta, low-affinity (granulocyte-macrophage)
17741150	4.18	2.86	2.48	0.001	0.0156	Fmo5	flavin containing monooxygenase 5
17701161	2.81	3.83	-2.03	0.001	0.0156	LOC102547212; LOC102549465; LOC498465; LOC102547093; LOC102556923; LOC102557499	disks large homolog 5-like; similar to RIKEN cDNA 1700001F09; uncharacterized LOC102547093; uncharacterized LOC102557499
17674846	6.89	5.76	2.19	0.001	0.0156	Noc4l	nucleolar complex associated 4 homolog
17668157	7.15	5.76	2.61	0.001	0.0157	Hmgn1	high mobility group nucleosome binding domain 1
17849677	7.23	6.05	2.26	0.001	0.0157	RGD1309534	similar to RIKEN cDNA 4931406C07
17837024	5.75	4.65	2.15	0.001	0.0157	Slc25a32	solute carrier family 25 (mitochondrial folate carrier) , member 32
17700015	6.33	4.89	2.7	0.001	0.0157	Med4	mediator complex subunit 4
17667154	5.46	4.08	2.6	0.001	0.0158	Thap7	THAP domain containing 7
17867278	6.08	3.4	6.42	0.001	0.0158
17841065	8.06	6.98	2.1	0.001	0.0159	Cers5	ceramide synthase 5
17680967	8.59	7.57	2.02	0.001	0.0159	Ncf2	neutrophil cytosolic factor 2
17656772	5.79	4.53	2.39	0.001	0.0159	Srebf1	sterol regulatory element binding transcription factor 1
17730047	4.98	3.87	2.17	0.001	0.0159	Cmtr2	cap methyltransferase 2
17619637	6.15	5.11	2.07	0.001	0.016	Mical2	microtubule associated monooxygenase, calponin and LIM domain containing 2
17699384	7.14	6.01	2.17	0.001	0.016	Mtmr6	myotubularin related protein 6
17714337	6.82	5.7	2.18	0.001	0.016	H2afy	H2A histone family, member Y
17664031	4.93	3.82	2.15	0.001	0.0161	Pcyt2	phosphate cytidylyltransferase 2, ethanolamine
17612888	4.81	3.55	2.4	0.001	0.0161	Zfp772	zinc finger protein 772
17715935	7.1	6.03	2.1	0.001	0.0161	Stard3nl	STARD3 N-terminal like
17838600	5.56	4.33	2.34	0.001	0.0161	Bop1	block of proliferation 1
17762135	5.58	4.46	2.18	0.001	0.0161	Rif1	replication timing regulatory factor 1
17785441	6.43	5.28	2.21	0.001	0.0162	Zxdc	ZXD family zinc finger C
17813269	6.09	4.66	2.69	0.001	0.0162	Atad3a	ATPase family, AAA domain containing 3A
17712149	8.86	7.32	2.93	0.001	0.0162	Ppp2cb	protein phosphatase 2, catalytic subunit, beta isozyme
17780561	5.93	4.79	2.2	0.001	0.0162	Tmub1	transmembrane and ubiquitin-like domain containing 1
17720630	1.71	2.81	-2.14	0.001	0.0162
17611785	5.51	3.76	3.36	0.001	0.0163	Acat2	acetyl-CoA acetyltransferase 2
17755886	1.43	3.71	-4.86	0.001	0.0163
17876944	2.14	3.39	-2.37	0.0011	0.0164	Gpm6b	glycoprotein m6b
17731555	2.71	4.1	-2.62	0.0011	0.0164	Adgrg5	adhesion G protein-coupled receptor G5
17733845	6.49	5.47	2.04	0.0011	0.0164	Gcsh	glycine cleavage system protein H (aminomethyl carrier)
17847712	8.52	7.37	2.21	0.0011	0.0164	Impdh2	IMP (inosine 5-monophosphate) dehydrogenase 2
17627322	3.45	4.76	-2.47	0.0011	0.0164	Stx11	syntaxin 11
17762214	7.67	6.63	2.05	0.0011	0.0165	Arl6ip6	ADP-ribosylation factor-like 6 interacting protein 6
17862009	5.02	6.31	-2.45	0.0011	0.0165	Fer	fer (fps/fes related) tyrosine kinase
17706828	5.4	4.37	2.03	0.0011	0.0165	Ocel1	occludin/ELL domain containing 1
17749287	4.56	3.46	2.13	0.0011	0.0165	Tuft1	tuftelin 1
17865955	3.26	5.89	-6.2	0.0011	0.0166
17625518	3.1	5.55	-5.46	0.0011	0.0166	Entpd1	ectonucleoside triphosphate diphosphohydrolase 1
17775066	7.43	6.31	2.17	0.0011	0.0166	Fbxo3	F-box protein 3
17666048	8.54	9.72	-2.25	0.0011	0.0166	Fam162a	family with sequence similarity 162, member A
17822365	4.71	3.7	2.01	0.0011	0.0166	L2hgdh	L-2-hydroxyglutarate dehydrogenase
17737184	8.29	7.13	2.24	0.0011	0.0167	Impa1	Inositol (myo)-1(or 4)-monophosphatase 1
17687277	9.79	8.61	2.26	0.0011	0.0167	Degs1	delta(4)-desaturase, sphingolipid 1
17729525	4.17	2.13	4.12	0.0011	0.0167	Pard6a	par-6 family cell polarity regulator alpha
17812584	7.7	5.44	4.8	0.0011	0.0167	Agtrap	angiotensin II receptor-associated protein
17683159	6.9	5.46	2.71	0.0011	0.0167	Angel2	angel homolog 2 (Drosophila)
17822076	2.93	4.02	-2.14	0.0011	0.0167	Nkx2-1	NK2 homeobox 1
17842358	6.83	5.3	2.89	0.0011	0.0168	Mrpl4	mitochondrial ribosomal protein L4
17668591	6.81	8.12	-2.49	0.0011	0.0168	Cblb	Cbl proto-oncogene B, E3 ubiquitin protein ligase
17837427	1.87	3.2	-2.51	0.0011	0.0169
17715387	7.44	5.83	3.06	0.0011	0.0169	Serpinb1a	serine (or cysteine) proteinase inhibitor, clade B, member 1a
17667001	6.74	5.71	2.04	0.0011	0.0169	Dgcr8	DGCR8 microprocessor complex subunit
17704358	2.95	4.16	-2.31	0.0011	0.0169	Bmp1	bone morphogenetic protein 1
17685432	7	5.85	2.22	0.0011	0.0169	Ier5	immediate early response 5
17743485	1.49	2.62	-2.2	0.0011	0.017	Adgrl4	adhesion G protein-coupled receptor L4
17647462	3.55	2.35	2.29	0.0011	0.0172	RGD1563441	similar to RIKEN cDNA A030009H04
17665817	6.29	5.23	2.08	0.0011	0.0173	Arhgap31	Rho GTPase activating protein 31
17761052	5.89	4.76	2.19	0.0011	0.0173	Tor1b	torsin family 1, member B
17796335	1.17	3.73	-5.89	0.0011	0.0175
17825446	7.63	6.26	2.58	0.0011	0.0175	Prim1	primase, DNA, polypeptide 1
17872956	2.81	4.19	-2.6	0.0012	0.0175
17857735	2.98	4.21	-2.35	0.0012	0.0175	Ankrd66	ankyrin repeat domain 66
17668069	7.13	5.94	2.28	0.0012	0.0176	Dscr3	Down syndrome critical region 3
17649426	9.43	10.8	-2.59	0.0012	0.0176	Ccl2	chemokine (C-C motif) ligand 2
17648299	4.38	3.37	2.02	0.0012	0.0176	Trpv3	transient receptor potential cation channel, subfamily V, member 3
17731247	3.87	4.9	-2.05	0.0012	0.0177	Nrp1	neuropilin 1
17613011	3.38	4.43	-2.06	0.0012	0.0177	Zfp579	zinc finger protein 579
17675996	6.81	5.81	2.01	0.0012	0.0178	Eif2ak1	eukaryotic translation initiation factor 2 alpha kinase 1
17868850	4.82	5.92	-2.14	0.0012	0.0178	Arl13b	ADP-ribosylation factor-like 13B
17707982	4.15	5.6	-2.72	0.0012	0.0179	Fam149a	family with sequence similarity 149, member A
17881635	2.73	3.82	-2.14	0.0012	0.0179
17751004	8.41	7.18	2.34	0.0012	0.018	Snx7	sorting nexin 7
17746636	4.88	7.51	-6.19	0.0012	0.018	Fndc3b	fibronectin type III domain containing 3B
17864700	2.23	3.58	-2.55	0.0012	0.018	Satb2	SATB homeobox 2
17711679	8.2	7.13	2.1	0.0012	0.018	Irf2	interferon regulatory factor 2
17656934	7.38	6.22	2.24	0.0012	0.018	Aldh3a2	aldehyde dehydrogenase 3 family, member A2
17620763	7.48	6.11	2.59	0.0012	0.018	Cdipt	CDP-diacylglycerol--inositol 3-phosphatidyltransferase
17626712	6.46	5.14	2.51	0.0012	0.0181	Atrnl1	attractin like 1
17732823	3.33	4.54	-2.31	0.0012	0.0181	Rnf150	ring finger protein 150
17704222	6.22	4.82	2.64	0.0012	0.0181	Ccar2	cell cycle and apoptosis regulator 2
17813896	5.34	4.32	2.02	0.0012	0.0183	Ttc7a	tetratricopeptide repeat domain 7A
17773948	4.31	6.32	-4.03	0.0012	0.0183	Tfpi	tissue factor pathway inhibitor (lipoprotein-associated coagulation inhibitor)
17685969	5.9	4.9	2	0.0012	0.0183	Mettl13	methyltransferase like 13
17808785	6.04	7.28	-2.37	0.0012	0.0183	Dock7	dedicator of cytokinesis 7
17863000	3.97	2.84	2.18	0.0012	0.0183
17753194	6.16	5.1	2.08	0.0012	0.0183	Hsd17b8	hydroxysteroid (17-beta) dehydrogenase 8
17838884	7.89	6.39	2.84	0.0012	0.0183	LOC100362333	DNA-directed DNA polymerase epsilon 3
17651355	5.96	4.15	3.51	0.0012	0.0184	Rnd2	Rho family GTPase 2
17700455	5.11	3.9	2.3	0.0012	0.0184	Klf5	Kruppel-like factor 5
17844608	2.16	3.32	-2.24	0.0012	0.0184	Cyp11a1	cytochrome P450, family 11, subfamily a, polypeptide 1
17683479	2.02	3.62	-3.03	0.0012	0.0184	Serpinb3a	serine (or cysteine) peptidase inhibitor, clade B (ovalbumin), member 3A
17656524	7.39	6	2.63	0.0013	0.0185	Rnf187	ring finger protein 187
17712165	4.42	3.28	2.21	0.0013	0.0185	Purg	purine-rich element binding protein G
17735806	6.74	5.72	2.02	0.0013	0.0186	Dhx29	DEAH (Asp-Glu-Ala-His) box polypeptide 29
17813042	4.28	2.9	2.61	0.0013	0.0187	Rnf207	ring finger protein 207
17681903	3.96	2.86	2.15	0.0013	0.0187	Pvrl4	poliovirus receptor-related 4
17688307	6.39	7.63	-2.37	0.0013	0.0187	Wdfy3	WD repeat and FYVE domain containing 3
17809754	9.31	8.06	2.37	0.0013	0.0188	Atp6v0b	ATPase, H+ transporting, lysosomal V0 subunit B
17660438	6.09	4.87	2.33	0.0013	0.0188	Snx11	sorting nexin 11
17669887	6.29	7.35	-2.09	0.0013	0.0188	Dlg1	discs, large homolog 1 (Drosophila)
17643120	7.85	6.6	2.37	0.0013	0.0188	Shtn1	shootin 1
17832016	5.13	3.77	2.57	0.0013	0.0189	Tmem106c	transmembrane protein 106C
17644862	3.18	4.2	-2.02	0.0013	0.0189	Stc2	stanniocalcin 2
17775114	6.26	4.93	2.52	0.0013	0.0189	Depdc7	DEP domain containing 7
17833813	6.98	5.66	2.49	0.0013	0.0189	Stk11	serine/threonine kinase 11
17758543	6.01	4.89	2.17	0.0013	0.019	RGD1305587	similar to RIKEN cDNA 2010107G23
17650036	5.47	3.25	4.65	0.0013	0.019	Mir142	microRNA 142
17868794	4.35	5.75	-2.65	0.0013	0.0191	Cd80	Cd80 molecule
17748330	2.54	3.78	-2.36	0.0013	0.0194	Mnd1	meiotic nuclear divisions 1
17770675	4.64	5.75	-2.16	0.0013	0.0194	Notch1	notch 1
17792989	5	6.56	-2.94	0.0013	0.0195	Aplf	aprataxin and PNKP like factor
17621925	5.84	4.69	2.21	0.0013	0.0195	Paox	polyamine oxidase (exo-N4-amino)
17748050	6.77	7.77	-2	0.0013	0.0195	Golim4	golgi integral membrane protein 4
17779409	2.6	4.9	-4.91	0.0013	0.0195	Slc13a3	solute carrier family 13 (sodium-dependent dicarboxylate transporter), member 3
17821714	8.43	10.01	-3	0.0013	0.0195	Dnajb9	DnaJ (Hsp40) homolog, subfamily B, member 9
17714559	8.32	6.81	2.84	0.0013	0.0196	Nop16	NOP16 nucleolar protein
17882627	8.53	7.42	2.16	0.0014	0.0196
17867229	5.47	7.07	-3.02	0.0014	0.0196	Tyms	thymidylate synthetase
17765063	6.53	5.11	2.67	0.0014	0.0197	Vps18	vacuolar protein sorting 18 homolog (S. cerevisiae)
17759339	2.7	4.24	-2.91	0.0014	0.0198	Lace1	lactation elevated 1 [Source:RGD Symbol;Acc:1561501]
17658004	6.39	5.38	2.02	0.0014	0.0198	Acadvl	acyl-CoA dehydrogenase, very long chain
17657592	6.16	3.84	4.98	0.0014	0.0199
17749411	5.81	7.07	-2.39	0.0014	0.0199	Mllt11	myeloid/lymphoid or mixed-lineage leukemia; translocated to, 11
17711028	6.8	5.59	2.31	0.0014	0.02	Nr2c2ap	nuclear receptor 2C2-associated protein
17673222	10.62	9.36	2.41	0.0014	0.02	Ncf1	neutrophil cytosolic factor 1
17672229	9.13	7.9	2.35	0.0014	0.02	Zfand2a	zinc finger, AN1-type domain 2A
17717821	4.43	5.57	-2.21	0.0014	0.02
17724731	3.12	4.97	-3.61	0.0014	0.0201
17733297	8.18	6.99	2.27	0.0014	0.0201	Slc7a6os	solute carrier family 7, member 6 opposite strand
17668822	9.85	7.21	6.24	0.0014	0.0201	LOC100360368	hypothetical LOC100360368
17773274	2.41	3.99	-2.98	0.0014	0.0202	Chn1	chimerin 1
17834196	7.68	6.58	2.15	0.0014	0.0202	Akap8	A kinase (PRKA) anchor protein 8
17614945	7.32	5.82	2.83	0.0014	0.0203	Sirt2	sirtuin 2
17708107	3.75	4.78	-2.04	0.0014	0.0203	Mtus1	microtubule associated tumor suppressor 1
17817598	5.46	4.19	2.41	0.0014	0.0203	Gpatch2l	G patch domain containing 2-like
17647186	7.04	5.19	3.62	0.0014	0.0203	Pik3r5	phosphoinositide-3-kinase, regulatory subunit 5
17658719	5.33	4.16	2.25	0.0014	0.0204	Gemin4	gem (nuclear organelle) associated protein 4
17869297	6.69	5.5	2.27	0.0014	0.0204	Fem1a	fem-1 homolog a (C. elegans)
17634203	10.88	9.75	2.18	0.0014	0.0204	Anpep	alanyl (membrane) aminopeptidase
17671075	6.69	5.59	2.15	0.0014	0.0205	Mrpl40	mitochondrial ribosomal protein L40
17859789	2.24	4.08	-3.58	0.0014	0.0205	Cd28	Cd28 molecule
17672707	5.04	6.45	-2.66	0.0014	0.0205	RGD1560281	similar to cell surface receptor FDFACT
17635086	5.82	4.8	2.02	0.0014	0.0206	Acer3	alkaline ceramidase 3
17722383	6.23	4.37	3.62	0.0014	0.0206
17618479	5.74	4.54	2.3	0.0015	0.0207	Pak1	p21 protein (Cdc42/Rac)-activated kinase 1
17822823	5.77	4.66	2.15	0.0015	0.0207	Tmem229b	transmembrane protein 229B
17882285	7.7	6.61	2.12	0.0015	0.0208
17720794	6.59	5.51	2.12	0.0015	0.0208	Sephs1	selenophosphate synthetase 1
17750211	6.6	5.56	2.06	0.0015	0.0209	Ddx20	DEAD (Asp-Glu-Ala-Asp) box polypeptide 20
17859864	1.79	2.87	-2.12	0.0015	0.0209	Zdbf2	zinc finger, DBF-type containing 2
17687729	4.61	3.51	2.15	0.0015	0.0209	G0s2	G0/G1switch 2
17874894	5.49	4.38	2.16	0.0015	0.0209	Hmgb3	high mobility group box 3
17655044	5.68	4.48	2.29	0.0015	0.0209	Decr2	2,4-dienoyl CoA reductase 2, peroxisomal
17746478	4.63	3.32	2.49	0.0015	0.0209	RGD1562890	RGD1562890
17829860	4.53	3.52	2.01	0.0015	0.021	Dennd3	DENN/MADD domain containing 3
17720706	1.45	3.9	-5.46	0.0015	0.0211
17680418	3.46	4.6	-2.2	0.0015	0.0211	Phlda3	pleckstrin homology-like domain, family A, member 3
17672479	4.9	2.79	4.3	0.0015	0.0213	RGD1559588	similar to cell surface receptor FDFACT
17856280	6.26	4.93	2.51	0.0015	0.0213	Ano10	anoctamin 10
17828155	6.53	7.54	-2.01	0.0015	0.0213	Phlda1	pleckstrin homology-like domain, family A, member 1
17724192	6.44	5.22	2.33	0.0015	0.0214	Mbd1	methyl-CpG binding domain protein 1
17623977	4.96	3.81	2.21	0.0015	0.0215	Fads3	fatty acid desaturase 3
17749085	4.38	6.09	-3.27	0.0015	0.0215	Npr1	natriuretic peptide receptor 1
17876915	3.26	4.54	-2.43	0.0015	0.0215	Arhgap6	Rho GTPase activating protein 6
17769627	8.28	7.28	2	0.0015	0.0215	Gid8	GID complex subunit 8
17749481	3.68	4.71	-2.03	0.0015	0.0215	Ecm1	extracellular matrix protein 1
17723380	4.59	5.83	-2.37	0.0015	0.0215	Prrc1	proline-rich coiled-coil 1
17747991	2.02	3.1	-2.12	0.0015	0.0216	Zbbx	zinc finger, B-box domain containing
17706933	7.3	6.3	2	0.0015	0.0216	Colgalt1	collagen beta(1-O)galactosyltransferase 1
17869882	3.8	2.51	2.44	0.0016	0.0216	Cbx8	chromobox homolog 8
17832907	7.26	5.72	2.9	0.0016	0.0216	Nabp2	nucleic acid binding protein 2
17844744	3.47	1.74	3.31	0.0016	0.0216
17681931	6.45	5.04	2.66	0.0016	0.0216	Usf1	upstream transcription factor 1
17709551	6.56	5.05	2.83	0.0016	0.0217	Fam213a	family with sequence similarity 213, member A
17739425	6.43	5.25	2.26	0.0016	0.0218	Tmem154	transmembrane protein 154
17763611	6.36	5.06	2.47	0.0016	0.0219	LOC100359701	rCG44996-like
17754589	3.62	4.64	-2.04	0.0016	0.0219	Gstt2	glutathione S-transferase, theta 2
17646559	7.51	6.27	2.37	0.0016	0.0219	Map2k3; LOC103689956	mitogen activated protein kinase kinase 3; dual specificity mitogen-activated protein kinase kinase 3
17808842	4.73	6.34	-3.06	0.0016	0.022	Itgb3bp	integrin beta 3 binding protein (beta3-endonexin)
17876117	4.44	3.16	2.43	0.0016	0.022	Xk	X-linked Kx blood group
17751852	3.85	2.82	2.05	0.0016	0.0221	Clca5	chloride channel calcium activated 5
17783738	5.91	7.04	-2.2	0.0016	0.0222	Ggct	gamma-glutamyl cyclotransferase
17732960	4.75	6.58	-3.57	0.0016	0.0222	Slc10a7	solute carrier family 10, member 7
17829625	5.65	7.67	-4.05	0.0016	0.0222	Mtss1	metastasis suppressor 1
17767246	2.44	3.84	-2.65	0.0016	0.0223
17688237	9.78	8.45	2.51	0.0016	0.0223	Hsd17b11	hydroxysteroid (17-beta) dehydrogenase 11
17644363	8.41	7.23	2.27	0.0016	0.0223	Msrb1	methionine sulfoxide reductase B1
17624032	7.21	6.12	2.13	0.0016	0.0224	Cpsf7	cleavage and polyadenylation specific factor 7
17682521	5.03	6.61	-3	0.0016	0.0226	Cdc42bpa	CDC42 binding protein kinase alpha
17849559	3.59	4.7	-2.16	0.0016	0.0226	Amotl1	angiomotin-like 1
17763206	5.28	6.44	-2.23	0.0017	0.0227	Ube2e3	ubiquitin-conjugating enzyme E2E 3
17675670	4.31	3.24	2.1	0.0017	0.0228	Lnx2	ligand of numb-protein X 2
17794091	5.23	4.02	2.31	0.0017	0.0228	Zfp422	zinc finger protein 422
17858326	8.31	7.26	2.06	0.0017	0.0228	Plekhb2	pleckstrin homology domain containing, family B (evectins) member 2
17744400	2.57	4.25	-3.22	0.0017	0.0229	F2r	coagulation factor II (thrombin) receptor
17818445	1.59	4.41	-7.06	0.0017	0.023
17744099	3.17	4.45	-2.42	0.0017	0.023	Xrcc4	X-ray repair complementing defective repair in Chinese hamster cells 4
17791495	5.9	7.04	-2.21	0.0017	0.0231	Ggct	gamma-glutamyl cyclotransferase
17640049	7.44	6.43	2.02	0.0017	0.0231	Vegfb	vascular endothelial growth factor B
17813061	7	5.93	2.1	0.0017	0.0231	Kcnab2	potassium channel, voltage-gated shaker-related subfamily A regulatory beta subunit 2
17687817	6.38	4.72	3.17	0.0017	0.0232	2002-03-01	mitochondrial amidoxime reducing component 2
17661673	9.57	8.47	2.14	0.0017	0.0233	Vat1	vesicle amine transport 1
17737044	7.27	5.2	4.21	0.0017	0.0233	LOC100909964; LOC100360575	tyrosine-protein phosphatase non-receptor type substrate 1-like; signal-regulatory protein alpha-like; signal-regulatory protein alpha-like [Source:RGD Symbol;Acc:2321882]
17686210	7.39	6.31	2.11	0.0017	0.0233	Tiprl	TOR signaling pathway regulator
17614758	5.71	3.38	5.02	0.0017	0.0233	LOC100910046; LOC102554136	zinc finger protein 60-like; zinc finger protein 60-like [Source:RGD Symbol;Acc:6500398]
17647245	3.05	4.52	-2.77	0.0017	0.0234	Myh10	myosin, heavy chain 10, non-muscle
17687536	3.44	4.81	-2.59	0.0017	0.0234	Cenpf	centromere protein F
17847746	6.97	5.49	2.79	0.0017	0.0235	Slc25a20	solute carrier family 25 (carnitine/acylcarnitine translocase), member 20
17867780	5.87	4.74	2.19	0.0017	0.0236	Mllt1	myeloid/lymphoid or mixed-lineage leukemia; translocated to, 1
17838530	5.11	4.04	2.1	0.0018	0.0237	Parp10	poly (ADP-ribose) polymerase family, member 10
17761264	5.36	4.14	2.34	0.0018	0.0237	Exosc2	exosome component 2
17728053	7.33	6.07	2.41	0.0018	0.0239	Tom1	target of myb1 membrane trafficking protein
17717786	3.72	4.94	-2.34	0.0018	0.0239
17678148	8.97	5.88	8.52	0.0018	0.0239
17856262	1.39	2.45	-2.09	0.0018	0.024	Rbms3	RNA binding motif, single stranded interacting protein 3
17710896	5.68	4.45	2.34	0.0018	0.024	Mk1	Mk1 protein
17835023	8.83	7.68	2.22	0.0018	0.024	Gas2l3	growth arrest-specific 2 like 3
17639814	7.35	6.29	2.08	0.0018	0.024	Capn1	calpain 1, (mu/I) large subunit
17867914	6.47	5.27	2.31	0.0018	0.0241	Plin3	perilipin 3
17652313	4.84	6.05	-2.32	0.0018	0.0241	Wipi1	WD repeat domain, phosphoinositide interacting 1
17662712	6.42	5.23	2.28	0.0018	0.0241	Amz2	archaelysin family metallopeptidase 2
17675978	6.31	4.92	2.62	0.0018	0.0244	Pms2	postmeiotic segregation increased 2 (S. cerevisiae)
17832476	2.62	3.62	-2	0.0018	0.0245	Nr4a1	nuclear receptor subfamily 4, group A, member 1
17749387	8.84	7.69	2.22	0.0018	0.0245	Scnm1	sodium channel modifier 1
17823403	5.37	4.06	2.48	0.0018	0.0245	Irf2bpl	interferon regulatory factor 2 binding protein-like
17828374	4.12	5.78	-3.15	0.0018	0.0246	LOC103692864	uncharacterized LOC103692864
17671654	6.95	5.79	2.24	0.0018	0.0246	RGD1561481	similar to ubiquitin specific protease 12
17668961	5.7	4.58	2.18	0.0018	0.0247	Spice1	spindle and centriole associated protein 1
17660338	7.04	5.86	2.26	0.0018	0.0247	Kat7	K (lysine) acetyltransferase 7
17719081	5.41	4.08	2.51	0.0019	0.0248	Bphl	biphenyl hydrolase-like (serine hydrolase)
17830353	2.13	3.33	-2.3	0.0019	0.0248	Apol3	apolipoprotein L, 3
17787777	5.12	3.73	2.62	0.0019	0.0248
17669373	6.9	7.96	-2.08	0.0019	0.0249	Parp9	poly (ADP-ribose) polymerase family, member 9
17722603	8.39	7.33	2.08	0.0019	0.0249	Zmat2	zinc finger, matrin type 2
17660648	4.75	3.17	2.99	0.0019	0.0249
17829943	3.69	5.35	-3.16	0.0019	0.0249	Ly6e	lymphocyte antigen 6 complex, locus E
17647672	2.79	3.95	-2.24	0.0019	0.0249	Dlg4	discs, large homolog 4 (Drosophila)
17701112	1.92	3.12	-2.3	0.0019	0.0249	LOC102554774; Spetex-2H	disks large homolog 5-like; Spetex-2H protein
17723973	5.86	4.45	2.66	0.0019	0.0252	Impa2	inositol (myo)-1(or 4)-monophosphatase 2
17704922	2.29	3.42	-2.2	0.0019	0.0252
17617775	6.12	4.98	2.21	0.0019	0.0252	Vps33b	vacuolar protein sorting 33 homolog B (yeast)
17764202	4.33	5.62	-2.45	0.0019	0.0253	Chst1	carbohydrate (keratan sulfate Gal-6) sulfotransferase 1
17734111	5.94	4.86	2.11	0.0019	0.0256	Mvd	mevalonate (diphospho) decarboxylase
17805181	6.42	5.19	2.35	0.0019	0.0257	Noc2l	NOC2-like nucleolar associated transcriptional repressor
17702940	6.18	5.01	2.25	0.002	0.0257	Ipo4	importin 4
17724096	4.65	6.16	-2.86	0.002	0.0257	Tcf4	transcription factor 4
17735104	3.91	4.95	-2.05	0.002	0.0257	Ssbp2	single-stranded DNA binding protein 2
17789167	6.87	5.76	2.16	0.002	0.0257	Tmem243	transmembrane protein 243, mitochondrial
17682626	6.12	4.97	2.23	0.002	0.0258	Sde2	SDE2 telomere maintenance homolog (S. pombe)
17866137	5.29	6.31	-2.03	0.002	0.0258	RGD1563917	similar to Nuclear autoantigen Sp-100 (Speckled 100 kDa)
17875832	6.96	5.6	2.56	0.002	0.0259	Rp2	retinitis pigmentosa 2 homolog (human)
17647590	7.46	6.24	2.33	0.002	0.0259	Gps2	G protein pathway suppressor 2
17610551	5.72	6.74	-2.02	0.002	0.0259
17621857	5.57	4.38	2.29	0.002	0.0259	Pwwp2b	PWWP domain containing 2B
17745289	2.75	4.43	-3.19	0.002	0.0259	Gpx8	glutathione peroxidase 8
17625992	3.12	2.05	2.1	0.002	0.026	Kazald1	Kazal-type serine peptidase inhibitor domain 1
17660855	6.47	5.33	2.21	0.002	0.026
17621679	1.71	3.17	-2.75	0.002	0.026
17655087	6.05	4.8	2.37	0.002	0.0261	Fam234a	family with sequence similarity 234, member A
[truncated: 1,044 more rows]

## Sheet: AM vs MDM
ID	AM Avg (log2)	MDM Avg (log2)	Fold Change	P-val	FDR P-val	Gene Symbol	Description
17684931	2.33	8.7	-82.59	1.31e-18	3.98e-14	Rgs18	regulator of G-protein signaling 18
17630332	4.68	11.54	-116.71	1.04e-17	1.59e-13	Apoe	apolipoprotein E
17865432	9.74	3.39	81.6	6e-17	6.08e-13	Cxcr1	chemokine (C-X-C motif) receptor 1
17721377	2.56	8.43	-58.4	8.92e-17	6.79e-13	Colec12	collectin sub-family member 12
17686992	2.73	7.46	-26.52	2.71e-16	1.65e-12	Akt3	v-akt murine thymoma viral oncogene homolog 3
17837998	2.62	7	-20.79	3.96e-16	2.01e-12	Ptk2	protein tyrosine kinase 2
17777980	3.51	8.37	-29.05	7.06e-16	3.07e-12	Cd93	CD93 molecule
17610996	2.23	8.8	-94.61	1.11e-15	4.21e-12	Enpp3	ectonucleotide pyrophosphatase/phosphodiesterase 3
17814795	3.09	7.53	-21.61	4.62e-15	1.41e-11	Fam49a	family with sequence similarity 49, member A
17862568	3.97	9.3	-40.33	4.65e-15	1.41e-11	Trem2	triggering receptor expressed on myeloid cells 2
17723515	1.53	7.39	-57.8	1.31e-14	3.63e-11	RGD1309362	similar to interferon-inducible GTPase
17698159	8.23	3.08	35.37	1.49e-14	3.77e-11	Slc39a2	solute carrier family 39 (zinc transporter), member 2
17735298	2.62	9.38	-108.88	3.35e-14	7.84e-11	F2rl2	coagulation factor II (thrombin) receptor-like 2
17682115	4.49	9.55	-33.39	7.2e-14	1.57e-10	Slamf9	SLAM family member 9
17735924	4.11	9.64	-46.45	7.86e-14	1.59e-10	Emb	embigin
17849247	2.63	7.54	-30.06	1.79e-13	3.4e-10	Ccr5	chemokine (C-C motif) receptor 5
17750384	3.36	7.74	-20.83	2.4e-13	4.29e-10	Csf1	colony stimulating factor 1 (macrophage)
17736177	3.55	7.4	-14.47	2.64e-13	4.46e-10	Fyb	FYN binding protein
17868657	2.22	6.67	-21.8	5.07e-13	8.13e-10	Adgre1	adhesion G protein-coupled receptor E1
17876460	3.35	8.49	-35.28	7.02e-13	1.07e-09	Pls3	plastin 3
17749201	2.95	9.96	-128.44	8.58e-13	1.24e-09	LOC103691629; Lce1d	uncharacterized LOC103691629; late cornified envelope 1D [Source:RGD Symbol;Acc:1587794]
17775140	3.21	6.87	-12.67	1.11e-12	1.54e-09	Prrg4	proline rich Gla (G-carboxyglutamic acid) 4 (transmembrane)
17755250	3.25	7.29	-16.47	1.27e-12	1.68e-09	Dse	dermatan sulfate epimerase
17685654	2.43	5.92	-11.24	1.64e-12	2.08e-09	Ralgps2	Ral GEF with PH domain and SH3 binding motif 2
17882665	6.59	2.91	12.86	1.78e-12	2.17e-09
17731247	3.87	8.25	-20.88	4.83e-12	5.66e-09	Nrp1	neuropilin 1
17868123	4.84	1.86	7.93	5.52e-12	6.17e-09	LOC102547811	uncharacterized LOC102547811
17749203	3.59	9.67	-67.43	5.68e-12	6.17e-09	LOC102549724; LOC102549828	late cornified envelope protein 1E-like
17854969	8.26	4.64	12.3	7.12e-12	7.47e-09	Il20rb	interleukin 20 receptor beta
17630562	4.73	9.6	-29.28	7.59e-12	7.7e-09	Atp1a3	ATPase, Na+/K+ transporting, alpha 3 polypeptide
17749564	3.56	8.88	-39.72	8.18e-12	7.98e-09	Ciart; BC028528	circadian associated repressor of transcription; cDNA sequence BC028528 [Source:MGI Symbol;Acc:MGI:2385885]
17676396	4.41	9.33	-30.25	8.39e-12	7.98e-09	Fam20c	family with sequence similarity 20, member C
17625032	3.32	7.63	-19.86	9.29e-12	8.57e-09	Papss2	3-phosphoadenosine 5-phosphosulfate synthase 2
17647139	3.14	7.13	-15.88	1.24e-11	1.11e-08	Gas7	growth arrest specific 7
17622112	7.92	11.46	-11.62	1.37e-11	1.17e-08	Ifitm1	interferon induced transmembrane protein 1
17713739	8.82	11.67	-7.22	1.38e-11	1.17e-08	Ctsl	cathepsin L
17728754	4.41	9.41	-32.04	1.42e-11	1.17e-08
17614165	2.86	7.96	-34.23	1.67e-11	1.34e-08	Kcnn4	potassium channel, calcium activated intermediate/small conductance subfamily N alpha, member 4
17615912	7.3	3.68	12.26	1.78e-11	1.38e-08	Klk6	kallikrein related-peptidase 6
17686529	6.35	10.11	-13.52	1.82e-11	1.38e-08	Fcgr2b	Fc fragment of IgG, low affinity IIb, receptor
17743509	5.47	1.9	11.87	2.01e-11	1.49e-08	Gipc2	GIPC PDZ domain containing family, member 2
17642062	3.26	7.85	-24.06	2.36e-11	1.71e-08	Blnk	B-cell linker
17787756	4.29	8.33	-16.46	2.7e-11	1.91e-08	Emp1	epithelial membrane protein 1
17685159	4.14	8.32	-18.21	3.85e-11	2.66e-08	RGD1309104	similar to RIKEN cDNA 1700025G04 gene
17740565	7.99	4.94	8.3	4.26e-11	2.88e-08	Tchh	trichohyalin
17734430	6.07	3	8.35	4.51e-11	2.98e-08	Agt	angiotensinogen (serpin peptidase inhibitor, clade A, member 8)
17774023	2.88	8.38	-45.41	5.44e-11	3.52e-08	Serping1	serpin peptidase inhibitor, clade G (C1 inhibitor), member 1
17726394	1.91	6.63	-26.43	6.53e-11	4.14e-08
17751802	5.52	1.85	12.71	7.26e-11	4.51e-08	Clca4l	chloride channel calcium activated 4-like
17882159	4.38	8.04	-12.63	7.74e-11	4.71e-08
17829943	3.69	9.05	-41.11	8.67e-11	5.18e-08	Ly6e	lymphocyte antigen 6 complex, locus E
17662683	2.79	6.45	-12.61	9.07e-11	5.31e-08	Rgs9	regulator of G-protein signaling 9
17617838	7.24	2.44	27.73	1.29e-10	7.4e-08	Alpk3	alpha-kinase 3
17709230	3.77	7.7	-15.27	1.72e-10	9.69e-08	Gas6	growth arrest specific 6
17786970	4.5	8.21	-13.09	2.05e-10	1.14e-07	Clec4a	C-type lectin domain family 4, member A
17637913	5.11	8.7	-12.04	2.28e-10	1.24e-07	Mki67	marker of proliferation Ki-67
17662632	3.88	8.23	-20.46	2.49e-10	1.32e-07	Pitpnc1	phosphatidylinositol transfer protein, cytoplasmic 1
17725716	7.7	10.32	-6.15	2.51e-10	1.32e-07	Cd14	CD14 molecule
17686390	2.47	5.87	-10.52	2.57e-10	1.33e-07	Nuf2	NUF2, NDC80 kinetochore complex component
17708162	7.32	10.26	-7.66	2.71e-10	1.37e-07	Msr1	macrophage scavenger receptor 1
17686172	6.04	8.71	-6.34	3.19e-10	1.59e-07	Atp1b1	ATPase, Na+/K+ transporting, beta 1 polypeptide
17632692	7.26	3.64	12.32	3.7e-10	1.82e-07	Fcgrt	Fc fragment of IgG, receptor, transporter, alpha
17747899	3.73	7.5	-13.62	3.81e-10	1.83e-07	B3galnt1	beta-1,3-N-acetylgalactosaminyltransferase 1 (globoside blood group)
17859773	4.29	7.01	-6.6	3.85e-10	1.83e-07	Abi2	abl-interactor 2
17684540	4.35	8.16	-14.05	4.01e-10	1.88e-07	Nav1	neuron navigator 1
17707973	3.55	7.18	-12.37	4.11e-10	1.88e-07	Tlr3	toll-like receptor 3
17721215	2.44	5.58	-8.86	4.13e-10	1.88e-07	Prtfdc1	phosphoribosyl transferase domain containing 1
17851581	4.19	7.47	-9.72	4.37e-10	1.95e-07	Arhgef12	Rho guanine nucleotide exchange factor (GEF) 12
17635148	7.09	4.13	7.8	4.41e-10	1.95e-07	Dgat2	diacylglycerol O-acyltransferase 2
17637391	3.25	8.64	-41.69	4.55e-10	1.98e-07	Spn	sialophorin
17649432	5.66	10.8	-35.27	4.71e-10	2.02e-07	Ccl7	chemokine (C-C motif) ligand 7
17682015	6.06	9.2	-8.81	5.46e-10	2.31e-07
17719171	3.93	7.09	-8.95	5.6e-10	2.33e-07	Irf4	interferon regulatory factor 4
17622116	2.6	6.58	-15.71	5.97e-10	2.45e-07
17635431	6.19	10.55	-20.58	6.18e-10	2.51e-07	Il18bp	interleukin 18 binding protein
17864970	4.07	6.48	-5.29	6.48e-10	2.56e-07	Raph1	Ras association (RalGDS/AF-6) and pleckstrin homology domains 1
17881587	4.15	8.64	-22.51	6.53e-10	2.56e-07
17679492	7.08	3.53	11.69	6.56e-10	2.56e-07	Serpinb8	serpin peptidase inhibitor, clade B (ovalbumin), member 8
17705094	2.47	5.89	-10.72	7.17e-10	2.76e-07	Ednrb	endothelin receptor type B
17750295	2.28	6.67	-21.02	7.63e-10	2.9e-07	LOC100912312	uncharacterized LOC100912312
17737346	2.3	5.84	-11.64	8.58e-10	3.2e-07	Trim55	tripartite motif-containing 55
17629690	5.31	10.41	-34.4	8.61e-10	3.2e-07	Lilrb3	leukocyte immunoglobulin-like receptor, subfamily B (with TM and ITIM domains), member 3
17630326	2.95	7.6	-25.04	9.02e-10	3.31e-07	Apoc1	apolipoprotein C-I
17777079	3.07	6.38	-9.9	9.55e-10	3.46e-07	Bub1	BUB1 mitotic checkpoint serine/threonine kinase
17771257	3.28	6.54	-9.6	1.01e-09	3.61e-07	Dnm1	dynamin 1
17776606	2.59	6.64	-16.56	1.16e-09	4.11e-07	Slc30a4	solute carrier family 30 (zinc transporter), member 4
17800736	2.33	5.49	-8.96	1.25e-09	4.38e-07	Zcchc11	zinc finger, CCHC domain containing 11
17829929	4.74	9.44	-25.96	1.37e-09	4.69e-07	Psca	prostate stem cell antigen
17641983	8.72	5.76	7.77	1.37e-09	4.69e-07	Pdlim1	PDZ and LIM domain 1
17768956	2.75	7.99	-37.79	1.5e-09	5.07e-07	Mmp9	matrix metallopeptidase 9
17638220	3.34	7.55	-18.48	1.55e-09	5.17e-07	Ifitm3	interferon induced transmembrane protein 3
17753138	3.43	7.59	-17.89	1.68e-09	5.57e-07	RT1-Da	RT1 class II, locus Da
17789693	1.64	4.95	-9.92	1.86e-09	6.08e-07	Ica1	islet cell autoantigen 1
17635403	5.5	8.89	-10.49	1.88e-09	6.08e-07	Folr2	folate receptor 2 (fetal)
17858717	5.92	3.34	5.96	1.97e-09	6.3e-07	Il1rl2	interleukin 1 receptor-like 2
17688560	3.69	6.67	-7.93	2.12e-09	6.73e-07	Antxr2	anthrax toxin receptor 2
17869930	2.88	7.22	-20.32	2.22e-09	6.95e-07	Sctr	secretin receptor
17832085	6.11	3.19	7.53	2.27e-09	7.03e-07	Cacnb3	calcium channel, voltage-dependent, beta 3 subunit
17784371	3.31	6.48	-9.04	2.85e-09	8.76e-07	Cd8b	CD8b molecule
17732584	7.19	10.33	-8.8	3.04e-09	9.15e-07	Rrm2	ribonucleotide reductase M2
17799006	2.82	6.26	-10.8	3.04e-09	9.15e-07	Zfp462	zinc finger protein 462
17715306	3.97	6.81	-7.17	3.29e-09	9.75e-07	Pxdc1	PX domain containing 1
17661238	4.88	2.25	6.2	3.3e-09	9.75e-07	Krt15	keratin 15, type I
17861066	5.9	2.62	9.72	3.58e-09	1.05e-06	B3gnt7	UDP-GlcNAc:betaGal beta-1,3-N-acetylglucosaminyltransferase 7
17731360	2.74	5.58	-7.17	3.92e-09	1.12e-06	Cdh5	cadherin 5
17808722	1.97	5.68	-13.09	3.93e-09	1.12e-06	Cyp2j4	cytochrome P450, family 2, subfamily j, polypeptide 4
17819266	6.09	3.55	5.81	3.95e-09	1.12e-06	Crip2	cysteine-rich protein 2
17697904	4.95	7.54	-5.99	4e-09	1.13e-06	Cdkn3	cyclin-dependent kinase inhibitor 3
17722785	4.28	7.22	-7.67	4.32e-09	1.2e-06	Arhgap26	Rho GTPase activating protein 26
17687457	2.76	6.5	-13.33	4.33e-09	1.2e-06	Tgfb2	transforming growth factor, beta 2
17743746	4.77	7.66	-7.44	5.37e-09	1.47e-06	Wls	wntless Wnt ligand secretion mediator
17624525	7.12	9.19	-4.21	5.4e-09	1.47e-06
17725639	5.54	7.71	-4.49	5.65e-09	1.52e-06	Tmem173	transmembrane protein 173
17618563	4.71	6.91	-4.6	5.85e-09	1.56e-06	Map6	microtubule-associated protein 6
17838242	7.03	1.49	46.46	6.58e-09	1.74e-06	Ly6al	lymphocyte antigen 6 complex, locus A-like
17723564	5.63	9.93	-19.67	7.51e-09	1.96e-06	Cd74	Cd74 molecule, major histocompatibility complex, class II invariant chain
17731914	2.63	7.49	-29.21	7.53e-09	1.96e-06	Mmp2	matrix metallopeptidase 2
17723312	4.69	7.74	-8.25	8.61e-09	2.22e-06	Gramd3	GRAM domain containing 3
17640742	2.97	6.28	-9.94	8.7e-09	2.22e-06	Ms4a6c	membrane-spanning 4-domains, subfamily A, member 6C
17723519	2.16	6.59	-21.49	9.02e-09	2.29e-06	MGC108823; LOC102549198; LOC100910979	similar to interferon-inducible GTPase; interferon-inducible GTPase 1-like
17852378	4.54	7.72	-9.05	9.68e-09	2.43e-06	Layn	layilin
17745872	4.13	6.67	-5.79	1.02e-08	2.55e-06	Rai14	retinoic acid induced 14
17834914	7.02	4.43	6	1.06e-08	2.62e-06	Spic	Spi-C transcription factor (Spi-1/PU.1 related)
17843902	3.8	6.83	-8.18	1.09e-08	2.67e-06	Cadm1	cell adhesion molecule 1
17718710	8.34	5.41	7.65	1.14e-08	2.78e-06	Gmpr	guanosine monophosphate reductase
17870350	4	1.66	5.09	1.18e-08	2.85e-06	LOC102557241; LOC363324	uncharacterized LOC102557241; similar to spermatogenesis associated glutamate (E)-rich protein 4d
17735210	5.67	8.96	-9.76	1.26e-08	3.01e-06	Arsb	arylsulfatase B
17660863	4.19	7.14	-7.73	1.26e-08	3.01e-06	Top2a	topoisomerase (DNA) II alpha
17768822	7.29	5.1	4.56	1.28e-08	3.02e-06	Dbndd2	dysbindin (dystrobrevin binding protein 1) domain containing 2
17746941	4.28	6.4	-4.35	1.3e-08	3.02e-06	Ccna2	cyclin A2
17621768	3.19	6.45	-9.56	1.31e-08	3.02e-06	Mgmt	O-6-methylguanine-DNA methyltransferase
17868552	2.64	6.98	-20.28	1.31e-08	3.02e-06	Tmem37	transmembrane protein 37
17692187	5.03	8.03	-8.04	1.34e-08	3.05e-06	Sptbn1	spectrin, beta, non-erythrocytic 1
17684990	8.56	5.22	10.11	1.37e-08	3.12e-06	Prg4	proteoglycan 4
17686521	7.44	4.51	7.61	1.38e-08	3.12e-06	Fcrla	Fc receptor-like A
17827188	1.84	4.58	-6.67	1.41e-08	3.15e-06	Ckap4	cytoskeleton-associated protein 4
17618140	2.49	5.49	-7.98	1.48e-08	3.28e-06	Rab38	RAB38, member RAS oncogene family
17715650	2.52	5.81	-9.78	1.54e-08	3.4e-06	Lrrc16a	leucine rich repeat containing 16A
17684571	4.02	6.39	-5.15	1.56e-08	3.42e-06	Nav1	neuron navigator 1
17646169	3.29	7.01	-13.18	1.62e-08	3.52e-06	LOC24906	RoBo-1
17859102	3	5.47	-5.55	1.68e-08	3.63e-06	Mfsd6	major facilitator superfamily domain containing 6
17865394	3.83	7.65	-14.11	1.76e-08	3.76e-06	Tns1	tensin 1
17693342	5.02	3.11	3.75	1.91e-08	4.07e-06	Stbd1	starch binding domain 1
17617874	3.52	6.22	-6.49	1.94e-08	4.1e-06	Pde8a	phosphodiesterase 8A
17794897	3.6	8.18	-24.03	1.95e-08	4.1e-06	Cd4	Cd4 molecule
17672282	2.34	5.22	-7.32	1.97e-08	4.1e-06	Pdgfa	platelet-derived growth factor alpha polypeptide
17744073	2.96	6.63	-12.71	1.99e-08	4.12e-06	Vcan	versican
17821719	2.66	5	-5.03	2.07e-08	4.25e-06	Stxbp6	syntaxin binding protein 6 (amisyn)
17828810	2.82	4.88	-4.16	2.1e-08	4.28e-06	Cpq	carboxypeptidase Q
17799894	5.64	3.25	5.24	2.25e-08	4.57e-06	Hook1	hook microtubule-tethering protein 1
17699685	2.75	5.6	-7.21	2.27e-08	4.58e-06	Pbk	PDZ binding kinase
17809656	2.44	5.02	-5.99	2.29e-08	4.58e-06	Kif2c	kinesin family member 2C
17768892	4.51	7.23	-6.61	2.37e-08	4.71e-06	Ube2c	ubiquitin-conjugating enzyme E2C
17687639	2.46	5.53	-8.4	2.47e-08	4.88e-06	Dtl	denticleless E3 ubiquitin protein ligase homolog (Drosophila)
17646767	3.96	8.86	-29.85	2.51e-08	4.92e-06	Pmp22	peripheral myelin protein 22
17793583	4.02	6.22	-4.61	2.57e-08	5.01e-06	Foxp1	forkhead box P1
17703064	3.57	6.54	-7.87	2.64e-08	5.12e-06	Adcy4	adenylate cyclase 4
17684270	2.59	5.47	-7.36	2.76e-08	5.3e-06	Atp2b4	ATPase, Ca++ transporting, plasma membrane 4
17725044	5.62	9.11	-11.21	2.78e-08	5.3e-06	B4galt6	UDP-Gal:betaGlcNAc beta 1,4-galactosyltransferase, polypeptide 6
17652507	4.31	7.76	-10.88	2.79e-08	5.3e-06	Cd300lb	CD300 molecule-like family member b
17693820	7	9.95	-7.68	2.93e-08	5.53e-06	Stap1	signal transducing adaptor family member 1
17688426	3.95	7.39	-10.82	3.02e-08	5.67e-06	Plac8	placenta-specific 8
17865233	2.72	4.93	-4.64	3.49e-08	6.51e-06	Bard1	BRCA1 associated RING domain 1
17687536	3.44	6.58	-8.81	3.52e-08	6.53e-06	Cenpf	centromere protein F
17712038	3.16	6.37	-9.28	3.68e-08	6.79e-06	Tusc3	tumor suppressor candidate 3
17735104	3.91	6.32	-5.29	3.98e-08	7.26e-06	Ssbp2	single-stranded DNA binding protein 2
17641159	6.42	8.25	-3.55	3.98e-08	7.26e-06	Gda	guanine deaminase
17806112	8.41	10.37	-3.88	4.11e-08	7.44e-06	Atp6v0d2	ATPase, H+ transporting, lysosomal V0 subunit D2
17832495	5.18	2.5	6.39	4.58e-08	8.24e-06	Krt7	keratin 7, type II
17770819	3.92	7.19	-9.68	4.88e-08	8.71e-06	Slc2a6	solute carrier family 2 (facilitated glucose transporter), member 6
17762830	2.14	4.91	-6.83	4.89e-08	8.71e-06	Cybrd1	cytochrome b reductase 1
17854352	2.74	6.43	-12.92	4.99e-08	8.83e-06	Elovl4	ELOVL fatty acid elongase 4
17855454	1.79	3.86	-4.21	5.05e-08	8.89e-06	Dock3	dedicator of cyto-kinesis 3
17802931	6.59	9.58	-7.92	5.11e-08	8.94e-06	Stmn1	stathmin 1
17688412	4.54	8.25	-13.06	5.36e-08	9.32e-06	Hpse	heparanase
17633297	3.11	7.04	-15.21	5.5e-08	9.51e-06	Mrgprx2	MAS-related GPR, member X2
17866309	3.32	5.87	-5.85	5.58e-08	9.59e-06	Hjurp	Holliday junction recognition protein
17873532	4.94	2.42	5.73	5.75e-08	9.84e-06	P2ry10	purinergic receptor P2Y, G-protein coupled, 10
17868197	4.24	1.62	6.17	6.27e-08	1.05e-05	LOC679711; LOC102557302	similar to RIKEN cDNA 5031410I06; uncharacterized LOC102557302 [Source:RGD Symbol;Acc:7730632]
17869485	4.24	1.62	6.17	6.27e-08	1.05e-05	LOC679711	similar to RIKEN cDNA 5031410I06
17870285	4.24	1.62	6.17	6.27e-08	1.05e-05
17794022	4.45	6.92	-5.58	6.29e-08	1.05e-05	Plxnd1	plexin D1
17840441	5.03	7.57	-5.79	6.42e-08	1.07e-05	Slc38a1	solute carrier family 38, member 1
17635894	2.73	5.43	-6.52	6.48e-08	1.07e-05	LOC499229	similar to very large inducible GTPase 1 isoform A
17787131	3.78	6.75	-7.81	6.5e-08	1.07e-05	Cdca3	cell division cycle associated 3
17820182	3.53	7.49	-15.57	6.57e-08	1.07e-05	Rasgrp3	RAS guanyl releasing protein 3 (calcium and DAG-regulated)
17882715	3.5	6.93	-10.73	6.76e-08	1.1e-05
17662919	4.7	2.48	4.67	7e-08	1.13e-05	Abca5	ATP-binding cassette, subfamily A (ABC1), member 5
17863003	2.35	6.63	-19.45	7.19e-08	1.16e-05	Clic5	chloride intracellular channel 5
17868057	4.67	2.09	5.99	7.44e-08	1.18e-05	LOC102547811	uncharacterized LOC102547811
17868324	4.67	2.09	5.99	7.44e-08	1.18e-05	LOC102547811	uncharacterized LOC102547811
17649444	2.64	7.83	-36.39	7.79e-08	1.23e-05	Ccl12	chemokine (C-C motif) ligand 12
17857086	3.24	5.85	-6.1	7.87e-08	1.24e-05	Rftn1	raftlin lipid raft linker 1
17754704	4.19	7.06	-7.33	8.15e-08	1.28e-05	Cdk1	cyclin-dependent kinase 1
17694921	3.15	5.75	-6.06	8.32e-08	1.3e-05	Cd38	CD38 molecule
17701327	5.33	7.51	-4.55	9.45e-08	1.47e-05	Slc4a7	solute carrier family 4, sodium bicarbonate cotransporter, member 7
17779781	7.61	4.19	10.68	1.01e-07	1.55e-05	Pmepa1; Zbp1	prostate transmembrane protein, androgen induced 1; Z-DNA binding protein 1
17696859	4.03	7.6	-11.81	1.03e-07	1.59e-05	Hpse	heparanase
17811243	5.43	8.32	-7.42	1.07e-07	1.63e-05	Ptafr	platelet-activating factor receptor
17751966	4.66	2.49	4.5	1.08e-07	1.65e-05	Adgrl2	adhesion G protein-coupled receptor L2
17868054	4.47	2.28	4.55	1.11e-07	1.68e-05	LOC363337; LOC684084	similar to RIKEN cDNA 1700081O22; hypothetical protein LOC684084
17662515	3.59	6.04	-5.48	1.16e-07	1.75e-05
17674687	3.65	6.49	-7.13	1.22e-07	1.83e-05	Cmklr1	chemokine-like receptor 1
17882449	3.59	6.33	-6.64	1.24e-07	1.85e-05
17850348	4.08	6.78	-6.51	1.27e-07	1.89e-05	Spc24	SPC24, NDC80 kinetochore complex component
17731745	10.68	8.54	4.41	1.31e-07	1.94e-05	Mt1a	metallothionein 1a
17742771	4.59	6.83	-4.73	1.42e-07	2.09e-05	Cenpe	centromere protein E
17822774	2.56	5.32	-6.78	1.46e-07	2.13e-05	Rab15	RAB15, member RAS oncogene family
17739545	2.63	7.63	-31.79	1.48e-07	2.15e-05	Cd5l	Cd5 molecule-like
17858730	5.05	2.8	4.75	1.62e-07	2.34e-05	Il1rl1	interleukin 1 receptor-like 1
17845601	5.75	8.24	-5.63	1.79e-07	2.58e-05	Myo1e	myosin IE
17772999	3.72	5.97	-4.75	1.8e-07	2.59e-05	Spc25	SPC25, NDC80 kinetochore complex component
17707924	7.57	8.92	-2.56	1.83e-07	2.62e-05	Slc25a4	solute carrier family 25 (mitochondrial carrier; adenine nucleotide translocator), member 4
17735546	4.72	6.65	-3.82	1.84e-07	2.62e-05	Cenpk	centromere protein K
17738100	4.25	6.31	-4.17	1.86e-07	2.63e-05	Hspa4l	heat shock protein 4-like
17836358	1.9	4.74	-7.18	1.93e-07	2.72e-05	Slc16a7	solute carrier family 16 (monocarboxylate transporter), member 7
17720635	3.69	5.44	-3.36	1.95e-07	2.74e-05	Sfmbt2	Scm-like with four mbt domains 2
17669980	6.48	8.98	-5.63	1.96e-07	2.74e-05	Ccdc50	coiled-coil domain containing 50
17777174	3.11	5.07	-3.88	2.07e-07	2.88e-05	Ckap2l	cytoskeleton associated protein 2-like
17740151	6.28	3.51	6.81	2.14e-07	2.95e-05	Kcnn3	potassium channel, calcium activated intermediate/small conductance subfamily N alpha, member 3
17635065	2.96	6.4	-10.85	2.18e-07	3e-05	Capn5	calpain 5
17765104	3.93	6.45	-5.75	2.19e-07	3e-05	Nusap1	nucleolar and spindle associated protein 1
17861928	3.66	6.52	-7.23	2.23e-07	3.04e-05	St8sia4	ST8 alpha-N-acetyl-neuraminide alpha-2,8-sialyltransferase 4
17673745	6.31	4.22	4.27	2.25e-07	3.06e-05	Vps37b	vacuolar protein sorting 37 homolog B (S. cerevisiae)
17796002	3.49	5.69	-4.59	2.61e-07	3.53e-05	Eps8	epidermal growth factor receptor pathway substrate 8
17621084	6.68	8.94	-4.78	2.87e-07	3.86e-05	Itgam	integrin, alpha M
17873839	3.37	5.44	-4.21	2.97e-07	3.97e-05	Cenpi	centromere protein I
17659879	2.88	5.44	-5.92	2.97e-07	3.97e-05	Msi2	musashi RNA-binding protein 2
17640701	2.73	5.63	-7.45	3.02e-07	4.01e-05	Ms4a7	membrane-spanning 4-domains, subfamily A, member 7
17709873	2.82	6	-9.08	3.04e-07	4.02e-05	Stab1	stabilin 1
17625347	4.79	2.04	6.77	3.09e-07	4.07e-05	Ffar4	free fatty acid receptor 4
17624156	2.52	5.59	-8.4	3.13e-07	4.1e-05	Ms4a4a	membrane-spanning 4-domains, subfamily A, member 4A
17795908	6.12	8.67	-5.87	3.27e-07	4.27e-05	Plbd1	phospholipase B domain containing 1
17650958	3.25	5.24	-3.97	3.39e-07	4.41e-05	Cdc6	cell division cycle 6
17862411	4.98	7.85	-7.32	3.46e-07	4.48e-05	Kat2b	K(lysine) acetyltransferase 2B
17723789	3.61	5.61	-3.99	3.49e-07	4.49e-05	Nedd4l	neural precursor cell expressed, developmentally down-regulated 4-like, E3 ubiquitin protein ligase
17764218	3.04	6.04	-7.99	3.5e-07	4.49e-05	Tp53i11	tumor protein p53 inducible protein 11
17610611	5.91	7.39	-2.79	3.59e-07	4.6e-05	Reps1	RALBP1 associated Eps domain containing 1
17686884	4.45	6.75	-4.92	3.62e-07	4.6e-05	Mnda	myeloid cell nuclear differentiation antigen
17727116	2.91	5.61	-6.46	3.72e-07	4.71e-05	Lipg	lipase, endothelial
17815078	3.93	8.84	-29.99	3.75e-07	4.74e-05	Rrm2	ribonucleotide reductase M2
17873058	3.1	5.84	-6.69	3.78e-07	4.76e-05	Kif4a	kinesin family member 4A
17776942	4.41	6.58	-4.52	3.84e-07	4.81e-05	Ncaph	non-SMC condensin I complex, subunit H
17875933	2.29	4.39	-4.28	3.88e-07	4.84e-05	Gpr34	G protein-coupled receptor 34
17798407	2.72	5.58	-7.26	4.02e-07	4.99e-05	Melk	maternal embryonic leucine zipper kinase
17700958	6.16	7.98	-3.54	4.1e-07	5.07e-05	Vcl	vinculin
17854922	5.16	7.42	-4.78	4.28e-07	5.27e-05	Mras	muscle RAS oncogene homolog
17723446	4.35	7.18	-7.1	4.44e-07	5.45e-05	Slc27a6	solute carrier family 27 (fatty acid transporter), member 6
17749947	8.05	4.96	8.54	4.58e-07	5.6e-05	Cd2	Cd2 molecule
17683445	5.08	7.32	-4.74	4.72e-07	5.74e-05	Bcl2	B-cell CLL/lymphoma 2
17842323	6.7	4.63	4.21	4.76e-07	5.78e-05	LOC500956	hypothetical protein LOC500956
17658797	3.25	5.5	-4.79	5.13e-07	6.19e-05	Spag5	sperm associated antigen 5
17817771	3.43	5.56	-4.39	5.15e-07	6.19e-05	Flrt2	fibronectin leucine rich transmembrane protein 2
17706008	3.23	4.94	-3.27	5.2e-07	6.23e-05	Sfmbt1	Scm-like with four mbt domains 1
17833449	5.14	7.06	-3.78	5.49e-07	6.55e-05	Matk	megakaryocyte-associated tyrosine kinase
17828240	5.39	3.7	3.23	5.64e-07	6.66e-05	Tspan8	tetraspanin 8
17796762	6.52	8.23	-3.26	5.64e-07	6.66e-05	Rbpjl2	recombination signal binding protein for immunoglobulin kappa J region-like 2
17752700	7.68	5.07	6.1	5.64e-07	6.66e-05	Mt1m	metallothionein 1M
17793546	3.36	6.64	-9.67	5.7e-07	6.7e-05	Frmd4b	FERM domain containing 4B
17748455	5.95	8.87	-7.56	5.76e-07	6.74e-05
17863382	3.85	7.51	-12.72	5.84e-07	6.81e-05	Gsta1	glutathione S-transferase alpha 1
17840244	3.59	1.63	3.87	6.12e-07	7.11e-05	Abcd2	ATP-binding cassette, subfamily D (ALD), member 2
17736736	3.51	5.34	-3.55	6.21e-07	7.16e-05	Myo10	myosin X
17640727	2.92	5.52	-6.04	6.21e-07	7.16e-05	Ms4a6bl; Ms4a6b	membrane-spanning 4-domains, subfamily A, member 6B-like; membrane-spanning 4-domains, subfamily A, member 6B
17707551	1.73	4.55	-7.07	6.24e-07	7.16e-05	Ddx60	DEAD (Asp-Glu-Ala-Asp) box polypeptide 60
17702719	4.48	2.73	3.36	6.62e-07	7.58e-05	RGD1560492	similar to leishmanolysin-like (metallopeptidase M8 family)
17747689	2.28	4.28	-4.02	6.73e-07	7.67e-05	Plch1	phospholipase C, eta 1
17803496	10.32	7.65	6.38	6.83e-07	7.76e-05	Pla2g2d	phospholipase A2, group IID
17625302	3.73	6.04	-4.93	6.86e-07	7.76e-05	Kif11	kinesin family member 11
17629165	5.07	2.88	4.56	7.07e-07	7.97e-05	Lilrc2	leukocyte immunoglobulin-like receptor, subfamily C, member 2
17882699	6.23	7.96	-3.33	7.19e-07	8.08e-05
17737360	2.59	5.12	-5.77	7.27e-07	8.13e-05	Cp	ceruloplasmin (ferroxidase)
17751099	6.85	8.46	-3.03	7.45e-07	8.31e-05	Fnbp1l	formin binding protein 1-like
17746727	4.8	2.73	4.19	7.51e-07	8.35e-05	Gpr160	G protein-coupled receptor 160
17668907	6.52	8.24	-3.3	7.89e-07	8.73e-05	Cd200r1	CD200 receptor 1
17876915	3.26	5.72	-5.48	7.95e-07	8.77e-05	Arhgap6	Rho GTPase activating protein 6
17632466	4.35	2.89	2.75	8.01e-07	8.8e-05	Myh14	myosin, heavy chain 14, non-muscle
17866137	5.29	7.1	-3.51	8.12e-07	8.89e-05	RGD1563917	similar to Nuclear autoantigen Sp-100 (Speckled 100 kDa)
17681948	7.53	4.14	10.49	8.38e-07	9.14e-05	F11r	F11 receptor
17630742	6.57	3.98	6.01	8.53e-07	9.27e-05	Axl	Axl receptor tyrosine kinase
17694868	3.47	6.27	-6.95	8.71e-07	9.44e-05	Ncapg	non-SMC condensin I complex, subunit G
17709537	3.12	5.28	-4.47	8.81e-07	9.51e-05	Zcchc24	zinc finger, CCHC domain containing 24
17621681	3.91	6.54	-6.17	8.93e-07	9.61e-05	Dock1	dedicator of cyto-kinesis 1
17784380	2.68	5.76	-8.44	9.14e-07	9.79e-05	Cd8a	CD8a molecule
17636360	6.84	4.97	3.66	9.22e-07	9.81e-05	Rras2	related RAS viral (r-ras) oncogene homolog 2
17784469	7.58	9.52	-3.83	9.23e-07	9.81e-05	St3gal5	ST3 beta-galactoside alpha-2,3-sialyltransferase 5
17682024	6.52	8.51	-3.98	9.25e-07	9.81e-05	Slamf6	SLAM family member 6
17715346	5.46	9.24	-13.79	9.43e-07	9.97e-05	Serpinb6	serpin peptidase inhibitor, clade B (ovalbumin), member 6
17761738	4.43	7.98	-11.74	9.51e-07	0.0001	Ptgs1	prostaglandin-endoperoxide synthase 1
17655588	4.22	6.59	-5.19	9.57e-07	0.0001	Pttg1	pituitary tumor-transforming 1
17627340	2.31	4.76	-5.45	9.83e-07	0.0001	Phactr2	phosphatase and actin regulator 2
17826409	3.57	5.92	-5.1	9.84e-07	0.0001	Adamtsl5	ADAMTS-like 5
17716768	7.13	4.53	6.04	9.97e-07	0.0001	Net1	neuroepithelial cell transforming 1
17851378	6.66	8.03	-2.58	9.98e-07	0.0001	Gramd1b	GRAM domain containing 1B
17823797	4.31	2.73	2.99	1.01e-06	0.0001	Ccdc88c	coiled-coil domain containing 88C
17839177	7.05	5.1	3.87	1.05e-06	0.0001	Kdelr3	KDEL (Lys-Asp-Glu-Leu) endoplasmic reticulum protein retention receptor 3
17681515	2.68	4.74	-4.17	1.08e-06	0.0001	F5	coagulation factor V (proaccelerin, labile factor)
17687699	4.71	6.35	-3.1	1.11e-06	0.0001	Traf3ip3	TRAF3 interacting protein 3
17765428	3.45	5.07	-3.07	1.13e-06	0.0001	Map1a	microtubule-associated protein 1A
17763493	2.64	5	-5.14	1.13e-06	0.0001	Slc43a3	solute carrier family 43, member 3
17744014	2.85	5.95	-8.6	1.14e-06	0.0001	Mef2c	myocyte enhancer factor 2C
17640325	5.98	2.38	12.11	1.14e-06	0.0001	Scgb1a1	secretoglobin, family 1A, member 1 (uteroglobin)
17835304	3.84	5.58	-3.33	1.16e-06	0.0001	Plxnc1	plexin C1
17802144	2.81	4.99	-4.53	1.21e-06	0.0001	Clspn	claspin
17769003	3.07	4.98	-3.74	1.22e-06	0.0001	Cd40	CD40 molecule, TNF receptor superfamily member 5
17810985	3.32	5.48	-4.46	1.22e-06	0.0001	Nkain1	Na+/K+ transporting ATPase interacting 1
17655510	3.52	5.51	-3.98	1.27e-06	0.0001	Hmmr	hyaluronan mediated motility receptor (RHAMM)
17627662	4.58	6.84	-4.78	1.28e-06	0.0001	Ccnb2	cyclin B2
17748330	2.54	4.72	-4.52	1.28e-06	0.0001	Mnd1	meiotic nuclear divisions 1
17862660	3.23	5.26	-4.09	1.29e-06	0.0001	RGD1561662	similar to AI661453 protein
17796649	4.18	7.6	-10.67	1.34e-06	0.0001	Tuba8	tubulin, alpha 8
17789549	3.14	5.51	-5.15	1.37e-06	0.0001	Pon3	paraoxonase 3
17669145	8.1	6.8	2.46	1.38e-06	0.0001	Lrrc58	leucine rich repeat containing 58
17867446	2.47	4.42	-3.87	1.38e-06	0.0001	Pros1	protein S (alpha)
17684484	6.28	4.21	4.2	1.4e-06	0.0001	Rnpep	arginyl aminopeptidase (aminopeptidase B)
17664575	4.88	6.96	-4.25	1.42e-06	0.0001	Tiam1	T-cell lymphoma invasion and metastasis 1
17756767	2.82	5.89	-8.41	1.45e-06	0.0001	RT1-Bb	RT1 class II, locus Bb
17859094	4.25	5.91	-3.17	1.5e-06	0.0001	Inpp1	inositol polyphosphate-1-phosphatase
17817181	3.18	5.8	-6.12	1.59e-06	0.0002	Sipa1l1	signal-induced proliferation-associated 1 like 1
17674486	7.01	4.53	5.55	1.65e-06	0.0002	Unc119b	unc-119 lipid binding chaperone B
17758582	3.76	6.52	-6.8	1.68e-06	0.0002	Srgn	serglycin
17791733	7.05	4.44	6.08	1.7e-06	0.0002	Gadd45a	growth arrest and DNA-damage-inducible, alpha
17738636	2.3	4.41	-4.31	1.72e-06	0.0002	Mab21l1	mab-21-like 1 (C. elegans)
17642329	3	5.98	-7.88	1.75e-06	0.0002	Scd1	stearoyl-Coenzyme A desaturase 1
17853237	3.75	6.15	-5.28	1.77e-06	0.0002	Kif23	kinesin family member 23
17637557	6.7	9.28	-5.99	1.79e-06	0.0002	Pycard	PYD and CARD domain containing
17866743	3.77	6.2	-5.4	1.8e-06	0.0002	St8sia4	ST8 alpha-N-acetyl-neuraminide alpha-2,8-sialyltransferase 4
17779237	3.94	1.57	5.18	1.85e-06	0.0002	Wfdc8	WAP four-disulfide core domain 8
17647616	4.53	1.86	6.33	1.89e-06	0.0002	Cldn7	claudin 7
17859327	3.28	5.61	-5.01	1.9e-06	0.0002	Sgol2	shugoshin-like 2 (S. pombe)
17611225	3.17	5.05	-3.66	1.94e-06	0.0002	Cenpw	centromere protein W
17632683	4.52	3.19	2.51	2.03e-06	0.0002	Rcn3	reticulocalbin 3, EF-hand calcium binding domain
17677699	3.26	5.45	-4.57	2.08e-06	0.0002	Kntc1	kinetochore associated 1
17837591	5.28	3.76	2.86	2.14e-06	0.0002	Fam84b	family with sequence similarity 84, member B
17740391	4.86	7.05	-4.56	2.17e-06	0.0002	S100a13	S100 calcium binding protein A13
17647342	4.38	6.06	-3.19	2.22e-06	0.0002	Aurkb	aurora kinase B
17649426	9.43	11.87	-5.41	2.23e-06	0.0002	Ccl2	chemokine (C-C motif) ligand 2
17684906	8.8	6.92	3.68	2.25e-06	0.0002	Rgs2	regulator of G-protein signaling 2
17759849	5.81	4.12	3.23	2.26e-06	0.0002	Tprn	taperin
17612028	3.54	6.54	-8.02	2.31e-06	0.0002	Rps6ka2	ribosomal protein S6 kinase polypeptide 2
17795621	3.71	1.79	3.77	2.44e-06	0.0002	Ly49i3	immunoreceptor Ly49i3
17662011	2.79	5.38	-6.02	2.46e-06	0.0002	Kif18b	kinesin family member 18B
17704266	3.81	6.75	-7.68	2.47e-06	0.0002	Sorbs3	sorbin and SH3 domain containing 3
17795389	5.16	3.6	2.95	2.47e-06	0.0002	Clec1a	C-type lectin domain family 1, member A
17788929	5.95	8.09	-4.41	2.51e-06	0.0002	Sema3c	sema domain, immunoglobulin domain (Ig), short basic domain, secreted, (semaphorin) 3C
17767273	6.55	3.25	9.89	2.51e-06	0.0002	Sdcbp2	syndecan binding protein (syntenin) 2
17673614	3.28	5.25	-3.9	2.51e-06	0.0002	Rilpl1	Rab interacting lysosomal protein-like 1
17625387	5.31	3.49	3.53	2.55e-06	0.0002	Slc35g1	solute carrier family 35, member G1
17625743	2.23	5	-6.8	2.59e-06	0.0002	Sfrp5	secreted frizzled-related protein 5
17876540	3.55	2.15	2.64	2.61e-06	0.0002
17669326	3.36	6.83	-11.09	2.61e-06	0.0002	Cd86	CD86 molecule
17614316	5.75	3.82	3.81	2.65e-06	0.0002	Cd79al; Cd79a	Cd79a molecule-like; Cd79a molecule, immunoglobulin-associated alpha
17793730	8.61	6.57	4.1	2.67e-06	0.0002
17764983	4.72	6.6	-3.69	2.88e-06	0.0002	Casc5; LOC100911204	cancer susceptibility candidate 5; protein CASC5-like
17775655	6.25	4.24	4.04	2.93e-06	0.0003	Bmf	Bcl2 modifying factor
17796946	2.85	4.63	-3.42	2.98e-06	0.0003	Mybl1	myeloblastosis oncogene-like 1
17837395	3.73	6.02	-4.89	3.03e-06	0.0003	Sntb1	syntrophin, beta 1
17827749	7.57	8.91	-2.54	3.03e-06	0.0003	Eea1	early endosome antigen 1
17613449	6.32	7.67	-2.56	3.04e-06	0.0003	Lig1	ligase I, DNA, ATP-dependent
17870865	1.88	5.68	-13.93	3.11e-06	0.0003	Cask	calcium/calmodulin-dependent serine protein kinase (MAGUK family)
17861616	3.06	5.67	-6.14	3.12e-06	0.0003	Klhl30	kelch-like family member 30
17850757	4.75	7.19	-5.44	3.16e-06	0.0003	St14	suppression of tumorigenicity 14 (colon carcinoma)
17809960	3.76	6.08	-5	3.24e-06	0.0003	Cdc20	cell division cycle 20
17759900	4.97	6.42	-2.72	3.26e-06	0.0003	Sapcd2	suppressor APC domain containing 2
17850535	4.33	6.77	-5.44	3.33e-06	0.0003	Anln	anillin, actin binding protein
17742419	2.72	5.01	-4.9	3.34e-06	0.0003	Bcar3	breast cancer anti-estrogen resistance 3
17673519	5.02	8.47	-10.97	3.36e-06	0.0003	Scarb1	scavenger receptor class B, member 1
17846281	2.48	5.59	-8.62	3.47e-06	0.0003	Ttk	Ttk protein kinase
17808608	3.35	7.17	-14.07	3.53e-06	0.0003	Cks1l	CDC28 protein kinase regulatory subunit 1-like [Source:RGD Symbol;Acc:1583529]
17615047	3.93	6.61	-6.43	3.59e-06	0.0003	Map4k1	mitogen activated protein kinase kinase kinase kinase 1
17810919	4.99	7.6	-6.1	3.6e-06	0.0003	Serinc2	serine incorporator 2
17857156	3.41	6.91	-11.27	3.63e-06	0.0003	LOC680920	similar to natural cytotoxicity triggering receptor 2
17840184	5.73	4.19	2.92	3.64e-06	0.0003	Cpne8	copine VIII
17635855	2.9	4.67	-3.42	3.74e-06	0.0003	Dchs1	dachsous cadherin-related 1
17671354	3.35	4.74	-2.62	3.76e-06	0.0003	Insr	insulin receptor
17656222	7.31	9.43	-4.36	3.83e-06	0.0003	Anxa6	annexin A6
17838886	2.35	3.71	-2.56	3.93e-06	0.0003	Apol11a	apolipoprotein L 11a
17795322	3.31	7.43	-17.35	3.97e-06	0.0003	Clec2d2	C-type lectin domain family 2 member D2
17626963	2.68	5.57	-7.41	4.02e-06	0.0003
17713300	3.78	6.16	-5.22	4.03e-06	0.0003	Shcbp1	Shc SH2-domain binding protein 1
17690414	3.56	5.74	-4.52	4.14e-06	0.0003	Hs3st1	heparan sulfate (glucosamine) 3-O-sulfotransferase 1
17630680	6.61	4.67	3.83	4.16e-06	0.0003	Ceacam1	carcinoembryonic antigen-related cell adhesion molecule 1 (biliary glycoprotein)
17806512	6.22	4.87	2.54	4.16e-06	0.0003	Nol6	nucleolar protein 6 (RNA-associated)
17705145	2.95	5.73	-6.87	4.25e-06	0.0003	Spry2	sprouty RTK signaling antagonist 2
17853421	4.06	5.44	-2.61	4.46e-06	0.0004	Zwilch	zwilch kinetochore protein
17753672	7.63	9.94	-4.93	4.72e-06	0.0004	Cdkn1a	cyclin-dependent kinase inhibitor 1A
17631821	3.99	1.87	4.37	4.87e-06	0.0004	Fxyd3	FXYD domain-containing ion transport regulator 3
17791215	6.71	9.32	-6.13	4.98e-06	0.0004	Tmem176b	transmembrane protein 176B
17689445	4.59	6.17	-3	4.98e-06	0.0004	Sgcb	sarcoglycan, beta
17852919	4.12	6.36	-4.71	4.99e-06	0.0004	Scamp5	secretory carrier membrane protein 5
17797599	4	5.87	-3.66	4.99e-06	0.0004	Mms22l	MMS22-like, DNA repair protein
17612385	2.25	4.31	-4.18	5.31e-06	0.0004	LOC688452	hypothetical protein LOC688452
17783921	5.46	3.86	3.02	5.32e-06	0.0004	Vopp1	vesicular, overexpressed in cancer, prosurvival protein 1
17786945	5.64	8.36	-6.58	5.44e-06	0.0004	Clec4a1	C-type lectin domain family 4, member A1
17721250	2.93	4.58	-3.14	5.59e-06	0.0004	Mastl	microtubule associated serine/threonine kinase-like
17869355	3.52	7.19	-12.67	5.71e-06	0.0004	Ebi3	Epstein-Barr virus induced 3
17703995	2.89	4.84	-3.87	5.73e-06	0.0004	Cdca2	cell division cycle associated 2
17639940	5.61	3.64	3.93	6.06e-06	0.0005	Ccdc88b	coiled-coil domain containing 88B
17762577	4.21	5.67	-2.74	6.13e-06	0.0005	Nostrin	nitric oxide synthase trafficking
17856909	3.06	5.41	-5.1	6.2e-06	0.0005	Sgol1	shugoshin-like 1 (S. pombe)
17785328	5.72	8.9	-9.04	6.49e-06	0.0005	Mgll	monoglyceride lipase
17795674	3.01	6.75	-13.38	6.59e-06	0.0005	Klra5; LOC103695229	killer cell lectin-like receptor, subfamily A, member 5; uncharacterized LOC103695229
17680284	5.01	7.02	-4.04	6.7e-06	0.0005	Cyb5r1	cytochrome b5 reductase 1
17709193	5.19	7.22	-4.07	6.97e-06	0.0005	Rasa3	RAS p21 protein activator 3
17828842	6.04	7.8	-3.38	7.02e-06	0.0005	Laptm4b	lysosomal protein transmembrane 4 beta
17769491	6.71	5.13	2.99	7.08e-06	0.0005	Lsm14b	LSM family member 14B
17786114	3.17	4.95	-3.43	7.09e-06	0.0005	Fancd2	Fanconi anemia, complementation group D2
17821591	2.61	4.37	-3.39	7.44e-06	0.0006	Ahr	aryl hydrocarbon receptor
17809986	4.17	6.44	-4.82	7.58e-06	0.0006	Tie1	tyrosine kinase with immunoglobulin-like and EGF-like domains 1
17732679	3.95	5.9	-3.85	7.6e-06	0.0006	Asf1b	anti-silencing function 1B histone chaperone
17809334	4.3	6.38	-4.22	7.67e-06	0.0006	Cdkn2c	cyclin-dependent kinase inhibitor 2C (p18, inhibits CDK4)
17744878	2.46	5.12	-6.33	7.67e-06	0.0006	Cenph	centromere protein H
17792194	8.1	10.33	-4.68	7.82e-06	0.0006	Ptcd3	Pentatricopeptide repeat domain 3
17741886	7.75	6.06	3.23	7.85e-06	0.0006	Sort1	sortilin 1
17728080	4.28	5.74	-2.76	7.91e-06	0.0006	Mcm5	minichromosome maintenance complex component 5
17757468	3.04	4.52	-2.79	8.02e-06	0.0006	Sik1	salt-inducible kinase 1
17615517	6.43	4.83	3.04	8.05e-06	0.0006	Cebpa	CCAAT/enhancer binding protein (C/EBP), alpha
17820402	4.36	5.97	-3.05	8.25e-06	0.0006	Lclat1	lysocardiolipin acyltransferase 1
17668740	3.5	5.55	-4.14	8.67e-06	0.0006	RGD1310335	similar to RIKEN cDNA C330027C09
17872913	2.84	5.84	-7.98	8.78e-06	0.0006	Gpr165	G protein-coupled receptor 165
17793760	5.14	6.47	-2.52	8.82e-06	0.0006	Rad18	RAD18 E3 ubiquitin protein ligase
17652958	6.62	5.38	2.35	8.88e-06	0.0006	Mfsd11	major facilitator superfamily domain containing 11
17865053	6.05	8.06	-4.01	9.17e-06	0.0007	Klf7	Kruppel-like factor 7 (ubiquitous)
17767766	4.11	2.65	2.76	9.4e-06	0.0007	Bpifa1	BPI fold containing family A, member 1
17625336	4.01	6.36	-5.1	9.62e-06	0.0007	Cep55	centrosomal protein 55
17735024	3.07	5.33	-4.8	9.76e-06	0.0007	Mef2c	myocyte enhancer factor 2C
17748293	3.38	5.71	-5	9.78e-06	0.0007	LOC679811	similar to RIKEN cDNA D930015E06
17740499	2.9	6.26	-10.26	9.95e-06	0.0007	LOC103691634	late cornified envelope protein 1C-like
17638215	8.7	11.16	-5.49	1e-05	0.0007	Ifitm2	interferon induced transmembrane protein 2
17659777	3.37	5.91	-5.81	1.01e-05	0.0007	Prr11	proline rich 11
17763463	5.31	6.9	-3.01	1.03e-05	0.0007	Ube2l6	ubiquitin-conjugating enzyme E2L 6
17871200	2.93	4.48	-2.91	1.05e-05	0.0007	Magix	MAGI family member, X-linked
17764941	3.67	5.6	-3.82	1.06e-05	0.0007	Knstrn	kinetochore-localized astrin/SPAG5 binding protein
17831416	2.97	4.77	-3.5	1.07e-05	0.0008	Gtse1	G-2 and S-phase expressed 1
17835359	6.52	7.58	-2.08	1.08e-05	0.0008	Nudt4	nudix (nucleoside diphosphate linked moiety X)-type motif 4
17736034	6.79	9.37	-5.97	1.1e-05	0.0008	Oxct1	3-oxoacid CoA transferase 1
17651741	6.94	4.63	4.96	1.1e-05	0.0008	Itgb3	integrin, beta 3
17712135	8.33	6.71	3.07	1.1e-05	0.0008	Gsr	glutathione reductase
17827816	7.97	9.18	-2.3	1.13e-05	0.0008	Atp2b1	ATPase, Ca++ transporting, plasma membrane 1
17617734	4.07	5.39	-2.5	1.14e-05	0.0008
17759228	7.57	5.86	3.25	1.17e-05	0.0008	Smpd2	sphingomyelin phosphodiesterase 2, neutral membrane
17855085	3.4	5.69	-4.88	1.19e-05	0.0008	Tf	transferrin
17724921	2.87	4.63	-3.37	1.2e-05	0.0008	Kctd1	potassium channel tetramerization domain containing 1
17756281	4.69	6.37	-3.21	1.21e-05	0.0008	RT1-CE5; RT1-CE4	RT1 class I, locus CE5; RT1 class I, locus CE4
17802937	5.72	4.1	3.07	1.22e-05	0.0008	Paqr7	progestin and adipoQ receptor family member VII
17694823	3.85	5.16	-2.49	1.22e-05	0.0008	Slit2	slit guidance ligand 2
17725574	3.72	5.99	-4.8	1.25e-05	0.0009	Sil1	SIL1 nucleotide exchange factor
17680619	3.03	5.33	-4.93	1.27e-05	0.0009	Aspm	abnormal spindle microtubule assembly
17684316	7.82	5.99	3.54	1.28e-05	0.0009	Btg2	BTG family, member 2
17832605	2.68	4.21	-2.89	1.29e-05	0.0009	Espl1	extra spindle pole bodies like 1, separase
17781387	2.76	4.62	-3.64	1.3e-05	0.0009	Gng11	guanine nucleotide binding protein (G protein), gamma 11
17633312	3.94	5.85	-3.75	1.33e-05	0.0009	E2f8	E2F transcription factor 8
17862580	2.59	5.14	-5.85	1.34e-05	0.0009	Treml2	triggering receptor expressed on myeloid cells-like 2
17759923	4.5	6.76	-4.79	1.36e-05	0.0009	Npdc1	neural proliferation, differentiation and control, 1
17707954	3.61	5.43	-3.54	1.38e-05	0.0009	Ankrd37	ankyrin repeat domain 37
17625128	4.06	5.99	-3.79	1.4e-05	0.0009	Kif20b	kinesin family member 20B
17656387	5.55	8.3	-6.73	1.43e-05	0.001	Faxdc2	fatty acid hydroxylase domain containing 2
17650576	3.98	5.81	-3.55	1.44e-05	0.001	Copz2	coatomer protein complex, subunit zeta 2
17620368	3.7	6.4	-6.5	1.46e-05	0.001	Plk1	polo-like kinase 1
17854322	3.64	5.48	-3.59	1.47e-05	0.001	Hmgn3	high mobility group nucleosomal binding domain 3
17731351	4.3	6.07	-3.41	1.47e-05	0.001	Bean1	brain expressed, associated with NEDD4, 1
17828081	2.78	4.55	-3.42	1.48e-05	0.001	E2f7	E2F transcription factor 7
17628078	6.82	4.35	5.53	1.5e-05	0.001	LOC102556805	rho GTPase-activating protein 20-like
17880106	4.21	5.81	-3.04	1.5e-05	0.001	Mcm3	minichromosome maintenance complex component 3
17700983	7.34	9.77	-5.4	1.51e-05	0.001	Plau	plasminogen activator, urokinase
17665394	9.09	10.56	-2.78	1.53e-05	0.001	Alcam	activated leukocyte cell adhesion molecule
17748289	5.7	7.57	-3.64	1.55e-05	0.001	Tlr2	toll-like receptor 2
17815588	4.26	6.73	-5.54	1.56e-05	0.001	Etv1	ets variant 1
17841946	6.73	10.11	-10.46	1.58e-05	0.001	Mmp7	matrix metallopeptidase 7
17619369	4.18	6.13	-3.86	1.61e-05	0.001	Ppfibp2	PTPRF interacting protein, binding protein 2 (liprin beta 2)
17850177	7.56	6.51	2.07	1.61e-05	0.001	Dnmt1	DNA (cytosine-5-)-methyltransferase 1
17836191	6.79	5.42	2.57	1.62e-05	0.001	Rassf3	Ras association (RalGDS/AF-6) domain family member 3
17641660	5.08	7.69	-6.09	1.67e-05	0.0011	Ch25h	cholesterol 25-hydroxylase
17867205	5.04	7.11	-4.2	1.68e-05	0.0011	Ndc80	NDC80 kinetochore complex component
17652160	3.02	4.67	-3.14	1.71e-05	0.0011	Milr1	mast cell immunoglobulin-like receptor 1
17765662	2.62	3.89	-2.41	1.71e-05	0.0011	Sema6d	sema domain, transmembrane domain (TM), and cytoplasmic domain, (semaphorin) 6D
17649882	6.05	7.48	-2.7	1.72e-05	0.0011	Ska2	spindle and kinetochore associated complex subunit 2
17763991	5.65	3.93	3.29	1.73e-05	0.0011	Pacsin3	protein kinase C and casein kinase substrate in neurons 3
17732230	4.98	6.12	-2.2	1.75e-05	0.0011	Orc6	origin recognition complex, subunit 6
17795365	5.47	3.25	4.67	1.76e-05	0.0011	Cd69	Cd69 molecule
17798876	6.26	7.52	-2.39	1.76e-05	0.0011	Smc2	structural maintenance of chromosomes 2
17729875	3.67	5.33	-3.16	1.78e-05	0.0011	Zfhx3	zinc finger homeobox 3
17807595	2.53	4.21	-3.21	1.79e-05	0.0011	Lpar1	lysophosphatidic acid receptor 1
17763453	3.83	6.33	-5.64	1.88e-05	0.0012	Ypel4	yippee-like 4
17735669	2.8	4.39	-3	1.89e-05	0.0012	Depdc1b	DEP domain containing 1B
17717005	3.46	5.52	-4.17	1.89e-05	0.0012	Camk1d	calcium/calmodulin-dependent protein kinase ID
17653231	4.61	6.75	-4.4	1.92e-05	0.0012	Baiap2	BAI1-associated protein 2
17881679	7.33	5.29	4.11	1.92e-05	0.0012
17623631	4.33	6.59	-4.77	1.94e-05	0.0012	Pla2g16	phospholipase A2, group XVI
17729157	6.46	7.86	-2.64	1.95e-05	0.0012	Arhgap10	Rho GTPase activating protein 10
17764890	3.17	5.42	-4.78	1.96e-05	0.0012	Bub1b	BUB1 mitotic checkpoint serine/threonine kinase B
17635898	2.36	4.81	-5.46	1.97e-05	0.0012	LOC499229	similar to very large inducible GTPase 1 isoform A
17857860	2.82	4.96	-4.42	1.98e-05	0.0012	Cenpq	centromere protein Q
17748462	5.79	6.86	-2.1	2.02e-05	0.0012	Cd1d1	CD1d1 molecule
17830479	7.48	11.55	-16.81	2.04e-05	0.0013	Lgals1	lectin, galactoside-binding, soluble, 1
17777037	4.97	7.52	-5.86	2.05e-05	0.0013	Mal	mal, T-cell differentiation protein
17715771	4.32	2.99	2.51	2.08e-05	0.0013	Btn2a2	butyrophilin, subfamily 2, member A2
17830353	2.13	4.56	-5.41	2.08e-05	0.0013	Apol3	apolipoprotein L, 3
17627147	6.2	7.5	-2.47	2.09e-05	0.0013	Stxbp5	syntaxin binding protein 5 (tomosyn)
17631725	3.86	2.52	2.54	2.1e-05	0.0013	Ffar2	free fatty acid receptor 2
17861381	2.73	4.16	-2.68	2.18e-05	0.0013	Mroh2a	maestro heat-like repeat family member 2A; maestro heat-like repeat family member 2A [Source:MGI Symbol;Acc:MGI:3705228]
17754172	4.93	6.31	-2.6	2.19e-05	0.0013	Pfkl	phosphofructokinase, liver
17673113	3.76	6.01	-4.76	2.23e-05	0.0013	Lat2	linker for activation of T cells family, member 2
17793829	5.08	4.08	2.01	2.23e-05	0.0013	Rpusd3	RNA pseudouridylate synthase domain containing 3
17868794	4.35	6.36	-4.04	2.24e-05	0.0013	Cd80	Cd80 molecule
17846653	2.49	5.68	-9.14	2.26e-05	0.0014	Slc9a9	solute carrier family 9, subfamily A (NHE9, cation proton antiporter 9), member 9
17786952	7.03	9.1	-4.2	2.26e-05	0.0014	Clec4a3	C-type lectin domain family 4, member A3
17723341	3.75	6.09	-5.06	2.28e-05	0.0014	Lmnb1	lamin B1
17876725	4.23	2.17	4.17	2.28e-05	0.0014	Klf8	Kruppel-like factor 8
17727893	2.32	3.53	-2.31	2.3e-05	0.0014	Ccdc102a	coiled-coil domain containing 102A
17670084	3.16	5.22	-4.15	2.38e-05	0.0014	St6gal1	ST6 beta-galactosamide alpha-2,6-sialyltranferase 1
17686252	3.89	6.81	-7.58	2.44e-05	0.0015	Rcsd1	RCSD domain containing 1
17667521	3.09	4.97	-3.69	2.46e-05	0.0015	Btg3	BTG family, member 3
17771507	3.39	6.23	-7.18	2.46e-05	0.0015	Pbx3	pre-B-cell leukemia homeobox 3
17874224	3.24	4.64	-2.65	2.47e-05	0.0015	Mid2	midline 2
17788148	3.25	4.62	-2.57	2.48e-05	0.0015	Rassf8	Ras association (RalGDS/AF-6) domain family (N-terminal) member 8
17739809	7.51	6.05	2.76	2.51e-05	0.0015	Smg5	SMG5 nonsense mediated mRNA decay factor
17681903	3.96	2.46	2.83	2.52e-05	0.0015	Pvrl4	poliovirus receptor-related 4
17662355	5.2	7	-3.5	2.53e-05	0.0015	Limd2	LIM domain containing 2
17726518	4.16	5.63	-2.77	2.56e-05	0.0015	Ppargc1b	peroxisome proliferator-activated receptor gamma, coactivator 1 beta
17633273	5.86	4.29	2.96	2.56e-05	0.0015	Mrgprx3	MAS-related GPR, member X3
17779226	3.65	2.37	2.42	2.65e-05	0.0015	Wfdc6a	WAP four-disulfide core domain 6A
17624621	2.78	5.29	-5.71	2.66e-05	0.0015	Apba1	amyloid beta (A4) precursor protein-binding, family A, member 1
17667919	5.53	7.99	-5.53	2.67e-05	0.0015	Tmem50b	transmembrane protein 50B
17841679	2.1	3.78	-3.21	2.68e-05	0.0016	Gtsf1	gametocyte specific factor 1
17853791	5.72	7.46	-3.35	2.74e-05	0.0016
17862587	4.32	5.53	-2.32	2.79e-05	0.0016	Treml4	triggering receptor expressed on myeloid cells-like 4
17696224	6.25	8.68	-5.4	2.83e-05	0.0016	Tns3	tensin 3
17765014	4.02	5.82	-3.49	2.96e-05	0.0017	Rad51	RAD51 recombinase
17638903	5.35	7.67	-4.98	2.98e-05	0.0017	Ccnd1	cyclin D1
17690381	9.46	7.98	2.79	2.99e-05	0.0017	Fbxl5	F-box and leucine-rich repeat protein 5
17701453	7.21	5.82	2.63	3e-05	0.0017	Kctd6	potassium channel tetramerization domain containing 6
17698012	4.5	3.28	2.34	3.02e-05	0.0017	Peli2	pellino E3 ubiquitin protein ligase family member 2
17854433	7.34	5.45	3.72	3.04e-05	0.0017	Me1	malic enzyme 1, NADP(+)-dependent, cytosolic
17847108	6.88	5.67	2.32	3.08e-05	0.0018	Acad11	acyl-CoA dehydrogenase family, member 11
17838357	4.2	2.77	2.7	3.11e-05	0.0018	Fam83h	family with sequence similarity 83, member H
17843916	1.98	3.73	-3.38	3.17e-05	0.0018	Nxpe1	neurexophilin and PC-esterase domain family, member 1
17744817	5.56	4.03	2.88	3.17e-05	0.0018	Ocln	occludin
17644218	4.47	3.08	2.62	3.21e-05	0.0018
17665637	6.73	8.88	-4.46	3.21e-05	0.0018	Cd200	Cd200 molecule
17773165	3.68	7.15	-11.03	3.26e-05	0.0018
17610935	7.02	4.74	4.85	3.27e-05	0.0018	L3mbtl3	l(3)mbt-like 3 (Drosophila)
17671570	3.09	4.87	-3.43	3.32e-05	0.0019	Flt1	FMS-related tyrosine kinase 1
17783670	5.1	3.58	2.87	3.34e-05	0.0019	Prr15	proline rich 15
17753258	4.04	5.45	-2.65	3.36e-05	0.0019	Kifc1	kinesin family member C1
17854132	9.47	5.61	14.5	3.37e-05	0.0019
17841043	3.95	5.64	-3.21	3.41e-05	0.0019	Racgap1	Rac GTPase-activating protein 1
17636115	3.58	5.18	-3.04	3.47e-05	0.0019	Nrip3	nuclear receptor interacting protein 3
17802242	5.21	3.79	2.67	3.48e-05	0.0019	Zmym6nb	ZMYM6 neighbor
17839195	7.02	5.87	2.22	3.49e-05	0.0019	Sun2	Sad1 and UNC84 domain containing 2
17693479	10.44	11.95	-2.86	3.56e-05	0.002	Pf4	platelet factor 4
17725002	6.71	5.04	3.19	3.59e-05	0.002	Dsc2	desmocollin 2
17869453	4	1.99	4.03	3.61e-05	0.002
17819187	2.52	4.87	-5.07	3.62e-05	0.002	Pld4	phospholipase D family, member 4
17711208	8.62	10.5	-3.7	3.63e-05	0.002	Lpl	lipoprotein lipase
17618786	5.29	7.06	-3.42	3.69e-05	0.002	Fchsd2	FCH and double SH3 domains 2
17619844	3.04	5.21	-4.51	3.72e-05	0.002	Xylt1	xylosyltransferase 1
17867229	5.47	7.39	-3.78	3.82e-05	0.0021	Tyms	thymidylate synthetase
17715737	3.61	5.47	-3.63	3.88e-05	0.0021	Hist1h1a	histone cluster 1, H1a
17794801	3.91	6.68	-6.8	3.88e-05	0.0021	Eno2	enolase 2, gamma, neuronal
17779186	4.09	5.95	-3.63	3.89e-05	0.0021	Slpi	secretory leukocyte peptidase inhibitor
17744890	4.8	7	-4.61	3.93e-05	0.0021	Ccnb1	cyclin B1
17839371	6.31	5.28	2.04	3.98e-05	0.0021	Tob2	transducer of ERBB2, 2
17787924	3.03	4.53	-2.82	4e-05	0.0022	Plekha5	pleckstrin homology domain containing, family A member 5
17799875	3.31	4.92	-3.03	4.01e-05	0.0022	Fggy	FGGY carbohydrate kinase domain containing
17640271	6.47	4.8	3.18	4.02e-05	0.0022	Taf6l; Tmem179b	TAF6-like RNA polymerase II, p300/CBP-associated factor (PCAF)-associated factor; transmembrane protein 179B
17694416	5.93	4.38	2.92	4.03e-05	0.0022	Rhoh	ras homolog family member H
17865057	4.58	3.07	2.85	4.04e-05	0.0022	Mettl21a	methyltransferase like 21A
17642296	3.34	5.67	-5.06	4.05e-05	0.0022	Hoga1	4-hydroxy-2-oxoglutarate aldolase 1
17707982	4.15	6.01	-3.63	4.12e-05	0.0022	Fam149a	family with sequence similarity 149, member A
17775603	2.71	4.89	-4.55	4.14e-05	0.0022	Rasgrp1	RAS guanyl releasing protein 1 (calcium and DAG-regulated)
17749357	9.27	7.56	3.28	4.16e-05	0.0022	Psmd4	proteasome 26S subunit, non-ATPase 4
17735400	2.72	4.29	-2.97	4.21e-05	0.0022	Enc1	ectodermal-neural cortex 1
17750632	5.58	3.19	5.23	4.24e-05	0.0022
17722313	4.46	5.68	-2.33	4.25e-05	0.0022	Kif20a	kinesin family member 20A
17871123	3.08	4.42	-2.52	4.35e-05	0.0023	Glod5	glyoxalase domain containing 5
17610582	9.1	7.59	2.85	4.42e-05	0.0023	Cited2	Cbp/p300-interacting transactivator, with Glu/Asp-rich carboxy-terminal domain, 2
17670051	3.78	5.87	-4.24	4.43e-05	0.0023	Lpp	LIM domain containing preferred translocation partner in lipoma
17881349	4.59	5.86	-2.41	4.46e-05	0.0023
17781129	3.03	4.49	-2.75	4.47e-05	0.0023	Abcb1b	ATP-binding cassette, subfamily B (MDR/TAP), member 1B
17701129	2.31	4.29	-3.96	4.53e-05	0.0024	Nid2	nidogen 2 (osteonidogen)
17849100	3.79	5.38	-3.01	4.54e-05	0.0024	Kif15	kinesin family member 15
17725340	1.8	2.87	-2.11	4.58e-05	0.0024	Gypc	glycophorin C (Gerbich blood group)
17723832	6.14	7.31	-2.24	4.59e-05	0.0024	Malt1	MALT1 paracaspase
17703320	4.44	6.31	-3.65	4.67e-05	0.0024	Cryl1	crystallin, lambda 1
17767186	4.52	7.22	-6.53	4.67e-05	0.0024	Cst7	cystatin F (leukocystatin)
17718650	4.57	6.24	-3.18	4.72e-05	0.0024	Rnf144b	ring finger protein 144B
17860596	5.95	4.22	3.33	4.75e-05	0.0025	Dnajb2	DnaJ (Hsp40) homolog, subfamily B, member 2
17708379	2.73	4.28	-2.93	4.88e-05	0.0025	Nrg1	neuregulin 1
17759070	3.41	4.73	-2.5	4.95e-05	0.0025	Marcks	myristoylated alanine rich protein kinase C substrate
17620634	6.87	5.32	2.94	4.97e-05	0.0026	Apobr	apolipoprotein B receptor
17846857	5.71	7.39	-3.21	5e-05	0.0026	Cep70	centrosomal protein 70
17775569	3.66	5.53	-3.66	5e-05	0.0026	Dph6	diphthamine biosynthesis 6
17664730	4.81	6.89	-4.23	5.02e-05	0.0026	Slc5a3	solute carrier family 5 (sodium/myo-inositol cotransporter), member 3
17622194	4.92	3.32	3.03	5.06e-05	0.0026	Rassf7	Ras association (RalGDS/AF-6) domain family (N-terminal) member 7
17729332	2.48	3.6	-2.18	5.08e-05	0.0026	Nol3	nucleolar protein 3 (apoptosis repressor with CARD domain)
17767437	5	6.99	-3.98	5.09e-05	0.0026	Tpx2	TPX2, microtubule-associated
17803373	6.04	7.48	-2.7	5.11e-05	0.0026	Eif4g3	eukaryotic translation initiation factor 4 gamma, 3
17726320	6.1	7.63	-2.88	5.16e-05	0.0026	Aldh7a1	aldehyde dehydrogenase 7 family, member A1
17688279	6.6	4.54	4.17	5.19e-05	0.0026	Slc10a6	solute carrier family 10 (sodium/bile acid cotransporter), member 6
17735481	3.57	5.27	-3.23	5.29e-05	0.0027	Ccdc125	coiled-coil domain containing 125
17700455	5.11	3.55	2.95	5.31e-05	0.0027	Klf5	Kruppel-like factor 5
17845280	3.03	6.52	-11.23	5.32e-05	0.0027	Ns5atp9	NS5A (hepatitis C virus) transactivated protein 9
17674239	4.57	6.64	-4.2	5.34e-05	0.0027	Tpcn1	two pore segment channel 1
17793541	2.44	4.47	-4.09	5.37e-05	0.0027	Lmod3	leiomodin 3 (fetal)
17860965	4.06	5.66	-3.04	5.38e-05	0.0027	LOC100366216; Sp100	nuclear antigen Sp100-like; SP100 nuclear antigen [Source:RGD Symbol;Acc:1359550]
17727112	10.47	8.34	4.39	5.4e-05	0.0027
17683229	2.65	4.43	-3.43	5.43e-05	0.0027	Nek2	NIMA-related kinase 2
17720081	7.12	8.57	-2.74	5.43e-05	0.0027	Lyst	lysosomal trafficking regulator
17721066	4.44	6.47	-4.08	5.51e-05	0.0027	Hacd1	3-hydroxyacyl-CoA dehydratase 1
17854618	2.51	5.14	-6.17	5.59e-05	0.0028	Ankrd34c	ankyrin repeat domain 34C
17810466	3.96	5.69	-3.31	5.61e-05	0.0028
17624282	5.8	7.34	-2.92	5.61e-05	0.0028	Fam111a	family with sequence similarity 111, member A
17645398	4.66	3.42	2.36	5.64e-05	0.0028	Scgb3a1	secretoglobin, family 3A, member 1
17649266	3.29	4.99	-3.24	5.65e-05	0.0028	Atad5	ATPase family, AAA domain containing 5
17691174	5.49	3.46	4.1	5.66e-05	0.0028
17860252	7.92	6.27	3.14	5.68e-05	0.0028	Xrcc5	X-ray repair complementing defective repair in Chinese hamster cells 5
17869682	2.62	1.36	2.41	5.68e-05	0.0028	LOC102557241; LOC363324; LOC679711	uncharacterized LOC102557241; similar to spermatogenesis associated glutamate (E)-rich protein 4d; similar to RIKEN cDNA 5031410I06
17737229	5.55	3.04	5.71	5.72e-05	0.0028
17675721	7.01	5.94	2.11	5.83e-05	0.0029	Rnf6	ring finger protein (C3H2C3 type) 6
17748870	5.59	7.27	-3.21	5.83e-05	0.0029	Adam15	ADAM metallopeptidase domain 15
17643120	7.85	6.41	2.72	5.85e-05	0.0029	Shtn1	shootin 1
17616075	4.88	6.93	-4.15	5.89e-05	0.0029	Napsa	napsin A aspartic peptidase
17679021	3.5	4.6	-2.15	5.92e-05	0.0029	Pole	polymerase (DNA directed), epsilon, catalytic subunit
17813923	2.81	1.51	2.46	5.96e-05	0.0029	Epcam	epithelial cell adhesion molecule
17753145	2.99	4.49	-2.84	6.11e-05	0.003	RT1-Ba	RT1 class II, locus Ba
17779567	8.17	9.95	-3.43	6.25e-05	0.003	B4galt5	UDP-Gal:betaGlcNAc beta 1,4-galactosyltransferase, polypeptide 5
17795554	3.48	6.3	-7.06	6.27e-05	0.003	LOC502907	similar to immunoreceptor Ly49si1
17718992	3.72	7.1	-10.42	6.28e-05	0.003	Ly86	lymphocyte antigen 86
17842007	3.03	5.39	-5.14	6.29e-05	0.003	Maml2	mastermind-like transcriptional coactivator 2
17671874	7.67	6.48	2.28	6.38e-05	0.0031	LOC683674	similar to Protein C7orf26 homolog; similar to Protein C7orf26 homolog [Source:RGD Symbol;Acc:1584479]
17869361	8.24	9.57	-2.53	6.47e-05	0.0031	Uxs1	UDP-glucuronate decarboxylase 1
17754087	5.48	4.4	2.11	6.59e-05	0.0032	Agpat3	1-acylglycerol-3-phosphate O-acyltransferase 3
17654666	3.25	4.96	-3.29	6.74e-05	0.0032	Tmem204	transmembrane protein 204
17796393	4.1	5.8	-3.24	6.77e-05	0.0032
17743717	1.92	4.11	-4.56	6.81e-05	0.0032	Depdc1	DEP domain containing 1
17865955	3.26	6.4	-8.83	6.85e-05	0.0033
17816808	4.21	2.63	3	6.89e-05	0.0033	Ppp1r36	protein phosphatase 1, regulatory subunit 36
17700231	4.1	5.92	-3.54	6.91e-05	0.0033	Vwa8	von Willebrand factor A domain containing 8
17739869	7.11	5.86	2.38	6.96e-05	0.0033	Arhgef2	rho/rac guanine nucleotide exchange factor (GEF) 2
17720735	6.38	7.55	-2.25	6.98e-05	0.0033	Usp6nl	USP6 N-terminal like
17663341	4.85	3.57	2.43	7.05e-05	0.0033	Unc13d	unc-13 homolog D (C. elegans)
17671080	4.18	5.33	-2.21	7.07e-05	0.0033	Cdc45	cell division cycle 45
17872480	2.95	4.53	-3	7.13e-05	0.0034	Ptchd1	patched domain containing 1
17821062	2.94	5.43	-5.6	7.15e-05	0.0034	Gen1	GEN1 Holliday junction 5 flap endonuclease
17721550	3.57	5.46	-3.71	7.16e-05	0.0034	Lama3	laminin, alpha 3
17765739	3.54	5.48	-3.84	7.25e-05	0.0034	Dut	deoxyuridine triphosphatase
17852310	4.49	2.98	2.85	7.33e-05	0.0034	Dixdc1	DIX domain containing 1
17830001	6.42	5.03	2.61	7.37e-05	0.0034	Zfp623	zinc finger protein 623
17714914	9.01	7.71	2.45	7.4e-05	0.0035	Tpmt	thiopurine S-methyltransferase
17866876	4.71	6.43	-3.31	7.42e-05	0.0035	Fbxl17	F-box and leucine-rich repeat protein 17
17634269	6.83	5.24	3.01	7.47e-05	0.0035	Unc45a	unc-45 myosin chaperone A
17711701	4.87	6.64	-3.42	7.73e-05	0.0036	Cenpu	centromere protein U
17789441	2.61	4.31	-3.26	7.75e-05	0.0036	Cdk6	cyclin-dependent kinase 6
17700632	4.74	1.61	8.79	7.79e-05	0.0036	Mir19b1	microRNA 19b-1
17870785	2.85	5.37	-5.74	7.81e-05	0.0036	Mir221	microRNA 221
17672229	9.13	7.53	3.04	7.87e-05	0.0036	Zfand2a	zinc finger, AN1-type domain 2A
17869864	4.24	5.93	-3.22	7.94e-05	0.0037	Adrbk2	adrenergic, beta, receptor kinase 2
17613632	4.32	1.65	6.38	7.99e-05	0.0037
17767319	5.93	4.91	2.03	8.07e-05	0.0037	Srxn1	sulfiredoxin 1
17781257	3.61	6.17	-5.89	8.09e-05	0.0037	Cdk14	cyclin-dependent kinase 14
17711739	3.92	5.04	-2.18	8.64e-05	0.004
17803345	5.77	7.84	-4.2	8.66e-05	0.004	Ece1	endothelin converting enzyme 1
17704792	4.25	6.48	-4.68	8.69e-05	0.004	Diaph3	diaphanous-related formin 3
17779399	4.8	2.86	3.84	8.71e-05	0.004	LOC685574	zinc finger protein 334
17736813	6.55	8.7	-4.44	8.76e-05	0.004	Ankh	ANKH inorganic pyrophosphate transport regulator
17753595	2.74	4.83	-4.24	8.81e-05	0.004	Mapk13	mitogen activated protein kinase 13
17763417	2.79	4.07	-2.44	8.93e-05	0.0041	Fam171b	family with sequence similarity 171, member B
17732823	3.33	4.96	-3.08	9e-05	0.0041	Rnf150	ring finger protein 150
17615362	6.34	5.07	2.41	9.06e-05	0.0041
17846065	9.12	7.72	2.64	9.14e-05	0.0041	Gclc	glutamate-cysteine ligase, catalytic subunit
17837374	2.83	4.55	-3.27	9.27e-05	0.0042	Dscc1	DNA replication and sister chromatid cohesion 1
17869572	2.85	1.31	2.9	9.62e-05	0.0043
17881413	3.72	5.87	-4.42	9.65e-05	0.0043
17734972	4.54	6.51	-3.92	9.68e-05	0.0043	Fam172a	family with sequence similarity 172, member A
17797253	4.94	6.15	-2.32	9.72e-05	0.0044	Ccne2	cyclin E2
17634626	3.32	4.76	-2.71	9.74e-05	0.0044	Cfap161	cilia and flagella associated protein 161
17736958	5.62	3.27	5.08	0.0001	0.0045	Cmbl	carboxymethylenebutenolidase homolog (Pseudomonas)
17704254	5.64	3.82	3.52	0.0001	0.0046	Pdlim2	PDZ and LIM domain 2
17735160	3.32	4.97	-3.14	0.0001	0.0046	Serinc5	serine incorporator 5
17638756	2.17	3.66	-2.81	0.0001	0.0046	Osbpl5	oxysterol binding protein-like 5
17882087	5.85	6.91	-2.08	0.0001	0.0046
17630069	2.93	4.92	-3.99	0.0001	0.0046	Arhgap35	Rho GTPase activating protein 35
17858135	7.78	6.63	2.21	0.0001	0.0046	Rab23	RAB23, member RAS oncogene family
17637364	5.11	6.41	-2.46	0.0001	0.0047	Kif22	kinesin family member 22
17700161	5.24	6.72	-2.79	0.0001	0.0047	Kctd4	potassium channel tetramerization domain containing 4
17869630	3.16	1.76	2.63	0.0001	0.0047
17702761	5.22	3.72	2.83	0.0001	0.0047	Slc22a17	solute carrier family 22, member 17
17787572	4.38	3.36	2.03	0.0001	0.0047	Clec9a	C-type lectin domain family 9, member A
17731750	5.97	2.72	9.53	0.0001	0.0047	Mt2A	metallothionein 2A
17767236	5.29	6.69	-2.65	0.0001	0.0048	Gins1	GINS complex subunit 1 (Psf1 homolog)
17654455	4.48	2.98	2.81	0.0001	0.0048	Rab26; Traf7	RAB26, member RAS oncogene family; TNF receptor-associated factor 7, E3 ubiquitin protein ligase
17645238	3	4.71	-3.27	0.0001	0.0048	Havcr2	hepatitis A virus cellular receptor 2
17813676	4.6	5.7	-2.14	0.0001	0.0048	Mta3	metastasis associated 1 family, member 3
17688796	6.38	4.99	2.63	0.0001	0.0048	Cdkl2	cyclin-dependent kinase-like 2 (CDC2-related kinase)
17774019	1.6	3.43	-3.56	0.0001	0.0049	Mir130a	microRNA 130a
17748676	4.06	6.04	-3.95	0.0001	0.0049	Pmf1	polyamine-modulated factor 1
17741018	4.65	5.94	-2.44	0.0001	0.0049	Lix1l	Lix1-like
17819788	6	7.44	-2.71	0.0001	0.0049	Map4k3	mitogen-activated protein kinase kinase kinase kinase 3
17639986	2.16	3.9	-3.34	0.0001	0.0049	Tex40	testis expressed 40
17634240	7.94	9.4	-2.74	0.0001	0.0049	Idh2	isocitrate dehydrogenase 2 (NADP+), mitochondrial
17625587	2.61	4.4	-3.47	0.0001	0.005	Dntt	DNA nucleotidylexotransferase
17675933	6.35	7.95	-3.03	0.0001	0.005	Lmtk2	lemur tyrosine kinase 2
17880788	5.93	7.27	-2.54	0.0001	0.005	LOC314407; Ipo11	similar to importin 11; importin 11
17882621	4.73	6.62	-3.7	0.0001	0.005
17737204	10.32	11.41	-2.13	0.0001	0.005	Fabp4	fatty acid binding protein 4, adipocyte
17786961	4.95	7.5	-5.87	0.0001	0.0051	Clec4a2	C-type lectin domain family 4, member A2
17852847	5.59	7.04	-2.75	0.0001	0.0051	Peak1	pseudopodium-enriched atypical kinase 1
17719631	5.4	7.39	-3.96	0.0001	0.0051	Elmo1	engulfment and cell motility 1
17657592	6.16	3.48	6.39	0.0001	0.0051
17881967	5.09	6.63	-2.9	0.0001	0.0052
17661096	4.35	5.8	-2.75	0.0001	0.0053
17882359	4.9	3.8	2.14	0.0001	0.0053
17715835	5.41	7.14	-3.32	0.0001	0.0054	Hist1h2ai	histone cluster 1, H2ai
17826621	2.08	3.48	-2.65	0.0001	0.0054	Shc2	SHC (Src homology 2 domain containing) transforming protein 2
17742315	4.99	3.69	2.46	0.0001	0.0055	Arhgap29	Rho GTPase activating protein 29
17771814	3.28	5.46	-4.54	0.0001	0.0055	Dennd1a	DENN/MADD domain containing 1A
17622517	7.67	9.43	-3.38	0.0001	0.0055	Cd81	Cd81 molecule
17836459	6.71	5.16	2.92	0.0001	0.0055	Pip4k2c	phosphatidylinositol-5-phosphate 4-kinase, type II, gamma
17841223	7.12	5.39	3.33	0.0001	0.0055	Cela1	chymotrypsin-like elastase family, member 1
17647364	5.21	2.23	7.9	0.0001	0.0055
17755499	2.84	3.9	-2.08	0.0001	0.0055	Traf3ip2	Traf3 interacting protein 2
17686200	6.89	5.39	2.82	0.0001	0.0055	Sft2d2	SFT2 domain containing 2
17662630	3.01	7.17	-17.9	0.0001	0.0056	Pitpnc1	phosphatidylinositol transfer protein, cytoplasmic 1
17751852	3.85	2.65	2.31	0.0001	0.0057	Clca5	chloride channel calcium activated 5
17652422	8.09	6.61	2.78	0.0001	0.0057	Ttyh2	tweety family member 2
17816586	3.97	6.35	-5.24	0.0001	0.0058	Slc38a6	solute carrier family 38, member 6
17822771	3.46	2.01	2.73	0.0001	0.0059	Gpx2	glutathione peroxidase 2
17798703	9.74	8.59	2.23	0.0001	0.0059	Tgfbr1	transforming growth factor, beta receptor 1
17708216	6.37	5	2.59	0.0001	0.0059	Lonrf1	LON peptidase N-terminal domain and ring finger 1
17680525	2.35	4.05	-3.26	0.0001	0.0059	Kif14	kinesin family member 14
17787249	7.37	6.3	2.1	0.0001	0.006	Nop2	NOP2 nucleolar protein
17820563	5.11	6.44	-2.52	0.0001	0.006	Bre	brain and reproductive organ-expressed (TNFRSF1A modulator)
17882301	6.62	7.81	-2.28	0.0001	0.006
17826093	5.02	3.92	2.15	0.0001	0.0061	Tjp3	tight junction protein 3
17753638	7.1	5.86	2.36	0.0001	0.0061	Kctd20	potassium channel tetramerization domain containing 20
17727099	2.61	4.1	-2.81	0.0001	0.0061	Ska1	spindle and kinetochore associated complex subunit 1
17645204	3.52	5.81	-4.89	0.0002	0.0062	Adam19	ADAM metallopeptidase domain 19
17881409	2.9	4.29	-2.62	0.0002	0.0064
17881889	6.24	5.04	2.3	0.0002	0.0064
17836784	7.15	5.97	2.27	0.0002	0.0064	LOC680989	similar to similar to mKIAA0431 protein
17865301	8.56	10.58	-4.08	0.0002	0.0064	Fn1	fibronectin 1
17699963	5.38	6.75	-2.58	0.0002	0.0064	Dok2	docking protein 2
17749481	3.68	5.01	-2.5	0.0002	0.0064	Ecm1	extracellular matrix protein 1
17824528	4.89	6.49	-3.03	0.0002	0.0066	Ahnak2	AHNAK nucleoprotein 2
17698532	2.88	4.84	-3.9	0.0002	0.0067
17714621	5.78	4.12	3.17	0.0002	0.0067	Nfil3	nuclear factor, interleukin 3 regulated
17746602	2.37	4.01	-3.11	0.0002	0.0067	Ect2	epithelial cell transforming 2
17611024	3.36	4.5	-2.2	0.0002	0.0067	Enpp1	ectonucleotide pyrophosphatase/phosphodiesterase 1
17876218	2.18	3.74	-2.96	0.0002	0.0067	Kcnd1	potassium channel, voltage gated Shal-related subfamily D, member 1
17837791	7.49	9.55	-4.18	0.0002	0.0068	Ndrg1	N-myc downstream regulated 1
17795409	7.6	5.48	4.35	0.0002	0.0068	Olr1	oxidized low density lipoprotein (lectin-like) receptor 1
17765027	4.21	6.58	-5.15	0.0002	0.0069	Gchfr	GTP cyclohydrolase I feedback regulator
17877986	3.52	5.64	-4.36	0.0002	0.0069	Ophn1	oligophrenin 1
17775756	2.82	4.05	-2.34	0.0002	0.007	Rhov	ras homolog family member V
17684035	2.58	1.49	2.13	0.0002	0.007
17689304	6.91	4.82	4.26	0.0002	0.007	Spink2	serine peptidase inhibitor, Kazal type 2 (acrosin-trypsin inhibitor)
17685793	4.4	6.13	-3.31	0.0002	0.007	Rabgap1l	RAB GTPase activating protein 1-like
17680533	2.72	4.24	-2.87	0.0002	0.007	Kif14	kinesin family member 14
17621557	3.68	4.71	-2.04	0.0002	0.0071	Acadsb	acyl-CoA dehydrogenase, short/branched chain
17733179	3.88	5.16	-2.42	0.0002	0.0071	Cenpt	centromere protein T
17782270	3.49	6.06	-5.91	0.0002	0.0071	Exoc4	exocyst complex component 4
17762300	3.77	5.42	-3.13	0.0002	0.0073	Pkp4	plakophilin 4
17617671	2.58	4.31	-3.32	0.0002	0.0074	Ticrr	TOPBP1-interacting checkpoint and replication regulator
17694568	4.86	6.51	-3.13	0.0002	0.0074	Tbc1d1	TBC1 (tre-2/USP6, BUB2, cdc16) domain family, member 1
17710569	6.35	4.61	3.35	0.0002	0.0074	RGD1309676	similar to RIKEN cDNA 5730469M10
17682865	2.96	4.42	-2.76	0.0002	0.0074	Tlr5	toll-like receptor 5
17634960	2.33	3.85	-2.87	0.0002	0.0075	Ddias	DNA damage-induced apoptosis suppressor
17671525	2.53	4.24	-3.28	0.0002	0.0076	Katnal1; LOC103690050; LOC100910196	katanin p60 subunit A-like 1; katanin p60 ATPase-containing subunit A-like 1; katanin p60 ATPase-containing subunit A-like 1-like; katanin p60 subunit A-like 1 [Source:RGD Symbol;Acc:1359252]
17878089	7.06	8.16	-2.15	0.0002	0.0076	Il2rg	interleukin 2 receptor, gamma
17742029	4.77	6.28	-2.85	0.0002	0.0077	Vav3	vav 3 guanine nucleotide exchange factor
17714645	7.26	5.79	2.77	0.0002	0.0077	Sema4d	sema domain, immunoglobulin domain (Ig), transmembrane domain (TM) and short cytoplasmic domain, (semaphorin) 4D
17836254	3.33	4.86	-2.88	0.0002	0.0077	Srgap1	SLIT-ROBO Rho GTPase activating protein 1
17651641	8.53	6.83	3.24	0.0002	0.0077	Hexim1	hexamethylene bis-acetamide inducible 1
17877296	6.82	8.58	-3.37	0.0002	0.0078	Sh3kbp1	SH3-domain kinase binding protein 1
17810201	3.47	5.06	-3.02	0.0002	0.0078	Zfp69	zinc finger protein 69
17880145	3.58	5.3	-3.3	0.0002	0.0078	Cd300lb	CD300 molecule-like family member b
17753272	4.97	3.59	2.6	0.0002	0.0079	Phf1	PHD finger protein 1
17734841	5.49	3.89	3.03	0.0002	0.0079	Pcsk1	proprotein convertase subtilisin/kexin type 1
17723380	4.59	6.03	-2.72	0.0002	0.008	Prrc1	proline-rich coiled-coil 1
17882041	2.1	3.63	-2.89	0.0002	0.008
17881531	5.57	8.58	-8.08	0.0002	0.008
17620538	4.17	6.38	-4.62	0.0002	0.0081	Il4r	interleukin 4 receptor
17719481	7.61	8.68	-2.1	0.0002	0.0081
17669755	8.15	6.97	2.25	0.0002	0.0081	Tfrc	transferrin receptor
17782466	8.48	9.63	-2.22	0.0002	0.0081	LOC689574	hypothetical protein LOC689574
17653607	4.5	6.1	-3.03	0.0002	0.0081	Snx29	sorting nexin 29
17636104	5.87	4.35	2.87	0.0002	0.0081	Ascl3; Tmem9b	achaete-scute family bHLH transcription factor 3; TMEM9 domain family, member B
17776804	5.48	7.05	-2.97	0.0002	0.0082	Atp8b4	ATPase, class I, type 8B, member 4
17707931	3.6	5.2	-3.03	0.0002	0.0082	Snx25	sorting nexin 25
17673101	8.79	7.14	3.14	0.0002	0.0083	Eif4h	eukaryotic translation initiation factor 4H
17869318	4.64	5.82	-2.26	0.0002	0.0083	Chaf1a	chromatin assembly factor 1, subunit A (p150)
17710754	6.16	4.18	3.95	0.0002	0.0083	Bst2	bone marrow stromal cell antigen 2
17870609	4.51	5.98	-2.77	0.0002	0.0084	2006-09-01	septin 6
17867144	4.69	5.81	-2.17	0.0002	0.0084	Emilin2	elastin microfibril interfacer 2
17637385	4.01	5.75	-3.33	0.0002	0.0085	Qprt	quinolinate phosphoribosyltransferase
17633668	3.54	4.6	-2.08	0.0002	0.0085	Peg12	paternally expressed 12
17835345	3.56	4.85	-2.43	0.0002	0.0085	Socs2	suppressor of cytokine signaling 2
17669559	2.66	4.1	-2.7	0.0002	0.0085	Heg1	heart development protein with EGF-like domains 1
17813552	6.89	8.99	-4.3	0.0002	0.0085	Qpct	glutaminyl-peptide cyclotransferase
17772978	4.89	3.57	2.5	0.0002	0.0086	Stk39	serine threonine kinase 39
17682600	4.29	5.46	-2.25	0.0002	0.0087	Lin9	lin-9 DREAM MuvB core complex component
17825776	5.99	3.99	4.01	0.0002	0.0088	Dnajc14	DnaJ (Hsp40) homolog, subfamily C, member 14
17695725	6.72	5.68	2.05	0.0002	0.0088	Rnf185	ring finger protein 185
17733422	3.44	5.03	-3.01	0.0002	0.0088	Hp	haptoglobin
17737044	7.27	4.38	7.41	0.0002	0.0088	LOC100909964; LOC100360575	tyrosine-protein phosphatase non-receptor type substrate 1-like; signal-regulatory protein alpha-like; signal-regulatory protein alpha-like [Source:RGD Symbol;Acc:2321882]
17614873	8.21	7.09	2.17	0.0002	0.0089	Paf1	PAF1 homolog, Paf1/RNA polymerase II complex component
17743103	6.4	8.6	-4.6	0.0002	0.009	Tspan5	tetraspanin 5
17680365	5.06	6.76	-3.26	0.0002	0.009	Ube2t	ubiquitin-conjugating enzyme E2T
17874015	5.16	3.83	2.53	0.0002	0.009	LOC102552920	armadillo repeat-containing X-linked protein 5-like
17841591	5.99	4.62	2.58	0.0002	0.009	Calcoco1	calcium binding and coiled coil domain 1
17737287	4.39	6.22	-3.54	0.0002	0.009	Il7	interleukin 7
17637841	6.79	5.64	2.22	0.0002	0.0091	Dhx32	DEAH (Asp-Glu-Ala-His) box polypeptide 32
17796805	4.51	6.92	-5.32	0.0002	0.0092	Ncoa2	nuclear receptor coactivator 2
17641687	2.28	4.34	-4.16	0.0003	0.0092	Pank1	pantothenate kinase 1
17856714	4.63	5.99	-2.56	0.0003	0.0092
17659395	5.5	8.12	-6.14	0.0003	0.0093	Ccl6	chemokine (C-C motif) ligand 6
17764480	6.32	2.46	14.53	0.0003	0.0094
17860243	6.32	2.46	14.53	0.0003	0.0094
17779084	9.54	7.89	3.13	0.0003	0.0095	Oser1	oxidative stress responsive serine-rich 1
17829386	3.53	2.12	2.65	0.0003	0.0095	Mal2	mal, T-cell differentiation protein 2
17688028	3.13	4.34	-2.31	0.0003	0.0098	Tgfbr3	transforming growth factor, beta receptor III
17637542	4.81	3.31	2.84	0.0003	0.0098	Prss36	protease, serine, 36
17799718	3.4	4.5	-2.15	0.0003	0.0099	Focad	focadhesin
17735688	4.39	6.3	-3.74	0.0003	0.0099	Pde4d	phosphodiesterase 4D, cAMP-specific
17835456	2.06	4.05	-3.98	0.0003	0.0099	Tmtc2	transmembrane and tetratricopeptide repeat containing 2
17801861	9.04	6.83	4.63	0.0003	0.01
17798106	7.3	6.01	2.45	0.0003	0.01	Ubap1	ubiquitin-associated protein 1
17713841	2.09	3.57	-2.8	0.0003	0.01	Fancc	Fanconi anemia, complementation group C
17727409	7.15	5.47	3.19	0.0003	0.0101	Cndp1	carnosine dipeptidase 1 (metallopeptidase M20 family)
17617445	3.13	4.68	-2.92	0.0003	0.0101	Igf1r	insulin-like growth factor 1 receptor
17719495	4.6	6.58	-3.94	0.0003	0.0102	Hist1h3a	histone cluster 1, H3a
17881795	4.6	2.55	4.16	0.0003	0.0102
17673025	3.3	1.89	2.65	0.0003	0.0102	LOC686120	hypothetical protein LOC686120
17679185	3.3	1.89	2.65	0.0003	0.0102	LOC686120	hypothetical protein LOC686120
17880605	4.32	3.25	2.1	0.0003	0.0102
17815842	6.13	5	2.18	0.0003	0.0103	Arhgap5	Rho GTPase activating protein 5
17833405	5.74	4.19	2.93	0.0003	0.0103	Cactin	cactin, spliceosome C complex subunit
17817824	2.36	3.42	-2.08	0.0003	0.0103	Ttc8	tetratricopeptide repeat domain 8
17617318	5.12	4	2.16	0.0003	0.0104	Tarsl2	threonyl-tRNA synthetase-like 2
17758289	7.67	6.05	3.07	0.0003	0.0104	Sirt1	sirtuin 1
17664723	4.66	5.71	-2.07	0.0003	0.0105	Mrps6	mitochondrial ribosomal protein S6
17728729	3.74	5.22	-2.79	0.0003	0.0105	Nfix	nuclear factor I/X (CCAAT-binding transcription factor)
17874017	3.58	2.39	2.28	0.0003	0.0105	Gprasp2	G protein-coupled receptor associated sorting protein 2
17668591	6.81	8.12	-2.48	0.0003	0.0106	Cblb	Cbl proto-oncogene B, E3 ubiquitin protein ligase
17829497	4.29	5.56	-2.41	0.0003	0.0107	Tbc1d31	TBC1 domain family, member 31
17622781	4.22	6.62	-5.26	0.0003	0.0108	Acy3	aminoacylase 3
17816259	7.86	6.31	2.92	0.0003	0.0108	Klhdc2	kelch domain containing 2
17731895	7.74	8.89	-2.22	0.0003	0.0109	Lpcat2	lysophosphatidylcholine acyltransferase 2
17813524	8.12	6.77	2.55	0.0003	0.0109	Gpatch11	G patch domain containing 11
17872007	3.65	5.19	-2.9	0.0003	0.0109	Clcn4	chloride channel, voltage-sensitive 4
17827650	5.64	6.78	-2.2	0.0003	0.0112	Fgd6	FYVE, RhoGEF and PH domain containing 6
17846210	5.84	4.46	2.6	0.0003	0.0113	Myo6	myosin VI
17816892	2.89	4.98	-4.24	0.0003	0.0113	Gphn	gephyrin
17819422	5.34	6.85	-2.84	0.0003	0.0113	Ncapg2	non-SMC condensin II complex, subunit G2
17810315	7.45	8.69	-2.36	0.0003	0.0114	Macf1	microtubule-actin crosslinking factor 1
17715476	3.46	4.73	-2.41	0.0003	0.0115	Cdkal1	CDK5 regulatory subunit associated protein 1-like 1
17635257	4.65	3.63	2.03	0.0003	0.0116	Dnajb13	DnaJ (Hsp40) homolog, subfamily B, member 13
17764202	4.33	5.79	-2.76	0.0003	0.0116	Chst1	carbohydrate (keratan sulfate Gal-6) sulfotransferase 1
17874149	4.46	6.44	-3.96	0.0003	0.0117	LOC680663	hypothetical protein LOC680663
17871605	2.46	4.54	-4.22	0.0003	0.0117	LOC683430; LOC681355	similar to potassium channel tetramerisation domain containing 12b
17747235	5.18	7.03	-3.61	0.0003	0.0117	Slc7a11	solute carrier family 7 (anionic amino acid transporter light chain, xc- system), member 11
17652536	3.32	6.15	-7.11	0.0003	0.0118
17620796	8.33	6.98	2.54	0.0003	0.012	Itgal	integrin, alpha L
17722740	4.13	2.66	2.76	0.0003	0.012	Rell2	RELT-like 2
17718722	7.08	5.51	2.96	0.0003	0.012	Mylip	myosin regulatory light chain interacting protein
17647462	3.55	2.29	2.39	0.0004	0.012	RGD1563441	similar to RIKEN cDNA A030009H04
17666506	5.36	4.04	2.5	0.0004	0.012	Mb21d2	Mab-21 domain containing 2
17715731	3.62	5.41	-3.46	0.0004	0.012	LOC102549173	histone H3.2-like
17667802	2.31	3.7	-2.63	0.0004	0.012	Mis18a	MIS18 kinetochore protein A
17779286	5.7	8.01	-4.95	0.0004	0.0121	Pltp	phospholipid transfer protein
17795684	3.46	4.6	-2.21	0.0004	0.0121	Ly49i7; LOC100911272	immunoreceptor Ly49i7; killer cell lectin-like receptor 5-like
17681646	8.43	6.62	3.49	0.0004	0.0122	Creg1	cellular repressor of E1A-stimulated genes 1
17823071	7.14	5.74	2.63	0.0004	0.0124	Zfyve1	zinc finger, FYVE domain containing 1
17681079	8.27	6.81	2.74	0.0004	0.0124	Tor1aip2	torsin A interacting protein 2
17688749	9.22	7.96	2.39	0.0004	0.0125	Naaa	N-acylethanolamine acid amidase
17881969	2.92	4.43	-2.85	0.0004	0.0125
17867548	2.95	4.83	-3.68	0.0004	0.0126	Emr4	EGF-like module containing, mucin-like, hormone receptor-like sequence 4
17842633	7.92	6.41	2.84	0.0004	0.0126	Prkcsh	protein kinase C substrate 80K-H
17746478	4.63	3.13	2.83	0.0004	0.0126	RGD1562890	RGD1562890
17646330	5.01	6.82	-3.49	0.0004	0.0127	Nlrp3	NLR family, pyrin domain containing 3
17754723	4.87	6.53	-3.16	0.0004	0.0127	Arid5b	AT rich interactive domain 5B (Mrf1 like)
17768463	3.12	4.45	-2.53	0.0004	0.0127	Fam83d	family with sequence similarity 83, member D
17737593	3.26	5.12	-3.62	0.0004	0.0127	Eif5a2	eukaryotic translation initiation factor 5A2
17864603	4.08	6.27	-4.55	0.0004	0.0128	Ankrd44	ankyrin repeat domain 44
17664484	7.81	6.58	2.35	0.0004	0.0128	Bach1	BTB and CNC homology 1, basic leucine zipper transcription factor 1
17755483	6.12	8.12	-4.01	0.0004	0.0128	Fyn	FYN proto-oncogene, Src family tyrosine kinase
17667850	8.17	6.91	2.4	0.0004	0.0129	RGD1306954	similar to RIKEN cDNA 1110004E09
17829696	5.83	6.97	-2.2	0.0004	0.0129	Myc	myelocytomatosis oncogene
17839434	3.73	5.52	-3.45	0.0004	0.0131	Cenpm	centromere protein M
17627322	3.45	4.9	-2.73	0.0004	0.0133	Stx11	syntaxin 11
17674342	5.37	6.84	-2.76	0.0004	0.0134	Pebp1	phosphatidylethanolamine binding protein 1
17640717	2.79	4.64	-3.59	0.0004	0.0136	Ms4a6b	membrane-spanning 4-domains, subfamily A, member 6B
17701792	4.92	6.53	-3.04	0.0004	0.0136	Dlgap5	discs, large (Drosophila) homolog-associated protein 5
17766157	4.12	5.83	-3.27	0.0004	0.0136
17747294	2.92	4.45	-2.88	0.0004	0.0136	Maml3	mastermind-like transcriptional coactivator 3
17852835	5.98	7.13	-2.21	0.0004	0.0137	Tspan3	tetraspanin 3
17758784	3.04	4.1	-2.08	0.0004	0.0138	Fam184a	family with sequence similarity 184, member A
17649187	6.86	7.88	-2.03	0.0004	0.0139	Cpd	carboxypeptidase D
17669098	4.07	5.77	-3.23	0.0004	0.0139	Cd80	Cd80 molecule
17829393	4.71	3.1	3.05	0.0004	0.014	Nov	nephroblastoma overexpressed
17622056	7.12	5.8	2.5	0.0004	0.014	Ric8a	RIC8 guanine nucleotide exchange factor A
17868345	4.56	5.8	-2.37	0.0004	0.0142	Micu1	mitochondrial calcium uptake 1
17704577	4.78	3.55	2.35	0.0004	0.0145	Lrrc63	leucine rich repeat containing 63
17666869	4.6	6.91	-4.97	0.0004	0.0145	Klhl6	kelch-like family member 6
17882267	8.14	7	2.2	0.0004	0.0145
17683012	2.99	4.44	-2.73	0.0004	0.0145
17841911	5.71	9.46	-13.46	0.0004	0.0145	Mmp8	matrix metallopeptidase 8
17639006	4.14	2.78	2.57	0.0004	0.0146	Lrp5	low density lipoprotein receptor-related protein 5
17642231	3.28	4.51	-2.35	0.0004	0.0146	Cnnm1	cyclin and CBS domain divalent metal cation transport mediator 1
17816575	6.09	7.1	-2.02	0.0005	0.0146	Mnat1	MNAT CDK-activating kinase assembly factor 1
17623228	3.72	4.96	-2.37	0.0005	0.0147	Slc25a45	solute carrier family 25, member 45
17764374	3.39	4.46	-2.09	0.0005	0.015	Lmo2	LIM domain only 2
17877200	7.43	5.62	3.51	0.0005	0.015
17745568	6.13	4.69	2.71	0.0005	0.015	Fbxo4	F-box protein 4
17643262	4	5.33	-2.52	0.0005	0.0151	LOC100912948	multidrug resistance-associated protein 1-like
17740161	7.14	5.99	2.23	0.0005	0.0151	Adar	adenosine deaminase, RNA-specific
17610500	7.24	6.05	2.29	0.0005	0.0151	Fbxo30	F-box protein 30
17819664	8.19	7.11	2.11	0.0005	0.0151	Cdc42ep3	CDC42 effector protein (Rho GTPase binding) 3
17679398	4.59	6.02	-2.69	0.0005	0.0151	Phlpp1	PH domain and leucine rich repeat protein phosphatase 1
17623991	4.91	3.04	3.63	0.0005	0.0151	Fads1	fatty acid desaturase 1
17843324	6.31	7.53	-2.34	0.0005	0.0151	Vwa5a; LOC102549510	von Willebrand factor A domain containing 5A; von Willebrand factor A domain-containing protein 5A-like
17626869	4.6	6.81	-4.61	0.0005	0.0153	Grk5	G protein-coupled receptor kinase 5
17626990	2.06	3.84	-3.43	0.0005	0.0154
17701396	7.35	6.1	2.37	0.0005	0.0154	RGD1306063	similar to HT021
17732981	8.33	6.92	2.66	0.0005	0.0155	Prmt10	protein arginine methyltransferase 10 (putative)
17878553	3.54	4.93	-2.61	0.0005	0.0156	Hmgn5	high mobility group nucleosome binding domain 5
17725805	4.14	3	2.2	0.0005	0.0156	Fchsd1	FCH and double SH3 domains 1
17793611	4.01	5.52	-2.85	0.0005	0.0156	Eif4e3	eukaryotic translation initiation factor 4E family member 3
17661248	3.54	2.45	2.13	0.0005	0.0156	Krt19; Krt14	keratin 19, type I; keratin 14, type I
17868068	3.08	1.89	2.27	0.0005	0.0158	LOC685989; LOC689453; LOC501467; LOC679730; LOC367485	hypothetical protein LOC685989; hypothetical protein LOC689453; similar to spermatogenesis associated glutamate (E)-rich protein 4d; hypothetical protein LOC679730; similar to spermatogenesis associated glutamate (E)-rich protein 4d [Source:RGD Symbol;Acc:1588462]
17695830	6.42	4.6	3.52	0.0005	0.0159	Sec14l2	SEC14-like lipid binding 2
17755620	4.87	3.62	2.37	0.0005	0.0159	Zbtb24	zinc finger and BTB domain containing 24
17619522	4.2	5.49	-2.46	0.0005	0.016	Wee1	WEE1 G2 checkpoint kinase
17788304	5.69	4.62	2.1	0.0005	0.0161	Mettl20	methyltransferase like 20
17844243	6.58	5.5	2.11	0.0005	0.0161	Dnaja4	DnaJ (Hsp40) homolog, subfamily A, member 4
17816944	5.44	4.09	2.56	0.0005	0.0161	Plekhh1	pleckstrin homology domain containing, family H (with MyTH4 domain) member 1
17755212	2.98	4.51	-2.89	0.0005	0.0164	Fabp7	fatty acid binding protein 7, brain
17733052	7.05	5.61	2.72	0.0005	0.0165	Fhod1	formin homology 2 domain containing 1
17882303	6.66	8.24	-2.99	0.0005	0.0167
[truncated: 1,022 more rows]

## Sheet: AM vs PM
ID	AM Avg (log2)	PM Avg (log2)	Fold Change	P-val	FDR P-val	Gene Symbol	Description
[truncated: 2,625 more rows]

[truncated: 6 more sheets: BMDM vs ESDM, BMDM vs MDM, BMDM vs PM, ESDM vs MDM, ESDM vs PM, MDM vs PM]
