# Supplementary material for: Transcriptomic Analysis of Rat Macrophages
Source: Front Immunol. 2021 Feb 1;11:594594. doi: 10.3389/fimmu.2020.594594 (PMC7902030; doi:10.3389/fimmu.2020.594594)
Supplement: Supplementary file 3 [file Table_2.xlsx]

## Sheet: RMA normalised
Row.names	ENSEMBL	SYMBOL	DESC	1..AM_Rat1.CEL	2..AM_Rat2.CEL	3..AM_Rat3.CEL	DA5.2_ESDM_Rep1.CEL	DA5.2_ESDM_Rep1_Repeat.CEL	DA5.2_ESDM_Rep2_Repeat.CEL	DA5.2_ESDM_Rep3_Repeat.CEL	X31..PM_Rat1.CEL	X32..PM_Rat2.CEL	X33..PM_Rat2_Repeat.CEL	X34..PM_Rat3_Repeat.CEL	X12..MDM_Rat1_Repeat.CEL	X13..MDM_Rat2_Repeat.CEL	X14..MDM_Rat3.CEL	X15..MDM_Rat3_Repeat.CEL	X10..BMDM_Rat3_rep2_Repeat.CEL	X11..BMDM_Rat3_rep3.CEL	X4..BMDM_Rat1_rep2.CEL	X5..BMDM_Rat1_rep3.CEL	X6..BMDM_Rat2_rep1.CEL	X7..BMDM_Rat2_rep2.CEL	X8..BMDM_Rat2_rep2_Repeat.CEL
17600001	NA	NA	NA	39.1926	29.5723	105.402	43.4133	27.5188	23.495	21.9776	64.3688	55.3023	36.2649	49.6399	25.7819	46.4129	33.8021	38.8034	15.148	24.0407	15.9915	28.1096	82.3621	21.2884	61.3053
17600003	NA	NA	NA	75.5138	18.3881	78.1598	24.0765	9.29374	8.57379	45.0555	50.0679	6.43892	25.6679	52.8243	25.0039	45.5005	24.8546	44.1566	33.6896	45.3685	60.4088	71.1953	21.8253	97.0429	22.1607
17600005	NA	NA	NA	6.30695	30.1147	2.59485	26.4163	6.09887	7.45473	12.3634	7.71513	8.64695	9.97719	7.21629	8.04553	9.66141	5.10668	12.4114	15.5923	8.94763	15.9165	4.08024	17.4713	25.9258	4.36631
17600007	NA	NA	NA	10.9014	20.5102	9.97804	24.8467	44.9456	46.2518	66.1386	7.77784	6.16403	40.3693	55.0436	43.8618	16.7792	14.8632	34.3859	27.9418	24.0267	9.61091	7.49597	18.3948	34.0617	25.5171
17600009	NA	NA	NA	8.8094	3.40064	3.24804	3.23553	10.9901	18.1868	6.11253	6.45895	20.0636	3.88291	3.92998	3.1369	3.93684	4.27426	8.18247	3.07874	13.2324	4.74715	9.35072	3.04299	6.66139	2.58658
17600011	NA	NA	NA	8.3519	8.5996	18.0075	3.7753	18.4124	15.961	6.67541	7.60616	6.35254	15.4657	26.3531	34.3507	26.1148	10.307	24.589	7.05426	9.04323	14.6897	17.4598	24.3908	10.9253	19.0825
17600013	NA	NA	NA	91.4396	33.268	42.4091	70.0247	34.235	120.752	100.932	118.085	28.7263	85.7057	68.3749	104.343	79.3593	24.7062	68.735	42.7332	72.161	32.8862	36.3739	58.3269	49.1793	98.9151
17600015	NA	NA	NA	1.60452	1.82108	2.93777	3.02246	2.86909	2.73503	1.59783	6.98384	1.52489	1.85767	2.78142	2.38535	2.93777	1.75714	1.8843	1.46321	3.61454	3.40274	2.53282	3.14579	1.71726	1.87357
17600017	NA	NA	NA	57.4522	67.6753	52.797	158.928	38.6882	16.0761	43.491	148.798	78.3718	27.8446	27.0431	41.6449	91.8243	109.581	39.3582	138.023	85.4048	26.3646	370.31	88.9793	94.1097	35.7849
17600019	NA	NA	NA	17.4061	33.168	7.17307	20.7386	2.59512	31.7186	10.6742	34.8513	30.3432	30.2568	27.7848	43.3734	21.0616	13.2963	8.53533	14.887	19.172	7.18916	50.9656	48.236	8.43616	30.1111
17600021	NA	NA	NA	5.13537	20.2177	13.3285	12.0185	22.2294	17.4673	13.797	15.7586	4.99856	5.90122	9.17665	13.2859	12.292	8.82794	6.15371	6.55788	10.6237	17.2845	15.2693	15.5529	11.3468	10.9466
17600023	NA	NA	NA	22.4903	17.9874	42.4775	15.8819	39.0325	28.3662	6.36996	46.9732	12.126	21.1875	25.8902	20.1854	28.9626	27.6152	11.4034	87.3353	22.5328	14.3163	10.5808	20.5533	26.7244	37.7346
17600025	NA	NA	NA	22.4856	21.3309	18.4535	41.4333	67.1024	33.6469	65.8614	144.632	26.253	43.4036	53.2018	31.3281	39.1319	51.1041	33.0697	96.2833	25.4735	18.9587	31.425	21.8564	28.1219	39.1244
17600027	NA	NA	NA	28.9025	9.35427	20.6065	69.4069	7.96472	32.3392	3.87717	8.8683	7.40035	27.1636	14.2092	4.89927	17.0829	16.0772	12.1717	9.27723	18.0575	12.5501	2.99672	21.4569	2.3242	12.1124
17600029	NA	NA	NA	9.35191	7.13078	10.5221	10.8888	4.28903	4.44039	7.97828	5.5054	5.823	4.77489	7.92342	4.87901	4.27374	5.20551	4.36047	2.2667	6.07229	8.63947	3.67943	3.99706	5.93071	5.01891
17600031	NA	NA	NA	100.91	67.952	98.642	118.381	19.1758	45.2005	15.2571	134.008	86.5456	33.8441	24.235	37.603	47.8847	45.7246	61.2074	48.4563	47.6172	26.7411	35.0481	27.5765	11.8247	91.534
17600033	NA	NA	NA	7.27397	4.72531	3.67206	2.21494	14.4767	10.3373	17.38	3.20599	10.1178	2.97435	12.2965	10.4261	26.5012	6.51719	5.80145	2.55742	4.05057	7.81185	9.4127	4.32542	7.44208	5.561
17600035	NA	NA	NA	8.26664	10.8596	15.1075	16.2469	5.32473	7.4069	9.67007	53.8179	6.48161	9.34872	9.59231	4.20409	8.86659	5.30534	6.19866	7.18299	17.03	11.2838	8.85472	14.8346	15.6455	11.7162
17600037	NA	NA	NA	2.18049	8.65699	12.2192	6.82558	4.85167	5.95306	22.4163	27.1954	23.543	12.9585	13.7935	7.5927	7.90172	6.58469	9.7004	3.48709	7.30499	9.31421	16.2302	6.77742	12.7065	18.2649
17600039	NA	NA	NA	2.13524	2.63348	2.81731	3.00523	4.8328	3.00472	3.23086	8.85318	6.63655	9.03887	7.98871	2.45128	7.70671	2.50471	2.53581	5.34926	2.57451	3.59917	2.40066	3.41694	2.58645	10.8643
17600041	NA	NA	NA	22.1149	6.2428	4.32942	12.6847	11.6876	5.47102	7.55983	6.65195	6.34726	7.96447	8.32016	8.71428	6.44363	4.94956	13.209	10.0486	11.5056	10.7945	9.52982	6.33664	5.59856	27.506
17600043	NA	NA	NA	37.0172	10.2517	23.6096	44.3116	15.2699	13.4272	28.5889	34.466	21.2756	27.7269	21.4574	38.3456	21.542	37.8335	17.662	32.3821	28.1103	12.9863	30.4675	27.6114	73.2633	26.3846
17600047	NA	NA	NA	4.39306	1.76707	4.46735	4.27132	5.34109	3.84934	2.29935	2.33736	3.62822	6.32652	3.63548	3.26647	5.13949	12.5186	12.864	4.13731	2.84025	2.14946	2.94708	9.73499	5.00664	2.42385
17600049	NA	NA	NA	2.86023	2.36203	1.87849	2.17061	3.06705	3.31831	2.92992	3.37258	6.61345	1.61835	4.97639	1.5796	9.20151	4.44766	2.82872	6.91778	4.37448	11.7854	3.12874	7.80383	1.70041	4.26227
17600051	NA	NA	NA	8.73438	1.59368	3.73622	2.4044	4.54497	7.23686	4.58226	4.79124	6.02497	2.71881	4.12177	1.76347	18.9747	19.9223	5.15431	3.84793	4.10075	3.8283	4.71854	2.71566	4.01406	2.08401
17600053	NA	NA	NA	2.09335	1.66135	2.27104	2.10302	23.5708	1.46691	2.03496	2.77812	2.03496	1.86847	2.03496	1.29173	2.0062	2.91468	2.83437	3.06358	2.19795	5.72525	1.48469	1.61099	2.28689	2.29561
17600055	NA	NA	NA	13.8542	12.435	18.0575	23.1163	6.59562	6.12903	14.9386	14.6116	15.6199	9.12003	7.48991	24.6023	3.21302	8.61517	21.6668	7.80582	9.33772	3.19263	5.93738	11.6648	18.8064	3.60753
17600057	NA	NA	NA	8.48298	15.75	3.74385	8.3874	33.4975	8.40366	6.16634	6.83055	11.2171	4.32107	16.8809	12.1196	12.6846	12.0122	11.896	20.7927	5.02243	7.70881	15.7634	3.59074	2.80726	16.7803
17600059	NA	NA	NA	8.41941	9.9322	55.7522	4.31325	7.57896	30.0238	20.68	16.1514	2.3145	7.57896	24.82	17.603	18.4226	16.258	22.8641	6.76203	9.08063	30.543	9.9322	17.5222	6.89314	15.8167
17600061	NA	NA	NA	3.49575	2.7308	6.01242	7.64988	5.51736	7.2826	19.1769	5.24942	8.77858	3.72348	1.76647	7.92973	5.73232	3.28273	5.62176	4.85258	3.82999	6.05871	2.78426	3.13073	13.8041	7.13496
17600063	NA	NA	NA	17.5854	41.4164	4.30753	16.6609	2.27607	43.3229	25.203	5.12369	5.85767	17.8264	8.18977	9.57407	27.5839	11.1812	8.24206	21.7286	9.65203	14.3398	4.75372	7.28197	6.02843	23.3699
17600065	NA	NA	NA	25.5568	24.5067	7.31648	15.1753	7.15994	23.4448	40.0019	21.948	9.14253	35.5456	10.1056	10.6299	9.21416	15.2052	13.6967	24.556	24.7895	5.36634	9.22062	29.4673	8.69508	10.7474
17600067	NA	NA	NA	3.51475	1.81566	2.51892	1.89519	1.9244	2.82079	2.05778	1.7722	2.85236	2.53307	1.83931	4.04378	5.85132	2.78043	2.21038	2.81635	2.24081	5.28372	9.90331	7.21738	2.89238	7.94804
17600069	NA	NA	NA	5.79258	9.6383	2.46084	10.1356	9.7797	11.719	6.06496	21.8191	4.98547	6.08849	7.71112	3.97392	6.9238	10.6887	7.75437	4.73819	7.66999	50.6748	6.80397	4.76806	6.27844	10.9045
17600071	NA	NA	NA	8.52797	5.87594	1.83151	3.89075	4.27514	5.68369	3.63528	3.4525	4.17631	5.84661	11.4519	2.68706	2.98966	5.9264	5.75514	4.3164	10.0823	14.2087	32.0148	7.16723	10.2584	3.11342
17600073	NA	NA	NA	19.5253	38.3591	8.69078	30.9521	21.315	24.17	21.3929	12.9574	49.4954	18.2181	40.3683	27.711	37.585	9.35214	16.1703	5.26297	3.04828	12.2576	11.5853	54.3124	6.19383	9.82165
17600075	NA	NA	NA	42.0915	16.4154	9.57803	4.24425	6.59562	13.6306	19.8425	3.45606	10.7342	9.11486	23.3085	20.1358	26.5915	11.0886	8.21173	21.6157	8.91176	7.1751	3.66708	7.09727	5.39252	34.8975
17600077	NA	NA	NA	4.99695	11.6769	2.99227	5.34994	6.32242	19.7543	15.0233	9.12087	16.4388	5.89693	14.2948	25.8871	13.2963	7.81156	19.6175	2.79015	3.9918	3.54549	7.77012	7.99252	10.4176	9.23571
17600079	NA	NA	NA	8.9624	15.3504	2.74371	11.0083	3.16673	9.27319	4.2688	22.8202	7.5164	7.21306	9.88978	4.93182	12.5916	7.59739	8.90857	4.43234	9.43107	2.53899	17.9598	10.5833	13.5661	2.81982
17600081	NA	NA	NA	4.69648	2.78095	2.68153	1.55085	5.39481	4.13605	3.13682	2.02105	6.28102	2.19023	2.59486	2.78207	1.69635	2.31326	1.76058	3.10907	1.75161	7.8576	2.03903	2.27515	2.20736	3.66814
17600083	NA	NA	NA	18.439	1.79165	7.48416	2.27538	1.98168	2.22323	6.32507	6.25945	4.96154	2.19646	3.18265	11.5924	2.78009	3.77155	4.14565	5.47134	5.16379	5.11908	3.19862	5.59056	4.60173	2.51697
17600085	NA	NA	NA	47.5838	44.0746	45.9729	81.4338	224.539	63.763	37.2862	77.4161	29.1262	38.3262	60.7975	75.3974	38.9583	37.1779	7.14677	24.1954	27.5901	35.818	45.6058	52.6922	45.7109	29.823
17600087	NA	NA	NA	26.3136	26.2359	27.6236	10.8918	27.5188	26.1885	21.9637	45.4882	25.7539	22.1452	29.7664	24.6702	23.5073	44.2607	22.6708	24.5408	30.3509	13.0882	35.2103	28.0302	13.4331	34.2806
17600089	NA	NA	NA	10.9951	17.6821	9.26795	10.8027	16.1624	13.0857	17.7394	10.521	4.62823	14.0798	13.6799	11.0588	9.48237	9.98387	10.9558	6.64538	20.7165	26.8187	26.3271	9.00959	6.98217	27.2884
17600091	NA	NA	NA	13.5377	24.9686	8.84068	7.11139	15.5506	7.10786	14.2517	11.8155	9.29832	12.0327	5.04441	4.48093	6.49978	24.5825	5.47351	13.8453	13.6538	10.5235	31.7954	8.33753	6.87859	6.38076
17600093	NA	NA	NA	3.7995	8.71196	2.37416	3.35648	3.68638	2.31245	4.83245	2.09528	7.19731	2.89777	3.9637	5.78966	1.96001	4.67985	2.58888	3.63405	2.9559	3.13649	2.68445	2.55054	2.25069	3.49407
17600095	NA	NA	NA	3.4652	3.08356	4.9955	5.15285	4.18609	2.6584	2.15544	8.97175	3.08356	6.94457	3.35977	2.86909	2.3222	10.2703	2.03539	2.02896	2.21474	2.27104	2.46185	1.97433	2.06133	2.68252
17600097	NA	NA	NA	4.35986	2.91327	4.44346	1.56079	3.52269	5.03488	7.03033	4.5867	2.82789	5.03695	1.75998	1.88076	8.72432	4.06959	8.43761	3.61144	1.55634	2.27104	4.82224	2.32208	3.56795	5.82916
17600099	NA	NA	NA	6.59602	12.8284	9.22638	4.27132	4.32518	10.17	30.9329	4.08486	2.33195	10.9729	4.95243	11.1136	4.78828	6.39571	14.7406	18.0121	4.10075	3.07928	2.76126	4.01431	4.15929	3.64781
17600101	NA	NA	NA	4.90521	2.13068	2.46599	7.92864	29.9088	4.01459	3.22058	3.26051	6.5594	3.57284	3.40505	3.98323	1.81813	2.38264	10.9419	2.87733	2.7345	23.4804	3.04054	15.9356	3.85172	5.72199
17600103	NA	NA	NA	17.3836	11.1885	16.9831	9.86464	31.1935	19.5377	4.47814	33.6643	24.0759	8.1261	10.2123	17.557	18.6962	20.1294	27.8851	12.6586	12.0591	12.0069	5.35421	18.6233	20.6306	7.78569
17600105	NA	NA	NA	11.8105	6.00444	5.3863	2.73757	3.82179	5.61208	4.90571	6.23655	3.70113	2.97366	6.12878	3.94466	5.70332	4.21862	3.58147	5.16167	4.54494	2.57462	1.99149	6.2651	4.01773	2.86645
17600107	NA	NA	NA	42.1897	18.7298	45.2387	50.7794	119.954	31.85	14.0486	36.7775	42.4948	30.9958	26.3297	22.9019	25.8159	17.0474	18.4726	42.3499	29.2654	28.0729	16.0485	23.7886	67.9954	18.1769
17600109	NA	NA	NA	71.1189	34.314	24.4261	5.53607	9.59722	50.9235	56.6424	3.90655	27.4871	33.3299	25.2075	31.3764	46.7501	26.8605	21.1703	74.4933	21.481	77.79	23.8201	34.6386	68.0139	42.9553
17600111	NA	NA	NA	3.6604	5.4538	6.29622	6.80266	11.4332	3.96768	5.17626	4.67779	3.95813	1.71914	4.09877	4.46806	4.05474	9.25082	4.34826	5.00512	4.57539	6.99052	5.31315	6.51577	12.267	4.16272
17600113	NA	NA	NA	4.62018	7.18527	9.70276	27.5326	4.416	4.82632	3.11715	3.43548	12.2035	4.65405	2.74087	3.52762	6.0533	19.6996	12.5284	16.3739	10.0479	5.74095	7.02003	13.4012	3.045	3.2667
17600115	NA	NA	NA	50.3065	40.1701	68.9565	36.5869	15.1656	36.0986	42.1675	20.6803	86.8437	20.0108	59.7522	26.4083	19.7569	24.116	36.0531	56.4795	55.5254	3.42708	55.0254	36.0531	47.1655	13.0814
17600117	NA	NA	NA	70.7501	15.6744	9.38676	8.82287	9.90391	7.43955	8.34022	12.878	8.03067	13.6187	11.1345	7.19308	51.663	11.6185	15.0909	13.9314	17.7529	6.78715	11.2044	12.305	18.9403	11.1407
17600119	NA	NA	NA	7.73401	2.57451	5.1046	29.0975	4.95466	4.47192	2.35464	6.43078	8.7455	2.60843	2.9587	3.8534	5.036	3.40629	4.12099	3.52299	5.20196	3.22113	2.34151	8.55488	6.52193	3.48314
17600121	NA	NA	NA	112.73	30.1147	74.5702	27.6934	61.1143	124.661	61.849	14.1514	3.03978	51.7982	29.2077	74.8071	50.5082	86.5504	54.8891	40.5792	70.355	172.755	102.706	72.3883	24.53	32.4027
17600123	NA	NA	NA	188.758	86.4767	99.8986	75.8494	129.931	79.2762	103.528	20.9472	15.7034	51.4064	70.9993	78.0412	83.2455	52.6642	83.6522	97.7935	57.757	24.2435	29.5145	77.3776	33.4409	94.3587
17600125	NA	NA	NA	15.8421	39.496	3.66863	108.934	47.3055	92.161	307.279	21.6921	32.1606	46.0291	51.9345	104.109	58.7446	2.1443	83.7497	296.727	40.1842	34.7885	34.1998	36.0531	74.0856	68.6611
17600127	NA	NA	NA	15.6887	18.97	18.9354	98.2132	2.3039	22.5122	7.25634	40.4248	6.43803	17.3239	4.54807	17.4382	19.6523	6.0275	19.5776	4.30501	10.3443	7.60714	34.2135	42.168	21.8708	29.9295
17600129	NA	NA	NA	14.7866	7.85112	8.28654	3.20061	2.1749	30.1576	68.9112	4.1922	10.487	11.2044	29.9935	4.38902	12.0792	14.0541	9.936	63.0183	2.85173	36.6324	2.42631	23.3754	1.56	31.6732
17600131	NA	NA	NA	10.9807	4.90968	5.6579	18.4942	13.8456	5.18405	9.563	2.65618	7.2323	11.4162	2.68016	9.19568	7.42321	2.2606	4.49791	8.50205	4.67018	4.39169	23.3883	2.08072	3.85122	6.35823
17600133	NA	NA	NA	73.9246	19.3651	23.1089	50.2246	36.1026	120.609	148.69	45.6413	24.8317	44.276	82.8465	29.3208	67.0631	39.4567	82.4011	39.383	27.6862	15.7117	17.5695	21.9508	35.6753	108.358
17600135	NA	NA	NA	56.2501	44.2569	189.96	72.6733	97.7052	84.6239	121.215	44.2729	14.4158	30.2197	54.6265	6.70451	40.5255	25.8371	28.3114	40.594	18.5176	3.05587	6.1496	11.0013	34.1231	62.3646
17600137	NA	NA	NA	145.434	135.252	270.206	36.5621	159.264	25.1927	32.1125	92.5651	2.25424	7.65366	35.021	22.7875	24.7517	46.2711	19.7369	135.706	49.384	54.3594	8.28044	49.101	154.684	52.8546
17600139	NA	NA	NA	2.75659	2.26957	2.7558	4.42037	4.85301	3.67101	3.13569	9.86932	2.46403	5.37779	2.86016	7.4136	3.38393	4.77992	9.63784	2.99848	2.16983	3.86325	6.68213	5.73434	4.18287	4.43317
17600141	NA	NA	NA	33.3259	27.4537	62.7632	41.9801	127.15	26.2826	19.5454	8.8683	33.6081	8.7617	10.1444	29.5129	5.11832	7.57915	22.9963	26.6682	20.6488	66.3984	42.7512	33.0532	62.4597	14.0541
17600143	NA	NA	NA	54.8538	19.799	44.1966	9.87221	19.4202	19.7744	24.0966	6.0401	6.12824	17.4171	3.27964	10.7606	9.63751	20.8922	6.90597	16.1918	15.5077	8.2849	31.5059	41.2582	9.83219	19.1082
17600145	NA	NA	NA	13.6142	11.6831	30.2314	15.753	6.33474	15.6244	7.17235	2.25161	6.43892	3.25922	6.51135	7.82165	32.97	9.52294	11.3113	8.98876	11.403	22.8211	4.95798	13.041	55.6255	9.75504
17600147	NA	NA	NA	150.281	65.1763	52.2797	22.5764	15.9357	54.0785	110.045	55.3217	13.0728	32.5304	47.5741	43.8203	87.267	42.5791	26.4507	29.7138	63.6	13.2623	88.0583	35.6751	48.0019	79.3157
17600149	NA	NA	NA	60.0289	35.4601	114.656	86.7159	6.71733	110.187	82.2289	13.3205	29.3576	44.4574	65.5587	93.661	41.39	55.9115	60.5158	53.9098	104.261	38.9839	16.6777	51.3376	64.5417	43.1626
17600151	NA	NA	NA	178.479	86.7057	89.7065	90.7212	76.3429	130.888	184.912	236.979	68.5894	94.1348	53.4739	100.161	55.6164	37.7688	81.0252	171.343	149.089	35.8591	95.38	76.5701	97.491	88.4792
17600153	NA	NA	NA	9.12047	16.9966	2.65377	4.53583	5.03476	10.7195	51.8299	4.20918	5.78458	5.15977	5.92863	7.41035	10.1675	7.32699	9.11565	4.89134	6.06782	5.48873	7.87033	3.85692	4.38486	4.88319
17600155	NA	NA	NA	232.05	156.913	256.065	468.918	417.434	161.297	166.161	443.506	49.8448	171.888	128.763	152.717	350.797	185.452	121.946	282.978	209.979	326.131	324.351	152.161	281.427	137.849
17600157	NA	NA	NA	52.8945	55.9795	22.7848	19.2447	35.6795	109.694	86.7566	27.8336	14.5064	15.7631	37.3597	46.3637	32.0692	19.6548	74.7065	109.15	19.512	22.0431	2.38576	42.9435	4.12102	47.219
17600159	NA	NA	NA	97.7973	63.4504	71.5728	124.922	118.294	47.6358	31.7533	159.968	33.6184	24.2134	32.6083	29.4701	20.1509	47.8424	25.1744	10.8282	57.6724	113.051	52.2071	69.3604	14.725	21.6722
17600161	NA	NA	NA	91.5914	49.4775	62.5479	134.424	48.5633	43.6517	7.77573	160.081	24.2631	21.3403	13.9267	31.6267	39.7475	26.7511	21.0962	6.95043	36.1666	113.231	25.7001	42.9875	2.91127	22.0742
17600163	NA	NA	NA	14.1706	24.0893	38.5156	9.96859	14.7719	13.16	18.8693	38.087	25.8752	18.0929	9.38608	18.3662	14.5279	14.5988	11.9507	13.3227	30.7144	55.1327	8.1284	9.99673	7.76715	7.65252
17600165	NA	NA	NA	16.7918	15.6379	9.7493	5.90254	3.27815	7.15299	6.67854	21.7776	8.66646	5.23909	6.41509	13.9828	12.5916	7.14363	15.2364	4.55801	12.4286	8.31473	3.19993	7.12046	4.45026	8.666
17600167	NA	NA	NA	85.0431	75.1273	132.667	177.745	137.852	84.2777	25.4532	44.9264	56.6588	61.1672	24.7862	55.7717	30.0607	63.6654	35.4641	28.8482	19.4446	34.3838	63.4834	42.8247	247.802	64.6823
17600169	NA	NA	NA	36.6535	47.6101	7.69082	14.6322	59.2028	28.7836	18.4956	26.7084	2.72041	34.8778	18.0328	20.036	22.4353	20.6459	24.6098	47.4861	4.1987	27.5585	28.761	15.0418	8.62947	21.465
17600171	NA	NA	NA	18.1483	6.63922	1.86998	16.7073	3.29059	35.6913	10.8204	11.131	9.33	9.74814	26.1043	5.51257	7.44876	13.9342	26.1086	8.45624	2.2491	6.90269	2.62539	9.51662	3.7566	89.6156
17600173	NA	NA	NA	30.2261	25.2225	29.4451	68.9776	55.7395	35.1626	22.9988	55.003	28.324	34.4457	21.5852	10.4941	48.022	30.331	19.4845	30.39	23.5641	11.1379	17.2292	16.5383	61.92	13.147
17600175	NA	NA	NA	58.448	25.3434	26.8456	26.4563	4.7253	62.37	88.0585	55.9975	7.24677	17.5825	38.6428	25.3976	18.839	38.0705	25.9059	20.7335	44.2457	22.8615	20.4429	33.8203	24.0411	41.6178
17600177	NA	NA	NA	34.65	17.8412	23.1068	13.2294	5.14432	13.2337	19.1988	7.69646	15.7298	4.56585	17.451	10.5086	9.58697	33.4756	10.6645	13.1847	20.7894	11.8251	17.2579	15.178	12.7327	21.2151
17600179	NA	NA	NA	5.67115	6.8038	2.9808	9.42065	4.64276	5.48149	7.5365	31.2214	1.96553	2.49922	3.02314	3.29827	2.43976	6.90403	8.43621	8.34552	7.84823	4.12725	2.65628	2.48465	25.0558	2.2282
17600181	NA	NA	NA	26.4502	12.9131	31.8355	17.9123	9.02141	12.5716	10.9044	9.11804	9.29524	4.23773	21.2446	22.3582	10.0926	19.6779	7.84531	32.1363	11.4868	8.32303	46.1698	12.2838	23.8655	3.27698
17600183	NA	NA	NA	162.447	60.4853	87.1062	143.519	43.0839	74.3527	156.467	113.156	89.9273	40.7028	54.3067	79.2456	73.3539	83.9486	57.2101	160.233	103.969	98.1229	136.581	165.401	143.696	69.5879
17600185	NA	NA	NA	83.0109	94.6155	76.964	89.1168	169.788	119.805	123.027	36.1007	5.12321	38.5243	60.4423	103.484	88.5235	75.133	61.1783	114.819	100.802	29.5838	135.501	40.8107	82.0821	77.665
17600187	NA	NA	NA	24.7708	6.71565	8.7824	20.1618	5.56804	30.9878	22.4718	7.30444	23.5938	17.8983	39.6826	20.593	30.6795	14.555	33.684	10.2078	13.0895	8.36877	8.59385	7.60645	8.40933	22.8836
17600189	NA	NA	NA	29.1771	8.32628	3.58369	3.1889	6.99757	8.98618	2.08337	5.23783	6.03701	6.52534	7.22496	2.86155	10.5785	5.47321	4.37946	2.10894	6.46253	4.96561	4.22675	10.1706	3.9705	7.64134
17600191	NA	NA	NA	57.1117	13.3215	12.9113	32.1056	19.6647	22.0838	59.7709	42.6216	11.5523	21.6368	33.4284	27.6897	35.7261	12.3148	25.9854	28.5899	43.3675	46.0189	30.1012	21.3306	62.9715	19.6404
17600197	NA	NA	NA	145.246	94.8207	66.4675	22.0343	13.2409	33.2966	27.078	61.494	45.8952	7.32373	17.5737	24.437	24.0342	32.2661	16.8868	19.3172	25.5882	46.1423	68.9309	19.2354	71.8215	26.1428
17600199	NA	NA	NA	22.8373	12.3493	11.4127	5.31225	4.21137	8.16768	15.5418	8.97501	16.674	9.08804	12.1298	13.3891	3.71202	17.4133	7.743	11.1966	5.47649	8.49642	9.07969	11.6166	1.75895	9.21691
17600203	NA	NA	NA	77.5717	61.3164	30.1648	140.244	49.9999	70.9864	54.6946	8.26594	14.1232	36.2327	26.6314	63.0218	71.9073	72.4934	31.8626	6.52519	76.9052	103.023	86.9334	70.5586	56.6633	60.5637
17600205	NA	NA	NA	63.1741	44.3615	18.3175	22.1172	3.50382	22.4678	35.9082	15.2553	10.5261	34.3594	12.913	24.552	56.8183	47.6604	8.95732	21.3505	21.1874	55.9203	14.6256	33.2719	4.65051	8.23531
17600207	NA	NA	NA	238.095	170.034	187.316	312.058	101.394	244.122	166.554	155.226	75.752	107.326	168.839	173.275	159.93	151.879	183.949	128.565	125.17	141.326	150.152	152.892	61.7097	178.853
17600209	NA	NA	NA	40.0887	27.9629	43.6247	2.93777	53.2944	29.0822	29.3421	7.49556	1.83151	9.12003	17.7569	12.07	37.9051	14.0541	6.77437	21.9364	26.1256	75.6406	140.138	38.2688	94.8883	4.03467
17600211	NA	NA	NA	143.328	94.228	143.56	40.5751	127.576	137.751	186.931	17.3485	29.6327	101.021	106.321	113.241	144.959	61.235	115.244	106.761	176.52	150.606	39.2458	65.8771	25.0265	171.779
17600213	NA	NA	NA	103.343	52.3523	55.4666	214.99	58.9747	94.02	120.279	74.142	21.6667	28.2357	91.4547	77.5671	46.8085	82.8287	49.2049	61.0688	67.3918	164.971	241.27	70.6635	189.288	61.9667
17600215	NA	NA	NA	87.9988	32.0191	67.6215	22.8287	15.6628	71.0355	38.0548	79.18	5.5172	15.8171	27.7319	28.6734	60.5911	34.6261	69.163	74.113	57.4127	85.8173	54.3346	38.3713	4.97985	59.2991
17600217	NA	NA	NA	2.97548	3.3743	7.60603	8.28069	2.74965	2.62942	4.65733	14.452	2.3145	2.04683	3.48366	2.37857	17.6939	7.58413	2.10302	3.26963	1.82108	30.5612	1.76057	5.8277	1.94385	2.7758
17600219	NA	NA	NA	70.4972	55.628	73.5932	76.9959	40.4591	36.0042	22.5493	60.5216	26.6534	27.5783	40.6076	58.7302	33.7663	44.6752	52.7366	56.9679	53.1689	45.4001	41.5153	40.3161	14.1946	39.3025
17600221	NA	NA	NA	64.5671	38.7851	37.7162	25.6054	8.62888	33.6061	39.5979	45.5786	12.2722	38.7264	16.7403	29.7353	64.1056	56.7415	35.654	14.2213	62.7911	39.5054	49.5832	19.5517	9.77679	27.9129
17600223	NA	NA	NA	31.8682	46.3103	25.0298	34.6254	22.8316	60.3353	90.3152	27.5171	8.56342	33.229	50.1392	35.4745	66.9445	54.6813	49.755	35.574	56.0214	55.5888	26.2541	48.3574	45.2131	34.3539
17600225	NA	NA	NA	8.91866	9.72652	7.13081	7.04177	11.5396	11.3945	13.3504	8.41509	5.25554	7.64463	13.5693	8.40252	7.72054	7.25185	9.20189	20.6834	8.67705	9.46796	10.5157	16.6192	7.64899	7.62222
17600227	NA	NA	NA	110.042	143.73	31.3167	110.216	58.2367	68.6082	90.8089	159.575	75.6809	58.3358	73.424	57.8505	167.67	122.945	45.1354	186.988	122.655	120.302	175.44	106.183	125.952	104.793
17600229	NA	NA	NA	48.4433	34.297	11.1896	30.3838	12.5969	24.9029	23.1358	27.0882	11.2247	59.6595	38.3886	27.7267	51.9473	26.4111	24.683	24.9297	50.4262	20.3413	73.5091	50.456	19.4454	37.5254
17600231	NA	NA	NA	45.5191	22.0961	61.0354	32.9642	18.6199	54.6639	42.1543	64.5137	26.932	50.0182	51.4679	33.9401	36.173	12.4337	42.0977	101.479	38.3537	12.3618	72.5984	57.9156	41.0421	37.7792
17600233	NA	NA	NA	110.525	34.0559	20.6966	92.7417	12.7206	22.7539	51.7527	42.8974	8.10322	11.2567	22.8128	12.4236	16.9657	39.6324	27.9081	78.9351	52.9132	106.018	87.9651	74.3377	167.131	39.7233
17600235	NA	NA	NA	284.397	188.702	105.164	302.14	39.3592	113.339	88.2864	235.041	255.719	149.876	162.41	123.125	193.281	156.039	97.3015	337.581	280.733	219.48	172.52	245.658	199.072	234.818
17600237	NA	NA	NA	233.47	191.462	142.226	328.928	185.547	141.765	157.323	244.796	116.86	110.089	109.811	104.215	108.651	118.901	89.2042	261.323	260.314	248.462	355.289	205.971	350.03	171.073
17600239	NA	NA	NA	125.276	131.245	94.7862	244.308	128.779	113.052	158.474	207.525	152.76	76.5881	122.995	106.24	116.352	108.337	71.7715	160.945	170.893	134.551	258.333	86.6522	219.28	123.558
17600241	NA	NA	NA	9.10764	22.7539	12.2654	13.4182	20.4426	16.6342	28.1649	9.35148	7.68722	12.6403	24.2166	17.4759	10.3921	31.4183	6.47498	16.3857	38.8065	22.9638	45.1225	28.2376	10.5886	9.86966
17600243	NA	NA	NA	40.1141	18.2472	18.2634	43.2062	25.2693	46.0391	4.85646	14.8534	19.8751	33.4954	45.5644	20.5071	7.66696	10.3099	22.5127	10.2654	30.6442	14.1877	19.4989	26.3045	29.607	35.8661
17600245	NA	NA	NA	44.2435	83.0672	78.3584	105.944	130.318	69.0999	71.5537	279.809	39.7224	113.486	138.448	91.0781	123.923	83.0799	118.72	107.482	133.386	146.397	263.262	139.915	226.433	199.017
17600247	NA	NA	NA	166.665	166.029	194.618	205.495	113.667	181.951	144.898	259.945	135.083	153.062	234.506	137.66	209.14	95.447	76.2908	108.11	147.292	67.8285	281.863	287.611	40.0529	137.014
17600249	NA	NA	NA	99.7155	69.2759	102.845	84.9379	151.333	120.332	209.591	169.489	91.7229	131.548	112.76	105.059	130.314	132.113	110.155	120.701	137.474	116.588	159.436	96.48	92.4264	127.688
17600251	NA	NA	NA	58.4246	22.6192	35.7571	21.2967	14.0876	25.9392	16.4409	30.7752	23.3607	21.015	45.6744	17.3854	20.0045	21.9396	24.1518	42.3555	19.5662	11.2654	29.0446	34.6328	42.9383	53.3589
17600253	NA	NA	NA	56.6315	49.5617	35.9697	17.1169	16.1526	33.5631	39.9714	75.0768	13.0043	83.0931	56.5882	52.1003	65.4989	59.0804	39.4714	57.6253	65.7975	25.7917	23.5045	73.7717	11.8954	44.9809
17600255	NA	NA	NA	35.8602	30.2642	32.8954	51.9674	20.349	20.6888	40.2008	98.2548	17.1594	46.5395	37.4508	13.124	31.2688	22.5611	40.4611	14.7923	64.3077	26.1396	66.0177	103.581	16.5973	32.7
17600257	NA	NA	NA	150	163.951	326.622	175.238	426.841	109.647	202.755	405.571	522.561	114.803	130.313	172.828	233.008	143.324	131.781	174.965	178.041	123.025	514.746	198.557	142.05	197.233
17600259	NA	NA	NA	105.385	58.19	141.788	52.8271	151.902	55.4308	91.7489	237.287	78.5011	56.9824	80.0174	52.3624	110.71	58.9919	49.8159	138.858	49.8512	20.9012	180.12	107.619	81.0912	36.2693
17600261	NA	NA	NA	18.2122	23.5647	42.3566	20.2894	39.5215	9.71504	13.0908	35.7058	22.9848	12.4738	9.6405	14.5524	9.98346	15.2278	8.82564	13.2187	14.7931	10.2631	35.928	12.8732	13.013	15.7875
17600263	NA	NA	NA	6.56117	7.76933	14.6713	10.0793	1.97545	11.8369	11.8398	7.25907	18.849	3.49322	6.05086	14.4224	6.92266	13.1383	21.2455	5.1923	10.2843	7.19373	23.5441	29.9335	27.0152	7.10855
17600265	NA	NA	NA	83.7175	55.5902	124.959	106.804	72.4159	44.5075	56.7244	121.658	156.048	41.0202	57.3571	47.0969	36.7436	97.2051	40.7524	33.1686	112.605	25.2594	104.284	89.2767	148.217	40.508
17600267	NA	NA	NA	105.173	61.7154	162.941	84.0259	62.9374	40.6478	24.1782	71.1917	95.5887	40.1023	22.3618	28.8983	47.2599	26.3685	48.2641	74.692	64.1655	25.5665	105.578	80.8818	112.026	57.1368
17600269	NA	NA	NA	27.5927	11.1197	6.42585	16.6946	12.9908	22.1686	3.01422	16.9606	14.6585	15.1208	6.0494	3.33934	5.16521	17.2458	8.47223	3.27562	19.2761	8.41136	5.2055	3.66212	2.63529	4.28385
17600271	NA	NA	NA	81.7065	43.3519	25.7268	33.8259	80.9338	89.7519	49.9812	75.2065	3.64309	79.7519	98.7065	96.2974	149.979	78.161	151.979	105.593	41.3065	2.6206	42.8519	70.1156	72.9338	172.888
17600273	NA	NA	NA	85.193	54.0968	16.8235	108.616	28.8899	60.3153	59.3496	114.243	82.641	91.345	67.6582	47.8107	109.693	75.3592	115.614	63.7932	76.0341	72.0486	97.8112	85.461	45.661	73.46
17600275	NA	NA	NA	161.954	151.87	132.946	53.2764	306.389	110.525	107.153	274.313	37.81	212.075	157.06	91.0261	148.946	144.014	103.321	169.628	211.286	166.389	331.169	252.95	464.098	150.42
17600277	NA	NA	NA	115.022	98.0469	121.704	136.651	189.17	64.0463	55.0618	56.6181	130.589	47.0823	55.8303	45.0747	69.1545	65.519	40.5982	109.271	95.7907	207.587	120.794	62.5035	76.7297	95.2516
17600279	NA	NA	NA	76.6414	60.4073	82.5168	136.178	103.557	26.3675	29.6532	89.7319	32.7668	28.6043	31.7139	34.5813	45.8421	54.9634	30.606	34.3894	57.9064	20.1033	58.0418	83.7217	66.3362	29.8795
17600281	NA	NA	NA	17.0131	18.8806	36.1779	9.85124	13.1538	7.34608	26.5022	40.9429	14.0542	5.71529	7.26657	4.22252	3.97824	5.53857	5.761	8.893	12.5645	37.8183	37.5232	12.9381	32.6323	10.4786
17600283	NA	NA	NA	4.50157	4.26827	2.70688	29.7056	5.44486	14.4173	5.23269	2.74022	3.93632	2.74022	3.08606	3.80663	3.42665	2.30941	9.9101	2.50704	17.5621	6.05871	3.90663	3.76818	10.2954	6.11017
17600285	NA	NA	NA	11.5805	4.54735	34.3837	10.9006	10.7145	8.87229	14.7179	33.0012	16.0651	9.15967	13.8699	12.3103	11.3007	13.2204	33.2372	9.19624	30.0181	7.05133	29.1134	3.77691	17.241	12.9835
17600287	NA	NA	NA	16.3926	48.5803	25.3628	12.5377	10.9978	14.1713	7.02219	37.496	44.0626	8.21288	10.7047	11.617	5.03106	9.13425	12.9579	24.0523	16.6405	21.8792	43.8471	31.7021	53.6809	13.3809
17600289	NA	NA	NA	34.3653	18.2927	10.6444	6.88928	8.97343	29.4172	10.5337	50.1627	6.9708	50.2721	50.6818	26.7042	21.7391	48.4959	35.4138	40.7823	44.114	26.452	21.1365	11.7799	13.7274	38.7762
17600291	NA	NA	NA	67.888	61.5573	30.0063	25.1757	11.2005	102.972	155.891	60.9273	21.9807	96.6726	86.5765	80.0609	87.2403	41.2718	76.6517	108.593	28.2234	22.6103	28.8631	27.7514	3.19214	81.6477
17600293	NA	NA	NA	18.0009	39.3692	9.22724	21.4923	17.2595	55.3473	64.0821	31.8482	26.8865	30.8287	39.5111	24.7722	49.4982	23.9057	30.2166	26.0179	21.2541	11.0157	13.6195	19.0462	21.7945	41.4186
17600295	NA	NA	NA	23.4003	13.5917	15.3362	18.6347	17.3817	9.24289	9.38963	21.7958	18.296	18.3732	12.0253	10.6681	23.9941	24.5102	17.8286	13.6058	19.8785	17.9057	25.9062	19.2426	18.1195	28.1349
17600297	NA	NA	NA	20.0065	18.1876	14.8312	17.8964	5.81136	20.5301	11.7104	8.27268	12.3395	25.5281	17.01	19.3794	18.6708	25.8536	14.749	52.8582	29.2624	19.2361	29.7536	19.8903	18.2595	27.1345
17600299	NA	NA	NA	4.05331	4.70924	10.4575	14.707	4.54345	5.9039	6.83853	3.21904	3.39235	7.04142	6.71283	21.0521	11.2818	11.5299	4.3103	3.84468	10.9146	5.45718	3.33695	5.30856	6.45023	6.87078
17600301	NA	NA	NA	10.2424	7.23571	8.75826	6.42861	9.12664	12.9046	10.7088	8.95404	11.9266	11.7188	16.208	25.0471	27.7792	13.0765	9.11727	8.55447	12.6474	3.89153	8.64249	3.68153	5.7392	30.7948
17600303	NA	NA	NA	12.5074	5.19129	11.4434	3.02027	10.566	7.36318	9.5238	3.41411	5.97714	9.72734	20.294	3.14856	8.12011	3.07184	8.93729	8.60385	14.1738	12.0633	14.6304	12.3892	9.37094	8.11517
17600305	NA	NA	NA	3.82088	7.48161	10.4745	7.19885	3.17137	21.1177	17.646	15.3525	4.71861	11.8379	8.22779	12.8483	12.0253	9.59088	4.78742	5.1549	10.6739	5.74918	15.5395	17.4658	11.2579	24.1989
17600307	NA	NA	NA	18.0909	31.1382	12.2035	6.14841	23.4184	37.7104	63.3426	13.5514	2.96798	15.2748	6.22003	21.8237	16.2818	8.50126	15.1151	10.8302	34.9153	24.704	9.26335	5.17972	19.0871	8.31469
17600309	NA	NA	NA	18.798	32.5443	11.7335	9.59325	25.0323	64.4789	24.4144	19.5663	12.2401	61.5391	39.447	45.8771	53.6392	49.6199	22.2493	15.9417	36.8375	9.54077	6.50371	17.331	7.92318	41.4906
17600311	NA	NA	NA	4.36631	1.9694	2.06133	1.7079	71.5247	2.22706	2.22706	42.8974	16.1182	3.76818	5.87124	4.38902	21.2851	4.7914	3.05766	3.23975	1.50093	3.58034	2.46185	1.87698	1.50093	1.82108
17600313	NA	NA	NA	2.37949	3.83611	1.5878	6.21162	2.49799	1.73705	2.30277	3.40875	2.20112	5.76894	5.71779	5.32124	1.85335	4.05325	6.04537	3.45011	3.56811	5.1628	2.46876	5.6502	4.69999	2.02307
17600315	NA	NA	NA	17.9171	13.8173	26.3058	12.4979	4.63141	6.81987	19.1211	10.9177	2.55758	10.1761	5.93531	5.80783	13.1834	1.89379	14.0991	24.7299	4.97574	2.5094	2.69406	6.76104	5.12282	4.42187
17600317	NA	NA	NA	90.608	46.6762	10.8812	31.3268	67.9148	31.2285	58.046	44.5007	15.1987	73.1558	38.2493	13.2841	59.4938	33.8027	17.013	73.5013	42.9925	43.1462	23.8302	41.935	66.9002	52.85
17600319	NA	NA	NA	72.3086	21.6897	15.1689	18.6566	39.9313	15.3984	14.2517	18.5677	8.15622	23.1051	20.2084	13.9202	21.0564	23.7977	15.4402	27.2247	14.669	11.7924	15.4433	11.725	13.111	12.6279
17600321	NA	NA	NA	23.7593	10.3961	5.99248	32.071	13.0364	26.177	13.6596	12.7889	4.25606	10.5758	22.8436	25.4725	33.034	2.59485	12.2258	43.1701	11.3813	29.0414	13.5301	5.62261	1.82108	9.24532
17600323	NA	NA	NA	87.801	57.3545	88.4126	103.374	189.881	44.5456	37.4698	106.526	209.021	27.9781	62.4962	39.1262	36.2535	42.9762	69.6532	33.9406	56.625	51.0905	92.4324	129.778	273.948	25.4403
17600325	NA	NA	NA	14.3239	15.6142	18.1637	7.33316	8.02769	10.133	4.05854	17.6632	25.6917	4.41802	13.9553	9.78133	8.03747	11.4261	6.09099	6.08696	23.1478	21.8802	24.4051	8.6092	4.17044	6.9195
17600327	NA	NA	NA	8.85173	13.0406	14.5029	7.2743	6.92114	13.5185	15.163	5.68034	13.7597	9.91032	21.6979	15.6212	15.2934	14.3668	14.1802	12.0207	15.4474	9.72801	13.6694	15.3073	62.1844	19.549
17600329	NA	NA	NA	46.1411	32.356	62.5628	20.2116	8.87413	14.5095	14.2222	9.21461	16.0653	48.274	51.9301	26.6815	23.2647	21.384	52.3389	50.3416	18.9747	16.3383	30.8406	20.729	13.4181	24.4157
17600331	NA	NA	NA	26.8788	23.7164	7.38072	36.7608	9.30211	25.9714	53.1079	42.1603	2.75859	33.1344	34.8465	36.2673	37.1889	10.2913	41.1448	3.90161	21.6684	4.07203	7.87412	45.4493	39.0835	58.4849
17600333	NA	NA	NA	48.328	25.4037	48.6374	26.165	67.3071	44.0118	41.1745	34.145	3.55095	24.3999	29.7095	46.5244	10.6099	22.612	40.8318	50.6806	29.1976	5.41582	31.2966	36.9668	13.2016	40.5364
17600335	NA	NA	NA	22.8667	21.7332	17.6582	33.6907	28.1627	23.4768	115.073	19.8856	56.434	8.79239	22.4907	13.3243	5.88823	20.8492	16.7473	14.3354	26.2457	52.1043	6.38814	15.2366	13.7716	15.1302
17600337	NA	NA	NA	4.48207	7.34212	8.58815	4.25746	12.2957	3.38105	24.3956	6.1903	10.4081	4.80412	4.75334	3.2486	3.24689	5.61906	7.6852	10.3836	8.99464	3.8358	5.5944	8.99141	15.1907	14.6973
17600339	NA	NA	NA	6.78554	2.47794	2.36493	2.15319	8.60605	3.50877	2.90171	2.08283	10.5511	1.95504	4.43186	3.45243	1.78115	3.85124	1.76058	2.0086	2.37327	2.4813	3.31645	2.79614	2.42628	2.68648
17600341	NA	NA	NA	5.33065	7.28078	5.80448	16.0639	3.78745	3.83994	3.21892	5.38372	2.2207	6.01068	4.19982	2.40221	2.72265	3.31852	2.80899	5.92009	6.22236	2.70974	3.27884	8.98852	2.32509	12.7991
17600343	NA	NA	NA	22.8213	22.1963	33.2862	19.7648	39.2789	24.9684	8.3697	23.6162	12.8823	29.7334	28.437	33.9357	23.7771	20.9769	9.82063	28.3977	14.6484	7.43986	36.8693	18.9296	26.7675	56.1177
17600345	NA	NA	NA	18.5667	6.62171	12.6858	36.3025	16.862	21.0391	8.92088	13.6657	24.6782	19.7656	23.1921	5.78535	10.181	33.9064	22.0815	10.2545	24.5202	15.9149	10.0115	18.8754	3.54558	15.5634
17600347	NA	NA	NA	19.5629	21.1421	2.28012	5.15285	6.62198	22.7539	16.8197	3.05534	35.9691	17.0407	25.2157	6.45146	41.9591	24.7062	16.4349	12.092	3.10526	34.735	13.8053	18.9747	63.5702	62.1358
17600349	NA	NA	NA	6.77764	5.20212	10.6245	4.37525	24.4252	20.4879	2.22706	6.65611	12.1037	12.9998	6.2748	18.9737	11.1057	7.24397	2.53581	9.91202	13.5854	26.5194	13.577	5.0922	7.62295	5.73592
17600351	NA	NA	NA	10.2706	7.05994	10.622	15.9042	8.3348	8.42982	12.5228	16.4522	17.7541	12.4	7.26439	6.6685	11.3872	15.4444	14.5095	26.3046	10.0229	14.4044	4.4639	10.0331	14.9591	13.685
17600353	NA	NA	NA	17.4527	18.9601	25.1608	13.7372	23.0159	3.62825	13.3385	31.9336	8.65353	11.689	7.74091	11.7598	25.4491	13.2322	17.0445	37.7084	15.5802	23.2803	6.97759	11.695	10.4293	14.906
17600355	NA	NA	NA	3.37214	5.97648	5.0847	16.5009	11.1362	5.57186	9.63643	6.2136	19.0201	3.52874	9.26202	8.979	17.291	4.69978	9.96023	13.7273	5.49106	6.05258	3.42782	9.50605	9.09585	13.8486
17600357	NA	NA	NA	29.0513	22.9148	18.3031	57.0949	11.661	8.83137	9.29138	29.7505	80.5184	16.0075	10.0754	16.8771	12.5916	15.929	20.6019	23.5307	12.2881	4.63286	12.3844	27.6764	21.7884	23.1147
17600359	NA	NA	NA	57.5348	9.66356	11.859	7.82603	13.0364	8.61016	25.2547	15.5504	10.5209	8.4536	8.71884	5.79428	7.08957	19.4682	14.4761	5.38665	15.0164	21.1158	43.1009	6.25426	43.8315	6.62395
17600361	NA	NA	NA	40.6822	19.9978	56.4777	2.68931	3.81662	5.93098	2.32121	24.3169	3.81909	8.12669	4.11927	2.8719	11.0463	7.83624	14.2393	2.13743	16.4263	51.2371	66.112	12.9393	123.07	10.6916
17600363	NA	NA	NA	20.0711	10.8949	21.5361	12.9113	17.2628	10.3393	8.84531	17.4192	6.9224	3.59943	21.4813	10.6065	4.77823	5.66753	6.55044	12.8202	8.9021	32.5742	19.6567	6.94067	10.8999	6.55636
17600365	NA	NA	NA	5.85244	11.6715	2.51502	2.71966	5.22428	2.08401	2.27348	2.67883	6.77848	2.64211	2.75352	2.18619	5.05438	9.14008	5.31264	2.52724	8.24713	12.6587	39.0516	4.74708	2.24084	2.39837
17600367	NA	NA	NA	5.2562	11.8611	4.81433	2.26644	8.88157	9.31649	6.03649	3.08133	3.67245	3.91262	17.678	5.75879	6.39266	11.6786	12.8191	22.3808	11.5104	2.43466	4.95723	9.01676	6.39086	4.94956
17600369	NA	NA	NA	16.976	12.4329	5.29378	3.38058	11.4213	7.23686	13.253	3.82012	4.25265	6.9351	10.7348	5.39248	25.9999	4.06651	14.0426	4.2528	5.66322	2.29712	17.6675	6.68753	3.5335	6.37304
17600371	NA	NA	NA	4.30131	7.63977	8.82072	12.4711	5.61649	6.2142	6.97928	5.41089	1.65532	6.50936	6.90799	6.46385	4.90323	6.89277	8.05635	5.68609	2.4435	3.22113	5.06626	4.78349	4.17308	5.43618
17600373	NA	NA	NA	2.58707	6.4814	6.05734	8.63254	6.59562	10.3875	12.9079	7.80628	3.79538	13.3276	4.26746	5.84399	5.49337	2.441	7.35137	4.30181	3.85404	11.1922	7.07909	3.64634	4.08238	3.59128
17600375	NA	NA	NA	30.4784	6.12903	5.93738	5.15285	13.0364	7.23686	2.75729	2.38535	2.6584	27.4083	3.47141	2.86909	4.38902	22.3903	2.55099	1.81227	17.1089	10.9615	1.98829	70.9338	7.31275	2.77166
17600377	NA	NA	NA	102.322	62.9336	88.0586	66.5003	144.635	92.1453	55.4036	110.014	40.6172	25.338	47.4848	30.4263	50.2288	52.0474	53.4221	113.762	39.0475	10.6835	55.2958	113.151	94.4519	51.0126
17600379	NA	NA	NA	2.52029	3.001	4.9603	8.2807	10.6188	4.7654	3.92805	12.7358	7.74758	2.84752	3.56529	7.93296	4.20662	8.6134	3.92094	8.04603	5.787	4.53594	4.51554	3.11894	2.56318	5.86796
17600381	NA	NA	NA	62.2715	65.4557	87.1309	40.1168	15.8033	56.7923	97.512	32.5003	70.8753	28.7313	54.3166	69.8883	74.9691	58.9473	74.0999	58.4987	31.1236	29.0761	77.9215	38.3296	30.9379	93.7732
17600383	NA	NA	NA	73.6865	64.8613	78.9338	84.661	8.13358	63.5247	22.7994	9.56802	6.85089	60.3479	30.7511	27.5901	62.2419	73.6156	100.525	25.3465	37.2949	44.1655	30.9784	67.8429	32.088	18.0658
17600385	NA	NA	NA	5.18508	19.2199	9.95361	51.2378	11.8192	29.5962	14.4537	1.90285	9.90115	20.3122	15.2288	39.7797	11.4004	12.2709	17.741	31.6148	6.30738	5.79016	14.663	3.28162	5.9942	13.4542
17600387	NA	NA	NA	27.3372	6.12903	3.06839	1.91382	9.57843	21.939	18.3389	7.20074	3.22066	3.66349	2.93777	21.1411	29.6237	8.02569	28.6817	7.88359	1.90205	8.31856	1.48469	6.68008	15.3279	5.95317
17600389	NA	NA	NA	57.5441	25.6216	14.841	31.4923	20.8457	31.9288	27.7264	25.1205	8.28435	24.5638	49.6664	21.5744	37.4085	17.8627	28.5444	23.6026	10.68	14.2032	12.7997	39.1495	55.0009	27.9346
17600391	NA	NA	NA	5.37839	9.49783	11.0934	7.38289	8.76845	3.41208	3.91972	2.84078	2.90225	3.42222	4.84649	2.51273	4.26568	5.04622	2.03674	2.05045	2.45851	5.3886	2.98025	1.75509	4.62457	3.08159
17600393	NA	NA	NA	4.28989	5.67606	3.38317	2.10302	26.4217	4.93797	5.95433	8.45318	46.7869	7.17533	25.8311	6.37754	4.38902	11.8184	17.4713	9.56676	5.59685	6.07192	4.04639	8.69266	11.1204	5.15285
17600395	NA	NA	NA	6.91421	18.1747	12.7717	21.3748	12.7754	17.6301	8.90193	38.6491	6.73376	34.3501	21.5625	27.0017	17.1456	8.9127	16.7106	20.074	13.0704	3.70012	27.4724	15.7851	30.7086	15.0477
17600397	NA	NA	NA	115.702	54.2234	1011.69	71.0026	81.1148	66.074	81.7936	58.1669	104.747	86.3865	400.718	66.7281	78.515	66.1859	54.6952	53.2683	30.6773	63.1887	211.165	76.4178	106.583	112.42
17600399	NA	NA	NA	38.094	33.1428	87.3257	26.3908	2.646	27.681	8.95165	21.6921	132.934	27.4083	30.7511	29.8744	25.9703	16.5122	8.76048	28.595	18.1635	35.535	28.0899	22.5503	65.4747	24.6153
17600401	NA	NA	NA	6.37607	13.7934	6.49465	6.06684	6.79844	9.71543	4.21269	16.8967	7.32771	4.91286	8.09946	7.26377	12.0018	5.41386	6.22805	10.1474	7.6724	3.93467	8.2332	3.74061	13.6578	7.83946
17600403	NA	NA	NA	5.14527	2.6206	10.1501	3.08654	7.73734	2.6584	11.2961	3.38317	14.3057	12.3952	3.47141	3.91943	3.11406	9.66141	7.11861	2.75729	13.3441	5.82471	7.11861	7.54799	5.97467	8.97774
17600405	NA	NA	NA	31.1739	11.151	21.0632	17.65	8.48014	18.6606	4.14082	14.6722	32.6295	5.57099	24.2585	9.98855	10.5706	15.0782	14.0627	14.4246	26.6318	38.3728	12.7449	10.9973	40.8336	15.7783
17600407	NA	NA	NA	13.559	8.80231	13.1515	12.3223	8.27078	13.9819	9.18548	5.16443	4.3327	11.1625	5.3923	7.80225	9.7217	7.82072	12.8313	6.12687	6.12776	16.4162	5.57535	5.94918	4.50196	8.3559
17600411	NA	NA	NA	7.17038	3.54349	3.21207	30.3571	7.55423	3.58576	2.93515	7.27793	2.15674	3.3365	10.9382	3.53937	3.09737	6.31395	10.4084	14.8707	2.50704	4.39352	18.3412	2.68642	5.10988	2.15138
17600413	NA	NA	NA	2.00585	4.7914	51.3903	29.7056	4.32518	43.3065	1.83151	1.67537	1.52489	2.71881	5.87124	13.8859	2.40819	4.15929	21.6921	2.06133	12.2595	2.01358	2.78937	1.61099	3.05766	13.0814
17600415	NA	NA	NA	11.8642	6.00807	5.54261	15.0313	13.4894	4.38986	4.84694	10.2022	19.7011	5.78546	12.2558	6.11497	9.91833	6.14276	4.72332	9.33366	6.98536	7.56025	11.6611	3.63661	13.0988	12.0204
17600417	NA	NA	NA	6.32643	3.38457	3.62015	4.10046	3.45526	2.71847	24.2938	2.17779	4.78792	2.30977	3.60686	6.81691	8.48325	3.87398	5.12673	6.94608	20.4904	3.84183	6.52912	9.77044	8.71089	4.4479
17600419	NA	NA	NA	2.38071	1.841	3.13103	14.8756	3.55527	4.14044	3.93948	2.09438	2.68299	2.97016	2.47988	2.36287	4.13326	1.90832	4.00615	3.51078	2.47988	4.04196	1.89476	1.86899	1.98326	2.60549
17600421	NA	NA	NA	10.7906	4.42759	12.1904	12.8902	19.509	11.2422	8.3836	5.93204	30.2217	12.0376	10.1065	7.10662	3.4021	8.67424	10.6148	15.317	7.81909	9.00206	17.8444	6.76587	9.36279	20.4035
17600423	NA	NA	NA	6.45666	6.7052	27.851	4.55105	3.26756	4.21481	4.10891	5.56144	10.7746	5.41743	6.20361	12.1981	3.93623	6.73695	5.76412	2.93303	3.78097	10.825	4.00018	3.63638	12.5582	5.00131
17600425	NA	NA	NA	5.61482	9.60118	13.4956	8.06749	3.12847	20.109	8.85101	4.88773	2.80765	7.04396	22.5936	5.42156	8.39047	12.7422	14.0143	22.9762	3.36258	11.0615	7.39364	6.85536	30.7931	9.95757
17600427	NA	NA	NA	13.0814	33.5986	72.4338	105.57	40.8621	37.3597	36.7034	81.545	7.81332	29.7056	32.911	36.5795	61.1171	27.9392	29.9069	25.9086	30.7187	40.8621	44.8928	32.0131	62.606	38.6779
17600429	NA	NA	NA	12.6993	16.4837	22.1588	18.4166	20.1848	54.3741	4.69744	9.04754	18.1369	9.21508	8.89688	19.1256	23.6687	17.693	11.085	10.4286	18.0168	19.6896	42.014	21.31	4.32972	8.96498
17600431	NA	NA	NA	49.1443	33.7608	26.4484	4.38027	6.59562	31.2056	21.5718	7.56977	3.08356	13.8627	8.81165	28.447	30.842	17.018	13.533	4.90593	22.0273	100.525	17.9668	16.7073	22.9093	3.70799
17600433	NA	NA	NA	74.4008	50.3086	50.6092	21.5606	18.5534	45.2286	67.051	115.811	112.673	109.221	76.6599	51.4628	186.908	66.8984	106.667	266.949	46.6411	25.3182	112.972	113.32	25.3596	94.4674
17600435	NA	NA	NA	945.53	470.817	485.179	541.125	1080.2	515.115	1095.47	575.012	200.754	496.36	537.223	568.856	975.869	538.417	494.512	1131.63	753.78	377.936	742.17	530.75	425.673	697.152
17600437	NA	NA	NA	34.6135	37.4232	15.9566	28.9254	59.3618	10.9273	12.6706	25.8511	42.7668	17.9157	23.1966	21.0464	21.7256	39.6997	27.3402	19.979	62.7254	32.4511	25.7012	27.3234	26.3746	27.7267
17600439	NA	NA	NA	70.0178	144.259	268.491	151.29	207.561	137.066	103.633	253.221	129.228	174.015	202.586	109.95	179.886	112.112	131.685	189.707	161.64	89.8197	197.598	141.391	186.601	149.665
17600441	NA	NA	NA	5.2914	7.4857	6.84846	6.04381	9.90509	8.548	5.28993	3.10102	4.35062	17.7323	18.3309	31.6175	10.2487	12.9301	4.12212	2.37203	4.6761	3.13605	3.32631	5.24038	2.96851	19.5678
17600443	NA	NA	NA	30.616	26.5809	34.3053	10.5325	52.3909	28.1833	32.2825	67.5174	20.3287	15.7824	31.1201	43.0354	105.149	38.9505	56.354	108.883	41.7468	42.3195	59.65	36.402	43.2112	49.1864
17600445	NA	NA	NA	72.7403	63.2228	11.5831	31.7073	14.4206	33.0664	29.7758	13.066	7.98844	62.1034	56.8853	52.1286	102.711	48.7408	36.6717	41.5559	45.0319	76.2683	25.0472	45.2746	18.0528	42.465
17600447	NA	NA	NA	110.655	144.266	24.7942	91.4337	102.77	63.7873	66.7417	100.831	146.889	149.208	110.779	118.147	118.338	87.8587	78.2615	117.933	121.17	88.6406	39.6696	90.6453	185.204	79.5906
17600449	NA	NA	NA	122.87	118.208	49.1765	38.1839	130.2	113.633	84.9325	86.6493	71.1066	126.831	118.621	105.436	184.604	104.124	136.344	103.428	122.626	83.2564	56.5529	92.9725	26.6614	118.512
17600453	NA	NA	NA	87.5701	75.6156	80.7017	53.5707	17.5551	45.0195	54.8555	161.297	9.33	134.246	87.4792	138.661	122.734	96.7065	84.7226	120.357	89.0381	83.0384	133.333	106.132	32.6056	117.661
17600455	NA	NA	NA	185.442	261.418	43.378	146.007	1.949	157.603	130.075	180.169	86.9866	292.433	277.963	276.735	365.659	269.61	213.577	501.33	249.487	146.076	200.341	311.798	141.752	364.209
17600457	NA	NA	NA	41.8513	77.9322	145.99	32.342	206.706	74.9338	58.2977	158.206	118.57	62.37	115.132	57.504	58.5835	139.877	84.9406	128.909	135.974	139.57	119.118	157.609	58.934	100.609
17600459	NA	NA	NA	64.4617	45.9995	27.425	6.05233	5.32473	11.0287	14.8055	91.3972	16.2931	5.40823	36.5427	48.684	28.7304	54.2958	36.6128	12.6927	45.6175	4.93771	28.1109	23.0045	48.5202	44.3205
17600461	NA	NA	NA	36.993	32.6035	6.08368	10.8562	6.90463	25.7452	16.8659	38.9624	3.76361	42.7107	52.6829	38.5929	72.468	28.9131	45.3241	92.5669	53.2794	39.7047	36.9573	49.6047	42.1023	18.8065
17600463	NA	NA	NA	27.8362	18.2065	51.7879	29.1093	8.90166	57.3804	20.7157	20.626	6.53867	72.8544	72.7626	80.8861	53.8388	29.5665	83.6983	40.7	29.2237	20.9625	28.8289	47.0216	12.2436	41.3254
17600465	NA	NA	NA	26.9424	21.2289	28.4007	14.3687	3.52269	47.7336	23.5912	40.0188	28.1864	116.663	58.2002	57.555	43.3277	22.888	64.2253	102.153	40.2407	20.4543	63.6374	22.1926	8.99631	49.5152
17600467	NA	NA	NA	141.931	169.397	213.031	111.372	32.7716	307.999	447.553	200.904	74.8471	384.406	349.417	345.065	487.321	102.175	333.967	436.109	262.668	76.9265	525.822	179.286	206.97	400.429
17600469	NA	NA	NA	66.9332	19.8046	1.7134	31.0238	9.57843	101.428	95.8745	9.66141	5.93738	66.1611	75.3883	75.161	122.238	32.943	90.4716	137.813	86.92	44.1096	16.1214	17.4381	10.3361	126.413
17600471	NA	NA	NA	23.8273	13.2909	18.8248	10.8198	16.1526	3.31592	23.2675	17.9065	12.9793	19.9887	31.96	9.41328	6.25883	14.8838	22.3999	17.9433	5.92397	18.8631	8.37812	19.8862	8.06084	14.1696
17600473	NA	NA	NA	2.59234	6.75737	4.19852	5.0811	6.4365	2.43319	5.7955	4.16092	22.6802	1.92245	21.9239	7.80677	2.65983	2.59485	3.64983	2.28456	6.59268	34.3938	9.32005	48.3593	8.02951	8.70309
17600475	NA	NA	NA	7.45911	6.66854	43.1621	57.8193	65.2158	19.2447	48.9162	70.5055	47.0133	39.7866	46.6598	22.3544	36.5344	12.7948	15.9093	40.5792	46.7528	22.3903	30.4079	76.1481	51.6852	35.5978
17600477	NA	NA	NA	121.813	84.0553	197.752	84.1137	86.8031	58.9809	64.5304	248.66	336.857	105.8	170.471	134.441	181.457	60.4233	121.888	236.305	94.2859	144.371	256.42	181.673	240.228	186.247
17600479	NA	NA	NA	47.9162	38.7706	74.4859	5.9441	4.97114	15.1099	23.8056	37.0234	11.4216	36.0716	50.2447	23.9993	55.5321	27.9545	19.4677	92.7111	54.0297	35.5576	48.7992	67.6154	23.9132	50.0499
17600481	NA	NA	NA	54.0689	53.6399	15.6368	1.83775	6.01156	34.2276	7.22606	55.7268	14.8907	49.1521	58.5103	35.9553	77.3409	28.1057	40.1143	112.172	76.9749	4.6692	88.7875	54.1653	66.1824	74.705
17600483	NA	NA	NA	63.9453	20.2185	34.5395	9.31879	8.5386	22.7518	6.6399	9.33989	7.92513	13.8328	9.33317	5.53107	8.95931	26.8619	10.6765	12.9794	19.4412	6.33435	17.1086	48.0819	16.6392	11.2408
17600485	NA	NA	NA	2.51225	6.13334	4.79336	16.5055	4.32518	3.18579	2.87565	3.27296	9.38225	6.22454	1.89516	2.96711	5.11731	4.68729	6.75723	35.0654	7.20074	4.90603	20.9525	6.78438	2.3882	5.57709
17600487	NA	NA	NA	11.7579	18.1032	45.8762	29.8163	12.9984	11.637	3.63633	25.8864	8.93044	13.6416	33.0517	19.3644	12.2123	28.3626	10.1211	71.8051	26.8996	17.0555	48.0762	35.9151	37.8429	5.36845
17600489	NA	NA	NA	6.90853	9.74651	11.0318	2.23762	11.5326	17.051	3.83807	22.4871	4.68425	3.47634	8.06344	13.8859	6.24938	11.714	6.35645	21.621	15.0476	18.089	22.968	8.96425	8.76971	13.1262
17600491	NA	NA	NA	36.0531	71.3883	52.5709	32.342	1.52489	40.8974	123.866	14.452	16.1182	50.663	75.3883	55.5709	5.38721	63.0248	85.7519	43.1701	20.332	9.57843	30.9784	15.2738	3.58034	16.208
17600493	NA	NA	NA	41.9977	2.44662	13.9242	4.74805	5.90964	3.73761	8.95742	5.80177	11.2006	5.11093	2.69571	17.5099	19.9017	10.6999	20.3188	6.44222	7.19875	2.39496	2.10429	6.32596	6.80515	10.6245
17600495	NA	NA	NA	12.5641	6.47248	6.05357	24.483	6.42209	17.7192	16.7117	9.57611	5.34207	5.43596	11.1382	14.1816	4.55052	5.13137	25.9134	8.47841	19.907	16.5683	26.0642	25.5107	4.61537	19.1742
17600497	NA	NA	NA	21.6109	22.9608	21.996	9.42066	13.4323	19.452	22.5076	4.57327	2.05889	24.4978	30.5259	17.4759	31.9373	18.0413	18.4553	4.68009	11.0363	6.04149	40.3834	23.069	20.1204	24.8514
17600499	NA	NA	NA	269.881	376.417	390.516	374.308	223.057	245.066	175.596	396.129	391.558	200.669	141.181	366.855	372.76	366.575	201.749	356.777	338.737	405.081	276.742	245.815	448.442	348.109
17600501	NA	NA	NA	19.2397	7.43776	20.8245	24.4142	5.24227	19.5628	7.41174	42.7894	27.0965	7.45987	10.6896	25.1169	25.9732	19.9538	10.9132	4.21765	25.2762	21.8802	28.5909	8.12786	8.57976	5.15504
17600503	NA	NA	NA	39.5445	10.8481	8.49499	20.1551	6.15646	15.8316	15.6996	22.5298	10.7585	4.57372	8.97652	9.3653	14.5594	9.43685	18.6637	14.0739	16.9975	6.38369	6.13679	8.60386	2.51054	23.852
17600505	NA	NA	NA	15.3845	38.193	19.7355	12.9536	15.0267	6.60302	7.73454	5.42025	3.17479	7.11014	5.05439	10.649	4.00601	21.6043	26.0984	8.82056	13.9431	38.4876	15.1283	20.4894	18.3567	13.079
17600507	NA	NA	NA	37.2794	13.2435	17.0266	2.82063	20.5377	17.7967	16.4715	39.5545	11.4811	31.0581	18.7027	9.86187	18.6938	11.3018	14.7334	8.71926	20.3901	45.1156	72.6519	20.6574	29.5711	17.7579
17600509	NA	NA	NA	39.0029	32.9748	5.69537	10.4054	8.4882	38.0603	46.383	6.18184	6.98282	16.2632	11.6652	14.5979	64.413	25.1239	34.8386	14.7265	15.4729	25.1628	71.8385	11.0623	12.4212	19.4554
17600511	NA	NA	NA	1.28706	1.82108	2.93777	1.5796	2.1749	7.23686	1.83151	5.72142	5.93738	2.34776	2.09335	1.5796	9.66141	20.5138	16.4349	1.61099	8.01355	1.36016	1.98829	27.9081	2.06133	1.34554
17600513	NA	NA	NA	7.64512	11.1502	9.64911	10.3227	31.7767	16.3688	9.26848	13.2663	10.1477	12.8469	11.3072	8.93665	20.0181	8.85083	13.6525	6.7792	9.47376	25.0537	11.2807	5.86108	2.8064	8.46745
17600515	NA	NA	NA	210.497	231.382	46.0135	97.7444	55.9162	209.95	287.137	57.3169	20.8526	228.21	229.565	208.897	303.347	247.289	183.733	272.171	127.086	99.6808	90.0144	169.762	98.4844	253.958
17600517	NA	NA	NA	52.5967	27.0752	26.094	13.4867	67.7411	58.5784	47.128	45.0773	13.6815	53.6688	51.6147	48.4556	36.9683	38.7998	30.8394	42.3833	25.8264	24.526	51.7465	55.3119	29.9573	34.2161
17600519	NA	NA	NA	8.34803	3.64309	12.644	40.7156	145.388	6.12903	4.65733	100.797	83.2065	34.235	12.9475	7.64945	12.0792	11.2044	19.5174	11.2044	13.0364	15.6276	25.4541	4.32518	33.3713	28.8626
17600521	NA	NA	NA	22.8405	22.839	3.42742	10.8558	2.97707	3.1666	4.85334	3.24274	3.77814	22.4875	10.5061	23.2376	5.32464	5.71531	13.0905	7.2104	23.2482	20.0579	23.6526	5.31396	13.7416	13.9176
17600523	NA	NA	NA	25.7104	19.9044	24.8599	10.8771	19.668	12.5234	12.9413	19.7988	26.7727	35.1766	10.8155	27.6493	17.0619	18.3339	30.5208	35.9805	35.0024	19.37	11.1582	77.3579	27.8623	4.57763
17600525	NA	NA	NA	64.7284	155.609	91.8429	49.527	65.1775	32.5077	132.661	327.979	69.3234	56.8489	66.9778	62.9616	71.0163	63.4793	55.4969	5.49844	117.297	140.045	158.528	54.0709	244.831	58.2333
17600527	NA	NA	NA	67.1406	18.4232	8.70006	4.18827	4.47646	9.17554	8.28736	4.54551	2.8631	24.5493	13.3366	7.02152	41.6075	15.9012	10.1283	4.00314	2.74308	7.58501	11.6272	8.97494	4.38078	18.2352
17600529	NA	NA	NA	31.0272	15.3646	5.93738	4.474	9.20145	8.7991	7.5864	1.67537	15.8266	15.4253	33.3171	18.8665	9.18794	23.6656	11.1093	12.8057	20.1079	14.0096	16.0862	8.67563	12.0131	17.7597
17600531	NA	NA	NA	3.20468	5.79158	47.7019	16.5925	18.9794	55.8314	19.9664	17.7633	34.6845	7.8123	29.2736	10.655	26.8213	35.223	15.7575	8.19993	22.5582	5.82338	16.4312	27.0124	2.7173	28.4016
17600533	NA	NA	NA	11.0962	6.33437	8.0902	4.71821	24.5247	16.8714	3.90421	8.63664	18.6345	10.663	6.80962	5.13479	24.3729	4.15199	3.54829	2.55742	10.9883	5.13899	7.20257	11.7139	16.5242	4.5971
17600535	NA	NA	NA	5.58894	5.4003	9.77342	1.50102	3.22887	18.8875	4.11795	10.9559	2.13656	4.9661	8.28884	2.05969	9.42019	10.1836	13.1735	4.17545	8.17664	15.085	3.66711	10.625	1.44483	4.02161
17600537	NA	NA	NA	9.96743	5.75765	11.6369	13.08	13.8456	4.38617	7.36928	9.44059	25.8583	10.1103	5.36527	13.5717	4.02779	7.76522	11.8266	8.74906	4.49779	37.8652	5.3216	6.32444	12.7692	7.88558
17600539	NA	NA	NA	15.9653	11.3465	40.1725	26.2762	15.847	15.7392	36.0737	11.0951	15.7269	3.8438	2.51191	4.21411	8.9145	18.3758	12.1961	18.9399	18.4737	20.5629	15.6066	25.13	28.1623	13.0494
17600541	NA	NA	NA	7.61617	15.9725	10.627	4.93222	18.2447	16.2206	12.1204	27.4053	5.72714	12.4468	9.15207	13.4332	15.088	18.7641	9.11643	9.78584	26.2266	7.02125	18.5151	11.8675	37.9891	11.0231
17600543	NA	NA	NA	2.71619	3.40031	2.199	4.52916	3.35303	2.88968	3.87975	3.46589	2.91333	3.20711	1.70334	3.09506	2.45698	2.91828	2.10302	2.67464	3.32336	2.94674	2.09032	3.46743	3.05766	4.17761
17600545	NA	NA	NA	2.18127	2.63563	8.54059	2.30999	4.73737	6.27009	5.59452	2.78817	4.01944	2.92416	2.155	4.40402	10.1104	10.561	4.37918	31.8946	9.19215	13.3485	2.47749	10.1787	2.33443	3.69605
17600547	NA	NA	NA	76.5135	122.026	103.324	126.751	377.83	252.129	374.949	124.683	190.159	165.633	221.331	176.373	294.192	101.583	186.275	274.645	206.72	45.2677	149.657	150.581	155.442	210.43
17600549	NA	NA	NA	25.7802	35.373	36.606	27.5513	65.8932	54.7185	23.1442	188.927	32.4944	35.2682	39.6418	65.2328	33.5025	35.2129	34.0553	72.3081	41.3837	25.1296	22.7558	47.5711	142.787	52.9684
17600551	NA	NA	NA	28.7095	24.2081	6.53697	25.4908	8.05818	52.3342	41.862	117.352	16.5377	42.5344	37.5505	17.3398	37.442	56.1002	51.9677	43.244	52.623	11.9496	91.8685	64.1176	108.954	27.935
17600553	NA	NA	NA	50.8098	60.1816	17.9262	95.0126	50.6082	154.224	68.7309	83.085	7.7532	86.1751	102.324	37.7984	60.4966	97.5772	70.9911	67.8571	108.713	95.1733	38.0014	129.909	64.8388	74.6281
17600555	NA	NA	NA	29.8165	40.0014	17.7805	46.3965	32.4165	139.723	36.421	67.9397	30.5108	33.4185	67.8249	42.75	89.2629	64.0381	54.1619	62.8764	83.7024	19.9253	52.72	60.2191	34.735	90.4774
17600557	NA	NA	NA	13.4884	52.7944	18.5205	41.4231	29.7323	54.2986	73.8254	36.8197	30.2418	14.0172	70.9943	44.2968	73.9798	33.1658	57.3423	39.1779	62.9462	54.7726	51.3812	43.9616	9.71721	24.2569
17600559	NA	NA	NA	12.774	18.9308	1.99837	57.1111	10.6898	17.2823	25.4614	79.6322	15.389	25.205	20.8386	18.166	29.083	13.2575	20.5402	16.1197	43.3893	32.7885	26.712	29.0159	15.0269	8.28829
17600561	NA	NA	NA	24.6608	3.28211	7.07474	45.12	40.4271	12.6589	4.83762	79.7065	42.3519	49.7954	5.15765	7.74818	7.87186	40.2156	13.3907	51.163	66.7065	63.2762	56.795	39.672	68.4611	13.2058
17600563	NA	NA	NA	2.658	10.0923	5.66299	11.2642	4.35011	5.90394	1.86335	28.0386	8.05011	3.99047	3.97349	3.24759	13.9239	6.11041	6.94793	9.15753	14.6189	11.1542	8.76781	3.802	9.12218	14.5413
17600565	NA	NA	NA	21.5562	25.189	48.9717	26.6975	20.0138	19.8493	53.9569	17.5168	28.0223	16.4089	33.9622	12.5548	37.9051	76.563	16.6441	38.0079	61.1611	46.0746	64.252	64.2066	88.6156	28.8626
17600567	NA	NA	NA	2.78078	4.03195	4.3316	6.53216	2.12993	4.51315	2.89122	3.96602	4.6437	3.50592	2.35139	2.02233	1.9588	3.28496	2.49179	6.24322	2.35426	4.48221	1.90863	2.68121	4.36159	3.03309
17600569	NA	NA	NA	9.37817	4.72984	3.46659	4.12314	6.34756	15.6362	3.79682	23.7328	5.7434	3.97792	15.5099	5.95545	22.7871	6.28992	5.74205	8.26329	3.31454	18.6713	71.8037	19.8786	24.9881	2.80231
17600571	NA	NA	NA	19.7556	22.1614	53.1452	94.0106	25.2095	59.4865	12.6946	56.1739	34.0845	21.1896	9.81183	28.2007	31.4663	26.8381	20.5687	12.9042	30.3304	34.396	39.8385	32.9198	18.8364	35.1524
17600573	NA	NA	NA	17.1893	49.7692	77.451	247.776	93.2184	55.0228	67.1562	61.7391	36.8841	64.4797	41.8273	51.4868	59.9771	49.1756	53.7479	40.5173	64.3553	55.2598	52.7557	77.4159	91.0885	54.8367
17600575	NA	NA	NA	3.79995	1.70751	2.16364	2.93777	6.1848	1.54807	1.8524	9.86932	4.47838	2.19214	2.05269	1.9411	1.85155	2.42614	2.07473	2.68636	1.89801	5.01995	2.45901	2.10003	2.50737	1.96332
17600577	NA	NA	NA	5.96331	3.74004	4.38873	7.80176	19.8831	4.21188	5.30423	7.69819	10.4321	5.25417	4.02559	4.44439	5.6768	4.025	3.25887	4.21765	3.60102	4.49871	3.70171	3.95676	3.43975	3.50744
17600579	NA	NA	NA	82.3696	129.004	175.611	37.7877	154.612	103.329	82.2002	120.053	95.0611	176.332	125.679	78.2761	128.494	76.5099	77.5098	150.44	191.146	180.658	82.2019	124.25	41.5881	96.7828
17600581	NA	NA	NA	6.98046	20.222	7.23343	16.106	12.0112	40.3544	44.871	10.9006	11.0434	30.1011	12.7174	16.6917	40.9315	8.98957	20.5302	13.0518	46.3024	54.5109	5.70088	21.3368	9.23704	23.2628
17600583	NA	NA	NA	67.7567	60.297	70.6052	114.917	104.29	147.872	109.566	117.235	173.287	101.851	115.511	91.8264	177.282	71.8274	93.5327	125	135.351	90.7897	77.7323	103.026	60.3828	108.205
17600585	NA	NA	NA	3.66816	2.12229	2.61871	3.20988	2.56816	2.6584	3.42239	2.39198	5.26277	4.05401	1.94901	2.78389	4.88564	2.83571	3.85651	3.01326	4.49683	3.27019	19.771	3.34509	5.79319	4.2756
17600587	NA	NA	NA	9.78107	11.2103	37.9572	24.3978	7.72917	16.5459	15.8938	9.1738	11.6322	9.77096	27.6397	20.8472	16.6087	10.1554	15.9821	9.41484	8.59488	8.49142	22.7519	12.4124	1.56999	4.86361
17600589	NA	NA	NA	2.54259	6.18903	3.53989	4.0914	3.95549	35.4781	34.3047	4.07798	11.3094	25.5318	12.4935	20.2276	7.92285	2.49778	3.89144	12.4719	6.58042	7.62003	4.56258	2.41886	5.2265	11.5909
17600591	NA	NA	NA	15.528	19.7123	23.9428	18.5649	33.3282	45.6672	37.5554	16.3151	5.23386	35.5132	54.5636	41.5202	54.6998	30.2899	45.5356	36.0186	47.6749	15.1889	25.379	14.5678	10.77	43.0469
17600593	NA	NA	NA	21.7409	2.44663	4.02403	17.4787	32.4616	45.3898	15.0688	4.92571	4.59071	15.8667	8.49802	19.4561	38.914	17.4797	24.6763	50.1562	18.6203	8.39504	56.0898	12.1272	2.40895	23.9763
17600595	NA	NA	NA	48.1056	32.7094	21.7477	76.2964	118.328	51.2315	62.1596	56.3345	76.2272	62.2717	28.334	49.4817	87.2025	28.6952	44.4608	63.7195	58.5763	42.5159	106.033	83.9554	33.101	64.9233
17600597	NA	NA	NA	63.8192	41.4937	52.8814	25.9057	20.2465	49.3881	34.5341	28.6723	27.0179	17.4196	33.4315	73.8835	33.0753	105.89	82.1417	19.8104	32.9775	139.951	25.7568	24.4264	33.1724	44.1415
17600599	NA	NA	NA	29.35	37.65	25.5237	101.878	115.175	16.6585	42.574	63.903	34.1794	18.0342	19.4866	45.0976	38.1821	57.7977	20.793	38.1093	67.5247	9.20573	19.1492	46.5746	13.673	11.4343
17600601	NA	NA	NA	31.091	12.4791	18.6557	67.5152	121.573	16.0597	30.123	49.2889	6.7862	27.4817	24.6668	21.192	26.9336	28.6833	27.8667	7.03434	32.1769	3.41863	29.102	29.4029	36.0622	34.6874
17600603	NA	NA	NA	1.60116	2.51215	1.94302	2.68138	1.80562	6.56484	7.21851	1.98601	4.98457	1.82759	2.9005	3.87154	3.9374	4.38051	5.60622	7.26766	2.89263	5.01132	1.70771	3.84433	5.64412	3.47878
17600605	NA	NA	NA	9.12459	17.0706	9.70626	23.9554	32.0445	23.6132	11.1557	9.48529	4.94883	6.6241	7.80339	12.619	16.6017	4.42016	6.33604	7.157	10.2243	5.39985	4.12999	4.39185	5.14876	4.2756
17600607	NA	NA	NA	13.1435	2.60439	2.65249	5.43629	21.5154	3.13512	3.69799	2.8366	2.12845	5.30427	3.7688	2.77755	4.70806	3.844	6.40443	4.52904	4.64352	10.9538	12.652	14.0466	4.20568	4.26406
17600609	NA	NA	NA	15.9146	15.5745	12.7829	22.3304	5.85717	23.936	7.98255	10.6219	34.3426	7.8805	11.2645	4.43738	12.2086	11.5073	6.39565	11.4021	7.21814	8.57117	42.2047	27.018	20.3344	10.8533
17600611	NA	NA	NA	3.05142	5.77687	1.7537	1.80793	3.73747	4.13605	3.19074	2.27296	2.3145	2.6582	2.21697	2.61498	4.6594	1.78934	1.62616	2.38405	3.68021	5.30333	2.05881	14.2377	2.9591	2.39219
17600615	NA	NA	NA	4.01463	6.66854	2.10616	3.5072	4.84981	2.07094	3.99856	7.21648	1.9236	3.49462	8.96001	2.24915	2.93777	10.391	2.86042	5.20296	2.38535	3.05766	2.06538	14.8706	2.31136	2.33679
17600617	NA	NA	NA	6.74843	7.77651	11.4318	7.08686	34.5804	3.69555	3.77409	6.15221	5.09171	10.6241	6.61134	3.99578	3.63349	4.55104	4.20453	3.78141	7.46986	7.96807	9.89221	12.1262	4.49828	4.95008
17600619	NA	NA	NA	4.32498	13.1729	10.2199	9.36149	12.2418	21.0511	16.5391	10.1218	4.89401	7.20799	20.9718	5.47194	21.5115	4.99028	7.9737	6.26567	41.9398	23.7689	13.3555	14.0491	11.4362	10.9681
17600621	NA	NA	NA	5.5885	6.84164	7.01224	8.03383	4.37241	1.80746	2.017	13.8624	14.3496	2.86566	3.19346	4.38441	6.34332	2.13476	7.53275	1.8223	3.61643	2.99802	4.19428	2.45497	8.14032	2.43368
17600623	NA	NA	NA	4.85561	4.12619	9.80435	12.0308	13.675	7.17341	7.45618	29.7301	13.8656	3.00375	5.84847	7.31533	4.34008	8.87543	10.3772	3.37252	15.0257	13.068	7.44255	8.30592	4.84129	6.73008
17600625	NA	NA	NA	2.37069	3.86311	8.48276	4.77249	7.97516	8.57379	3.95902	22.6565	3.04596	3.84358	3.90132	6.82878	23.4098	3.51827	6.39201	4.04204	3.98104	4.38815	22.6888	4.65874	4.61007	4.78127
17600627	NA	NA	NA	5.52915	12.6667	12.5074	12.9295	37.4403	5.94903	8.48932	7.33295	4.67731	10.8979	8.63508	14.1335	15.2215	7.70538	15.9042	11.4749	16.2316	5.86324	6.28049	6.13325	30.6067	5.13214
17600629	NA	NA	NA	13.8463	12.8675	18.1712	46.8455	6.86638	28.4463	53.285	10.6147	21.0013	44.6767	18.1624	30.661	72.6812	47.7082	33.3701	53.3237	40.3754	13.4079	5.56357	36.6846	14.9105	44.7091
17600631	NA	NA	NA	23.1991	42.5928	56.2966	105.858	153.709	85.5689	45.1655	72.5237	13.3801	79.7519	55.3891	70.7223	96.8494	43.9014	41.9545	161.788	57.0147	14.4541	87.0483	30.4549	103.582	75.8472
17600633	NA	NA	NA	14.3579	9.78075	5.94791	36.9098	8.10878	6.35256	4.88986	64.8841	6.24215	15.528	17.5271	15.355	6.05894	9.09047	8.05251	8.84317	21.845	3.67957	2.88371	17.7932	15.1045	11.2516
17600635	NA	NA	NA	3.71674	3.70812	8.15724	6.31236	5.19496	4.37295	3.4288	4.77198	11.3843	8.4799	3.45498	1.71015	4.38902	6.26591	5.74475	4.93096	11.2428	12.6237	1.87785	5.24934	4.63219	5.50033
17600637	NA	NA	NA	74.7127	55.3243	67.4679	59.1704	40.3842	46.7028	131.562	12.5015	36.9786	54.4843	81.3983	72.2497	97.3875	52.9437	39.6429	86.8195	88.0993	133.576	76.195	109.98	110.561	100.441
17600639	NA	NA	NA	18.4269	52.4657	14.2938	34.5619	6.59758	6.54603	20.4183	2.84078	5.28004	24.6447	35.8747	34.3547	17.6939	19.3729	29.7852	23.3662	14.1775	8.9263	134.274	41.887	13.234	12.7977
17600641	NA	NA	NA	35.5764	16.147	64.9684	19.0019	100.692	29.4449	40.6155	10.8605	6.11337	52.5171	46.3599	22.4468	40.7927	26.9659	21.7	75.7022	28.1033	4.67429	93.2391	48.2497	5.39444	30.0516
17600643	NA	NA	NA	5.6745	13.351	8.28349	3.76067	11.9314	5.10904	8.00198	14.7882	6.63712	14.5102	8.75924	4.38544	9.18376	4.51344	9.5598	4.53067	9.81353	4.83389	28.0433	17.6801	11.1231	12.5406
17600645	NA	NA	NA	4.71209	6.09726	3.99871	32.7709	12.8823	6.39236	5.16504	3.12941	5.86062	8.22351	3.17564	7.50803	3.12935	4.10167	7.5379	2.58593	7.49958	3.52352	8.42098	5.56343	6.41585	9.59472
17600647	NA	NA	NA	11.1456	30.469	34.4541	54.2838	37.5758	38.429	69.5711	25.3111	43.0695	40.2885	27.2994	9.98641	15.6413	18.4875	32.2588	55.3048	36.6751	30.3701	56.8725	50.1932	38.6019	49.0172
17600649	NA	NA	NA	2.08195	5.00771	6.64233	5.48127	7.79568	10.2145	4.75966	6.81709	7.68298	5.52521	4.1638	1.72643	7.40726	5.67099	4.52821	5.08216	9.16418	11.0146	9.85726	6.50467	2.82039	2.0842
17600651	NA	NA	NA	2.68097	5.98997	5.44131	13.0364	5.8283	11.3959	15.5391	7.48563	3.48014	6.93534	8.90979	6.87066	16.8735	7.25563	7.84035	4.2255	2.95669	10.17	4.8427	10.5039	3.97736	17.7123
17600653	NA	NA	NA	3.67789	3.48291	2.76727	12.7272	2.49799	10.5651	14.1368	6.50751	3.06155	11.3459	7.96213	26.1849	6.27787	6.71594	11.5757	18.6714	12.4517	9.46822	11.9171	6.54221	6.26238	28.9474
17600655	NA	NA	NA	9.4084	13.0666	9.64317	13.705	34.9373	21.9987	14.7064	18.6895	21.6873	39.4822	11.1855	43.4339	26.2416	15.0279	37.4679	23.745	33.361	19.6709	19.3534	19.5073	6.05025	26.0651
17600657	NA	NA	NA	54.2315	28.8458	53.5254	29.7056	51.1919	59.2894	75.9752	35.4412	4.0699	33.6172	26.181	21.9942	26.3844	29.7697	29.9329	43.1701	74.3473	22.1058	20.7852	83.7974	62.3962	34.3224
17600659	NA	NA	NA	11.5664	28.9413	69.1575	5.65229	37.6729	23.6039	9.42012	10.3513	4.64492	11.2819	25.4849	8.45239	11.6936	23.8321	30.4242	24.6178	38.3208	19.071	29.1338	10.3165	4.51568	17.2276
17600661	NA	NA	NA	3.41671	30.1147	3.3847	33.9353	34.235	10.445	10.487	9.39258	3.03452	5.23541	20.6034	9.03323	9.71609	6.44528	3.05766	6.05254	15.3997	24.0251	57.0249	26.4083	7.82796	11.4375
17600663	NA	NA	NA	16.2642	7.8694	14.5932	9.34777	4.60825	17.0071	4.04409	40.0015	22.9583	18.6031	19.785	11.1461	15.2838	25.0595	8.02936	8.7522	17.7415	32.5967	14.2644	16.5283	7.52888	16.5597
17600665	NA	NA	NA	20.8038	27.0112	20.5777	11.2538	34.116	47.6339	20.5954	89.9595	38.2576	29.7031	6.36039	18.8437	32.8664	25.1923	18.0739	33.1949	49.9609	26.82	156.09	37.8231	15.9715	12.6241
17600667	NA	NA	NA	16.4503	10.823	24.7444	29.5957	38.1275	52.3072	50.093	60.7744	7.90146	25.5137	9.37852	25.7679	51.1508	17.983	21.7223	26.1823	41.9221	10.7199	23.1186	46.1589	15.019	17.9379
17600669	NA	NA	NA	34.8961	61.7388	32.2611	46.229	216.057	71.3344	44.6883	121.877	4.72056	37.9365	26.8608	49.0971	128.853	66.1236	45.6843	102.988	93.4372	139.876	176.982	87.6016	61.0498	88.2649
17600671	NA	NA	NA	24.1561	36.3788	9.98471	15.2294	24.7612	43.6823	53.8389	22.4198	11.7985	35.1406	26.8516	39.5033	40.7037	35.2594	50.91	35.2772	29.659	3.59042	27.6592	12.9914	49.6484	33.3228
17600673	NA	NA	NA	23.8737	30.7244	18.8778	44.0382	17.5293	33.8142	51.2292	52.3834	8.70583	36.2246	19.9951	40.3677	48.3953	12.245	30.8591	12.4919	28.2977	19.7292	32.3807	44.195	9.67645	38.9441
17600675	NA	NA	NA	8.63331	14.907	7.05374	4.59124	12.5617	43.3904	36.4013	4.82936	7.2971	36.518	28.0589	30.5112	53.4714	17.837	18.4298	58.0788	19.9293	5.42251	48.3654	6.83261	12.8825	13.8989
17600677	NA	NA	NA	3.03347	7.88546	5.17584	14.7808	64.6194	13.3061	9.19469	25.777	5.27409	5.32591	9.04104	8.70447	5.12328	11.0502	10.7806	2.98484	16.3805	6.2692	8.07189	18.7887	11.7025	11.7927
17600679	NA	NA	NA	13.2062	4.90501	5.59349	6.20895	4.17062	2.6584	8.6308	21.2436	23.4301	7.85823	2.09335	6.38005	5.23777	3.26938	3.64309	9.37809	4.0081	12.668	52.1439	3.39673	76.9477	2.38535
17600681	NA	NA	NA	2.2441	2.02867	2.89727	1.6425	4.66834	4.84042	2.10367	2.62278	3.00941	1.81253	2.46457	6.98573	1.71055	2.16742	2.97642	5.54367	1.90199	1.94467	2.86397	2.79807	2.43713	1.94811
17600683	NA	NA	NA	30.3959	28.5501	4.72884	71.0954	17.4737	78.2867	38.6148	5.99908	5.23533	49.3334	42.7477	23.9633	53.0835	9.59128	63.7813	55.8972	50.2965	27.4341	32.1166	29.913	11.5287	74.0721
17600685	NA	NA	NA	8.34803	12.435	18.0575	28.3626	4.32518	2.22706	1.83151	34.7804	11.8638	3.20711	4.95243	37.7688	17.6939	1.9694	2.55099	3.84793	55.0709	34.735	1.80562	36.0531	30.7511	11.1407
17600687	NA	NA	NA	2.14814	1.54727	4.1544	2.58097	1.52489	3.18185	1.92482	2.00559	2.04338	1.92245	2.3085	13.8425	3.45463	2.78937	3.53558	5.11402	2.19297	1.69835	5.06853	2.4475	2.28689	7.7196
17600689	NA	NA	NA	26.1262	4.34732	5.50559	3.56954	17.7781	15.132	3.58352	12.4392	7.31189	5.0811	7.25087	9.54206	18.7294	15.7385	19.6175	8.78078	4.66417	12.5749	16.0842	13.9405	38.5148	25.3739
17600691	NA	NA	NA	7.30251	5.52816	6.55011	8.25195	8.97511	6.37199	6.8141	4.25941	6.45015	7.51565	5.79126	5.81339	4.7279	5.62925	8.35735	4.67997	11.0503	6.76123	4.02957	11.7688	6.03269	7.39252
17600693	NA	NA	NA	2.03231	8.29291	12.62	3.49712	3.52269	16.9362	11.5575	7.97565	4.22524	10.1209	9.71105	26.9698	5.89948	11.0852	10.6591	4.35645	3.88754	8.20362	17.0113	7.25991	4.2543	9.24532
17600695	NA	NA	NA	35.0934	38.285	13.6135	58.0892	66.7275	93.4844	67.1197	50.4954	4.96063	39.3564	50.2632	40.2654	79.0343	8.3015	61.5299	27.1846	35.196	18.4409	63.7026	97.4165	126.082	81.3475
17600697	NA	NA	NA	2.98229	8.43158	4.82939	2.46185	2.86909	10.3304	2.61443	5.72142	10.487	5.32788	10.7778	13.1618	10.8717	5.44288	1.83151	2.29965	9.18699	2.58696	19.9685	4.87759	13.1975	2.08401
17600699	NA	NA	NA	1.78805	2.6206	2.24894	10.487	2.70263	2.6584	2.22706	1.79428	1.83151	2.02691	2.02074	2.00585	2.57748	6.45493	2.08256	1.81825	5.71301	2.01358	2.47074	1.76347	6.37321	2.08401
17600703	NA	NA	NA	14.7582	3.16779	41.6793	5.87547	8.94203	4.18439	6.11309	12.7776	2.52901	17.6841	8.34549	3.22827	12.3128	15.5408	4.62267	2.06133	11.8865	6.24782	2.44329	3.96712	8.36366	9.78703
17600705	NA	NA	NA	37.4894	41.943	40.9577	91.1475	48.7549	27.4327	39.5876	52.7476	62.7536	29.9976	40.5635	42.6546	8.53983	31.9402	46.8532	36.3263	32.5189	112.68	79.2276	50.2659	96.1514	44.9694
17600707	NA	NA	NA	9.0586	9.12566	14.793	9.33008	15.9841	8.97182	8.11466	17.9872	30.3045	6.08342	5.82081	24.3934	5.99405	14.2326	6.2685	7.94428	23.096	13.2724	32.248	9.41027	15.7709	10.343
17600709	NA	NA	NA	4.13605	1.58667	7.13706	2.03084	2.86909	1.71747	1.83151	3.38317	1.83151	3.20711	3.62292	2.00585	1.91602	3.21107	5.54127	1.92308	1.7095	3.24461	1.80562	2.13996	1.29728	2.08401
17600711	NA	NA	NA	2.42449	1.9694	3.38317	4.08169	12.3724	2.38565	3.56602	3.90873	2.16406	2.23022	2.09335	2.59094	3.17233	4.6062	3.06514	7.10231	2.75729	1.75691	3.60302	3.94956	2.35227	24.6153
17600713	NA	NA	NA	2.54537	2.16119	2.27104	2.8321	2.86782	2.21548	1.83151	8.01355	11.6145	3	2.44513	2.86909	2.44859	3.02605	2.20522	2.55137	2.75729	2.6206	2.46185	2.18466	3.10124	2.21548
17600715	NA	NA	NA	2.3333	8.26041	3.06762	27.3258	5.00881	25.6237	35.5242	11.8549	9.77268	17.1297	10.6191	31.7123	14.6009	11.9525	33.5239	21.5432	2.92566	14.2782	5.56128	43.4167	5.96019	14.5572
17600717	NA	NA	NA	45.0746	1.49525	5.93795	23.5644	39.7727	8.89778	32.5077	5.72142	6.98282	20.4684	10.4439	21.4309	35.5531	18.3129	12.2595	13.0168	3.59319	4.16383	6.59562	19.0035	9.66415	16.3274
17600719	NA	NA	NA	9.29153	15.5137	3.62053	6.24583	18.2362	12.1212	11.8946	4.56334	5.41546	3.92384	18.3727	36.7275	8.57109	7.5317	5.81392	1.99648	21.9974	13.533	2.54838	5.12698	7.73671	5.03744
17600721	NA	NA	NA	2.68699	2.29349	3.92512	2.38675	7.75832	1.56972	1.46895	7.15084	2.02664	1.94957	2.1857	2.61606	2.50693	2.51903	1.69216	2.43901	9.13781	2.70075	7.7109	2.12508	2.8307	1.50315
17600723	NA	NA	NA	33.5884	24.6608	45.5715	17.0433	10.9949	18.4622	102.717	3.14314	1.84632	55.8327	37.0706	45.6356	49.2315	20.7606	56.4231	61.8418	31.8352	40.142	6.15529	23.5662	3.36966	31.5272
17600725	NA	NA	NA	28.3043	4.86251	9.54165	22.6399	4.78085	24.244	15.1807	7.66704	27.8349	9.10293	17.7101	17.4846	8.40004	21.8556	4.36391	26.8785	32.3326	18.0124	12.8142	8.51874	4.6408	10.1396
17600727	NA	NA	NA	25.6814	29.5385	40.1668	40.9877	53.6618	61.0385	95.602	43.539	24.6458	48.5417	63.0248	84.8477	50.3858	22.9799	43.4842	71.3883	50.2994	27.5446	54.8066	37.6174	67.3119	73.2974
17600729	NA	NA	NA	53.0989	39.2391	18.65	80.1022	15.0257	35.5205	122.466	97.494	8.76355	67.3182	21.475	38.5242	86.3563	34.6212	53.0487	100.379	29.2465	17.0254	48.6752	78.5265	66.013	49.9638
17600731	NA	NA	NA	6.70272	19.0793	51.6557	2.70649	2.86731	4.19004	6.74584	27.393	2.758	5.38853	8.95619	9.86091	8.41166	7.25648	5.63058	7.51496	8.96493	6.73478	23.5322	5.27	22.9593	2.40336
17600733	NA	NA	NA	8.06287	9.28331	12.0599	12.1785	15.3498	4.03775	11.2009	7.91127	5.80038	9.79459	5.77976	6.35677	10.8347	8.65808	7.11262	10.6625	5.74847	5.80774	12.7833	6.59448	10.3689	8.21042
17600735	NA	NA	NA	4.69543	7.08861	3.61288	18.7625	4.07456	4.04584	3.56602	15.5788	9.60585	7.53073	10.8985	8.23636	5.47623	4.43422	5.80597	11.861	9.83489	3.63076	8.02209	5.07849	4.27561	7.79582
17600737	NA	NA	NA	34.235	2.83294	5.19451	51.163	9.57843	13.1265	5.93738	6.43584	146.752	27.4083	2.09335	59.434	1.80562	40.2156	40.0338	21.9364	4.89052	17.2447	43.8473	2.2491	42.8974	5.15285
17600741	NA	NA	NA	34.2739	9.04425	35.438	16.239	5.36064	13.7185	6.74798	5.44348	7.27103	6.98274	4.15311	7.9596	6.8655	9.78617	10.0799	14.1835	4.3495	4.33632	4.07531	7.30524	10.2653	12.554
17600743	NA	NA	NA	18.271	3.78936	6.04579	3.81051	7.07438	3.24075	5.9392	2.0637	2.23152	7.60014	10.2727	8.38572	6.05809	2.58027	3.38868	2.68896	2.16742	7.59212	2.52377	2.35153	7.4266	2.6771
17600745	NA	NA	NA	5.39764	5.88852	3.88531	3.32576	5.6604	11.7691	3.2517	3.21446	6.98014	2.60248	3.11729	2.15643	2.31006	4.4037	3.38225	2.96138	2.32492	2.4779	1.74709	3.7927	7.12634	3.58201
17600747	NA	NA	NA	3.54994	3.28319	6.63385	2.52981	6.96775	23.1408	3.13569	4.34556	5.80954	2.95288	4.21502	7.44434	2.08525	5.36147	5.27634	5.46161	2.66132	6.29924	9.37039	2.97512	3.46922	4.59335
17600749	NA	NA	NA	7.6025	7.12405	9.23939	13.7438	18.9715	9.53554	14.4357	6.63162	19.8432	9.65187	21.1346	8.67177	7.82533	5.47669	8.03339	18.4285	6.39268	11.5442	8.65546	5.58604	15.9474	21.4609
17600751	NA	NA	NA	6.0883	9.69952	4.24016	4.11838	4.06669	2.41993	3.46499	4.42472	7.00392	2.58383	7.14899	4.89896	2.82275	3.78388	4.63818	2.45089	3.13785	1.76467	3.97534	4.15367	5.55734	7.88558
17600753	NA	NA	NA	23.4509	10.1448	56.4135	6.83898	4.47633	6.49444	9.08641	40.9586	4.73364	8.6197	6.56899	4.87751	14.7098	11.9549	15.2951	10.5377	13.0635	9.20417	8.70767	24.0376	14.0308	3.41744
17600755	NA	NA	NA	4.02631	4.18359	1.68424	4.47243	3.31347	2.09157	12.849	5.55244	4.16866	4.39335	3.14303	1.97196	1.61469	3.16157	2.65789	2.48978	2.84986	2.89664	11.9023	5.59177	9.69576	3.40747
17600757	NA	NA	NA	24.6608	23.1097	35.5531	101.769	14.4152	13.7849	6.96305	128.144	42.5258	9.12003	15.2288	11.9328	10.8717	3.27442	33.9168	14.1424	43.2396	36.6324	12.9475	100.025	72.2967	38.9578
17600759	NA	NA	NA	116.014	9.70489	35.7665	57.0405	34.1983	17.9287	15.5794	22.0592	37.4424	9.34448	3.03715	29.2177	16.2708	30.9071	15.9163	7.27516	26.7807	6.90109	64.5434	33.7112	73.2097	23.5254
17600761	NA	NA	NA	18.8597	16.649	24.5145	21.2736	28.4875	48.1383	9.6027	24.3391	4.21006	22.2828	7.81517	23.2057	14.7377	10.8409	15.3275	41.8723	15.1221	11.6897	6.91195	7.1238	14.0341	8.21576
17600763	NA	NA	NA	11.4258	32.2145	94.8542	9.74748	12.1685	5.88227	35.5851	4.77614	10.2813	16.3105	12.2095	33.64	74.7492	20.8512	12.7095	47.3097	58.9799	36.6331	2.03503	6.83389	68.8668	31.2048
17600765	NA	NA	NA	14.7275	9.11811	16.4384	5.3888	9.57363	14.8808	5.3199	5.11372	23.9296	4.22949	6.91652	11.2853	3.67683	8.069	5.14439	5.5305	3.61579	13.0961	4.43381	5.81287	4.55589	4.90456
17600767	NA	NA	NA	22.6037	16.121	37.3602	8.196	28.8944	13.308	8.45057	6.87878	20.1689	23.1769	21.7834	10.5507	19.3449	33.3427	28.7409	25.1491	25.2419	46.3711	25.4509	9.82755	11.6109	17.4904
17600769	NA	NA	NA	142.998	81.0807	188.927	25.5963	166.467	51.6966	25.4249	151.614	30.3802	34.8655	23.972	31.8061	36.8876	51.1787	54.8913	72.2441	30.7149	8.19509	51.9888	61.1184	107.06	33.9459
17600771	NA	NA	NA	45.656	83.2699	50.061	159.732	119.849	73.0742	16.7263	57.7816	6.36731	3.04318	16.4309	4.21764	50.8881	29.3846	41.7795	5.47134	76.8001	76.3213	64.4102	32.3259	135.906	18.0488
17600773	NA	NA	NA	992.353	929.781	1011.97	901.877	1194.55	870.97	946.434	1092.17	538.173	652.216	609.068	875.702	1007.81	898.319	859.675	941.389	879.707	498.557	1047.49	1256.52	1125.8	888.906
17600775	NA	NA	NA	22.3189	17.9584	5.56801	11.1129	7.94831	10.5067	18.7138	8.50104	11.0362	23.1968	15.3052	6.36646	31.6941	18.3503	8.21191	14.4176	16.1723	7.51552	16.9577	30.4759	29.0069	12.7207
17600777	NA	NA	NA	9.47597	18.4307	50.2665	8.3237	21.6156	15.5073	34.8501	6.26306	18.9572	10.4129	14.9114	12.3491	11.1496	9.9725	11.236	15.2275	12.282	8.22805	21.3797	9.37132	8.2149	13.8287
17600779	NA	NA	NA	14.6395	5.67606	2.93777	4.65297	2.45177	25.0902	19.9232	4.36631	3.72134	8.41767	4.94607	11.3206	27.4375	5.52716	40.0338	16.0946	16.2183	8.28494	9.54633	35.0508	8.2966	9.3741
17600781	NA	NA	NA	11.1407	7.90984	8.56412	7.17533	3.22627	9.57843	9.26895	24.7517	14.9453	4.99279	3.08021	17.603	8.10743	8.68882	7.20074	10.8827	10.0731	3.30125	8.1014	7.83274	7.31275	28.3202
17600783	NA	NA	NA	62.9986	38.9737	2.89892	151.678	195.002	156.742	143.531	80.8502	92.4654	223.036	104.084	138.661	161.272	73.0247	66.9457	109.895	93.9026	5.0847	24.3887	99.2974	6.43584	172.888
17600785	NA	NA	NA	8.16324	28.8626	27.9309	33.8259	20.0138	18.992	10.487	65.6264	14.972	16.8577	7.13759	6.14837	16.6164	14.0541	21.6921	16.6164	17.6253	31.2264	54.2401	14.4957	36.0531	15.2288
17600787	NA	NA	NA	6.8728	2.6206	6.28972	2.31733	11.598	6.12903	3.33863	3.23432	2.21766	1.80562	2.53471	1.91264	2.91593	1.7079	3.05766	3.84793	1.81739	3.05766	2.46185	4.71854	2.76906	15.5884
17600789	NA	NA	NA	8.18354	8.02608	12.979	11.6111	19.2087	13.9142	14.794	12.2974	9.33	14.2438	41.8519	21.8798	29.8849	13.2524	8.9421	18.0121	30.2965	14.0096	12.1547	10.6989	12.5061	12.6437
17600791	NA	NA	NA	27.7766	92.5281	10.8985	34.4808	10.2317	22.0686	18.9548	19.1185	16.0444	12.4588	35.2081	20.2079	46.7534	24.1099	48.6054	39.9912	55.4022	33.0705	20.0847	45.1406	16.189	33.6991
17600793	NA	NA	NA	27.1437	43.4845	15.525	14.1284	9.28081	52.7452	27.3734	13.4015	19.5743	19.0134	27.5836	29.5812	22.0325	28.747	19.691	40.9663	41.452	17.8234	17.6314	17.9163	24.5183	169.222
17600795	NA	NA	NA	24.7549	40.6586	8.92555	25.7934	28.8944	84.858	33.8905	17.0551	73.1457	94.4649	84.2382	84.3606	126.974	24.9995	66.5952	32.3954	19.5464	23.9433	7.30983	61.0524	31.2362	55.8705
17600797	NA	NA	NA	5.6503	5.88748	2.84431	1.99247	5.99395	7.17236	2.04494	2.64794	5.23468	2.71881	5.09926	5.97362	4.38395	4.04127	7.54941	2.40656	13.6	7.61794	4.96943	3.73178	2.64434	2.90144
17600799	NA	NA	NA	4.99495	4.76244	5.54379	3.14654	3.75812	5.00569	5.61924	10.9076	3.84998	5.34262	4.39947	9.34493	12.9953	4.04085	4.05623	5.47673	4.18771	5.58745	6.60863	7.71038	16.8442	5.72087
17600801	NA	NA	NA	15.1049	6.32612	7.24687	27.3031	10.0969	13.8978	7.79846	13.3729	4.81184	13.4076	7.77614	24.9297	27.0253	14.853	10.1393	21.4334	7.41922	15.0883	9.03857	7.40492	9.47929	12.6975
17600803	NA	NA	NA	4.02981	12.6426	9.69734	18.4684	7.96392	6.05782	4.15205	7.65993	5.53122	5.53183	16.509	3.37463	14.7377	4.31166	3.55243	15.3677	5.30887	13.2745	5.48607	4.8118	5.14213	4.71238
17600805	NA	NA	NA	45.6438	49.307	20.6869	10.0658	10.6968	22.2126	119.397	18.327	54.9916	31.6781	15.1334	41.5193	36.8396	21.9206	18.503	11.0273	11.2348	117.69	33.6678	24.0097	32.284	31.9876
17600807	NA	NA	NA	26.7347	42.8444	26.5982	35.7128	75.8363	10.5371	10.2982	77.0769	35.912	37.7242	20.9059	14.6983	8.38531	14.8759	22.4186	9.58067	28.0808	26.4373	18.3359	37.5425	73.964	16.3782
17600809	NA	NA	NA	14.5845	59.7197	70.1156	61.2961	62.4487	39.7233	26.0905	46.2564	81.4487	53.711	34.4507	38.7925	7.44876	16.3714	36.0531	56.0906	47.3018	14.0096	66.2041	39.8065	196.706	37.7747
17600811	NA	NA	NA	27.2019	18.4288	17.0318	12.3362	11.1608	23.4464	19.3555	22.9612	8.44791	42.1925	61.6928	25.3305	41.9655	21.6963	36.8353	16.5169	26.6859	30.7283	17.7884	26.6339	15.8051	15.0268
17600813	NA	NA	NA	11.4297	6.12903	4.45617	5.68316	49.343	9.85385	38.8419	8.98596	25.5237	21.3074	69.7974	17.0092	25.4315	34.205	43.9382	13.779	23.0708	17.9916	16.2533	5.23668	60.5248	72.2065
17600815	NA	NA	NA	15.4418	17.1436	45.2231	2.98144	4.27999	9.41595	37.3646	7.20184	3.15041	9.2732	11.2604	11.714	6.04331	7.13471	4.85732	7.55361	11.4659	7.8576	3.49933	10.0297	3.55176	9.35318
17600817	NA	NA	NA	23.6246	39.3648	69.7743	21.0815	24.3738	16.7287	50.4678	33.8806	13.1926	19.025	47.6589	40.0103	27.8606	24.5092	9.10544	19.2963	57.8538	28.91	19.8286	53.7854	23.247	48.4226
17600819	NA	NA	NA	14.0887	10.4461	8.95282	22.381	36.9311	19.5628	8.39343	24.1597	10.5031	10.7037	19.8635	5.87264	7.96899	11.0695	7.90334	8.49685	25.0339	11.4698	15.5035	40.0854	2.35838	10.4525
17600821	NA	NA	NA	11.6318	18.2747	12.0403	3.86208	5.93118	16.9105	36.7569	15.9409	10.5471	14.0949	17.6949	12.2719	3.36659	5.45778	9.1603	4.2255	11.8296	6.08035	9.006	14.056	3.89087	10.036
17600823	NA	NA	NA	16.6525	7.8309	5.77821	50.0498	7.0658	8.50609	11.3292	10.9385	12.6737	26.7268	6.16361	7.42822	13.5412	18.3356	16.7689	8.27396	8.33833	15.845	35.1361	9.05918	20.7216	5.84938
17600825	NA	NA	NA	16.5552	16.8929	8.03103	11.0543	39.5368	26.7778	20.7484	18.2537	43.259	23.82	20.3266	16.3921	14.8296	15.7446	16.5854	23.1711	11.7762	11.3732	35.5738	14.5208	69.3062	13.2568
17600827	NA	NA	NA	16.0152	9.13847	16.1549	8.12579	19.9892	16.1333	13.2364	13.193	10.1333	24.4041	23.484	7.83927	24.6925	20.9742	12.9484	16.6226	4.60316	8.00202	13.6853	11.4743	7.1969	5.06706
17600829	NA	NA	NA	6.97641	2.52241	4.84482	7.38374	3.4426	4.58752	10.5673	4.60524	29.2788	6.78842	3.81433	3.81308	3.09819	7.10259	4.56704	6.13214	6.71062	4.21143	14.0409	3.07396	3.68509	12.0778
17600831	NA	NA	NA	16.0403	10.3575	29.6637	4.70557	13.112	30.7002	23.0795	14.1069	15.3655	15.8163	15.9353	15.0231	14.3902	7.36265	21.5468	29.5557	19.92	13.7833	11.7301	10.2191	26.2436	22.4413
17600833	NA	NA	NA	8.2088	18.3918	65.9026	17.846	11.2706	16.8847	12.4123	12.018	40.3703	35.3728	40.3076	39.9962	28.5577	19.1936	37.5955	51.9365	37.9317	10.9309	25.3189	14.541	8.17614	45.6616
17600835	NA	NA	NA	29.3992	35.9604	15.9182	15.3361	42.8123	42.7463	22.1583	74.0888	57.0974	56.8394	31.7019	27.0015	44.3011	22.8583	39.7968	76.7579	54.566	36.7192	52.4962	41.3014	24.1489	30.0762
17600837	NA	NA	NA	34.0731	32.9705	75.779	67.4426	69.6653	54.8905	25.7088	63.2805	34.1241	27.7386	42.0575	24.1376	59.2552	26.3462	21.1776	43.6442	32.4271	45.6295	67.6001	54.6775	39.4793	9.38233
17600839	NA	NA	NA	18.8272	6.42919	33.189	15.0182	33.5608	10.5278	11.2302	16.4495	20.7501	17.7562	20.9318	7.1589	13.4436	22.9688	8.66865	5.78711	6.20835	25.1457	30.7207	16.9099	33.1838	7.19249
17600841	NA	NA	NA	28.6542	4.65868	10.4568	8.21417	2.77773	12.8352	2.01962	10.1218	1.86414	11.2427	20.4304	2.18738	2.47093	2.8337	5.93124	1.61099	7.2638	2.51182	8.95992	13.1753	5.45521	3.8732
17600843	NA	NA	NA	3.84333	6.83852	5.51713	16.5569	16.0596	20.7852	35.5531	7.22881	6.43892	9.74539	7.0444	5.63485	5.41645	4.01462	7.23226	3.70874	5.19055	4.84976	2.28535	5.7503	5.8916	17.443
17600845	NA	NA	NA	4.70285	10.9588	11.1666	14.9605	7.8969	9.8586	7.35787	6.77623	10.7523	4.2549	11.9412	6.06925	4.21534	17.6922	6.45501	5.49592	5.31494	6.3805	4.5688	6.27181	6.67262	5.26857
17600847	NA	NA	NA	41.3947	26.7904	29.9242	18.1021	25.2436	21.8419	14.092	42.0169	14.0737	38.5441	34.7016	29.9157	42.7868	30.3849	17.5189	18.4191	14.3737	32.8403	40.6329	42.1477	53.5107	64.7758
17600849	NA	NA	NA	41.5001	16.5058	11.2428	6.88847	34.2161	18.6993	21.1002	48.3491	8.66347	6.11116	50.4565	10.7912	33.7725	16.1825	28.5932	15.7185	21.7037	14.2165	34.9881	28.9745	22.7845	27.3413
17600851	NA	NA	NA	13.6519	15.7521	7.15249	6.67933	3.07885	8.36245	10.9165	5.91487	28.2205	10.9178	13.2043	17.8302	11.3798	5.80736	3.28228	9.74551	14.0699	5.43367	9.26073	6.32279	7.31689	10.8316
17600853	NA	NA	NA	6.52467	4.25899	3.18363	4.37942	2.17479	6.23111	4.83272	3.66942	3.46981	3.38253	4.28421	4.4926	39.7829	6.92837	6.07276	5.00536	9.2645	19.4905	4.83996	3.78208	18.3276	6.28475
17600855	NA	NA	NA	7.43504	11.4265	5.13884	5.00889	8.66956	11.3924	13.2275	7.97869	3.83906	33.0903	13.5142	8.23636	18.8202	11.1955	23.4602	8.09504	12.7818	4.77919	6.70905	6.98282	6.89242	9.8145
17600857	NA	NA	NA	30.4008	38.5781	29.9323	31.2548	42.5028	39.7233	32.9936	14.409	28.8798	38.8822	40.3505	23.8857	45.6038	22.6942	38.3096	26.0019	17.4664	37.2164	24.7228	45.4076	17.1871	56.0497
17600859	NA	NA	NA	9.38915	32.8482	6.62409	3.03747	32.9505	23.9505	20.2841	6.26462	13.9505	69.3973	56.6309	60.1039	21.2595	27.6146	35.6102	23.574	33.9086	22.8217	57.763	58.434	12.4153	40.3235
17600861	NA	NA	NA	7.11494	15.6475	22.1743	12.6811	37.0125	25.4916	19.1339	18.3605	21.2515	23.3157	35.4983	26.3035	30.6071	15.6133	11.6357	31.3913	27.7979	43.559	49.4997	36.5103	109.788	43.7364
17600863	NA	NA	NA	50.7402	51.0769	115.558	90.051	101.852	45.5816	70.2063	217.257	117.44	80.7818	66.8596	16.5491	156.618	73.4774	52.7193	152.813	91.12	60.5709	266.6	70.4899	83.8248	108.888
17600865	NA	NA	NA	114.671	104.5	38.1043	24.6769	44.3378	88.8312	114.063	178.981	65.1803	121.104	107.795	81.3856	160.119	82.7538	97.5968	104.098	117.579	105.975	66.8644	109.441	113.031	142.541
17600867	NA	NA	NA	10.5612	9.85218	2.16324	1.91382	2.52966	2.28883	1.9983	5.72142	4.36631	3.80903	2.93777	1.76347	2.23274	3.02605	2.52817	2.88791	3.58835	3.5935	3.16822	3.05766	3.20392	3.79416
17600869	NA	NA	NA	9.47394	16.7527	12.644	4.61438	3.23414	12.6023	3.62774	12.1369	32.1967	4.52454	7.72473	13.8859	20.1957	22.0353	6.47952	4.26251	22.0273	26.558	3.97249	12.305	8.46757	11.1407
17600871	NA	NA	NA	70.9358	119.997	93.3907	286.529	40.7951	78.1656	69.3678	91.8261	4.74331	65.6339	115.731	119.148	138.335	57.9135	102.048	273.635	105.228	43.7065	168.405	125.168	42.625	83.9225
17600873	NA	NA	NA	48.2189	88.9049	26.448	137.063	13.9878	102.64	50.3093	36.9203	27.6623	99.9141	109.58	125.976	109.832	85.6946	79.316	240.571	99.8878	147.018	79.0836	91.4076	66.0229	116.37
17600875	NA	NA	NA	82.3846	137.157	60.5903	214.772	68.7586	123.2	60.8468	197.393	62.9487	114.562	96.7747	129.536	122.965	110.519	74.6911	343.476	138.103	187.105	133.055	168.218	150.58	84.3839
17600877	NA	NA	NA	15.1565	23.3902	71.1311	14.9425	24.4262	61.2672	6.24557	29.5954	58.7977	54.499	45.8419	42.1382	39.9901	24.3839	26.0097	40.6344	22.3123	42.2236	32.5271	53.8296	62.1693	23.4361
17600879	NA	NA	NA	8.6816	33.0824	14.5063	25.7861	21.9553	22.1397	27.997	38.7964	7.45085	25.0729	45.7751	32.8198	31.4144	16.0053	22.9377	50.2804	31.4022	17.2383	22.1761	24.2543	36.141	23.3474
17600881	NA	NA	NA	15.7125	18.9623	13.0156	27.8493	22.1951	12.7083	11.3817	6.4972	21.5651	18.4479	24.8756	19.076	11.2933	26.4044	14.6218	21.3963	27.4732	32.0578	21.2581	44.7631	48.7204	23.4625
17600883	NA	NA	NA	170.116	195.934	190.873	315.843	492.986	165.252	353.661	420.427	246.427	356.556	340.276	183.752	287.253	85.3358	181.933	419.685	354.252	323.638	625.57	222.086	415.616	211.884
17600885	NA	NA	NA	13.6678	10.1375	6.72026	14.5344	23.1698	10.9626	7.97125	13.1702	16.2334	11.8206	8.75572	28.0786	22.4487	11.7571	20.1075	16.7482	11.1936	9.8842	22.467	8.16916	17.8073	7.44876
17600887	NA	NA	NA	90.3811	71.2512	166.61	195.993	92.4831	54.1663	121.473	116.452	252.372	68.4418	74.0862	33.5363	67.8364	56.9466	59.1477	263.052	86.7549	80.0953	234.452	77.0963	121.361	70.9933
17600889	NA	NA	NA	11.6305	14.9332	9.55497	17.1201	86.8451	52.0103	17.0393	10.7373	20.9857	47.7561	73.9185	40.362	21.295	22.3296	30.9546	57.2905	20.3622	14.137	40.3183	18.5857	11.7633	30.8852
17600891	NA	NA	NA	7.00813	6.14821	9.13366	6.41628	9.4561	19.1737	3.78621	6.98058	7.75101	11.7143	10.9094	6.79741	5.38232	5.87431	5.53217	7.35427	6.265	13.6475	11.5077	3.86405	9.20801	16.9793
17600893	NA	NA	NA	9.37665	8.03546	5.63472	3.64243	2.6166	3.66901	2.86507	26.6834	3.39918	8.13183	10.6902	3.00563	4.38902	2.31979	2.61845	4.24787	6.07565	7.363	16.0641	1.88102	2.68722	4.07523
17600895	NA	NA	NA	3.89127	2.2953	5.46891	2.7983	4.32518	1.84691	6.34958	2.38535	2.36205	1.9894	11.023	3.58034	1.80562	3.6796	6.04198	11.0319	2.93777	9.40745	4.41777	1.30163	3.54482	3.76818
17600897	NA	NA	NA	54.98	18.9747	10.487	3.5072	45.5746	41.9883	13.6596	93.2065	6.98282	33.1441	61.8884	40.261	94.661	41.4883	27.9081	43.1701	28.0899	77.661	178.297	41.4883	66.5702	63.0702
17600899	NA	NA	NA	4.06387	8.70538	5.1004	11.655	10.4783	4.29655	3.10168	4.86063	6.31375	11.1018	5.10715	7.71244	5.88132	7.1763	11.0653	6.00283	4.36084	7.47903	2.6205	4.70823	7.1979	5.30638
17600901	NA	NA	NA	29.0162	9.50543	21.5206	14.0266	5.86729	25.9074	7.42673	6.87552	7.0274	8.10471	21.1151	25.1608	10.5296	10.9264	18.7668	9.78801	15.3447	12.5176	22.2121	7.00323	21.9576	10.1489
17600903	NA	NA	NA	65.7762	17.3589	30.57	15.808	45.1005	14.4145	33.5976	40.5942	4.78479	59.6378	36.5025	39.4758	14.466	22.2837	17.3557	69.0761	21.2496	36.7647	14.0618	12.8488	6.72023	26.3098
17600905	NA	NA	NA	132.973	26.8511	50.2683	65.0836	14.0554	14.8564	21.2282	73.1614	8.75309	10.2616	31.9313	19.2581	38.7007	38.156	23.0704	267.384	18.1952	15.4916	20.6982	7.89662	32.0933	25.4329
17600907	NA	NA	NA	18.4734	14.3993	4.39649	8.28069	52.3786	6.17344	3.84255	21.8032	28.2624	34.2875	11.1898	10.1415	12.0792	6.23455	5.82962	25.9086	13.3635	6.05871	24.5831	4.51914	20.5138	25.5905
17600909	NA	NA	NA	14.0628	6.37446	21.3372	4.65739	6.10959	7.61518	4.12997	15.6594	17.7208	6.90138	10.0182	6.32458	18.5581	10.6762	5.75517	5.53374	6.74895	3.4928	10.3412	7.33266	18.6327	4.18194
17600911	NA	NA	NA	8.09344	4.29084	11.4077	6.74704	6.11576	9.10295	7.76218	8.4277	12.2673	6.53255	10.2172	5.39415	5.65141	6.53128	6.3069	4.94476	12.9989	6.63866	5.99712	8.92517	4.97794	6.37544
17600913	NA	NA	NA	26.4439	11.4275	5.88401	3.5708	7.5693	12.5813	9.40268	9.74217	4.41329	8.26958	6.77072	4.30592	8.83017	6.46419	4.08968	23.8638	3.05258	3.58034	3.8975	6.83945	2.19553	8.19791
17600915	NA	NA	NA	2.95258	8.15181	7.68664	7.85241	9.45065	6.64752	3.61115	5.72913	4.86168	9.21042	11.6153	7.13866	6.50348	8.90926	5.35899	11.9524	19.6713	4.09494	7.87373	7.20871	11.7078	4.49467
17600917	NA	NA	NA	10.0818	23.1407	32.9001	28.4267	12.7552	7.12017	9.82392	30.645	13.2972	19.0686	23.3552	9.48356	29.2579	7.00723	8.40937	11.1765	9.39261	32.3355	9.95928	6.35127	21.9429	28.956
17600919	NA	NA	NA	9.81957	7.25881	30.4285	32.5761	8.93258	5.26321	11.2943	3.76754	10.123	6.19258	24.7511	7.11534	10.8174	5.68668	3.64696	2.48121	4.12392	7.30832	3.40828	3.37151	5.0506	5.779
17600921	NA	NA	NA	3.94124	5.44009	11.818	12.2379	11.4078	5.06758	19.4573	4.64565	9.55464	10.0889	9.518	5.18223	10.4634	10.5914	8.0186	6.81947	3.90886	7.61695	4.79894	5.11821	13.4438	8.74355
17600923	NA	NA	NA	6.33587	6.05833	5.04926	7.92597	17.4065	17.4807	21.0723	7.50551	9.155	11.7423	13.5097	9.38782	14.3914	8.41174	4.9291	7.83569	5.863	8.97104	8.35438	3.84093	12.2157	3.86992
17600925	NA	NA	NA	1.68473	2.6353	5.48586	2.08718	2.08052	6.02816	9.8936	4.72384	10.8719	4.08816	1.87309	2.24934	1.85821	5.32288	2.91624	18.1741	3.24087	9.83515	2.71065	2.95726	2.18766	2.07817
17600927	NA	NA	NA	4.33453	2.96734	3.60807	11.1283	3.56989	4.49997	11.3902	5.78393	9.06735	2.98717	4.46735	3.81305	3.20151	2.54226	4.1602	4.01907	3.78259	3.87654	9.00576	3.31483	2.78477	5.0579
17600929	NA	NA	NA	28.6809	9.89738	22.585	14.7829	14.0399	2.10385	5.49818	12.0297	9.2637	14.6825	5.24039	7.83561	2.18078	12.8414	5.4389	14.3417	19.3301	10.9137	3.89264	8.93423	3.56795	15.5193
17600931	NA	NA	NA	3.11229	2.26966	8.06999	2.16676	2.11238	2.23777	3.49911	3.17311	2.5984	4.76472	3.23075	2.53763	1.87172	2.85878	3.07873	1.39031	2.72546	2.56286	8.00704	3.79325	6.70163	2.05303
17600933	NA	NA	NA	11.3041	3.8931	10.6288	10.739	13.1411	5.95918	8.68259	18.4058	6.72335	14.1115	12.1393	8.09771	7.9179	6.08114	5.11611	6.55369	3.30332	5.13916	7.67394	4.75247	4.63794	7.00181
17600935	NA	NA	NA	3.67942	6.28038	12.1138	3.98752	2.91686	2.74176	3.05913	11.0543	6.9135	1.97701	3.05707	2.56485	2.75515	5.7977	2.5108	2.47611	1.7079	14.3119	31.9034	3.01888	6.31977	2.67391
17600937	NA	NA	NA	19.595	14.5845	12.644	38.5912	17.6243	21.6921	32.5077	85.069	23.6617	16.9729	19.5284	20.3817	16.6164	21.7809	8.14028	29.9329	18.7975	26.2481	10.4416	19.6083	30.396	37.5415
17600939	NA	NA	NA	15.1321	13.2513	9.68919	6.00588	15.8031	30.2991	16.3337	13.047	6.21662	17.8421	23.4471	26.8199	35.0254	14.2816	45.7323	31.9621	28.3085	16.1596	16.4919	18.2632	14.023	19.6761
17600941	NA	NA	NA	5.75614	4.52787	14.6645	11.5485	23.7225	4.1388	6.90556	3.15196	8.27406	4.90904	5.6616	6.63935	16.2039	23.9031	7.48161	5.00027	9.37742	9.87595	4.86999	16.5222	10.7005	3.67366
17600943	NA	NA	NA	3.06983	2.75921	3.7215	9.19223	5.55403	3.13274	15.5776	20.9281	7.15395	3.84223	10.507	5.03638	3.25352	6.03759	5.50092	2.44329	6.24689	3.29185	4.23068	4.90919	2.44467	13.8119
17600945	NA	NA	NA	2.50471	2.52718	13.0764	3.60807	8.92114	2.34257	5.27383	5.27185	7.12178	2.995	5.10111	4.372	2.40819	2.34419	1.83151	4.58463	2.7134	2.52883	4.47105	2.83763	2.76664	2.57126
17600947	NA	NA	NA	3.42659	1.77161	8.83474	5.0394	14.7179	3.49312	5.65493	7.09245	3.34885	5.07627	10.6856	6.51597	4.86257	2.59878	2.46564	3.3194	2.67931	5.34955	4.53165	3.15039	5.49838	3.86044
17600949	NA	NA	NA	17.2223	19.7369	22.3605	32.988	35.9778	21.8166	20.0078	32.7068	46.6737	7.48057	10.1237	12.6863	10.3141	14.1286	13.1039	19.0058	16.2191	36.9898	20.3184	7.01071	22.5492	18.4063
17600951	NA	NA	NA	2.65972	3.24267	7.57181	5.54643	4.02633	3.85038	2.24722	2.22232	9.26941	2.56211	2.13329	4.29623	11.4919	12.0035	3.06267	2.09009	6.33164	13.56	4.1056	2.58346	6.32493	9.14279
17600953	NA	NA	NA	11.3615	12.3163	17.1727	21.4627	8.29953	10.1505	22.5971	22.0784	13.5225	13.8965	27.973	17.1197	11.005	22.7931	10.7293	16.8691	16.1212	20.0341	15.274	38.2378	15.1433	13.6328
17600955	NA	NA	NA	8.3604	5.48681	5.83006	16.1722	17.2617	6.34384	10.0021	6.19117	9.91388	6.67842	11.6849	7.63165	9.64916	5.33298	5.5362	13.8577	5.07298	11.675	9.60959	4.89245	10.6022	4.32537
17600957	NA	NA	NA	3.18121	5.21199	1.73296	8.22094	2.90203	4.16712	4.19197	4.40652	6.43892	4.3783	6.49621	3.3877	2.15941	2.24699	2.17776	3.28174	1.83928	18.0689	7.17594	3.41987	3.91813	4.94035
17600959	NA	NA	NA	3.02984	3.81635	1.68196	12.6903	3.86505	2.79374	2.22706	10.7953	8.05011	1.94515	3.44707	3.21338	2.43241	2.45323	2.55099	1.61099	4.19183	14.0096	4.90773	3.76818	5.60311	3.21338
17600961	NA	NA	NA	10.8733	17.0501	16.5746	9.57069	11.5242	17.7921	13.868	9.86565	7.05587	5.56831	5.62549	13.7761	8.56195	7.86137	7.48825	5.54685	4.87285	8.27416	8.70185	6.83389	9.08854	8.28827
17600963	NA	NA	NA	5.31069	3.28951	5.94344	7.21279	3.06705	3.71028	6.13101	3.92498	10.5373	4.19066	4.34739	4.99366	6.15367	8.59208	5.35388	4.88776	5.02633	5.70785	3.89264	4.32518	4.74841	7.41203
17600965	NA	NA	NA	2.99282	4.18038	5.91362	2.71583	5.75432	3.13978	3.16233	2.55277	7.1463	2.77395	2.52149	6.33296	3.67211	1.7416	3.82047	2.57429	2.44488	5.87862	4.66643	3.18359	3.21452	3.3848
17600967	NA	NA	NA	6.24835	15.5381	10.7171	8.40666	4.3094	10.3586	6.33127	12.1184	2.89921	5.75575	7.12974	5.79428	22.149	7.77188	5.66652	4.28789	12.1268	14.0002	10.1177	5.82666	10.5052	12.5457
17600969	NA	NA	NA	65.6666	127.044	92.8518	96.1874	131.054	31.9972	32.0904	84.5745	81.6804	39.1708	38.0132	19.1209	58.9912	46.6717	32.499	58.0295	63.0276	72.5541	32.1247	74.9201	54.5174	16.0993
17600971	NA	NA	NA	130.613	505.355	162.459	149.33	66.752	104.068	79.3326	140.986	225.197	140.318	122.132	73.8582	90.5764	126.88	142.575	84.3647	133.159	50.9215	60.0214	155.114	98.9593	99.3133
17600973	NA	NA	NA	7.78928	17.8617	26.4947	4.93222	7.49699	2.77237	4.81006	7.95326	11.2593	3.90824	3.42044	3.8159	4.41871	9.03596	6.21838	6.3017	8.97431	3.25458	13.3482	9.46409	7.5598	5.95295
17600975	NA	NA	NA	7.02756	17.4402	19.1397	4.00515	8.22173	11.1805	13.9242	4.04951	4.04669	6.35096	10.0078	9.5155	5.13834	8.46175	23.9506	7.17319	7.1526	4.30294	7.60388	13.3524	6.54486	6.736
17600977	NA	NA	NA	2.98492	13.8089	2.31452	7.17533	2.20711	10.4119	4.65733	7.98563	4.52329	4.16929	9.47818	6.23877	5.84689	10.552	7.61502	5.93166	7.53117	17.2447	5.14103	8.47364	2.95504	7.08516
17600979	NA	NA	NA	35.741	14.9884	11.6188	24.1966	277.359	13.5103	6.97928	3.90931	4.70517	22.783	29.3032	10.3583	66.1839	7.5502	27.5449	45.8928	8.7895	8.9263	119.649	31.4429	45.8087	10.1165
17600981	NA	NA	NA	1.7021	2.80741	3.46425	2.00248	2.53662	1.80746	1.8871	5.07945	7.66875	5.44747	2.14892	3.60346	5.22972	3.76594	2.13554	4.71188	5.00072	5.96212	2.3058	9.33974	1.77768	1.72538
17600983	NA	NA	NA	11.6369	24.8315	17.5734	18.8344	34.4744	10.9017	7.83197	32.8163	12.854	9.0361	10.1109	21.6975	12.0849	13.1935	22.986	21.2323	11.8632	6.40758	11.2886	9.68315	13.1497	14.561
17600985	NA	NA	NA	122.669	326.655	342.591	272.475	328.64	411.698	484.863	214.713	272.235	213.481	450.217	372.838	562.736	292.392	348.002	548.516	469.963	115.195	335.693	192.336	335.699	595.076
17600989	NA	NA	NA	11.2326	59.5439	10.0715	22.4847	6.01144	4.70438	9.4142	8.1175	47.2544	8.99727	22.3894	5.0442	25.8311	7.38016	18.8814	19.1374	8.30101	14.642	22.102	17.2263	18.2264	7.5779
17600991	NA	NA	NA	35.5953	21.7922	37.1186	25.1689	19.9693	36.7861	19.3975	7.60247	56.7678	13.3442	24.4591	27.943	29.8612	14.7301	17.2473	28.6071	57.9709	81.4794	10.2246	16.7668	16.1152	40.9609
17600993	NA	NA	NA	15.488	86.9435	30.2292	24.8924	44.3955	46.3945	60.5883	27.2576	15.9252	47.7832	62.1043	25.6634	69.6441	48.398	45.5643	96.2036	34.6591	28.0003	5.30063	21.1102	13.9663	105.457
17600995	NA	NA	NA	14.5845	149.206	37.3539	6.05871	6.59562	88.0918	44.7615	13.5269	10.487	32.4999	29.5239	37.9308	46.5746	19.589	79.2885	160.434	68.8347	11.7914	3.53615	42.8974	7.71325	38.6779
17600997	NA	NA	NA	14.9798	31.6273	44.3159	24.1076	16.7679	30.0955	43.1852	7.06411	16.9544	11.0281	15.443	11.3587	42.5975	36.2141	34.289	68.7343	20.7323	12.0796	25.6758	28.8369	10.8906	21.4565
17600999	NA	NA	NA	49.5884	42.3043	12.5394	16.4857	37.9051	54.0518	6.69804	18.9059	22.4964	34.5754	24.3428	60.7674	30.3893	11.507	48.4047	73.4071	17.8081	11.4902	5.76675	32.1827	5.07539	65.306
17601001	NA	NA	NA	42.9722	123.479	61.5187	39.3142	189.564	82.8501	66.5247	165.468	17.5168	54.2073	36.0315	36.496	105.479	28.1127	56.1998	111.206	87.5701	171.248	59.5748	53.2201	70.7814	43.438
17601003	NA	NA	NA	28.6915	43.1153	32.5888	58.1285	68.4212	55.6475	138.083	35.7718	81.9931	16.9729	53.5525	55.2999	37.442	39.2392	37.1348	49.7292	53.0589	7.87077	15.7661	37.2538	58.0407	78.4354
17601005	NA	NA	NA	9.86477	19.1635	7.81125	5.00957	14.3503	6.06055	14.4656	3.09604	6.47984	17.8795	10.5244	11.2296	5.19629	4.99554	5.1967	9.43218	6.99171	7.06612	15.7374	10.5229	10.2671	12.9613
17601009	NA	NA	NA	29.9963	27.4647	68.5108	16.7048	9.30395	49.8735	21.1387	11.3096	13.9256	37.5888	17.1696	11.6972	44.1206	39.4373	29.3565	60.3036	23.3976	3.46955	14.1444	13.4868	22.1044	37.4683
17601011	NA	NA	NA	6.08562	28.923	19.2844	19.3582	32.6286	18.046	10.983	21.2155	36.3965	15.5983	5.35906	16.0598	15.6734	10.6344	7.23698	8.45584	7.12543	24.8199	18.2177	5.90704	8.47808	7.76766
17601013	NA	NA	NA	35.4611	15.2065	21.7351	11.3094	5.32473	39.8195	20.1754	5.40702	12.4057	6.72805	9.66493	5.77763	24.2333	11.6575	3.66335	12.5568	22.9521	46.1533	8.68815	11.5493	12.9889	9.2887
17601015	NA	NA	NA	19.6744	70.7587	11.2247	55.488	46.2116	61.0235	54.2762	18.7434	43.0892	17.0246	21.1313	25.8497	24.6678	39.4692	33.2222	27.9348	31.1978	42.9848	26.6682	40.1905	47.1497	31.254
17601017	NA	NA	NA	11.8658	7.51019	8.31978	4.56503	9.335	21.0788	8.29996	13.6648	3.70703	14.2062	7.46622	5.06477	7.04779	8.97653	6.85669	4.81293	7.52826	3.76045	10.9713	7.6233	7.14753	12.1887
17601019	NA	NA	NA	14.2922	55.0396	17.7033	29.5018	18.0398	39.4454	18.6154	9.81096	5.3946	30.2676	34.5621	17.423	18.8992	19.1832	36.3466	22.042	29.1134	3.81288	13.8775	26.1461	5.61185	51.684
17601021	NA	NA	NA	12.3639	110.24	36.53	59.4993	3.4968	99.6251	75.2224	57.3839	9.74666	90.335	96.3629	48.9657	87.2727	44.237	73.613	51.4485	31.8358	172.06	60.7588	42.4705	124.354	70.0581
17601023	NA	NA	NA	11.7718	78.7009	37.5948	51.6988	13.1786	44.6956	49.9369	98.4966	11.8902	48.5288	31.4697	17.9905	64.3287	33.5531	42.1382	51.1592	88.9956	21.6007	18.221	62.4818	48.8153	42.6256
17601025	NA	NA	NA	9.92828	10.315	11.4625	14.2657	10.4009	11.8413	6.53533	4.66621	8.67494	25.3566	10.6135	4.39368	20.1834	10.305	11.7047	40.9907	21.8203	5.58912	6.81938	12.518	4.52845	9.41424
17601027	NA	NA	NA	8.73362	13.7335	8.61669	25.0187	16.1265	9.013	7.89619	2.6862	18.9364	6.04954	28.5208	6.02578	6.91255	15.1652	17.5743	35.9166	17.1666	7.09928	15.715	17.0003	8.49619	40.9493
17601029	NA	NA	NA	255.783	437.706	274.524	111.958	130.362	228.264	143.752	175.73	39.8876	319.525	286.852	162.397	66.3052	170.753	154.343	130.297	170.439	79.8429	133.61	143.708	238.346	205.225
17601031	NA	NA	NA	43.3065	21.0579	19.1565	25.4173	27.0901	68.6611	6.95201	14.9596	14.6754	14.6754	28.0856	15.2288	10.4778	32.4329	18.4298	37.7688	17.842	20.5696	23.9091	15.2738	21.1358	18.9974
17601033	NA	NA	NA	7.52769	18.5121	4.68662	6.55602	4.71262	4.43923	6.14796	5.56465	3.84993	4.08263	5.4598	8.67939	5.20593	6.67519	8.27951	6.84763	13.7659	9.55701	5.30047	2.95753	3.41173	6.88509
17601035	NA	NA	NA	3.76908	7.0363	1.68196	2.08768	2.28113	3.694	4.2489	3.53722	10.3912	4.17235	6.78322	1.97258	3.94103	2.94003	2.49598	3.74741	1.97271	2.34264	12.8848	5.27807	3.02042	2.24554
17601037	NA	NA	NA	3.96734	5.41888	10.7035	2.47878	22.5016	3.50641	3.43823	2.50237	5.46395	7.70346	4.1263	3.08398	2.80042	2.66502	2.69696	3.45585	3.30919	2.35399	3.78013	3.66082	2.65702	2.40336
17601039	NA	NA	NA	6.59151	21.2853	21.2625	29.3788	6.79706	21.8661	7.12851	16.1476	11.4616	41.0144	42.5853	12.9733	29.0951	29.0465	15.1638	69.0457	21.4443	12.6436	6.34593	30.8707	11.4139	19.2145
17601041	NA	NA	NA	145.888	253.438	82.8467	36.4711	94.7704	134.521	59.5394	99.8261	95.5965	178.974	253.009	278.661	464.969	303.95	327.979	273.359	333.064	388.11	358.734	273.297	389.866	195.869
17601043	NA	NA	NA	74.9629	89.7715	97.4038	88.1842	146.817	79.1225	80.8135	57.097	113.709	53.9087	81.4589	66.0104	117.687	72.1056	100.316	153.621	91.7656	126.853	135.504	97.4019	351.368	136.333
17601045	NA	NA	NA	35.043	31.3549	22.1752	12.9807	14.4072	34.091	42.8244	9.92205	14.6169	23.5003	21.1781	21.2437	20.2267	27.5897	30.6251	16.7116	10.6742	7.1361	18.5014	11.5933	37.3494	21.4691
17601047	NA	NA	NA	37.3213	14.3776	13.9885	8.33154	11.1744	3.22017	2.83127	4.95194	13.4887	17.628	17.451	3.51733	17.4808	11.75	18.7787	12.9812	15.202	6.10375	3.32121	11.1362	9.23704	14.9453
17601049	NA	NA	NA	2.49078	2.09335	1.83151	2.10302	16.6164	4.13605	5.93738	1.82108	2.07419	3.20711	1.83151	2.00585	2.40819	3.56602	1.83151	2.06133	1.82108	3.05766	2.22706	2.07419	1.82108	2.38535
17601051	NA	NA	NA	39.8323	16.5824	10.1428	42.0338	38.8689	6.12903	26.0905	28.9393	201.8	19.2961	9.05904	31.6315	12.0792	52.8507	14.5982	39.5606	19.1652	31.0238	25.3638	16.4089	37.4051	35.235
17601053	NA	NA	NA	2.98229	8.47985	3.6207	2.6347	7.0587	5.49341	2.95088	5.22553	5.86038	2.92485	2.93777	3.48805	15.3322	15.2738	9.57829	20.0351	3.14404	6.36314	3.39066	3.379	15.854	3.95752
17601055	NA	NA	NA	2.2491	16.1182	3.84793	9.42022	9.57843	9.57843	1.83151	3.38317	1.83151	3.76818	2.09335	16.2533	1.80562	2.59485	2.10302	10.0101	3.76818	6.05871	3.16822	1.50093	5.64681	2.38535
17601057	NA	NA	NA	26.8008	6.57899	20.1519	32.4853	26.1743	4.60765	10.0253	24.477	45.6245	5.30427	4.51458	8.06362	3.97676	12.0307	24.5048	11.1991	11.8604	12.1353	3.89264	8.18538	16.2372	12.1769
17601059	NA	NA	NA	4.74125	5.16444	5.71465	7.24865	5.35949	6.91832	8.49781	1.90411	4.98458	2.05892	2.72721	3.51288	5.23278	7.74912	1.87686	5.63549	7.91497	2.25577	12.9116	3.9177	8.22245	4.55301
17601061	NA	NA	NA	7.21984	11.0097	6.35647	13.2228	4.80349	5.67861	2.79398	4.99815	8.1879	10.6826	10.0056	6.50953	8.39478	5.41019	3.97931	5.90088	9.69396	22.3866	3.33246	3.65227	2.91586	7.55762
17601063	NA	NA	NA	2.20307	1.91707	2.9212	3.63777	2.9759	2.60495	12.1075	3.16236	3.47645	3.04318	2.34664	2.86909	9.65569	1.98358	1.92311	2.38405	4.7006	2.71816	2.95259	3.44714	18.5102	1.94811
17601065	NA	NA	NA	36.0596	16.9339	5.04119	12.8038	1.80562	7.89821	6.63615	3.64492	6.70047	4.86701	4.73514	4.58007	2.94571	4.29546	2.54514	4.15043	8.75534	3.6815	3.24063	5.77	4.0875	6.22734
17601067	NA	NA	NA	2.67994	3.37563	2.4562	13.7386	2.86909	2.20071	2.22706	2.16992	14.5505	3.23963	1.93766	1.70343	2.07419	2.03507	3.94032	4.49259	6.43584	13.1885	2.36917	3.07996	2.81887	12.2377
17601069	NA	NA	NA	5.69025	5.70968	2.11608	2.71583	4.28547	9.41752	12.8689	11.512	2.40383	4.6955	10.0697	10.6808	13.3794	7.1802	8.56387	13.5993	9.09555	3.05964	12.7953	4.95399	6.82163	8.08567
17601071	NA	NA	NA	36.1893	30.5397	28.9583	14.4108	11.6585	5.84737	7.84685	8.91579	6.8142	12.0227	4.10405	26.9297	15.8315	13.2082	7.47459	10.4096	7.51983	10.4676	7.72573	3.71479	4.19937	16.3101
17601073	NA	NA	NA	1.78388	2.43883	2.6408	2.21857	10.665	2.59945	2.72796	2.05057	9.70958	2.85825	11.3689	3.19229	2.43284	2.36172	2.98627	3.17961	1.83019	3.93913	5.53204	3.57514	2.43642	7.22991
17601075	NA	NA	NA	4.23503	6.30778	7.33852	5.1129	5.47736	4.85473	4.30828	2.88689	11.2343	5.1389	5.03521	6.44099	5.50778	5.35195	4.53788	6.34812	8.82998	5.2169	6.51261	2.29215	3.59355	9.28125
17601077	NA	NA	NA	27.66	21.403	38.0538	14.2538	55.7027	16.5198	15.9676	28.3474	30.8781	32.0576	39.6011	12.0062	34.298	34.1001	36.3918	33.5012	24.5338	31.1806	44.3103	25.1443	35.7319	28.3508
17601079	NA	NA	NA	27.3346	35.7612	40.1911	22.3517	13.8456	29.1883	24.8421	15.221	72.0994	37.9017	34.0574	49.0487	22.149	46.2271	21.3294	25.9413	25.7654	24.0191	50.902	15.9998	70.3602	43.1056
17601081	NA	NA	NA	8.94499	15.3387	22.9605	22.9261	14.771	10.674	19.3909	8.34581	29.2167	10.6987	16.0445	15.1781	18.1045	12.4783	20.6408	21.0475	18.1068	13.1297	27.3276	16.7776	28.0623	17.1873
17601083	NA	NA	NA	16.6062	22.467	9.26575	2.9384	6.44739	7.15299	16.3276	4.34112	13.404	4.15663	10.0679	28.854	18.03	46.148	25.6873	12.3314	21.2355	14.7965	9.48158	28.733	11.2435	9.39745
17601085	NA	NA	NA	14.6098	30.759	6.7472	14.735	5.29028	14.3046	7.25634	2.26924	19.9037	8.13507	7.81849	6.64453	3.4382	24.5074	16.6992	8.50205	22.7417	13.1162	11.7112	18.3165	3.29987	7.41416
17601087	NA	NA	NA	2.45971	5.19451	2.59485	2.47107	2.86909	15.5367	1.52432	2.33627	8.20489	4.6825	6.30487	3.58034	21.2851	4.15929	6.21838	2.12943	7.25477	6.05465	3.07924	6.70221	5.64681	2.13978
17601089	NA	NA	NA	52.6076	65.1002	166.11	39.2729	95.06	77.358	47.1573	9.15093	18.6837	34.0298	47.0666	27.754	53.4378	43.0336	65.6984	49.6932	45.0998	56.7026	19.0806	48.1008	41.3827	39.8061
17601091	NA	NA	NA	60.7504	27.5794	63.2911	7.2691	5.49236	22.2175	8.83307	23.185	3.38163	13.9212	3.36153	6.70451	21.1845	12.3952	32.2271	18.1386	2.83102	18.2115	9.44495	29.1204	2.38469	10.6487
17601093	NA	NA	NA	82.7575	89.2553	83.1974	293.656	70.8199	60.5434	72.3929	21.2192	68.2845	38.3917	55.8826	46.738	59.082	84.3921	80.4651	94.4504	51.345	26.6475	117.139	104.39	80.8358	40.9928
17601095	NA	NA	NA	6.71751	4.46346	5.60408	9.71241	4.9152	8.77424	4.37602	3.62205	13.0789	2.53296	3.47985	6.65139	9.64916	3.19845	4.39357	3.00676	4.11332	9.50326	4.65085	8.06606	5.96018	4.02056
17601097	NA	NA	NA	2.8424	3.64309	5.98186	8.58835	6.59562	4.13605	8.47314	3.56339	3.56664	1.59783	4.75041	3.58034	2.38858	4.21702	3.57314	6.87754	1.96678	3.01781	6.01563	1.85518	2.28689	5.93389
17601099	NA	NA	NA	2.23038	4.68234	2.31254	8.19157	35.6914	4.0907	2.2553	3.14098	14.1241	2.6033	8.1744	2.54245	3.97824	2.46798	2.11551	2.19524	2.5005	3.76581	2.39502	2.59681	3.9999	2.63424
17601101	NA	NA	NA	4.18536	6.65527	6.23729	4.57337	18.4845	9.86713	17.1345	3.53709	31.1744	4.00775	3.3371	2.57862	6.16633	4.67029	3.33756	9.19624	10.4912	26.4993	19.1511	2.44492	5.71033	4.02387
17601103	NA	NA	NA	7.0543	8.26122	6.08117	5.61893	5.38527	8.30043	4.49333	7.70345	2.87338	12.067	7.04126	20.2691	20.5971	6.88066	12.4462	6.64194	7.75319	13.5816	2.34151	12.0191	3.16059	5.87204
17601105	NA	NA	NA	6.19493	2.97472	6.42518	4.63664	4.88108	2.43319	8.32816	6.21594	4.56642	2.33239	3.51442	3.96411	3.33743	3.62258	2.3162	13.0348	5.95599	22.3915	32.4211	3.36903	10.9592	4.73918
17601107	NA	NA	NA	9.92963	27.0737	12.6399	4.51785	14.6953	29.1839	11.7912	11.1979	8.41461	13.4302	14.3776	13.3463	16.3334	12.9152	13.3246	8.72509	6.56629	5.28101	10.2633	10.5039	10.1005	11.6119
17601109	NA	NA	NA	10.2195	2.5996	10.3973	11.3784	3.8592	7.32239	23.5471	3.9778	3.56715	7.22989	4.16088	10.2592	14.2344	3.53207	10.0799	5.16406	9.57359	10.9147	5.60126	54.7374	45.2358	2.8944
17601111	NA	NA	NA	4.58289	7.58132	12.2344	12.1843	12.0089	10.8161	9.44116	15.0553	12.5497	2.38002	17.3239	16.6204	2.94444	12.4157	7.29269	12.6155	25.1539	27.0379	3.49759	2.07749	5.48138	6.16214
17601113	NA	NA	NA	12.2151	6.52561	3.66869	19.3411	11.1744	5.16824	7.21483	5.54505	10.6124	19.8143	6.27062	15.5904	5.85046	4.21484	2.76738	13.1008	5.61022	18.0568	8.40921	8.23095	14.0177	3.64093
17601115	NA	NA	NA	4.91445	2.48034	13.8438	4.04701	4.52311	1.94077	2.99463	3.96582	3.33509	2.73596	13.61	6.06573	3.00894	8.45792	2.20872	6.4534	3.82665	2.68276	7.75657	2.21906	15.1577	2.33422
17601117	NA	NA	NA	3.61697	7.14916	4.3535	14.63	47.2255	4.24007	1.89247	2.81982	5.05153	6.93455	3.27555	4.35435	8.02133	3.69811	8.61624	10.8057	5.76094	5.1266	9.21277	6.93253	3.25215	5.5195
17601119	NA	NA	NA	41.6111	25.0577	10.0533	72.6699	53.397	28.2226	12.3892	55.9216	17.2591	16.5516	24.4259	14.9722	24.8359	5.72053	33.3863	44.4343	22.2338	50.8011	20.886	26.1983	14.985	32.3805
17601121	NA	NA	NA	13.2184	4.72104	7.82312	9.41325	11.4893	7.90093	7.41174	3.04394	5.8301	10.5524	12.5938	4.91027	7.53406	19.5426	4.28591	4.34651	10.0176	3.94365	5.91987	9.10647	9.85545	13.3209
17601123	NA	NA	NA	38.8057	26.776	132.415	46.9	131.192	39.6286	28.8273	23.6589	39.1878	36.467	39.9025	66.0357	28.3035	60.8637	45.5576	59.3565	63.9273	48.8762	27.1332	19.2263	43.9486	73.1292
17601125	NA	NA	NA	10.0252	6.56611	17.4974	14.6893	12.6407	7.59384	6.85818	8.52009	20.9045	7.78741	20.765	11.3792	6.00737	3.19865	6.79674	12.6712	15.4768	10.569	18.4703	10.3568	4.52286	7.9749
17601127	NA	NA	NA	18.0498	42.952	14.9242	57.1966	11.6157	45.1415	10.2449	38.9109	68.9526	28.3384	32.8295	27.9202	29.3891	38.9738	26.0456	31.3279	64.1729	20.6118	36.2552	43.7199	31.0873	22.5334
17601129	NA	NA	NA	6.81778	26.045	6.8264	32.3509	12.9357	28.9561	14.9585	31.4783	12.3809	8.14088	13.4115	12.9357	9.35174	10.6981	6.21838	9.29378	21.1942	37.8889	6.69392	15.2544	27.0654	38.6779
17601131	NA	NA	NA	7.76029	12.6766	18.139	8.37067	9.2407	8.75231	5.32849	17.9686	34.0495	16.4423	7.13028	10.8852	4.61593	10.2912	7.6711	2.94228	5.22233	4.80221	6.73606	9.56681	7.13838	15.2758
17601133	NA	NA	NA	9.55917	8.05207	7.46368	11.7212	7.50897	6.42254	14.6482	17.5899	21.8776	8.22039	6.46581	9.21742	4.954	7.78508	8.78335	11.1089	5.06317	10.9137	5.30215	3.04041	16.7138	10.8754
17601135	NA	NA	NA	2.73128	3.14214	16.1973	4.32371	31.1121	4.23869	6.94073	9.83823	10.6074	6.37231	3.77901	3.1774	5.52758	3.79098	4.80444	4.21765	3.90479	3.31541	2.26526	3.11894	6.81272	5.14138
17601137	NA	NA	NA	28.8627	26.8327	11.0841	7.2468	36.8671	6.19088	25.866	17.9682	5.12291	17.8839	20.4469	11.6213	13.6499	11.1689	23.028	20.8309	35.2568	26.0458	5.8634	6.26981	75.1084	28.2424
17601139	NA	NA	NA	14.4287	34.9829	11.8493	7.24126	17.1184	19.8309	11.708	25.3433	16.7893	11.2519	18.3576	18.876	4.76914	23.2371	15.2297	18.1751	35.4761	28.127	18.0029	13.5416	45.564	19.803
17601141	NA	NA	NA	22.2593	14.1708	6.70354	9.10124	29.7118	22.1409	23.3365	20.5158	7.91196	25.3826	14.7152	30.5483	24.3584	12.4423	13.8938	17.6721	24.3973	23.2716	19.735	10.3633	28.6246	29.702
17601143	NA	NA	NA	4.64807	3.76658	7.85096	39.7018	4.5028	6.09483	9.64376	12.3016	5.3007	9.30375	3.9259	3.26681	3.11886	10.6656	5.54995	16.9698	2.82353	2.63516	6.93549	5.72132	3.79188	2.58305
17601145	NA	NA	NA	5.69651	7.54689	6.65099	3.61734	10.8595	6.0982	7.5501	11.5524	3.08356	6.59241	5.87124	5.49248	7.44876	4.7914	6.59241	11.2044	4.98653	6.05871	7.63796	7.1026	13.6178	8.17427
17601147	NA	NA	NA	41.7499	30.9705	18.4739	29.7365	37.0771	16.1614	27.2146	51.4217	108.485	27.9929	21.0645	21.0397	34.2604	25.517	44.0208	37.3818	33.7948	32.827	42.2059	30.0222	68.7089	33.6021
17601149	NA	NA	NA	9.74648	7.9637	3.74372	3.66686	12.5879	7.27038	8.35235	2.93193	5.99845	21.9109	4.23672	6.12119	20.3424	3.52348	7.30287	20.4901	5.635	3.70698	9.78737	10.8843	3.44379	2.93193
17601151	NA	NA	NA	117.841	72.3264	110.678	135.797	64.0297	116.441	76.98	38.0525	43.6765	75.3542	68.5702	104.517	143.297	97.7519	82.1586	174.327	62.9076	48.163	70.4815	74.4338	28.892	76.6156
17601153	NA	NA	NA	23.0994	26.532	24.8719	11.0241	10.7003	21.5979	13.3708	37.0847	7.41482	6.42512	22.56	34.5441	33.5556	9.51268	24.7154	87.2863	15.3573	62.3024	16.5001	69.1928	15.8274	27.1276
17601155	NA	NA	NA	27.0692	7.99851	40.8274	25.5244	4.43447	22.8654	20.9093	3.64488	8.11143	12.1203	7.9514	16.8434	11.4052	21.7493	14.651	8.94297	24.535	16.1452	18.533	9.05918	3.02616	18.7054
17601157	NA	NA	NA	6.82667	25.0873	4.18211	7.121	10.39	21.8333	8.31399	4.71619	11.2666	8.43817	16.0355	13.4832	8.94681	13.7481	5.69844	10.3167	15.7613	3.4261	9.18044	40.4008	3.71164	8.98399
17601159	NA	NA	NA	3.65624	10.022	1.93172	6.87646	39.0958	14.7798	7.18583	3.3952	3.60757	6.74502	7.97326	21.5856	3.60608	11.705	13.4641	5.91807	11.2583	7.74765	2.68222	9.26266	4.08533	11.4572
17601161	NA	NA	NA	16.0763	2.57572	8.53545	2.71583	1.80562	13.5653	18.4867	2.71046	1.7517	7.23345	11.581	28.0785	11.9291	27.4327	3.86122	2.1076	7.66072	5.99827	12.3665	11.624	3.58034	2.08139
17601163	NA	NA	NA	3.3611	5.79154	11.9184	18.1434	11.6006	16.8321	9.30142	31.4933	6.71969	3.73754	8.58889	6.85326	7.67688	16.6343	4.79577	6.89947	6.14128	8.23554	6.18278	6.64147	7.89145	6.28347
17601165	NA	NA	NA	2.31048	5.96025	8.74572	2.2453	2.76924	9.20037	22.391	3.45909	3.57619	11.4264	11.8152	3.35963	27.7613	3.72111	4.52408	4.18559	12.7205	6.47931	4.55439	4.31047	9.91755	2.99807
17601167	NA	NA	NA	2.2616	6.27887	3.75056	5.21194	4.33677	8.20843	1.71204	4.34526	7.20834	2.4928	2.45115	11.621	14.7286	3.51349	2.17792	3.16514	1.88642	1.73371	2.01067	11.9695	8.18188	1.94811
17601169	NA	NA	NA	2.76554	3.92393	3.60807	15.4458	19.2586	3.079	5.64215	2.84078	13.0598	4.05799	2.44513	3.96411	2.55069	3.28273	2.3162	2.23538	7.31022	6.08057	5.36981	19.0504	3.30149	2.24664
17601171	NA	NA	NA	5.3582	3.61249	5.21175	6.14544	9.48127	10.2145	13.7146	5.24025	9.21409	7.98181	2.26241	4.93709	2.8464	4.35832	6.72715	2.82763	9.85392	7.71006	10.8004	3.23173	11.013	3.48314
17601173	NA	NA	NA	9.08449	10.3635	7.17519	5.81048	8.21026	18.7153	12.4462	14.5021	13.7686	6.4237	6.74132	8.16288	17.2643	9.54768	4.86777	4.331	12.9596	5.45932	12.1512	20.5168	21.1179	14.5001
17601175	NA	NA	NA	23.0958	9.43862	15.8045	16.6697	3.45097	93.345	49.8731	4.54805	3.54206	11.8127	10.69	50.8469	39.3047	17.7194	33.0688	20.6668	36.2399	13.0882	5.41732	24.76	8.84481	77.0121
17601177	NA	NA	NA	17.8761	30.3191	43.1773	67.7816	91.1968	15.129	79.6742	13.1223	31.6501	23.408	32.3761	37.2573	55.8523	71.4256	28.9533	62.4655	28.8042	69.7845	30.1226	65.6075	30.7261	20.8656
17601179	NA	NA	NA	7.22367	14.645	4.75121	10.3461	35.5389	15.6655	27.4878	33.6272	8.88027	10.7317	22.4907	31.1954	25.9811	34.2975	14.6861	53.6066	29.5164	38.0771	31.1209	25.6773	44.39	23.4314
17601181	NA	NA	NA	41.1649	88.3404	109.276	63.4904	14.5295	151.787	75.4747	21.9793	82.352	75.7919	42.1765	80.2354	108.063	99.0704	76.6859	165.54	57.1001	58.0882	112.381	60.3276	154.46	155.629
17601183	NA	NA	NA	2.96224	22.5366	1.7572	19.2447	11.0282	54.2073	9.09247	6.81076	23.7892	11.2044	19.0187	2.38535	19.852	14.0541	30.4395	69.0727	33.2395	3.05766	11.3767	14.0171	4.18728	9.69464
17601185	NA	NA	NA	7.04819	10.3961	9.74382	19.3875	10.7736	6.13473	18.3389	34.3782	6.29111	6.21838	8.47796	13.4444	4.83603	5.63609	6.58832	25.9086	9.6355	6.08306	13.7503	19.6089	35.2835	5.14066
17601187	NA	NA	NA	3.0074	4.35487	2.63864	2.9894	5.18068	6.62263	2.80514	1.69438	1.67537	3.89332	1.75998	6.02578	1.67447	2.0362	4.13753	1.96224	13.2684	1.71342	2.9498	4.0057	2.17118	5.15747
17601189	NA	NA	NA	16.3564	21.0668	13.7424	108.873	236.963	46.7836	35.0695	10.5522	38.2245	22.6086	36.9454	20.5196	9.05083	30.136	51.1538	29.7216	37.2232	86.2802	47.3688	55.626	48.5731	27.5168
17601191	NA	NA	NA	7.7283	14.8292	10.3544	32.445	4.00248	18.4897	7.97605	4.64886	10.6978	5.33135	3.86228	7.10544	10.3265	11.4685	6.00933	15.5782	8.68177	19.1616	3.74661	8.79151	7.54358	5.26142
17601193	NA	NA	NA	3.22722	10.6636	4.00151	9.50342	7.74719	17.8329	16.278	7.61959	20.031	8.77054	6.76456	7.78011	20.9402	13.1937	8.54244	9.55456	6.69731	11.992	8.17171	16.9204	20.0122	2.22959
17601195	NA	NA	NA	3.20696	10.9019	6.56971	19.3903	8.04415	18.3974	20.5369	15.2326	12.6188	15.039	13.4215	8.23489	14.21	5.72073	7.38911	9.69171	16.6547	7.14423	19.1425	17.5135	29.1971	8.32915
17601197	NA	NA	NA	8.02973	21.1805	6.27515	34.7883	5.34109	25.0463	25.5799	8.92053	22.1434	8.88199	5.42419	17.5406	9.20042	26.0039	19.5294	43.8629	11.875	9.09775	5.56012	59.6105	10.2608	18.5219
17601199	NA	NA	NA	45.5572	8.67712	11.4068	18.2685	9.82133	10.6565	6.06327	21.7282	6.93369	3.88996	9.71047	7.99293	13.7927	10.5754	14.2522	11.634	13.0605	55.0521	18.5048	28.8886	15.9583	8.55165
17601201	NA	NA	NA	33.8195	33.817	36.7357	62.5303	22.8852	38.7622	13.9619	30.0206	72.5926	18.9379	11.8538	40.963	25.5466	19.2478	27.0151	27.7836	13.2699	44.002	40.5114	22.8374	112.359	36.9316
17601203	NA	NA	NA	4.27522	2.10363	3.42364	7.93704	18.8529	57.9128	12.7606	4.09877	1.8481	5.2913	4.73097	28.6454	47.7182	1.96188	15.6192	16.8937	4.85636	3.25791	2.04164	6.01453	35.2517	22.1182
17601205	NA	NA	NA	20.7237	11.007	10.3615	8.21826	15.8488	28.5141	19.0669	4.14891	11.5184	10.6503	7.83944	7.19198	23.9032	12.6277	10.5286	10.1318	10.4907	24.7346	14.5784	36.0081	8.4938	16.4317
17601207	NA	NA	NA	78.9338	66.752	104.963	654.934	579.979	136.603	236.661	249.779	163.404	72.7516	34.3851	80.4338	195.888	99.8712	103.799	158.917	118.752	237.733	297.115	161.486	524.295	107.591
17601209	NA	NA	NA	5.08612	2.45261	9.0983	5.90425	4.9716	15.2947	26.9098	6.45327	16.1795	5.01864	13.6459	9.1765	26.1934	7.49819	24.3328	18.6241	4.83954	17.2289	5.23524	15.2832	7.20061	18.0592
17601211	NA	NA	NA	11.3864	12.6928	4.59344	11.1264	11.1744	18.1121	25.397	5.32618	3.47799	6.03475	6.22769	13.518	16.7731	14.7514	12.3	7.3371	15.6479	9.44591	4.14609	8.1792	6.69965	15.8935
17601213	NA	NA	NA	15.2288	18.0226	9.16372	27.3256	87.6624	37.7082	14.3493	53.2337	58.7684	9.57735	15.2288	30.7839	18.4356	16.4349	24.3218	33.9168	36.0905	29.3421	72.752	25.925	49.8612	26.8147
17601215	NA	NA	NA	2.05496	2.09416	10.5399	7.60075	7.5777	85.6288	37.7114	5.39541	5.18441	7.07521	13.4463	11.9676	13.1131	86.6015	7.20074	13.1858	16.2831	2.17927	2.8484	12.6054	6.96248	5.05459
17601217	NA	NA	NA	54.98	18.9747	10.487	3.5072	45.5746	41.9883	13.6596	93.2065	6.98282	33.1441	61.8884	40.261	94.661	41.4883	27.9081	43.1701	28.0899	77.661	178.297	41.4883	66.5702	63.0702
17601219	NA	NA	NA	4.06387	8.70538	5.1004	11.655	10.4783	4.29655	3.10168	4.86063	6.31375	11.1018	5.10715	7.71244	5.88132	7.1763	11.0653	6.00283	4.36084	7.47903	2.6205	4.70823	7.1979	5.30638
17601221	NA	NA	NA	29.0162	9.50543	21.5206	14.0266	5.86729	25.9074	7.42673	6.87552	7.0274	8.10471	21.1151	25.1608	10.5296	10.9264	18.7668	9.78801	15.3447	12.5176	22.2121	7.00323	21.9576	10.1489
17601223	NA	NA	NA	65.7762	17.3589	30.57	15.808	45.1005	14.4145	33.5976	40.5942	4.78479	59.6378	36.5025	39.4758	14.466	22.2837	17.3557	69.0761	21.2496	36.7647	14.0618	12.8488	6.72023	26.3098
17601225	NA	NA	NA	132.973	26.8511	50.2683	65.0836	14.0554	14.8564	21.2282	73.1614	8.75309	10.2616	31.9313	19.2581	38.7007	38.156	23.0704	267.384	18.1952	15.4916	20.6982	7.89662	32.0933	25.4329
17601227	NA	NA	NA	18.4734	14.3993	4.39649	8.28069	52.3786	6.17344	3.84255	21.8032	28.2624	34.2875	11.1898	10.1415	12.0792	6.23455	5.82962	25.9086	13.3635	6.05871	24.5831	4.51914	20.5138	25.5905
17601229	NA	NA	NA	14.0628	6.37446	21.3372	4.65739	6.10959	7.61518	4.12997	15.6594	17.7208	6.90138	10.0182	6.32458	18.5581	10.6762	5.75517	5.53374	6.74895	3.4928	10.3412	7.33266	18.6327	4.18194
17601231	NA	NA	NA	8.09344	4.29084	11.4077	6.74704	6.11576	9.10295	7.76218	8.4277	12.2673	6.53255	10.2172	5.39415	5.65141	6.53128	6.3069	4.94476	12.9989	6.63866	5.99712	8.92517	4.97794	6.37544
17601233	NA	NA	NA	26.4439	11.4275	5.88401	3.5708	7.5693	12.5813	9.40268	9.74217	4.41329	8.26958	6.77072	4.30592	8.83017	6.46419	4.08968	23.8638	3.05258	3.58034	3.8975	6.83945	2.19553	8.19791
17601235	NA	NA	NA	2.95258	8.15181	7.68664	7.85241	9.45065	6.64752	3.61115	5.72913	4.86168	9.21042	11.6153	7.13866	6.50348	8.90926	5.35899	11.9524	19.6713	4.09494	7.87373	7.20871	11.7078	4.49467
17601237	NA	NA	NA	10.0818	23.1407	32.9001	28.4267	12.7552	7.12017	9.82392	30.645	13.2972	19.0686	23.3552	9.48356	29.2579	7.00723	8.40937	11.1765	9.39261	32.3355	9.95928	6.35127	21.9429	28.956
17601239	NA	NA	NA	9.81957	7.25881	30.4285	32.5761	8.93258	5.26321	11.2943	3.76754	10.123	6.19258	24.7511	7.11534	10.8174	5.68668	3.64696	2.48121	4.12392	7.30832	3.40828	3.37151	5.0506	5.779
17601241	NA	NA	NA	3.94124	5.44009	11.818	12.2379	11.4078	5.06758	19.4573	4.64565	9.55464	10.0889	9.518	5.18223	10.4634	10.5914	8.0186	6.81947	3.90886	7.61695	4.79894	5.11821	13.4438	8.74355
17601243	NA	NA	NA	6.33587	6.05833	5.04926	7.92597	17.4065	17.4807	21.0723	7.50551	9.155	11.7423	13.5097	9.38782	14.3914	8.41174	4.9291	7.83569	5.863	8.97104	8.35438	3.84093	12.2157	3.86992
17601245	NA	NA	NA	1.68473	2.6353	5.48586	2.08718	2.08052	6.02816	9.8936	4.72384	10.8719	4.08816	1.87309	2.24934	1.85821	5.32288	2.91624	18.1741	3.24087	9.83515	2.71065	2.95726	2.18766	2.07817
17601247	NA	NA	NA	4.33453	2.96734	3.60807	11.1283	3.56989	4.49997	11.3902	5.78393	9.06735	2.98717	4.46735	3.81305	3.20151	2.54226	4.1602	4.01907	3.78259	3.87654	9.00576	3.31483	2.78477	5.0579
17601249	NA	NA	NA	28.6809	9.89738	22.585	14.7829	14.0399	2.10385	5.49818	12.0297	9.2637	14.6825	5.24039	7.83561	2.18078	12.8414	5.4389	14.3417	19.3301	10.9137	3.89264	8.93423	3.56795	15.5193
17601251	NA	NA	NA	3.11229	2.26966	8.06999	2.16676	2.11238	2.23777	3.49911	3.17311	2.5984	4.76472	3.23075	2.53763	1.87172	2.85878	3.07873	1.39031	2.72546	2.56286	8.00704	3.79325	6.70163	2.05303
17601253	NA	NA	NA	11.3041	3.8931	10.6288	10.739	13.1411	5.95918	8.68259	18.4058	6.72335	14.1115	12.1393	8.09771	7.9179	6.08114	5.11611	6.55369	3.30332	5.13916	7.67394	4.75247	4.63794	7.00181
17601255	NA	NA	NA	3.67942	6.28038	12.1138	3.98752	2.91686	2.74176	3.05913	11.0543	6.9135	1.97701	3.05707	2.56485	2.75515	5.7977	2.5108	2.47611	1.7079	14.3119	31.9034	3.01888	6.31977	2.67391
17601257	NA	NA	NA	19.595	14.5845	12.644	38.5912	17.6243	21.6921	32.5077	85.069	23.6617	16.9729	19.5284	20.3817	16.6164	21.7809	8.14028	29.9329	18.7975	26.2481	10.4416	19.6083	30.396	37.5415
17601259	NA	NA	NA	1.68473	2.6353	5.48586	2.08718	2.08052	6.02816	9.8936	4.72384	10.8719	4.08816	1.87309	2.24934	1.85821	5.32288	2.91624	18.1741	3.24087	9.83515	2.71065	2.95726	2.18766	2.07817
17601261	NA	NA	NA	4.33453	2.96734	3.60807	11.1283	3.56989	4.49997	11.3902	5.78393	9.06735	2.98717	4.46735	3.81305	3.20151	2.54226	4.1602	4.01907	3.78259	3.87654	9.00576	3.31483	2.78477	5.0579
17601263	NA	NA	NA	28.6809	9.89738	22.585	14.7829	14.0399	2.10385	5.49818	12.0297	9.2637	14.6825	5.24039	7.83561	2.18078	12.8414	5.4389	14.3417	19.3301	10.9137	3.89264	8.93423	3.56795	15.5193
17601265	NA	NA	NA	3.11229	2.26966	8.06999	2.16676	2.11238	2.23777	3.49911	3.17311	2.5984	4.76472	3.23075	2.53763	1.87172	2.85878	3.07873	1.39031	2.72546	2.56286	8.00704	3.79325	6.70163	2.05303
17601267	NA	NA	NA	11.3041	3.8931	10.6288	10.739	13.1411	5.95918	8.68259	18.4058	6.72335	14.1115	12.1393	8.09771	7.9179	6.08114	5.11611	6.55369	3.30332	5.13916	7.67394	4.75247	4.63794	7.00181
17601269	NA	NA	NA	3.67942	6.28038	12.1138	3.98752	2.91686	2.74176	3.05913	11.0543	6.9135	1.97701	3.05707	2.56485	2.75515	5.7977	2.5108	2.47611	1.7079	14.3119	31.9034	3.01888	6.31977	2.67391
17601271	NA	NA	NA	19.595	14.5845	12.644	38.5912	17.6243	21.6921	32.5077	85.069	23.6617	16.9729	19.5284	20.3817	16.6164	21.7809	8.14028	29.9329	18.7975	26.2481	10.4416	19.6083	30.396	37.5415
17601273	NA	NA	NA	15.1321	13.2513	9.68919	6.00588	15.8031	30.2991	16.3337	13.047	6.21662	17.8421	23.4471	26.8199	35.0254	14.2816	45.7323	31.9621	28.3085	16.1596	16.4919	18.2632	14.023	19.6761
17601275	NA	NA	NA	5.75614	4.52787	14.6645	11.5485	23.7225	4.1388	6.90556	3.15196	8.27406	4.90904	5.6616	6.63935	16.2039	23.9031	7.48161	5.00027	9.37742	9.87595	4.86999	16.5222	10.7005	3.67366
17601277	NA	NA	NA	3.06983	2.75921	3.7215	9.19223	5.55403	3.13274	15.5776	20.9281	7.15395	3.84223	10.507	5.03638	3.25352	6.03759	5.50092	2.44329	6.24689	3.29185	4.23068	4.90919	2.44467	13.8119
17601279	NA	NA	NA	2.50471	2.52718	13.0764	3.60807	8.92114	2.34257	5.27383	5.27185	7.12178	2.995	5.10111	4.372	2.40819	2.34419	1.83151	4.58463	2.7134	2.52883	4.47105	2.83763	2.76664	2.57126
17601281	NA	NA	NA	3.42659	1.77161	8.83474	5.0394	14.7179	3.49312	5.65493	7.09245	3.34885	5.07627	10.6856	6.51597	4.86257	2.59878	2.46564	3.3194	2.67931	5.34955	4.53165	3.15039	5.49838	3.86044
17601283	NA	NA	NA	17.2223	19.7369	22.3605	32.988	35.9778	21.8166	20.0078	32.7068	46.6737	7.48057	10.1237	12.6863	10.3141	14.1286	13.1039	19.0058	16.2191	36.9898	20.3184	7.01071	22.5492	18.4063
17601285	NA	NA	NA	2.65972	3.24267	7.57181	5.54643	4.02633	3.85038	2.24722	2.22232	9.26941	2.56211	2.13329	4.29623	11.4919	12.0035	3.06267	2.09009	6.33164	13.56	4.1056	2.58346	6.32493	9.14279
17601287	NA	NA	NA	11.3615	12.3163	17.1727	21.4627	8.29953	10.1505	22.5971	22.0784	13.5225	13.8965	27.973	17.1197	11.005	22.7931	10.7293	16.8691	16.1212	20.0341	15.274	38.2378	15.1433	13.6328
17601289	NA	NA	NA	8.3604	5.48681	5.83006	16.1722	17.2617	6.34384	10.0021	6.19117	9.91388	6.67842	11.6849	7.63165	9.64916	5.33298	5.5362	13.8577	5.07298	11.675	9.60959	4.89245	10.6022	4.32537
17601291	NA	NA	NA	3.18121	5.21199	1.73296	8.22094	2.90203	4.16712	4.19197	4.40652	6.43892	4.3783	6.49621	3.3877	2.15941	2.24699	2.17776	3.28174	1.83928	18.0689	7.17594	3.41987	3.91813	4.94035
17601293	NA	NA	NA	3.02984	3.81635	1.68196	12.6903	3.86505	2.79374	2.22706	10.7953	8.05011	1.94515	3.44707	3.21338	2.43241	2.45323	2.55099	1.61099	4.19183	14.0096	4.90773	3.76818	5.60311	3.21338
17601295	NA	NA	NA	10.8733	17.0501	16.5746	9.57069	11.5242	17.7921	13.868	9.86565	7.05587	5.56831	5.62549	13.7761	8.56195	7.86137	7.48825	5.54685	4.87285	8.27416	8.70185	6.83389	9.08854	8.28827
17601297	NA	NA	NA	5.31069	3.28951	5.94344	7.21279	3.06705	3.71028	6.13101	3.92498	10.5373	4.19066	4.34739	4.99366	6.15367	8.59208	5.35388	4.88776	5.02633	5.70785	3.89264	4.32518	4.74841	7.41203
17601299	NA	NA	NA	2.99282	4.18038	5.91362	2.71583	5.75432	3.13978	3.16233	2.55277	7.1463	2.77395	2.52149	6.33296	3.67211	1.7416	3.82047	2.57429	2.44488	5.87862	4.66643	3.18359	3.21452	3.3848
17601301	NA	NA	NA	6.24835	15.5381	10.7171	8.40666	4.3094	10.3586	6.33127	12.1184	2.89921	5.75575	7.12974	5.79428	22.149	7.77188	5.66652	4.28789	12.1268	14.0002	10.1177	5.82666	10.5052	12.5457
17601303	NA	NA	NA	65.6666	127.044	92.8518	96.1874	131.054	31.9972	32.0904	84.5745	81.6804	39.1708	38.0132	19.1209	58.9912	46.6717	32.499	58.0295	63.0276	72.5541	32.1247	74.9201	54.5174	16.0993
17601305	NA	NA	NA	130.613	505.355	162.459	149.33	66.752	104.068	79.3326	140.986	225.197	140.318	122.132	73.8582	90.5764	126.88	142.575	84.3647	133.159	50.9215	60.0214	155.114	98.9593	99.3133
17601307	NA	NA	NA	7.78928	17.8617	26.4947	4.93222	7.49699	2.77237	4.81006	7.95326	11.2593	3.90824	3.42044	3.8159	4.41871	9.03596	6.21838	6.3017	8.97431	3.25458	13.3482	9.46409	7.5598	5.95295
17601309	NA	NA	NA	7.02756	17.4402	19.1397	4.00515	8.22173	11.1805	13.9242	4.04951	4.04669	6.35096	10.0078	9.5155	5.13834	8.46175	23.9506	7.17319	7.1526	4.30294	7.60388	13.3524	6.54486	6.736
17601311	NA	NA	NA	2.98492	13.8089	2.31452	7.17533	2.20711	10.4119	4.65733	7.98563	4.52329	4.16929	9.47818	6.23877	5.84689	10.552	7.61502	5.93166	7.53117	17.2447	5.14103	8.47364	2.95504	7.08516
17601313	NA	NA	NA	35.741	14.9884	11.6188	24.1966	277.359	13.5103	6.97928	3.90931	4.70517	22.783	29.3032	10.3583	66.1839	7.5502	27.5449	45.8928	8.7895	8.9263	119.649	31.4429	45.8087	10.1165
17601315	NA	NA	NA	1.7021	2.80741	3.46425	2.00248	2.53662	1.80746	1.8871	5.07945	7.66875	5.44747	2.14892	3.60346	5.22972	3.76594	2.13554	4.71188	5.00072	5.96212	2.3058	9.33974	1.77768	1.72538
17601317	NA	NA	NA	11.6369	24.8315	17.5734	18.8344	34.4744	10.9017	7.83197	32.8163	12.854	9.0361	10.1109	21.6975	12.0849	13.1935	22.986	21.2323	11.8632	6.40758	11.2886	9.68315	13.1497	14.561
17601319	NA	NA	NA	122.669	326.655	342.591	272.475	328.64	411.698	484.863	214.713	272.235	213.481	450.217	372.838	562.736	292.392	348.002	548.516	469.963	115.195	335.693	192.336	335.699	595.076
17601323	NA	NA	NA	11.2326	59.5439	10.0715	22.4847	6.01144	4.70438	9.4142	8.1175	47.2544	8.99727	22.3894	5.0442	25.8311	7.38016	18.8814	19.1374	8.30101	14.642	22.102	17.2263	18.2264	7.5779
17601325	NA	NA	NA	35.5953	21.7922	37.1186	25.1689	19.9693	36.7861	19.3975	7.60247	56.7678	13.3442	24.4591	27.943	29.8612	14.7301	17.2473	28.6071	57.9709	81.4794	10.2246	16.7668	16.1152	40.9609
17601327	NA	NA	NA	15.488	86.9435	30.2292	24.8924	44.3955	46.3945	60.5883	27.2576	15.9252	47.7832	62.1043	25.6634	69.6441	48.398	45.5643	96.2036	34.6591	28.0003	5.30063	21.1102	13.9663	105.457
17601329	NA	NA	NA	14.5845	149.206	37.3539	6.05871	6.59562	88.0918	44.7615	13.5269	10.487	32.4999	29.5239	37.9308	46.5746	19.589	79.2885	160.434	68.8347	11.7914	3.53615	42.8974	7.71325	38.6779
17601331	NA	NA	NA	14.9798	31.6273	44.3159	24.1076	16.7679	30.0955	43.1852	7.06411	16.9544	11.0281	15.443	11.3587	42.5975	36.2141	34.289	68.7343	20.7323	12.0796	25.6758	28.8369	10.8906	21.4565
17601333	NA	NA	NA	49.5884	42.3043	12.5394	16.4857	37.9051	54.0518	6.69804	18.9059	22.4964	34.5754	24.3428	60.7674	30.3893	11.507	48.4047	73.4071	17.8081	11.4902	5.76675	32.1827	5.07539	65.306
17601335	NA	NA	NA	42.9722	123.479	61.5187	39.3142	189.564	82.8501	66.5247	165.468	17.5168	54.2073	36.0315	36.496	105.479	28.1127	56.1998	111.206	87.5701	171.248	59.5748	53.2201	70.7814	43.438
17601337	NA	NA	NA	28.6915	43.1153	32.5888	58.1285	68.4212	55.6475	138.083	35.7718	81.9931	16.9729	53.5525	55.2999	37.442	39.2392	37.1348	49.7292	53.0589	7.87077	15.7661	37.2538	58.0407	78.4354
17601339	NA	NA	NA	9.86477	19.1635	7.81125	5.00957	14.3503	6.06055	14.4656	3.09604	6.47984	17.8795	10.5244	11.2296	5.19629	4.99554	5.1967	9.43218	6.99171	7.06612	15.7374	10.5229	10.2671	12.9613
17601343	NA	NA	NA	29.9963	27.4647	68.5108	16.7048	9.30395	49.8735	21.1387	11.3096	13.9256	37.5888	17.1696	11.6972	44.1206	39.4373	29.3565	60.3036	23.3976	3.46955	14.1444	13.4868	22.1044	37.4683
17601345	NA	NA	NA	6.08562	28.923	19.2844	19.3582	32.6286	18.046	10.983	21.2155	36.3965	15.5983	5.35906	16.0598	15.6734	10.6344	7.23698	8.45584	7.12543	24.8199	18.2177	5.90704	8.47808	7.76766
17601347	NA	NA	NA	35.4611	15.2065	21.7351	11.3094	5.32473	39.8195	20.1754	5.40702	12.4057	6.72805	9.66493	5.77763	24.2333	11.6575	3.66335	12.5568	22.9521	46.1533	8.68815	11.5493	12.9889	9.2887
17601349	NA	NA	NA	19.6744	70.7587	11.2247	55.488	46.2116	61.0235	54.2762	18.7434	43.0892	17.0246	21.1313	25.8497	24.6678	39.4692	33.2222	27.9348	31.1978	42.9848	26.6682	40.1905	47.1497	31.254
17601351	NA	NA	NA	11.8658	7.51019	8.31978	4.56503	9.335	21.0788	8.29996	13.6648	3.70703	14.2062	7.46622	5.06477	7.04779	8.97653	6.85669	4.81293	7.52826	3.76045	10.9713	7.6233	7.14753	12.1887
17601353	NA	NA	NA	14.2922	55.0396	17.7033	29.5018	18.0398	39.4454	18.6154	9.81096	5.3946	30.2676	34.5621	17.423	18.8992	19.1832	36.3466	22.042	29.1134	3.81288	13.8775	26.1461	5.61185	51.684
17601355	NA	NA	NA	12.3639	110.24	36.53	59.4993	3.4968	99.6251	75.2224	57.3839	9.74666	90.335	96.3629	48.9657	87.2727	44.237	73.613	51.4485	31.8358	172.06	60.7588	42.4705	124.354	70.0581
17601357	NA	NA	NA	11.7718	78.7009	37.5948	51.6988	13.1786	44.6956	49.9369	98.4966	11.8902	48.5288	31.4697	17.9905	64.3287	33.5531	42.1382	51.1592	88.9956	21.6007	18.221	62.4818	48.8153	42.6256
17601359	NA	NA	NA	9.92828	10.315	11.4625	14.2657	10.4009	11.8413	6.53533	4.66621	8.67494	25.3566	10.6135	4.39368	20.1834	10.305	11.7047	40.9907	21.8203	5.58912	6.81938	12.518	4.52845	9.41424
17601361	NA	NA	NA	8.73362	13.7335	8.61669	25.0187	16.1265	9.013	7.89619	2.6862	18.9364	6.04954	28.5208	6.02578	6.91255	15.1652	17.5743	35.9166	17.1666	7.09928	15.715	17.0003	8.49619	40.9493
17601363	NA	NA	NA	255.783	437.706	274.524	111.958	130.362	228.264	143.752	175.73	39.8876	319.525	286.852	162.397	66.3052	170.753	154.343	130.297	170.439	79.8429	133.61	143.708	238.346	205.225
17601365	NA	NA	NA	43.3065	21.0579	19.1565	25.4173	27.0901	68.6611	6.95201	14.9596	14.6754	14.6754	28.0856	15.2288	10.4778	32.4329	18.4298	37.7688	17.842	20.5696	23.9091	15.2738	21.1358	18.9974
17601367	NA	NA	NA	7.52769	18.5121	4.68662	6.55602	4.71262	4.43923	6.14796	5.56465	3.84993	4.08263	5.4598	8.67939	5.20593	6.67519	8.27951	6.84763	13.7659	9.55701	5.30047	2.95753	3.41173	6.88509
17601369	NA	NA	NA	3.76908	7.0363	1.68196	2.08768	2.28113	3.694	4.2489	3.53722	10.3912	4.17235	6.78322	1.97258	3.94103	2.94003	2.49598	3.74741	1.97271	2.34264	12.8848	5.27807	3.02042	2.24554
17601371	NA	NA	NA	3.96734	5.41888	10.7035	2.47878	22.5016	3.50641	3.43823	2.50237	5.46395	7.70346	4.1263	3.08398	2.80042	2.66502	2.69696	3.45585	3.30919	2.35399	3.78013	3.66082	2.65702	2.40336
17601373	NA	NA	NA	6.59151	21.2853	21.2625	29.3788	6.79706	21.8661	7.12851	16.1476	11.4616	41.0144	42.5853	12.9733	29.0951	29.0465	15.1638	69.0457	21.4443	12.6436	6.34593	30.8707	11.4139	19.2145
17601375	NA	NA	NA	145.888	253.438	82.8467	36.4711	94.7704	134.521	59.5394	99.8261	95.5965	178.974	253.009	278.661	464.969	303.95	327.979	273.359	333.064	388.11	358.734	273.297	389.866	195.869
17601377	NA	NA	NA	74.9629	89.7715	97.4038	88.1842	146.817	79.1225	80.8135	57.097	113.709	53.9087	81.4589	66.0104	117.687	72.1056	100.316	153.621	91.7656	126.853	135.504	97.4019	351.368	136.333
17601379	NA	NA	NA	35.043	31.3549	22.1752	12.9807	14.4072	34.091	42.8244	9.92205	14.6169	23.5003	21.1781	21.2437	20.2267	27.5897	30.6251	16.7116	10.6742	7.1361	18.5014	11.5933	37.3494	21.4691
17601381	NA	NA	NA	37.3213	14.3776	13.9885	8.33154	11.1744	3.22017	2.83127	4.95194	13.4887	17.628	17.451	3.51733	17.4808	11.75	18.7787	12.9812	15.202	6.10375	3.32121	11.1362	9.23704	14.9453
17601383	NA	NA	NA	2.49078	2.09335	1.83151	2.10302	16.6164	4.13605	5.93738	1.82108	2.07419	3.20711	1.83151	2.00585	2.40819	3.56602	1.83151	2.06133	1.82108	3.05766	2.22706	2.07419	1.82108	2.38535
17601385	NA	NA	NA	39.8323	16.5824	10.1428	42.0338	38.8689	6.12903	26.0905	28.9393	201.8	19.2961	9.05904	31.6315	12.0792	52.8507	14.5982	39.5606	19.1652	31.0238	25.3638	16.4089	37.4051	35.235
17601387	NA	NA	NA	2.98229	8.47985	3.6207	2.6347	7.0587	5.49341	2.95088	5.22553	5.86038	2.92485	2.93777	3.48805	15.3322	15.2738	9.57829	20.0351	3.14404	6.36314	3.39066	3.379	15.854	3.95752
17601389	NA	NA	NA	2.2491	16.1182	3.84793	9.42022	9.57843	9.57843	1.83151	3.38317	1.83151	3.76818	2.09335	16.2533	1.80562	2.59485	2.10302	10.0101	3.76818	6.05871	3.16822	1.50093	5.64681	2.38535
17601391	NA	NA	NA	26.8008	6.57899	20.1519	32.4853	26.1743	4.60765	10.0253	24.477	45.6245	5.30427	4.51458	8.06362	3.97676	12.0307	24.5048	11.1991	11.8604	12.1353	3.89264	8.18538	16.2372	12.1769
17601393	NA	NA	NA	4.74125	5.16444	5.71465	7.24865	5.35949	6.91832	8.49781	1.90411	4.98458	2.05892	2.72721	3.51288	5.23278	7.74912	1.87686	5.63549	7.91497	2.25577	12.9116	3.9177	8.22245	4.55301
17601395	NA	NA	NA	7.21984	11.0097	6.35647	13.2228	4.80349	5.67861	2.79398	4.99815	8.1879	10.6826	10.0056	6.50953	8.39478	5.41019	3.97931	5.90088	9.69396	22.3866	3.33246	3.65227	2.91586	7.55762
17601397	NA	NA	NA	2.20307	1.91707	2.9212	3.63777	2.9759	2.60495	12.1075	3.16236	3.47645	3.04318	2.34664	2.86909	9.65569	1.98358	1.92311	2.38405	4.7006	2.71816	2.95259	3.44714	18.5102	1.94811
17601399	NA	NA	NA	36.0596	16.9339	5.04119	12.8038	1.80562	7.89821	6.63615	3.64492	6.70047	4.86701	4.73514	4.58007	2.94571	4.29546	2.54514	4.15043	8.75534	3.6815	3.24063	5.77	4.0875	6.22734
17601401	NA	NA	NA	2.67994	3.37563	2.4562	13.7386	2.86909	2.20071	2.22706	2.16992	14.5505	3.23963	1.93766	1.70343	2.07419	2.03507	3.94032	4.49259	6.43584	13.1885	2.36917	3.07996	2.81887	12.2377
17601403	NA	NA	NA	5.69025	5.70968	2.11608	2.71583	4.28547	9.41752	12.8689	11.512	2.40383	4.6955	10.0697	10.6808	13.3794	7.1802	8.56387	13.5993	9.09555	3.05964	12.7953	4.95399	6.82163	8.08567
17601405	NA	NA	NA	36.1893	30.5397	28.9583	14.4108	11.6585	5.84737	7.84685	8.91579	6.8142	12.0227	4.10405	26.9297	15.8315	13.2082	7.47459	10.4096	7.51983	10.4676	7.72573	3.71479	4.19937	16.3101
17601407	NA	NA	NA	1.78388	2.43883	2.6408	2.21857	10.665	2.59945	2.72796	2.05057	9.70958	2.85825	11.3689	3.19229	2.43284	2.36172	2.98627	3.17961	1.83019	3.93913	5.53204	3.57514	2.43642	7.22991
17601409	NA	NA	NA	4.23503	6.30778	7.33852	5.1129	5.47736	4.85473	4.30828	2.88689	11.2343	5.1389	5.03521	6.44099	5.50778	5.35195	4.53788	6.34812	8.82998	5.2169	6.51261	2.29215	3.59355	9.28125
17601411	NA	NA	NA	27.66	21.403	38.0538	14.2538	55.7027	16.5198	15.9676	28.3474	30.8781	32.0576	39.6011	12.0062	34.298	34.1001	36.3918	33.5012	24.5338	31.1806	44.3103	25.1443	35.7319	28.3508
17601413	NA	NA	NA	27.3346	35.7612	40.1911	22.3517	13.8456	29.1883	24.8421	15.221	72.0994	37.9017	34.0574	49.0487	22.149	46.2271	21.3294	25.9413	25.7654	24.0191	50.902	15.9998	70.3602	43.1056
17601415	NA	NA	NA	8.94499	15.3387	22.9605	22.9261	14.771	10.674	19.3909	8.34581	29.2167	10.6987	16.0445	15.1781	18.1045	12.4783	20.6408	21.0475	18.1068	13.1297	27.3276	16.7776	28.0623	17.1873
17601417	NA	NA	NA	16.6062	22.467	9.26575	2.9384	6.44739	7.15299	16.3276	4.34112	13.404	4.15663	10.0679	28.854	18.03	46.148	25.6873	12.3314	21.2355	14.7965	9.48158	28.733	11.2435	9.39745
17601419	NA	NA	NA	14.6098	30.759	6.7472	14.735	5.29028	14.3046	7.25634	2.26924	19.9037	8.13507	7.81849	6.64453	3.4382	24.5074	16.6992	8.50205	22.7417	13.1162	11.7112	18.3165	3.29987	7.41416
17601421	NA	NA	NA	2.45971	5.19451	2.59485	2.47107	2.86909	15.5367	1.52432	2.33627	8.20489	4.6825	6.30487	3.58034	21.2851	4.15929	6.21838	2.12943	7.25477	6.05465	3.07924	6.70221	5.64681	2.13978
17601423	NA	NA	NA	52.6076	65.1002	166.11	39.2729	95.06	77.358	47.1573	9.15093	18.6837	34.0298	47.0666	27.754	53.4378	43.0336	65.6984	49.6932	45.0998	56.7026	19.0806	48.1008	41.3827	39.8061
17601425	NA	NA	NA	60.7504	27.5794	63.2911	7.2691	5.49236	22.2175	8.83307	23.185	3.38163	13.9212	3.36153	6.70451	21.1845	12.3952	32.2271	18.1386	2.83102	18.2115	9.44495	29.1204	2.38469	10.6487
17601427	NA	NA	NA	82.7575	89.2553	83.1974	293.656	70.8199	60.5434	72.3929	21.2192	68.2845	38.3917	55.8826	46.738	59.082	84.3921	80.4651	94.4504	51.345	26.6475	117.139	104.39	80.8358	40.9928
17601429	NA	NA	NA	6.71751	4.46346	5.60408	9.71241	4.9152	8.77424	4.37602	3.62205	13.0789	2.53296	3.47985	6.65139	9.64916	3.19845	4.39357	3.00676	4.11332	9.50326	4.65085	8.06606	5.96018	4.02056
17601431	NA	NA	NA	2.8424	3.64309	5.98186	8.58835	6.59562	4.13605	8.47314	3.56339	3.56664	1.59783	4.75041	3.58034	2.38858	4.21702	3.57314	6.87754	1.96678	3.01781	6.01563	1.85518	2.28689	5.93389
17601433	NA	NA	NA	2.23038	4.68234	2.31254	8.19157	35.6914	4.0907	2.2553	3.14098	14.1241	2.6033	8.1744	2.54245	3.97824	2.46798	2.11551	2.19524	2.5005	3.76581	2.39502	2.59681	3.9999	2.63424
17601435	NA	NA	NA	4.18536	6.65527	6.23729	4.57337	18.4845	9.86713	17.1345	3.53709	31.1744	4.00775	3.3371	2.57862	6.16633	4.67029	3.33756	9.19624	10.4912	26.4993	19.1511	2.44492	5.71033	4.02387
17601437	NA	NA	NA	7.0543	8.26122	6.08117	5.61893	5.38527	8.30043	4.49333	7.70345	2.87338	12.067	7.04126	20.2691	20.5971	6.88066	12.4462	6.64194	7.75319	13.5816	2.34151	12.0191	3.16059	5.87204
17601439	NA	NA	NA	6.19493	2.97472	6.42518	4.63664	4.88108	2.43319	8.32816	6.21594	4.56642	2.33239	3.51442	3.96411	3.33743	3.62258	2.3162	13.0348	5.95599	22.3915	32.4211	3.36903	10.9592	4.73918
17601441	NA	NA	NA	9.92963	27.0737	12.6399	4.51785	14.6953	29.1839	11.7912	11.1979	8.41461	13.4302	14.3776	13.3463	16.3334	12.9152	13.3246	8.72509	6.56629	5.28101	10.2633	10.5039	10.1005	11.6119
17601443	NA	NA	NA	10.2195	2.5996	10.3973	11.3784	3.8592	7.32239	23.5471	3.9778	3.56715	7.22989	4.16088	10.2592	14.2344	3.53207	10.0799	5.16406	9.57359	10.9147	5.60126	54.7374	45.2358	2.8944
17601445	NA	NA	NA	4.58289	7.58132	12.2344	12.1843	12.0089	10.8161	9.44116	15.0553	12.5497	2.38002	17.3239	16.6204	2.94444	12.4157	7.29269	12.6155	25.1539	27.0379	3.49759	2.07749	5.48138	6.16214
17601447	NA	NA	NA	12.2151	6.52561	3.66869	19.3411	11.1744	5.16824	7.21483	5.54505	10.6124	19.8143	6.27062	15.5904	5.85046	4.21484	2.76738	13.1008	5.61022	18.0568	8.40921	8.23095	14.0177	3.64093
17601449	NA	NA	NA	4.91445	2.48034	13.8438	4.04701	4.52311	1.94077	2.99463	3.96582	3.33509	2.73596	13.61	6.06573	3.00894	8.45792	2.20872	6.4534	3.82665	2.68276	7.75657	2.21906	15.1577	2.33422
17601451	NA	NA	NA	3.61697	7.14916	4.3535	14.63	47.2255	4.24007	1.89247	2.81982	5.05153	6.93455	3.27555	4.35435	8.02133	3.69811	8.61624	10.8057	5.76094	5.1266	9.21277	6.93253	3.25215	5.5195
17601453	NA	NA	NA	41.6111	25.0577	10.0533	72.6699	53.397	28.2226	12.3892	55.9216	17.2591	16.5516	24.4259	14.9722	24.8359	5.72053	33.3863	44.4343	22.2338	50.8011	20.886	26.1983	14.985	32.3805
17601455	NA	NA	NA	13.2184	4.72104	7.82312	9.41325	11.4893	7.90093	7.41174	3.04394	5.8301	10.5524	12.5938	4.91027	7.53406	19.5426	4.28591	4.34651	10.0176	3.94365	5.91987	9.10647	9.85545	13.3209
17601457	NA	NA	NA	38.8057	26.776	132.415	46.9	131.192	39.6286	28.8273	23.6589	39.1878	36.467	39.9025	66.0357	28.3035	60.8637	45.5576	59.3565	63.9273	48.8762	27.1332	19.2263	43.9486	73.1292
17601459	NA	NA	NA	10.0252	6.56611	17.4974	14.6893	12.6407	7.59384	6.85818	8.52009	20.9045	7.78741	20.765	11.3792	6.00737	3.19865	6.79674	12.6712	15.4768	10.569	18.4703	10.3568	4.52286	7.9749
17601461	NA	NA	NA	18.0498	42.952	14.9242	57.1966	11.6157	45.1415	10.2449	38.9109	68.9526	28.3384	32.8295	27.9202	29.3891	38.9738	26.0456	31.3279	64.1729	20.6118	36.2552	43.7199	31.0873	22.5334
17601463	NA	NA	NA	6.81778	26.045	6.8264	32.3509	12.9357	28.9561	14.9585	31.4783	12.3809	8.14088	13.4115	12.9357	9.35174	10.6981	6.21838	9.29378	21.1942	37.8889	6.69392	15.2544	27.0654	38.6779
17601465	NA	NA	NA	7.76029	12.6766	18.139	8.37067	9.2407	8.75231	5.32849	17.9686	34.0495	16.4423	7.13028	10.8852	4.61593	10.2912	7.6711	2.94228	5.22233	4.80221	6.73606	9.56681	7.13838	15.2758
17601467	NA	NA	NA	9.55917	8.05207	7.46368	11.7212	7.50897	6.42254	14.6482	17.5899	21.8776	8.22039	6.46581	9.21742	4.954	7.78508	8.78335	11.1089	5.06317	10.9137	5.30215	3.04041	16.7138	10.8754
17601469	NA	NA	NA	2.73128	3.14214	16.1973	4.32371	31.1121	4.23869	6.94073	9.83823	10.6074	6.37231	3.77901	3.1774	5.52758	3.79098	4.80444	4.21765	3.90479	3.31541	2.26526	3.11894	6.81272	5.14138
17601471	NA	NA	NA	28.8627	26.8327	11.0841	7.2468	36.8671	6.19088	25.866	17.9682	5.12291	17.8839	20.4469	11.6213	13.6499	11.1689	23.028	20.8309	35.2568	26.0458	5.8634	6.26981	75.1084	28.2424
17601473	NA	NA	NA	14.4287	34.9829	11.8493	7.24126	17.1184	19.8309	11.708	25.3433	16.7893	11.2519	18.3576	18.876	4.76914	23.2371	15.2297	18.1751	35.4761	28.127	18.0029	13.5416	45.564	19.803
17601475	NA	NA	NA	22.2593	14.1708	6.70354	9.10124	29.7118	22.1409	23.3365	20.5158	7.91196	25.3826	14.7152	30.5483	24.3584	12.4423	13.8938	17.6721	24.3973	23.2716	19.735	10.3633	28.6246	29.702
17601477	NA	NA	NA	4.64807	3.76658	7.85096	39.7018	4.5028	6.09483	9.64376	12.3016	5.3007	9.30375	3.9259	3.26681	3.11886	10.6656	5.54995	16.9698	2.82353	2.63516	6.93549	5.72132	3.79188	2.58305
17601479	NA	NA	NA	5.69651	7.54689	6.65099	3.61734	10.8595	6.0982	7.5501	11.5524	3.08356	6.59241	5.87124	5.49248	7.44876	4.7914	6.59241	11.2044	4.98653	6.05871	7.63796	7.1026	13.6178	8.17427
17601481	NA	NA	NA	41.7499	30.9705	18.4739	29.7365	37.0771	16.1614	27.2146	51.4217	108.485	27.9929	21.0645	21.0397	34.2604	25.517	44.0208	37.3818	33.7948	32.827	42.2059	30.0222	68.7089	33.6021
17601483	NA	NA	NA	9.74648	7.9637	3.74372	3.66686	12.5879	7.27038	8.35235	2.93193	5.99845	21.9109	4.23672	6.12119	20.3424	3.52348	7.30287	20.4901	5.635	3.70698	9.78737	10.8843	3.44379	2.93193
17601485	NA	NA	NA	117.841	72.3264	110.678	135.797	64.0297	116.441	76.98	38.0525	43.6765	75.3542	68.5702	104.517	143.297	97.7519	82.1586	174.327	62.9076	48.163	70.4815	74.4338	28.892	76.6156
17601487	NA	NA	NA	23.0994	26.532	24.8719	11.0241	10.7003	21.5979	13.3708	37.0847	7.41482	6.42512	22.56	34.5441	33.5556	9.51268	24.7154	87.2863	15.3573	62.3024	16.5001	69.1928	15.8274	27.1276
17601489	NA	NA	NA	27.0692	7.99851	40.8274	25.5244	4.43447	22.8654	20.9093	3.64488	8.11143	12.1203	7.9514	16.8434	11.4052	21.7493	14.651	8.94297	24.535	16.1452	18.533	9.05918	3.02616	18.7054
17601491	NA	NA	NA	6.82667	25.0873	4.18211	7.121	10.39	21.8333	8.31399	4.71619	11.2666	8.43817	16.0355	13.4832	8.94681	13.7481	5.69844	10.3167	15.7613	3.4261	9.18044	40.4008	3.71164	8.98399
17601493	NA	NA	NA	3.65624	10.022	1.93172	6.87646	39.0958	14.7798	7.18583	3.3952	3.60757	6.74502	7.97326	21.5856	3.60608	11.705	13.4641	5.91807	11.2583	7.74765	2.68222	9.26266	4.08533	11.4572
17601495	NA	NA	NA	16.0763	2.57572	8.53545	2.71583	1.80562	13.5653	18.4867	2.71046	1.7517	7.23345	11.581	28.0785	11.9291	27.4327	3.86122	2.1076	7.66072	5.99827	12.3665	11.624	3.58034	2.08139
17601497	NA	NA	NA	3.3611	5.79154	11.9184	18.1434	11.6006	16.8321	9.30142	31.4933	6.71969	3.73754	8.58889	6.85326	7.67688	16.6343	4.79577	6.89947	6.14128	8.23554	6.18278	6.64147	7.89145	6.28347
17601499	NA	NA	NA	2.31048	5.96025	8.74572	2.2453	2.76924	9.20037	22.391	3.45909	3.57619	11.4264	11.8152	3.35963	27.7613	3.72111	4.52408	4.18559	12.7205	6.47931	4.55439	4.31047	9.91755	2.99807
17601501	NA	NA	NA	2.2616	6.27887	3.75056	5.21194	4.33677	8.20843	1.71204	4.34526	7.20834	2.4928	2.45115	11.621	14.7286	3.51349	2.17792	3.16514	1.88642	1.73371	2.01067	11.9695	8.18188	1.94811
17601503	NA	NA	NA	2.76554	3.92393	3.60807	15.4458	19.2586	3.079	5.64215	2.84078	13.0598	4.05799	2.44513	3.96411	2.55069	3.28273	2.3162	2.23538	7.31022	6.08057	5.36981	19.0504	3.30149	2.24664
17601505	NA	NA	NA	5.3582	3.61249	5.21175	6.14544	9.48127	10.2145	13.7146	5.24025	9.21409	7.98181	2.26241	4.93709	2.8464	4.35832	6.72715	2.82763	9.85392	7.71006	10.8004	3.23173	11.013	3.48314
17601507	NA	NA	NA	9.08449	10.3635	7.17519	5.81048	8.21026	18.7153	12.4462	14.5021	13.7686	6.4237	6.74132	8.16288	17.2643	9.54768	4.86777	4.331	12.9596	5.45932	12.1512	20.5168	21.1179	14.5001
17601509	NA	NA	NA	23.0958	9.43862	15.8045	16.6697	3.45097	93.345	49.8731	4.54805	3.54206	11.8127	10.69	50.8469	39.3047	17.7194	33.0688	20.6668	36.2399	13.0882	5.41732	24.76	8.84481	77.0121
17601511	NA	NA	NA	17.8761	30.3191	43.1773	67.7816	91.1968	15.129	79.6742	13.1223	31.6501	23.408	32.3761	37.2573	55.8523	71.4256	28.9533	62.4655	28.8042	69.7845	30.1226	65.6075	30.7261	20.8656
17601513	NA	NA	NA	7.22367	14.645	4.75121	10.3461	35.5389	15.6655	27.4878	33.6272	8.88027	10.7317	22.4907	31.1954	25.9811	34.2975	14.6861	53.6066	29.5164	38.0771	31.1209	25.6773	44.39	23.4314
17601515	NA	NA	NA	41.1649	88.3404	109.276	63.4904	14.5295	151.787	75.4747	21.9793	82.352	75.7919	42.1765	80.2354	108.063	99.0704	76.6859	165.54	57.1001	58.0882	112.381	60.3276	154.46	155.629
17601517	NA	NA	NA	2.96224	22.5366	1.7572	19.2447	11.0282	54.2073	9.09247	6.81076	23.7892	11.2044	19.0187	2.38535	19.852	14.0541	30.4395	69.0727	33.2395	3.05766	11.3767	14.0171	4.18728	9.69464
17601519	NA	NA	NA	7.04819	10.3961	9.74382	19.3875	10.7736	6.13473	18.3389	34.3782	6.29111	6.21838	8.47796	13.4444	4.83603	5.63609	6.58832	25.9086	9.6355	6.08306	13.7503	19.6089	35.2835	5.14066
17601521	NA	NA	NA	3.0074	4.35487	2.63864	2.9894	5.18068	6.62263	2.80514	1.69438	1.67537	3.89332	1.75998	6.02578	1.67447	2.0362	4.13753	1.96224	13.2684	1.71342	2.9498	4.0057	2.17118	5.15747
17601523	NA	NA	NA	16.3564	21.0668	13.7424	108.873	236.963	46.7836	35.0695	10.5522	38.2245	22.6086	36.9454	20.5196	9.05083	30.136	51.1538	29.7216	37.2232	86.2802	47.3688	55.626	48.5731	27.5168
17601525	NA	NA	NA	7.7283	14.8292	10.3544	32.445	4.00248	18.4897	7.97605	4.64886	10.6978	5.33135	3.86228	7.10544	10.3265	11.4685	6.00933	15.5782	8.68177	19.1616	3.74661	8.79151	7.54358	5.26142
17601527	NA	NA	NA	3.22722	10.6636	4.00151	9.50342	7.74719	17.8329	16.278	7.61959	20.031	8.77054	6.76456	7.78011	20.9402	13.1937	8.54244	9.55456	6.69731	11.992	8.17171	16.9204	20.0122	2.22959
17601529	NA	NA	NA	3.20696	10.9019	6.56971	19.3903	8.04415	18.3974	20.5369	15.2326	12.6188	15.039	13.4215	8.23489	14.21	5.72073	7.38911	9.69171	16.6547	7.14423	19.1425	17.5135	29.1971	8.32915
17601531	NA	NA	NA	8.02973	21.1805	6.27515	34.7883	5.34109	25.0463	25.5799	8.92053	22.1434	8.88199	5.42419	17.5406	9.20042	26.0039	19.5294	43.8629	11.875	9.09775	5.56012	59.6105	10.2608	18.5219
17601533	NA	NA	NA	45.5572	8.67712	11.4068	18.2685	9.82133	10.6565	6.06327	21.7282	6.93369	3.88996	9.71047	7.99293	13.7927	10.5754	14.2522	11.634	13.0605	55.0521	18.5048	28.8886	15.9583	8.55165
17601535	NA	NA	NA	33.8195	33.817	36.7357	62.5303	22.8852	38.7622	13.9619	30.0206	72.5926	18.9379	11.8538	40.963	25.5466	19.2478	27.0151	27.7836	13.2699	44.002	40.5114	22.8374	112.359	36.9316
17601537	NA	NA	NA	4.27522	2.10363	3.42364	7.93704	18.8529	57.9128	12.7606	4.09877	1.8481	5.2913	4.73097	28.6454	47.7182	1.96188	15.6192	16.8937	4.85636	3.25791	2.04164	6.01453	35.2517	22.1182
17601539	NA	NA	NA	20.7237	11.007	10.3615	8.21826	15.8488	28.5141	19.0669	4.14891	11.5184	10.6503	7.83944	7.19198	23.9032	12.6277	10.5286	10.1318	10.4907	24.7346	14.5784	36.0081	8.4938	16.4317
17601541	NA	NA	NA	78.9338	66.752	104.963	654.934	579.979	136.603	236.661	249.779	163.404	72.7516	34.3851	80.4338	195.888	99.8712	103.799	158.917	118.752	237.733	297.115	161.486	524.295	107.591
17601543	NA	NA	NA	5.08612	2.45261	9.0983	5.90425	4.9716	15.2947	26.9098	6.45327	16.1795	5.01864	13.6459	9.1765	26.1934	7.49819	24.3328	18.6241	4.83954	17.2289	5.23524	15.2832	7.20061	18.0592
17601545	NA	NA	NA	11.3864	12.6928	4.59344	11.1264	11.1744	18.1121	25.397	5.32618	3.47799	6.03475	6.22769	13.518	16.7731	14.7514	12.3	7.3371	15.6479	9.44591	4.14609	8.1792	6.69965	15.8935
17601547	NA	NA	NA	15.2288	18.0226	9.16372	27.3256	87.6624	37.7082	14.3493	53.2337	58.7684	9.57735	15.2288	30.7839	18.4356	16.4349	24.3218	33.9168	36.0905	29.3421	72.752	25.925	49.8612	26.8147
17601549	NA	NA	NA	2.05496	2.09416	10.5399	7.60075	7.5777	85.6288	37.7114	5.39541	5.18441	7.07521	13.4463	11.9676	13.1131	86.6015	7.20074	13.1858	16.2831	2.17927	2.8484	12.6054	6.96248	5.05459
17601551	NA	NA	NA	2.90411	9.63857	3.45716	23.9219	6.54811	2.71847	12.1754	2.58111	6.19716	6.05587	11.0282	5.76834	3.42783	6.3228	6.0092	3.0153	2.89355	1.71342	5.96391	4.47594	19.1609	6.64418
17601553	NA	NA	NA	9.5064	2.90388	3.57517	6.61011	6.15482	5.94692	14.8859	4.26128	6.52392	9.64008	4.06285	5.96582	5.90529	13.5612	4.4552	11.3219	11.4486	9.75144	13.7589	7.23883	5.33783	7.38838
17601555	NA	NA	NA	3.57723	5.31833	2.64063	3.49211	2.85505	4.40918	5.24569	2.40528	2.90378	5.80519	3.45442	4.20521	3.11645	3.09218	3.23875	2.5449	4.15311	2.83755	6.81389	3.79128	2.44806	2.98727
17601557	NA	NA	NA	3.13392	4.39151	3.40267	4.15962	2.68404	26.5888	4.29155	6.94302	2.6584	5.83697	3.19573	4.02455	4.4332	5.41203	7.4488	3.42775	8.11282	4.83617	16.1626	17.6663	113.871	2.75721
17601561	NA	NA	NA	9.82493	5.37646	5.95354	5.23623	7.37325	22.3345	4.9815	4.63438	3.93365	10.9036	4.24702	8.77338	12.0313	24.3526	3.48382	39.297	8.49497	5.01011	11.1636	6.88553	5.78785	13.0481
17601563	NA	NA	NA	12.1979	11.7704	7.96572	13.4156	9.3919	18.9796	16.3515	6.25281	20.6248	15.5597	20.8273	16.5579	19.9853	17.9407	9.75536	26.3523	12.3972	8.59388	21.3905	22.4103	36.4134	12.7287
17601565	NA	NA	NA	8.88088	4.78346	13.9621	8.53966	6.4365	23.4881	23.5485	9.72754	27.6246	25.1483	11.5091	6.64413	22.8019	8.42833	7.63214	14.69	15.9647	8.4817	10.1883	22.1648	26.7498	10.2071
17601567	NA	NA	NA	7.06353	6.55856	11.9687	4.72166	7.16489	6.07025	8.83265	4.64763	9.45738	20.3076	8.68445	13.7065	14.3894	11.2925	7.3055	27.0576	15.2148	27.8713	5.69146	8.39308	10.5184	18.8403
17601569	NA	NA	NA	14.6816	13.6339	22.6692	2.01491	9.47926	8.50951	10.6002	7.88538	19.4438	16.6833	8.23121	14.5485	14.7433	13.4646	17.699	8.93253	9.31596	23.7241	8.4116	3.23173	10.3594	24.0931
17601571	NA	NA	NA	7.22077	18.3014	6.28084	4.72324	9.55596	32.5654	4.58209	11.7036	8.20777	13.9413	15.655	8.77057	10.4503	7.0042	6.08391	4.29077	17.0998	6.06359	3.15206	13.3068	8.21157	11.0211
17601573	NA	NA	NA	4.99482	18.1691	11.9043	18.3337	17.0346	20.0242	4.37948	7.45269	4.22382	5.85369	8.39237	4.99842	4.4379	5.16252	21.3455	11.1991	5.56688	6.11726	8.32239	4.09875	5.40905	4.85718
17601575	NA	NA	NA	3.68086	5.9519	5.02218	10.0792	7.70389	7.15299	37.3723	26.4686	10.2014	6.22326	7.20253	5.42427	17.3964	5.15756	8.49927	7.29462	11.4732	10.8768	24.4585	10.5401	18.4282	9.7544
17601579	NA	NA	NA	8.8683	13.6911	23.2069	74.2564	53.0697	76.0701	35.926	15.6222	25.0717	32.6928	48.3278	40.261	122.297	27.1355	38.4302	35.1895	39.0415	2.6206	31.8404	42.3605	62.8239	39.7233
17601581	NA	NA	NA	20.9464	27.9957	24.6608	12.7908	8.95556	23.9031	9.99056	10.8808	27.8538	52.8873	37.3597	28.9553	24.0249	37.5854	20.5138	56.8885	52.5787	3.58034	19.3416	70.1156	3.55826	19.0827
17601583	NA	NA	NA	21.6545	25.3852	2.93777	4.67315	23.3886	9.30575	102.527	60.4377	10.6616	10.185	27.3173	4.89787	21.8648	5.51199	15.3782	11.3302	17.0321	1.61996	13.4839	6.76781	12.8659	3.76818
17601585	NA	NA	NA	3.46035	7.21721	9.47176	3.20988	3.33384	5.23442	3.76106	72.3335	4.38072	7.485	5.66518	3.54134	15.6143	3.85635	2.8257	2.69057	6.01843	2.37777	3.85116	2.50884	7.06512	7.46496
17601587	NA	NA	NA	27.3869	2.97114	19.1565	11.7761	37.9051	7.99786	4.65335	16.2266	19.1501	5.65532	25.1153	14.8134	3.83355	22.3903	3.05766	30.8805	3.34227	15.9813	12.9475	2.92596	8.44434	6.72403
17601589	NA	NA	NA	2.57225	2.26801	2.34417	3.65441	8.19369	5.0064	5.17021	2.33908	2.4908	2.99426	11.0025	2.39895	3.03487	4.11344	2.79861	2.38405	3.6117	3.76161	1.98682	7.10556	2.99296	9.2176
17601591	NA	NA	NA	8.91668	11.0596	5.20997	11.9871	4.83457	5.99418	3.95128	4.14891	5.33931	5.92225	4.00554	2.82582	8.29669	4.17779	4.9576	4.08041	5.47188	10.2467	15.6017	11.8812	7.77217	3.48314
17601593	NA	NA	NA	6.2988	13.7233	9.07374	11.5817	9.81016	6.50388	7.87951	14.5909	51.2018	11.8915	6.81735	7.72686	4.86257	19.9679	5.4994	14.3539	9.66177	23.7897	8.79624	6.21311	8.48886	10.2091
17601595	NA	NA	NA	2.57072	3.41803	5.76795	2.10302	5.57709	2.58051	1.71353	2.41058	2.34015	2.52648	3.09715	2.48321	3.44459	1.9177	1.88265	2.77676	2.07857	3.3142	4.18942	7.68956	6.23825	2.92613
17601597	NA	NA	NA	39.9037	23.0772	22.1935	17.763	15.8844	19.7915	27.864	16.095	29.5893	18.1679	15.8514	13.6942	14.7562	17.1589	14.554	10.7929	16.7076	11.6585	30.6866	17.9963	15.9244	23.5191
17601599	NA	NA	NA	5.66182	9.66141	7.89079	4.07002	7.0817	6.34465	8.00162	5.43537	4.33503	4.21166	4.95243	2.39895	6.40591	2.80619	3.06603	3.5699	2.61957	2.33836	2.71211	4.01534	4.98063	8.91775
17601601	NA	NA	NA	2.62596	2.83294	2.39772	4.14726	4.32518	5.41472	6.09716	3.12278	5.71617	2.36383	3.84599	7.37836	2.36383	1.86366	3.05766	3.89069	2.09335	3.05766	2.22706	3.05766	2.99389	1.76151
17601603	NA	NA	NA	2.02826	1.49349	1.30803	1.79003	5.67633	1.63372	2.31981	1.5683	5.59909	1.65176	1.65503	5.45967	1.45971	2.27706	2.57863	2.0086	2.15773	2.043	2.80779	2.53131	2.29112	1.93116
17601605	NA	NA	NA	12.6977	20.7722	12.0673	13.194	9.92712	24.3066	28.4527	23.2512	19.2049	38.6839	27.0299	12.0786	32.2017	8.71047	10.8083	15.4837	13.702	16.2838	52.0459	12.1558	37.1165	15.2562
17601607	NA	NA	NA	1.49977	2.03043	2.13859	9.7982	4.82423	4.20119	2.07799	1.69438	6.46326	2.22317	2.23475	3.25042	2.07419	2.35971	2.78793	1.94888	2.4048	11.9337	2.21244	7.41119	1.82122	2.16044
17601609	NA	NA	NA	32.2095	41.316	45.8473	16.7523	90.7519	74.2255	110.331	40.3397	25.3426	57.7977	43.9373	101.499	104.252	31.0369	77.661	66.17	128.934	219.789	134.525	59.0793	57.917	47.2564
17601611	NA	NA	NA	2.19999	2.59564	2.41951	5.58745	4.72692	2.35272	1.98881	10.0874	2.94415	5.67063	3.26457	3.68404	2.32332	4.90474	2.65191	1.84096	2.09854	1.73603	2.79314	3.06517	2.10335	1.88189
17601613	NA	NA	NA	9.68429	29.433	26.8628	1.91382	1.36016	2.22706	1.83151	15.4458	6.98282	1.32105	7.68404	2.00585	2.40819	1.50093	2.10302	3.84793	2.93777	1.61996	1.27916	1.30163	3.05766	4.36631
17601615	NA	NA	NA	5.82741	5.64391	4.3713	7.81152	17.394	14.8025	7.13778	13.6469	10.3139	6.70304	4.50007	7.23892	9.10095	6.6259	9.63784	4.36138	8.65558	16.6898	8.15628	14.7116	10.0267	2.80231
17601617	NA	NA	NA	25.1292	13.162	13.7612	5.93881	13.4323	4.13605	2.24722	21.7994	6.43892	19.9869	15.8966	12.9322	12.7826	8.44806	18.9658	40.0879	12.9359	24.5944	16.988	14.4126	20.0777	9.75504
17601619	NA	NA	NA	2.30565	2.15774	2.63217	2.93777	21.6815	2.39323	2.75729	2.38535	2.95546	3.03487	2.09335	3.04592	2.84378	3.33172	6.51304	9.89468	2.18087	2.27104	2.53891	4.32518	3.66649	3.37315
17601621	NA	NA	NA	1.49718	8.61924	2.54017	4.88771	4.56422	3.09918	2.2553	1.86879	4.08237	3.25922	3.23875	3.17576	5.01696	5.05302	10.5457	4.21347	9.22463	6.4852	7.18688	5.38058	13.5634	2.33808
17601623	NA	NA	NA	9.10929	11.6322	17.3223	20.5906	31.5125	6.14	32.2637	22.8795	79.698	6.03515	9.45579	12.7421	9.59036	11.5484	9.68116	10.7247	11.7884	11.355	9.04869	10.7754	15.9367	8.90838
17601625	NA	NA	NA	2.53596	2.53339	3.10612	4.58981	2.86909	2.46206	3.9031	7.26381	5.97126	3.69861	5.08295	3.9201	2.65983	2.63172	2.73823	2.58422	3.34195	3.3972	3.36525	2.76942	2.71666	2.75885
17601627	NA	NA	NA	2.28978	4.66573	2.31275	7.1501	2.05272	2.07677	12.089	5.53873	11.4809	3.15213	3.78893	2.29945	7.35915	4.44218	7.10575	5.9852	2.42784	3.08566	3.42764	3.99957	2.64172	2.28038
17601629	NA	NA	NA	1.9966	1.65167	2.18002	2.29741	11.6006	7.22227	9.06664	1.68057	2.89083	2.79871	2.72182	2.07883	3.17017	1.92571	1.68532	7.849	2.11363	2.01358	5.95802	4.84995	1.62711	2.40336
17601631	NA	NA	NA	2.55836	3.35167	2.13394	5.60639	2.10851	4.31179	3.33638	3.63108	7.82155	2.78438	1.75691	2.53034	2.28591	2.62459	3.24411	1.61011	2.29695	5.48265	2.08282	1.85756	2.34011	7.11765
17601633	NA	NA	NA	22.2091	3.08356	2.59485	25.7268	23.5708	6.12903	4.65733	1.98829	91.2065	9.12003	9.66141	2.38535	1.59368	3.81294	17.4713	3.84793	2.56129	15.6276	2.46185	10.9615	1.82108	2.38535
17601635	NA	NA	NA	2.03351	1.89324	2.6408	2.93871	16.2884	2.28508	7.10023	12.528	7.31189	4.10914	3.92973	7.3201	17.4625	2.82599	3.97661	6.93773	4.17833	5.15285	4.80619	2.28087	3.05766	13.8191
17601637	NA	NA	NA	4.01769	6.31744	3.47635	7.76771	8.18945	5.26094	6.65876	28.1652	21.4677	9.4882	11.5183	11.1922	5.01271	2.65008	3.31714	10.5904	6.20439	9.71081	9.27423	4.85662	4.78534	5.87124
17601639	NA	NA	NA	5.97262	4.89518	8.69705	21.7355	9.7762	3.90376	3.08009	7.46035	17.1957	6.17783	5.87856	4.30151	4.03785	5.26733	3.63832	6.7896	5.55195	10.4356	4.43395	3.5798	5.50165	5.16836
17601641	NA	NA	NA	15.4222	8.25745	8.38001	12.871	25.5862	6.21864	7.07397	16.4497	18.3049	3.37182	3.80778	7.11244	6.89673	8.51129	7.00223	4.72832	6.86223	15.0339	12.1241	6.77869	15.0508	6.2216
17601643	NA	NA	NA	26.6356	26.7265	43.6247	20.5138	80.9338	33.7804	24.6608	16.6164	130.116	29.7056	6.79331	27.5901	79.3429	25.3426	24.7062	3.84793	5.49844	6.05871	33.9168	39.0869	82.3429	46.1655
17601645	NA	NA	NA	2.25823	7.80687	2.51442	3.98936	2.86909	2.40247	1.59783	7.80481	11.4531	1.80562	5.87124	2.00585	2.07419	2.02911	3.93004	2.22369	4.95957	21.1665	2.22706	1.30163	4.85779	1.82108
17601647	NA	NA	NA	7.5312	5.27839	7.84882	6.89293	5.07955	4.18796	4.12488	7.22563	17.039	4.06147	5.06839	10.5518	6.32577	8.33185	4.82669	14.0614	4.66816	7.09439	5.9258	3.94846	5.61979	5.48371
17601649	NA	NA	NA	2.73945	7.26678	5.19709	2.05051	2.65877	2.21814	2.92537	1.84185	1.90349	2.01296	2.93777	2.32816	3.73194	3.27442	2.91406	2.15483	2.31553	3.64103	11.926	1.81934	3.26025	2.38535
17601651	NA	NA	NA	3.89333	2.18034	4.77981	2.99711	8.18014	2.98668	29.0969	3.38635	16.6919	5.91093	7.1163	8.69272	6.93645	2.31351	1.84928	3.41823	4.00825	4.56733	4.59226	5.08916	4.24484	4.6746
17601653	NA	NA	NA	4.82532	2.76396	5.25203	2.71583	6.76802	6.71442	12.612	3.77239	9.91434	10.8038	5.83835	2.67475	3.45612	4.74221	2.3448	2.491	3.65322	26.943	5.88876	2.0285	2.35875	4.81423
17601657	NA	NA	NA	7.59628	3.68954	3.40267	6.08057	12.6158	10.9707	4.07531	3.07521	10.5105	2.95288	2.47988	2.92239	5.90018	6.16366	9.63784	4.56201	3.34416	18.3316	10.9389	3.99128	12.5601	9.88227
17601659	NA	NA	NA	28.9271	21.1775	8.51906	19.9394	46.2486	12.0105	16.6244	31.8337	50.9404	20.0548	7.46208	16.4405	31.2474	7.35002	23.8074	15.5952	14.6617	22.1215	54.0087	20.6195	28.6762	9.6828
17601661	NA	NA	NA	1.53135	2.06223	12.0708	6.65906	2.52322	1.75533	2.92735	1.80849	5.14691	2.04683	5.50407	1.89975	1.80562	2.25715	1.77532	2.07335	1.87439	5.57326	4.81503	2.09513	1.98326	2.25211
17601663	NA	NA	NA	13.9855	11.8883	13.2352	33.2188	32.3977	25.1999	17.9118	7.0543	8.76152	18.9865	25.0285	11.8382	16.7627	17.5247	11.5414	15.7701	6.45159	9.48008	11.3344	13.3455	15.8414	21.9945
17601665	NA	NA	NA	15.7558	13.1053	6.69531	13.625	22.4639	15.7509	15.8101	3.85873	10.3139	15.1871	25.604	20.1551	8.65679	22.9794	12.998	9.68439	17.9045	10.4613	20.5713	25.0429	18.6693	10.1702
17601667	NA	NA	NA	4.65213	7.55025	3.87734	3.20988	8.28546	2.43319	4.23639	2.46602	2.32231	2.74682	2.39073	4.04845	2.4118	7.88244	3.59375	10.768	4.51303	1.82514	2.01871	4.68401	6.72273	1.74617
17601669	NA	NA	NA	20.1131	14.3814	28.1331	9.3269	46.8242	5.04612	21.3178	7.57129	14.3522	14.5397	8.51943	3.9171	10.2706	14.5862	17.7047	5.80355	6.03299	10.2537	15.3704	8.44986	41.7178	7.32443
17601671	NA	NA	NA	17.799	10.7883	10.2925	55.5923	19.4376	17.966	8.51076	13.1469	5.30581	9.2956	7.8545	9.97753	6.18288	13.3858	7.33534	11.7858	9.029	25.0222	41.586	11.791	3.39575	59.1335
17601673	NA	NA	NA	100.099	158.67	141.523	162.507	184.203	157.417	181.898	208.787	175.55	298.162	174.095	236.888	300.73	175.192	157.384	325.03	87.6409	58.8184	207.75	121.523	37.7122	157.441
17601675	NA	NA	NA	66.2198	126.798	89.7951	84.8056	47.3268	111.639	78.7339	51.8854	27.3682	215.441	162.89	202.098	266.158	125.994	174.422	225.281	59.282	77.9858	21.7501	37.674	12.0373	122.523
17601677	NA	NA	NA	12.5966	6.73855	9.40247	8.66128	3.53541	11.1381	7.31483	7.26915	24.2752	7.4641	21.1496	6.47991	14.8925	10.1934	5.58053	9.18649	10.9382	16.0647	9.08175	8.54615	5.95886	18.3191
17601679	NA	NA	NA	7.11457	3.18681	4.48187	6.62305	6.36937	15.0918	4.93055	8.44619	3.18207	9.12273	10.3182	13.8218	13.2896	6.07466	15.5019	5.20696	5.84518	4.6575	8.42874	12.5207	3.05766	14.7636
17601681	NA	NA	NA	9.93639	6.5945	1.85387	8.194	8.39539	8.12667	5.77683	4.48778	6.19749	8.08945	6.4979	5.49424	1.59368	2.46174	6.39966	4.76435	4.5006	11.6382	4.80405	7.16547	12.5601	1.94897
17601683	NA	NA	NA	58.6779	19.5981	21.6164	154.397	104.748	20.4318	19.8404	50.2936	156.556	21.9176	23.4426	21.7075	42.8577	64.0095	32.9099	55.8972	38.186	128	83.7698	51.8032	68.5472	50.0415
17601685	NA	NA	NA	93.8883	60.1611	175.958	173.889	215.757	189.856	245.321	200.586	41.5397	148.661	150.437	194.654	137.568	126.025	161.525	146.698	133.07	40.9994	92.147	163.07	53.8526	266.525
17601687	NA	NA	NA	63.9835	42.7241	48.0218	72.5439	30.688	175.79	74.8438	69.8314	25.2142	75.7993	77.2687	94.124	143.726	39.6414	79.9916	170.264	39.5307	57.5806	46.874	44.7688	22.5505	185.245
17601689	NA	NA	NA	51.5889	6.83288	11.5831	43.0032	31.2397	54.347	79.7519	13.3646	15.5098	68.8632	78.1108	96.8565	98.0109	32.9629	76.3039	69.5635	43.969	8.4257	5.92722	41.8352	5.50022	137.883
17601691	NA	NA	NA	4.94657	7.09461	5.95288	8.88727	6.42272	6.96046	10.3779	7.42205	9.56153	10.5496	12.0237	5.42344	15.7037	9.05621	9.82977	7.81839	7.27282	2.93549	8.4116	4.54934	7.26321	12.6045
17601693	NA	NA	NA	2.63319	2.98324	35.5195	2.17654	6.59562	2.6584	3.56602	4.49831	39.7233	6.21838	8.54172	15.6342	6.5855	5.33276	3.64309	34.6374	3.3743	35.6595	15.2461	8.31856	3.05766	1.67721
17601695	NA	NA	NA	23.2495	4.58372	27.682	18.219	13.0513	3.2332	11.4407	4.55182	14.2977	3.77249	8.00328	14.0583	13.3696	3.93483	16.7192	54.3642	7.9171	9.38166	12.4297	9.96481	29.697	4.57222
17601697	NA	NA	NA	16.6164	16.7527	2.06133	4.27132	2.86909	13.1265	7.35787	1.82108	1.52489	25.0699	42.9428	54.2073	6.43584	36.6324	5.22198	56.4795	8.34803	1.81227	1.61099	2.77166	1.50093	77.8883
17601699	NA	NA	NA	33.7268	32.5751	18.3367	9.61797	19.768	28.3013	26.6147	11.8508	14.6072	60.7578	18.3766	7.55563	28.3976	18.041	44.0169	98.0027	28.5993	27.3966	7.22578	19.7744	11.0531	42.3513
17601701	NA	NA	NA	22.9801	21.6525	23.1734	34.5121	33.7183	32.5325	12.0569	16.8549	43.1155	31.9473	17.7418	24.2137	22.2026	24.6295	12.487	88.2278	17.4998	19.6016	20.0288	12.1757	66.1298	39.2853
17601703	NA	NA	NA	6.60252	15.8075	27.6794	18.9388	33.76	13.7822	12.4899	14.9783	34.4884	5.18163	6.00443	13.3415	21.8383	35.2107	8.19509	11.9313	7.55047	10.9986	31.0903	19.0055	6.73573	17.1163
17601705	NA	NA	NA	14.9637	3.65147	3.05863	15.5677	9.57843	6.12437	6.69669	2.29313	20.5321	6.44096	5.22563	3.10691	3.38702	11.0726	9.50454	4.24523	5.31462	9.54842	2.10836	3.97094	4.7451	8.59946
17601707	NA	NA	NA	21.6921	1.9694	12.7924	5.42232	6.94054	2.79743	7.35787	3.17412	4.59466	5.5092	5.87124	10.9283	7.8383	5.04197	5.22198	2.37203	3.61239	2.01358	1.90005	10.2703	4.3768	2.51009
17601709	NA	NA	NA	9.09753	1.95145	2.42755	2.04473	2.79457	2.33882	3.30674	2.11545	2.85424	1.61467	3.37575	3.42911	2.4607	2.38249	3.032	9.70569	3.18714	3.04759	4.23461	2.48092	1.85269	2.24664
17601711	NA	NA	NA	15.4877	3.93086	7.65457	7.87504	6.42723	9.09566	8.72701	6.21361	15.6445	10.0595	7.93535	9.96892	5.65141	6.55934	6.1672	7.09221	6.27564	7.32199	5.23537	10.9984	11.934	13.0736
17601713	NA	NA	NA	3.51037	3.78014	1.95278	2.16259	2.00183	2.07152	2.14755	4.86678	2.39821	2.29955	6.9454	2.04133	2.65983	2.57795	2.97737	1.93279	3.75549	3.29574	4.06994	2.98739	2.75216	3.73898
17601715	NA	NA	NA	2.1813	2.71708	2.10878	3.05835	3.45388	2.9273	4.08408	9.27151	6.22883	2.34776	2.3831	2.30964	5.8782	2.03112	2.57776	2.15965	2.10822	9.58246	6.28227	2.66221	4.80685	2.74191
17601717	NA	NA	NA	59.5087	114.215	99.706	191.914	308.131	97.8627	59.9796	96.0792	56.6018	123.279	85.1944	140.773	173.584	99.3518	102.548	37.3437	85.6607	73.6841	210.55	161.546	90.1235	43.5636
17601719	NA	NA	NA	16.5722	54.6548	3.95961	11.6425	42.4706	51.6626	56.3213	43.937	77.7961	27.0047	34.036	30.999	38.495	29.7464	26.7761	34.9525	22.8589	15.8558	17.0209	49.9262	35.3117	29.8255
17601721	NA	NA	NA	42.9342	8.19064	13.026	32.94	8.05968	15.0071	12.7528	36.611	39.3112	18.3305	11.4643	15.7862	23.5052	23.2297	16.9446	11.1925	11.5782	8.19549	11.3905	11.3674	85.7824	26.9887
17601723	NA	NA	NA	3.53564	9.40551	17.6646	4.66741	16.5873	8.06273	5.30214	2.64472	6.34549	8.12733	27.3203	5.54115	5.77359	5.8307	6.26755	3.34026	23.7368	3.58034	1.89476	9.53152	6.07996	8.39089
17601725	NA	NA	NA	24.3721	25.2513	29.5729	4.67791	4.41759	25.6828	13.9534	23.2962	2.33771	10.4306	10.0548	11.7091	9.71557	25.8411	11.6833	13.6294	39.254	3.81241	16.0206	20.8945	3.48073	17.1015
17601727	NA	NA	NA	16.6632	10.5447	7.20173	24.4712	4.43378	34.9541	4.5768	9.73831	8.89293	7.47974	9.34982	5.32124	9.0112	14.9211	14.558	6.9213	5.08129	5.95394	9.96655	4.57388	19.2948	6.27487
17601729	NA	NA	NA	6.3456	15.7624	3.24545	8.16531	9.73697	3.52021	7.84839	8.41076	10.8187	7.51409	10.3863	3.09258	12.6475	5.12765	6.90106	14.2625	6.16103	33.9636	7.22694	12.4828	9.41978	5.11117
17601731	NA	NA	NA	2.37203	9.66141	5.19451	6.05871	20.0138	7.23686	2.75729	5.08797	2.6584	2.71881	7.68404	2.86909	3.60321	5.19451	6.21838	3.23975	2.75729	25.7723	4.71854	22.6175	7.31275	2.08401
17601733	NA	NA	NA	6.62725	2.45515	9.85705	6.49209	39.4458	4.06974	9.5505	5.46751	3.86904	3.75043	4.01505	9.19496	3.64171	6.60097	3.58671	3.02613	4.48039	7.09928	2.78654	4.40695	6.50184	2.66149
17601735	NA	NA	NA	5.83301	10.54	8.96861	13.1764	13.5369	3.70469	8.85012	11.5393	5.36373	3.91949	6.55211	5.63485	4.23867	6.39317	7.47225	11.2573	3.32841	4.72091	18.3044	4.96073	5.17383	4.07496
17601737	NA	NA	NA	20.5683	4.4946	3.16013	13.0334	7.44599	13.4568	7.25634	2.20553	1.83151	3.04318	4.76093	2.51273	20.8367	6.16745	6.51985	2.55742	2.80214	6.54495	7.35787	2.76176	12.1068	5.33532
17601739	NA	NA	NA	4.51837	8.2551	6.66981	16.7172	3.29095	6.50446	5.54202	3.96173	7.89085	7.59839	4.89486	6.84873	9.33251	4.94191	9.32042	9.91202	4.77077	17.7109	3.33018	3.73853	4.75197	6.15696
17601741	NA	NA	NA	10.728	5.04596	5.46634	8.05157	10.2263	4.60765	12.4791	4.14726	8.87338	5.22863	5.15988	5.05886	4.83917	5.32513	2.74721	4.78381	6.70878	4.28908	2.80989	4.43746	10.4555	14.2302
17601743	NA	NA	NA	3.10415	6.05685	7.73702	3.66998	4.41167	6.3594	3.9074	21.7022	6.81342	7.4791	4.42798	3.72916	4.59362	5.40061	5.83047	4.21567	9.17873	5.85611	4.22983	5.77912	4.58024	5.68452
17601745	NA	NA	NA	5.34642	6.88744	2.3196	43.3872	2.49799	10.8278	4.94494	28.4651	5.41546	4.64905	2.69571	2.38535	4.86257	3.07184	4.28591	8.04011	3.47579	22.0045	2.58855	20.3355	8.77584	3.23173
17601747	NA	NA	NA	2.6656	4.18662	2.28871	3.1363	3.58533	3.72278	18.3949	2.48214	2.3035	2.49043	1.56878	4.58531	2.7003	2.76518	2.64647	4.03422	2.36089	2.33013	2.76663	3.99788	1.72934	3.57549
17601749	NA	NA	NA	15.2288	6.33768	19.1565	2.56115	6.40838	8.07583	6.24773	6.86957	11.3292	9.30772	6.79331	4.51397	5.66898	4.76092	6.21838	5.96401	4.33807	36.6324	11.2044	7.98981	6.54385	10.377
17601751	NA	NA	NA	8.31093	2.9457	3.71361	4.93945	8.20812	10.8638	5.60982	9.13039	3.81318	4.66462	5.74427	7.05671	6.0899	2.50492	12.278	4.59974	4.28438	3.6442	4.03823	5.36735	2.9457	4.79672
17601753	NA	NA	NA	5.30191	4.60064	3.03154	2.99711	30.2944	13.7588	13.5478	1.83777	3.33914	16.0643	7.69444	5.23332	30.9471	4.14931	7.63658	5.89984	3.44034	4.09268	2.75253	2.92788	4.90396	9.18715
17601755	NA	NA	NA	4.41509	2.93131	3.9759	8.4801	13.3005	8.96953	2.87776	10.1159	25.5183	14.2861	8.84634	5.57474	6.63507	3.2328	6.28603	3.02116	6.53754	21.075	8.25169	2.56243	29.8719	15.5615
17601757	NA	NA	NA	2.4488	11.5936	2.27335	2.46903	3.26431	15.0391	15.0425	2.02324	6.33537	6.98303	7.84824	12.2961	6.82846	7.08626	5.52705	3.52471	8.48318	15.0992	6.43337	7.74309	10.4177	6.51589
17601759	NA	NA	NA	9.7133	3.90945	19.3919	16.9452	8.11143	10.4224	8.31303	44.1687	7.79302	4.12908	4.54807	6.36688	7.78482	2.42849	2.80592	2.75729	3.1019	5.50443	21.9341	7.8671	6.16889	3.90961
17601761	NA	NA	NA	5.97808	2.95835	3.36551	11.7761	10.0427	6.75116	3.05394	10.2595	13.8977	8.0317	3.80778	4.38852	5.75456	3.81046	5.70933	11.8504	3.22935	4.68398	3.13247	3.85168	9.13751	4.5446
17601763	NA	NA	NA	6.20649	37.2311	4.97631	10.3063	7.50897	7.86921	23.8055	3.50548	4.64025	9.76958	15.8528	12.9959	8.10036	2.63679	3.85653	14.6081	28.042	17.8466	5.74262	19.3692	2.99185	12.303
17601765	NA	NA	NA	8.49874	9.61537	11.6964	12.0892	12.6158	4.90042	8.48439	19.7396	3.70113	12.1189	12.8466	3.29827	19.7904	4.5858	7.48161	7.32168	13.4628	7.0254	14.6936	4.57388	28.7314	5.50033
17601767	NA	NA	NA	35.031	2.70259	11.5978	28.0053	3.7041	5.3398	16.7527	67.1156	2.3145	14.4653	27.3173	2.86909	4.38902	5.4415	5.22198	17.6375	7.97115	8.77847	109.752	15.8862	33.0421	9.41253
17601769	NA	NA	NA	10.7437	3.65634	33.0359	49.0004	6.7071	5.64631	17.2585	8.83759	44.1833	6.18599	4.52114	15.268	12.3609	5.26485	16.0442	4.40368	7.67481	16.2856	101.19	14.7187	9.72939	8.29943
17601771	NA	NA	NA	15.3327	8.71313	13.8509	4.69142	22.2294	3.6783	4.48438	12.0047	4.64443	11.8582	3.19346	4.92317	18.6723	7.66916	7.65611	9.03341	7.71431	2.68501	5.29299	2.70418	9.93524	6.46827
17601773	NA	NA	NA	7.71195	17.2724	9.39876	9.23277	14.6602	11.5368	15.1437	10.3481	40.9298	14.2366	27.233	9.16043	12.4189	20.4458	9.47411	9.82421	9.6862	5.74952	20.1878	15.1608	10.0804	14.505
17601775	NA	NA	NA	2.36595	2.21443	2.75647	6.65117	7.33265	3.75866	6.3437	2.27296	3.46842	3.16242	12.6668	2.65195	6.44191	4.70695	3.48653	3.76698	2.57099	3.49643	3.40614	3.29578	2.86088	2.84033
17601777	NA	NA	NA	18.2697	10.0132	12.756	36.5093	14.3375	16.0915	55.4184	33.6307	28.4523	15.8168	16.0833	14.966	12.2452	14.2799	16.0308	8.43508	14.8303	13.9117	11.3965	10.8664	17.4866	7.57942
17601779	NA	NA	NA	9.52971	13.1165	12.4188	55.3554	20.0072	19.2721	14.8206	27.09	39.9103	11.0231	12.3407	20.0726	21.5	8.57789	11.4751	9.01979	13.5439	15.7872	12.631	16.7801	50.3031	14.6937
17601781	NA	NA	NA	31.569	27.4941	12.0153	6.5239	12.7244	19.6846	13.6379	31.9275	59.4296	15.7625	12.3024	27.2775	21.7816	19.5543	8.36817	10.6694	33.3374	28.9487	14.1292	12.5372	9.93485	16.3965
17601783	NA	NA	NA	29.6786	19.4869	24.0089	35.8814	10.8325	30.472	21.5406	16.5798	82.4742	26.1635	29.7671	13.6543	25.1972	12.2794	7.48005	8.44603	21.3159	5.51845	7.92869	22.5052	10.6607	39.3007
17601785	NA	NA	NA	9.83109	24.4402	22.442	11.6715	14.3343	38.2719	12.1004	16.6198	8.26771	8.29238	9.23976	29.4507	8.4489	19.8464	14.5343	14.8895	16.8993	13.7487	14.0455	12.1322	30.531	23.8088
17601787	NA	NA	NA	2.98586	3.57443	4.71408	10.693	12.7512	11.1364	12.1366	6.02155	7.4975	8.425	10.6761	9.85761	10.8029	5.01906	9.56834	5.85108	4.2261	4.32073	6.33583	7.19569	9.28305	4.88995
17601789	NA	NA	NA	4.60664	13.8173	4.14609	7.36012	3.02024	3.39422	12.4932	11.4062	24.7362	13.5272	3.77954	3.98709	5.30338	3.67264	2.76569	3.89772	2.70153	2.35379	4.04838	3.49638	6.1581	7.42098
17601791	NA	NA	NA	12.7666	12.8869	16.9274	12.0742	10.5269	5.60896	14.2756	10.0791	5.04197	8.54874	11.3506	6.9963	7.03843	16.4355	5.05655	3.91833	6.9291	7.4602	5.73945	12.8248	3.56618	5.85205
17601793	NA	NA	NA	6.93136	10.051	2.62683	5.08711	10.2732	8.96953	9.24177	4.20105	6.0564	4.64943	20.1842	22.7784	8.32771	17.9756	15.6056	4.07915	6.62411	12.277	25.0528	8.30944	17.2048	8.96136
17601795	NA	NA	NA	2.83752	2.61195	6.32423	3.52272	2.27607	4.1354	3.00194	3.34728	3.70756	4.11063	6.48938	5.53985	2.39633	3.77877	8.10376	7.85937	3.39432	14.7965	4.29184	2.6875	2.72398	2.28712
17601797	NA	NA	NA	2.37203	2.6206	5.96711	11.7761	4.34684	2.67172	4.67414	10.6489	2.08457	2.71881	2.93777	2.39729	2.08457	9.30391	10.4027	2.55046	4.91501	17.6265	4.67414	3.41694	6.5487	2.09445
17601799	NA	NA	NA	20.3036	35.2483	46.139	36.8117	83.2595	25.3426	20.2497	53.2527	102.049	47.2981	46.0581	49.8951	34.3048	57.9733	31.9329	25.9086	26.0043	35.8502	30.7086	16.7555	51.6175	34.5368
17601801	NA	NA	NA	2.53258	6.09198	4.1387	2.39821	5.08644	3.33941	6.45644	2.67764	4.16135	7.39501	5.69979	4.69981	4.35407	5.34588	8.88842	11.2626	4.38856	6.22949	6.85852	4.69703	2.75824	2.26387
17601803	NA	NA	NA	5.48023	9.96451	10.8499	14.6679	16.0203	6.9641	18.7318	11.5031	4.27813	7.53548	8.43513	5.54709	6.51336	5.40741	17.9886	7.26644	4.46239	4.03166	8.60569	3.77131	24.9321	3.86845
17601805	NA	NA	NA	1.83556	3.50389	1.63186	3.73658	2.2817	2.08966	2.26742	1.71808	1.78139	4.26777	6.01323	1.68296	1.95143	5.56696	2.26766	2.87793	2.36098	1.63351	3.43588	1.76828	2.11915	2.42346
17601807	NA	NA	NA	40.2458	59.1755	64.752	33.7671	92.655	61.5702	29.2609	155.894	113.565	65.5954	73.8955	24.0871	50.5656	44.2126	59.8967	120.255	78.0452	79.8429	141.374	58.6655	69.7974	19.2447
17601809	NA	NA	NA	66.5436	64.4855	15.5441	52.5151	46.5465	29.9974	21.0538	96.2203	79.9181	38.007	42.1291	52.98	18.9515	26.6115	20.6483	41.9943	76.4334	41.2645	90.1809	68.0961	130.562	36.5188
17601811	NA	NA	NA	5.69466	4.53593	12.4887	20.4383	11.6112	7.01132	6.12682	11.7038	31.3774	36.7307	11.9961	13.8628	21.313	13.6425	19.1437	18.7951	18.8188	6.73933	4.7784	4.56198	14.1008	47.8887
17601813	NA	NA	NA	17.8222	19.0367	29.3606	26.7173	29.9072	57.9515	57.4299	63.2978	6.25851	105.666	90.1113	102.6	70.331	24.722	36.8116	72.4847	30.9271	3.55134	3.77191	17.1729	4.73729	125.17
17601815	NA	NA	NA	92.1091	41.0448	21.8075	66.4434	21.0709	84.4728	63.4945	59.2853	51.9376	44.8991	61.1476	100.301	40.0994	64.4801	63.7813	206.453	92.9241	41.5695	76.9438	13.7191	67.3688	88.0284
17601817	NA	NA	NA	24.3765	5.39601	12.4288	3.54234	28.8412	7.72209	7.51436	13.0906	10.2705	5.68017	5.4677	18.5588	8.23359	6.75848	12.9431	14.6718	8.44723	12.5635	4.98829	9.93672	12.882	7.89585
17601819	NA	NA	NA	23.6461	38.0476	54.8646	36.8095	38.0476	23.2828	33.5602	36.9364	54.7087	36.6324	56.7878	29.8877	80.6392	37.7688	70.0576	63.252	38.7531	17.0424	43.8473	14.5204	72.9338	28.8626
17601821	NA	NA	NA	7.88924	5.2644	18.7753	10.4733	8.86822	7.3844	16.215	12.2403	5.3404	11.0099	15.9945	10.3837	9.54558	17.6286	9.36838	31.1826	4.56235	4.36287	7.72911	9.74191	17.1667	11.1653
17601823	NA	NA	NA	8.92241	31.5675	28.7507	8.48652	3.73645	7.66792	5.47155	11.0072	3.97913	10.3156	5.34992	5.69931	12.2651	4.2956	20.2247	14.722	8.08778	11.916	7.09982	12.9539	12.3986	7.24517
17601825	NA	NA	NA	3.80115	7.08691	6.80419	3.87044	5.15426	5.90321	12.4169	8.79164	12.96	10.7719	13.5607	7.42143	5.56644	4.28254	5.12005	6.85762	7.58254	6.64354	12.7964	3.06361	11.2256	8.75776
17601827	NA	NA	NA	12.214	16.7527	5.19451	4.27132	9.57843	15.5367	2.68504	11.5524	8.40629	10.185	4.42076	13.6284	21.3557	7.27117	9.12003	2.48154	16.5855	17.2447	46.8018	13.0814	7.82779	8.38841
17601829	NA	NA	NA	8.63109	10.2464	4.23685	6.05871	4.75527	7.23686	8.8683	7.82632	27.0446	10.4667	7.68404	3.25582	4.79824	3.47212	3.05766	10.9186	4.84257	16.8066	5.15188	12.0801	5.29029	23.7584
17601831	NA	NA	NA	20.7596	22.3237	24.8654	15.8531	4.7437	17.3126	29.2966	22.0945	24.3052	16.4622	20.502	18.2725	10.4228	16.7829	13.5738	13.4342	7.91998	38.6072	14.0301	11.7919	19.125	15.2199
17601833	NA	NA	NA	96.3509	56.7652	29.0693	29.283	85.4294	24.0253	115.343	28.0899	29.9343	34.235	46.5731	24.5459	34.1968	32.8485	14.2725	15.1715	27.4863	13.8045	15.2681	34.5138	74.1538	51.0667
17601835	NA	NA	NA	3.51948	3.61124	2.32897	1.89519	2.49799	2.83789	3.58352	7.33688	4.07932	2.4222	1.75073	4.38701	1.85775	10.5557	3.42696	4.205	16.6615	2.7179	5.3485	9.87423	2.16479	3.0033
17601837	NA	NA	NA	15.3741	4.7128	3.13228	4.34141	9.19924	4.41789	4.53455	15.7832	7.48038	11.7717	6.02342	9.08373	9.20208	4.05246	4.57057	3.69342	7.13214	4.32841	7.73394	5.60952	7.94093	17.3716
17601839	NA	NA	NA	9.64005	6.13842	4.88273	7.25651	7.94831	3.36435	4.07531	2.40528	3.54667	27.5925	12.0062	6.93518	6.89421	3.57028	3.06258	14.5078	16.4301	3.33925	8.48983	5.72679	3.70133	6.28263
17601841	NA	NA	NA	14.4771	8.89529	19.4053	11.2548	7.24617	5.16018	23.5032	4.66795	41.3371	10.6568	9.78896	11.3466	7.53412	24.8259	7.22299	7.87523	17.8024	14.7746	26.7324	8.40793	11.7521	13.7017
17601843	NA	NA	NA	4.21067	2.4663	4.79806	3.65247	7.68579	2.73921	4.08491	4.59615	2.25025	2.56211	3.6045	7.05969	4.40099	2.59463	6.35817	6.18611	5.12432	3.61591	2.10429	3.62552	2.36558	3.21966
17601845	NA	NA	NA	3.91847	5.49746	9.74634	3.56066	3.06705	3.98604	4.03616	4.66621	3.24849	9.2213	4.25204	7.8428	3.10226	5.34714	3.08851	3.59466	2.71845	4.68398	2.87574	2.5479	7.4998	6.20234
17601847	NA	NA	NA	4.60765	5.84163	6.44827	7.14677	10.2679	6.30618	6.88506	24.6692	11.829	3.81787	6.10287	7.72536	11.5015	8.39499	9.75458	5.24602	6.17305	23.2247	50.5978	11.6863	5.50604	6.08621
17601849	NA	NA	NA	5.57943	6.20436	7.04766	3.15718	7.94831	10.6547	3.13569	5.30375	10.2222	6.11923	3.86155	14.9153	4.32898	4.25017	18.3449	46.6423	18.9247	25.3664	145.398	19.4748	13.7015	27.9343
17601851	NA	NA	NA	3.44906	4.30398	8.96932	9.63397	11.2629	3.37071	3.56602	9.85208	3.45856	15.8442	5.9125	22.4949	10.0009	13.7149	5.40895	11.0063	15.2551	9.03149	5.27156	17.7532	10.4336	12.2219
17601853	NA	NA	NA	10.2608	9.55547	12.9433	15.5499	5.77232	9.27319	5.77666	8.47401	37.0486	8.81646	8.58609	19.5286	14.7059	10.041	13.7245	78.3342	14.4145	117.448	92.6474	25.6648	31.9536	24.6659
17601855	NA	NA	NA	2.49078	3.07564	2.76099	1.7387	2.79457	1.84691	3.22058	6.8403	3.07205	2.71881	2.95692	2.78207	1.93525	2.60881	1.84928	2.38405	4.83549	31.4326	6.42861	3.11894	2.35971	3.22725
17601857	NA	NA	NA	2.95923	2.31896	4.75171	12.4848	6.11576	2.76386	2.39517	5.61296	7.75258	3.03292	2.72265	2.89065	3.46587	3.20328	6.37076	3.10041	4.29834	16.0054	1.78973	3.29045	5.29232	3.08137
17601859	NA	NA	NA	9.93651	4.98079	12.8085	5.55054	21.1258	5.63775	2.38703	8.94593	10.0536	20.4404	21.0716	27.4649	17.9941	11.4353	2.36646	2.23538	9.97612	14.9474	13.0273	2.15987	7.71371	8.44987
17601861	NA	NA	NA	2.56396	2.62311	5.5465	21.6295	3.08629	3.43601	6.33011	1.90285	8.7208	7.93585	9.72199	35.7191	43.2117	2.63453	5.09725	56.9261	2.92944	3.99423	3.39737	8.23285	2.17118	53.2553
17601863	NA	NA	NA	1.82317	2.58284	3.15262	2.12793	7.5777	3.49071	1.75039	2.41318	5.9944	1.93475	3.79962	2.9629	2.73381	3.44556	2.30915	2.37203	3.38686	7.15659	2.73728	2.04599	3.70189	5.06317
17601865	NA	NA	NA	2.3841	3.06338	2.86358	4.66561	3.27602	2.0281	4.60139	3.1439	2.7489	2.41074	3.25825	7.95673	2.93922	2.19239	2.55099	3.70309	1.89801	9.65043	10.6023	4.1	5.10988	2.99785
17601867	NA	NA	NA	7.49156	3.55309	5.06324	4.27132	6.39659	18.9283	7.95038	7.7384	32.251	25.0699	5.92778	3.12418	21.2851	3.80774	66.7349	10.0101	12.2587	6.81699	64.252	12.9928	10.8304	4.64626
17601869	NA	NA	NA	24.3292	6.27703	11.2656	11.6238	26.48	5.63775	4.34306	19.0864	18.2443	4.80074	9.86644	17.0717	9.09623	7.80419	8.74918	12.3601	18.2382	7.55781	52.6415	28.4631	23.234	11.7153
17601871	NA	NA	NA	5.30177	2.24865	9.38492	7.43038	11.348	9.11232	5.63696	15.721	9.09724	11.2729	4.46402	16.424	12.5993	3.85124	7.85802	7.27499	9.73985	5.23348	9.50039	10.1614	42.5627	18.2232
17601873	NA	NA	NA	26.6356	28.0899	49.2085	37.9051	37.9051	2.6584	4.65733	23.7981	27.0446	6.21838	10.8278	15.2288	20.1957	5.93738	14.3264	43.1701	13.9314	60.252	9.61622	24.116	17.0634	2.77166
17601875	NA	NA	NA	2.64807	11.5085	6.5766	8.17488	15.2687	4.31227	9.42361	12.0228	18.0704	3.4527	4.94433	8.67098	8.56412	9.23941	2.6157	9.05545	10.9121	4.34192	2.46185	4.68613	6.30296	29.1148
17601877	NA	NA	NA	8.83504	8.71969	9.71992	14.2975	8.88617	9.49142	6.35422	15.3555	49.0728	12.0033	5.64001	10.2381	11.5474	3.52652	6.88213	6.12063	9.6533	2.14572	9.92197	15.3137	7.92708	9.00438
17601879	NA	NA	NA	8.53089	10.5447	12.0377	1.87389	13.2673	6.14844	24.7399	12.4455	3.83977	8.9289	7.65047	13.5646	7.73772	4.5459	1.76058	3.91192	5.88363	2.95112	10.5383	2.11308	6.1662	4.10322
17601881	NA	NA	NA	10.8418	5.62618	16.2296	11.7318	5.66453	8.8521	10.7148	15.162	19.2263	5.26224	6.16884	12.176	7.79851	8.15995	16.8347	12.0442	9.18853	10.6866	6.63287	16.7209	12.5724	10.3856
17601883	NA	NA	NA	5.70685	35.0401	31.7122	103.838	242.941	29.3584	22.1415	294.423	68.0825	86.2548	52.5531	158.97	214.184	183.414	89.2579	248.55	320.182	345.85	468.097	335.495	528.631	197.377
17601885	NA	NA	NA	7.32995	11.3304	7.38072	70.032	148.736	47.7243	25.5633	259.364	104.643	44.8869	61.2573	90.5676	61.4513	79.4728	68.432	94.5845	254.928	112.094	418.714	325.916	463.23	62.3621
17601887	NA	NA	NA	3.61321	6.11243	6.85062	8.28921	15.9395	5.35192	4.73436	5.63873	2.35477	3.78334	7.02583	3.24187	4.21468	2.82181	3.43879	3.14296	4.14075	36.0192	9.42303	7.56577	13.9235	3.17383
17601889	NA	NA	NA	6.23376	6.0373	8.13517	8.69365	13.1335	6.78373	7.69316	6.76023	16.3392	2.744	5.20613	7.63566	4.22809	2.94008	6.18289	3.70294	7.58559	10.8495	5.34806	10.2068	17.6582	11.4699
17601891	NA	NA	NA	3.48988	2.94997	3.17918	8.43068	13.6372	2.22706	2.84216	8.4301	5.71437	4.44161	3.49278	3.72386	3.37856	9.75747	10.2234	3.86131	17.9769	2.30946	2.48752	3.64078	5.02074	7.79989
17601893	NA	NA	NA	4.85375	4.00265	3.79127	7.66747	7.10336	4.45027	4.04801	4.04335	15.2021	5.06178	4.45812	3.83386	6.99893	4.81057	4.01959	2.60755	3.41135	2.13844	5.44127	7.84659	4.8805	5.15504
17601895	NA	NA	NA	6.80808	4.17039	3.12379	2.4856	2.24547	3.82193	17.1659	6.26823	3.74111	2.64944	5.38367	9.26192	4.40582	7.66422	6.37011	14.0717	4.74148	4.32518	3.05294	3.53412	14.3295	10.6966
17601897	NA	NA	NA	7.02504	4.49631	2.93777	4.11807	9.57843	3.81405	3.68932	4.83702	20.1604	4.14724	2.93777	6.05954	9.66141	3.81294	3.64309	4.22448	4.89052	4.30315	2.88588	4.65117	5.64681	3.88475
17601899	NA	NA	NA	8.89	6.08283	48.2314	12.6194	6.26286	7.20119	10.967	10.7456	12.0592	3.90359	10.444	9.64959	17.0829	13.4143	8.4323	95.8348	16.3344	11.1003	8.64162	17.7169	17.8012	21.1196
17601901	NA	NA	NA	9.00362	3.55977	3.91184	6.15822	4.34383	5.89365	7.36928	10.5903	4.33967	5.1998	3.94002	3.40436	7.16372	4.32111	5.74184	3.84278	4.27656	21.4137	5.20043	4.22127	4.14968	4.98532
17601903	NA	NA	NA	3.24055	2.72666	3.60592	5.88179	1.93766	3.57906	3.20875	1.81624	4.69992	2.96604	4.54479	3.94955	5.75036	5.1251	3.64989	13.7355	10.3258	3.36089	2.04512	2.76387	2.06689	12.822
17601905	NA	NA	NA	2.34073	5.06838	9.34648	7.44876	7.73217	1.89325	3.10449	5.48196	9.18813	2.6419	8.61618	1.87449	4.07653	7.11728	2.53581	8.75874	3.78525	4.96705	2.11983	2.7597	5.39349	3.57053
17601907	NA	NA	NA	5.20863	11.0405	3.66381	6.58254	5.00581	9.63955	5.93738	13.8589	9.85496	13.1321	12.9893	8.93601	3.40891	6.28962	8.75683	7.21317	4.77987	2.4083	5.35038	5.73678	4.22704	2.98727
17601909	NA	NA	NA	4.91213	2.36968	6.10102	7.76305	1.82112	3.694	4.83272	5.54173	2.4805	2.34776	4.49719	10.9186	1.80562	3.67137	4.36167	3.69851	4.96321	9.63196	2.46185	6.948	6.44569	7.02091
17601911	NA	NA	NA	13.978	6.13862	7.60603	5.37078	3.35319	46.9382	7.84159	3.4735	3.64309	16.9729	12.6192	2.02397	8.52174	7.8789	1.83151	6.06321	13.4867	7.17533	21.6921	8.31856	32.8712	13.9258
17601913	NA	NA	NA	3.13308	2.5033	5.5745	3.74697	3.69779	6.17466	5.88013	2.66708	9.54826	17.5361	4.09125	6.3885	5.09434	3.22852	3.34062	3.65579	16.4339	9.91544	3.07375	5.64633	2.54195	3.56443
17601915	NA	NA	NA	2.00585	3.64309	2.27104	10.487	2.29184	2.65068	2.84855	10.3195	3.08356	2.56185	2.77297	2.58304	2.87826	8.95013	2.44247	3.0546	14.3718	2.85999	4.69141	5.5779	10.3961	2.08401
17601917	NA	NA	NA	6.07502	4.09999	12.2447	9.73018	3.43351	7.01186	2.47611	7.11643	2.72578	6.58828	5.02325	7.40129	2.65613	3.85124	3.13139	7.11987	2.93382	8.95448	9.31506	3.15029	9.89206	7.3676
17601919	NA	NA	NA	4.71867	1.8107	2.73209	9.86324	2.81137	2.34545	2.04255	6.27124	8.11485	1.7733	5.01036	6.87048	3.80948	3.37474	2.43269	1.92303	3.12366	2.64931	11.3891	3.46236	2.83385	5.49311
17601921	NA	NA	NA	9.21417	5.52949	6.798	3.57277	12.0489	4.54235	2.71825	8.71102	2.90378	3.58888	8.3006	5.82095	3.89281	4.38619	4.50815	3.4871	4.59583	14.6592	4.26035	4.29106	7.56928	4.3478
17601923	NA	NA	NA	27.331	36.1067	16.603	10.4857	41.5008	9.95568	25.4491	14.4052	6.93919	47.754	11.0204	88.699	32.3938	49.788	27.4162	42.4279	57.175	39.4768	18.2584	29.2253	235.298	30.6738
17601925	NA	NA	NA	12.9636	13.0459	4.15664	6.08057	14.231	7.7059	6.7147	4.70033	3.35167	5.53286	3.91471	5.92624	17.5384	6.20068	8.33076	11.0001	13.2327	5.09357	23.0638	12.4926	10.5165	7.00922
17601927	NA	NA	NA	25.6814	30.3214	29.4049	57.7321	30.7707	34.8713	38.3005	58.0467	71.0587	5.06282	21.5455	26.4083	99.6884	27.0899	27.9081	56.3616	43.9368	23.3246	41.0212	32.2965	39.2186	37.5415
17601929	NA	NA	NA	5.47028	5.4191	4.71408	2.51517	4.11301	2.36796	2.99649	2.98909	5.03982	3.42475	4.87666	5.14499	21.3886	2.40947	2.13992	3.82099	2.45752	4.29077	3.47426	3.20577	3.85402	2.68864
17601931	NA	NA	NA	3.41675	2.21129	2.41619	3.56986	8.47755	2.49051	5.45545	6.55469	4.10176	2.55649	2.63709	3.83344	2.85804	2.69006	3.2719	4.59974	8.597	10.8311	2.58739	6.11229	2.6703	3.93996
17601933	NA	NA	NA	11.2262	15.3478	18.209	11.7621	6.23039	4.83909	6.1953	11.9864	9.49667	18.7237	12.0536	10.6611	28.8231	17.6564	9.80128	8.01218	24.9535	6.6141	14.7537	9.58644	24.9366	7.82455
17601935	NA	NA	NA	5.28811	9.34072	17.7055	20.1763	37.4085	9.87437	13.3504	7.47237	5.70674	7.65896	6.87	6.29744	7.19108	17.4772	2.36646	7.32574	15.3341	5.8136	7.49481	9.87955	10.0069	8.36063
17601937	NA	NA	NA	6.48537	4.63164	5.21438	11.2501	5.57219	5.39936	10.902	5.05574	22.3949	9.15196	4.21536	5.40383	6.02334	6.02636	5.60511	12.7857	4.52877	1.97633	7.26643	3.42706	8.80481	3.39575
17601939	NA	NA	NA	5.80029	7.88693	6.74573	8.59483	5.92076	3.32678	6.86963	4.83318	6.33401	3.47634	18.306	5.1648	3.55845	15.6214	8.13887	6.35999	5.60603	4.59249	9.88487	12.4154	10.0195	13.0092
17601941	NA	NA	NA	2.47809	7.4793	8.31338	2.95881	8.37039	7.46576	11.3806	3.91626	7.7128	5.58135	3.71191	6.24134	7.3177	5.60878	7.31975	18.8641	9.11816	2.90571	8.98726	10.7581	5.35437	5.41664
17601943	NA	NA	NA	9.6412	17.9065	10.5651	4.69142	8.81611	4.71088	4.65733	7.32037	6.44057	6.83428	12.3701	6.02578	11.0507	20.2089	6.90106	4.57178	4.36992	18.7058	4.14609	6.83389	11.3094	8.85843
17601945	NA	NA	NA	21.3937	12.7761	7.89085	20.1106	5.24227	11.6495	4.94494	10.3958	8.95809	11.9785	34.7391	6.22654	9.09193	10.6151	21.903	10.3935	8.08688	10.3057	7.01138	8.22625	6.24677	34.9627
17601947	NA	NA	NA	4.05589	2.90852	8.19698	2.25883	3.71881	2.50824	3.13166	3.39974	3.13166	2.46893	4.40402	2.38535	4.11771	2.09335	2.09126	10.0101	2.93777	16.378	2.53864	2.49078	3.14925	2.53864
17601949	NA	NA	NA	8.62335	14.87	6.35425	30.7503	23.8521	11.957	16.0268	11.3919	8.79712	29.0337	4.72675	6.75036	36.8622	5.50936	14.1693	6.05298	20.3868	4.19696	5.26581	10.6112	9.19437	5.19185
17601951	NA	NA	NA	26.9751	24.6737	15.5227	20.6693	53.2347	9.93899	12.473	24.1943	19.0027	27.9434	20.7772	14.6476	7.27913	18.5651	15.7222	18.6347	15.0514	13.8486	8.58702	10.3359	12.6652	34.1225
17601953	NA	NA	NA	3.0074	5.79112	7.34419	11.254	28.8137	26.9119	7.63211	12.789	5.43439	17.9062	10.7465	33.8418	23.7865	13.9089	7.45428	19.817	20.6888	24.4484	6.93549	13.0611	8.71778	4.96997
17601955	NA	NA	NA	25.2937	12.2241	14.8271	7.70484	6.97912	6.88413	41.3478	9.00766	33.8417	5.7	7.43649	24.6267	12.7298	21.318	8.55959	6.28342	9.99272	12.8985	22.15	8.26604	64.3359	27.7424
17601957	NA	NA	NA	24.3773	13.9464	9.76669	7.34976	6.60748	10.6613	8.59241	3.58779	24.5803	8.40054	11.9904	17.7031	7.61722	16.3876	6.91014	38.0524	17.3075	18.2213	15.5289	8.31856	29.8386	16.2714
17601959	NA	NA	NA	16.7335	17.0499	5.23184	11.215	8.37534	9.02975	5.81133	21.7994	4.82289	13.5758	7.63596	6.99632	2.979	7.12066	5.03856	10.7782	6.64485	5.68611	13.889	11.1083	13.5593	4.58768
17601961	NA	NA	NA	7.41904	11.7761	13.2181	3.15916	25.321	17.8367	5.365	12.5225	5.16465	7.53308	12.7882	17.2555	5.38721	4.64129	7.08855	11.2636	6.018	5.09903	9.1811	20.4684	16.1859	19.7003
17601963	NA	NA	NA	2.06196	6.83311	3.06351	7.55774	1.9267	10.468	9.28469	15.6346	1.95156	2.11976	3.51466	11.8134	7.84089	7.52047	4.08131	5.1149	4.951	7.08836	7.5625	22.0835	1.73765	1.81754
17601965	NA	NA	NA	31.1973	17.0116	26.8567	44.9253	26.9551	21.4837	26.3024	50.9002	101.641	17.5671	21.6528	27.583	20.013	20.7026	25.8255	47.3069	23.7394	42.1926	46.5432	22.6686	36.2383	31.5979
17601967	NA	NA	NA	6.53058	4.00795	6.275	6.78103	4.79517	3.36319	2.79514	3.95452	10.8971	3.26578	2.09335	3.96536	3.84895	6.12602	2.83261	5.023	4.61596	5.16321	3.75698	3.05582	5.64037	3.30871
17601969	NA	NA	NA	3.04998	2.36968	5.2732	2.22253	3.63477	7.59384	1.65023	2.4872	2.80664	2.98192	1.79695	3.19823	2.82164	2.87765	4.51198	8.17184	2.1771	5.04456	5.3734	4.32923	4.6379	4.77212
17601971	NA	NA	NA	10.8959	15.7521	23.3067	12.8792	12.4081	9.82609	22.5866	8.94593	6.21995	23.3236	3.5915	7.74506	38.5973	20.2403	13.8551	16.5245	11.6174	5.77298	24.7691	13.7191	25.1261	15.2445
17601973	NA	NA	NA	4.28999	1.81492	2.18076	6.98895	2.23387	3.71806	10.225	8.77204	5.71521	3.25028	4.85735	7.02497	6.88819	5.48622	6.81556	11.598	7.54599	2.3905	7.42478	3.79838	4.03123	4.91838
17601975	NA	NA	NA	3.6987	3.63261	3.55799	4.59934	13.8456	13.0169	4.54717	2.4654	8.72337	7.89684	5.94476	4.67221	5.97954	22.6079	7.92185	3.38821	9.69692	4.82322	2.89654	10.6646	4.30381	5.15193
17601977	NA	NA	NA	14.7703	15.9827	51.7774	7.19486	32.7336	4.14063	11.867	16.9778	17.4626	14.9777	19.6663	27.1794	28.6918	21.696	20.1927	25.6026	12.7958	21.4965	66.8932	9.81232	28.7314	34.0461
17601979	NA	NA	NA	3.60369	7.05656	3.60807	4.90403	4.10263	6.7929	6.80827	5.57391	4.77946	4.57276	3.98431	3.87626	7.65297	3.82927	6.9853	11.6678	4.3029	3.45075	5.82357	4.65212	6.4733	5.12621
17601981	NA	NA	NA	30.2271	39.7065	18.6745	18.0459	22.301	10.8052	34.0804	29.3187	14.6785	19.1271	5.02807	25.0592	18.9851	29.6906	26.6369	11.5651	21.1578	7.62735	24.3819	9.49695	18.2263	17.9281
17601983	NA	NA	NA	15.3991	23.7235	18.3882	9.54645	9.28657	17.247	8.14876	26.4421	10.2689	18.9415	12.4573	27.0902	16.2385	21.0947	19.79	63.3831	9.91172	4.84596	9.22704	12.1977	15.452	16.5277
17601985	NA	NA	NA	2.98494	6.70438	4.79405	15.2002	9.57843	2.01608	3.3149	7.21108	18.0271	2.73469	6.43783	7.57723	4.08447	2.57795	3.72621	3.54857	2.71061	7.26142	7.39683	4.40218	8.62004	4.2455
17601987	NA	NA	NA	3.96593	6.95062	5.6228	6.68873	12.754	5.04011	3.93709	6.01101	4.35362	3.34946	15.3258	4.91844	6.80716	4.4653	8.15044	15.8409	4.13852	20.7365	6.40007	4.62903	8.48998	6.09994
17601989	NA	NA	NA	3.81279	2.09335	2.22164	3.06258	3.77687	7.28974	2.70144	1.75149	3.18125	5.23541	14.3358	2.43311	1.93315	2.43576	3.18125	4.05189	4.59745	2.67003	1.95415	3.02134	36.0531	1.98172
17601991	NA	NA	NA	5.00565	2.17777	9.00046	5.38433	5.24227	4.1271	4.83272	13.8589	24.1445	4.11176	1.64623	3.20505	3.69439	6.5126	2.20114	2.25462	3.78097	2.63516	9.02051	3.83008	5.9606	3.26986
17601993	NA	NA	NA	5.54351	2.56238	5.7281	2.89177	5.25367	3.93332	5.83236	2.82853	1.4877	2.37337	6.15758	2.89146	6.20919	2.9064	3.4038	5.798	4.84899	5.37101	2.25716	2.13991	2.67821	2.35116
17601995	NA	NA	NA	6.14139	3.26383	4.80541	2.32508	2.70873	2.30024	1.83151	4.46111	5.15285	2.54923	4.35807	5.86576	1.77645	5.46632	2.10302	2.37203	4.69309	4.32518	5.18019	2.19631	1.86934	2.08401
17601997	NA	NA	NA	4.3035	3.22136	4.46197	8.19735	13.0364	5.72727	4.56032	6.51932	12.7915	5.23541	6.8455	6.61841	9.66141	3.27442	13.3969	6.45146	5.59115	3.90435	7.12729	4.46862	7.18198	4.88134
17601999	NA	NA	NA	5.21455	6.30665	11.6178	21.1009	12.743	2.78598	2.24343	29.6233	9.94393	8.24023	4.06273	3.87996	4.13301	6.88194	3.3461	7.29363	4.06739	16.1555	35.3997	2.32756	25.2331	2.87972
17602001	NA	NA	NA	20.6327	9.49001	12.2092	12.2573	8.95389	10.3545	14.0471	5.4987	6.02004	9.5038	7.14938	30.7296	7.77715	3.29756	24.4519	8.83364	8.72929	12.5589	15.3079	7.75686	10.4324	9.44933
17602003	NA	NA	NA	15.3417	16.4803	37.6917	26.945	14.4979	32.1582	10.4933	28.1649	26.7983	19.2232	33.5868	36.4289	17.0547	20.4858	28.8992	24.8836	38.0616	7.64983	16.3675	13.5717	18.2811	11.9632
17602005	NA	NA	NA	13.3722	11.274	4.80705	4.53933	23.3286	9.31379	4.95869	9.30962	35.5728	14.8872	6.00562	2.53355	9.11865	9.67418	5.50841	10.8861	8.00098	43.8392	8.68109	11.1555	13.0443	16.1976
17602007	NA	NA	NA	4.7483	2.29547	2.96291	3.29114	2.9236	9.93124	5.84637	1.49565	3.07955	1.70163	2.71844	4.58551	3.92393	4.60166	2.09778	3.54138	7.9022	5.22502	2.10836	4.53421	7.5832	2.08401
17602009	NA	NA	NA	11.0513	9.07731	11.1234	9.30329	11.3305	8.39503	8.4611	9.75584	14.0524	4.22989	6.28838	11.6138	7.69249	8.56977	6.64295	11.4764	6.59437	19.9538	8.77863	7.42885	12.8071	7.08225
17602011	NA	NA	NA	9.70303	33.6856	13.6289	6.17557	22.2294	27.1069	10.6167	6.92135	10.1932	10.643	8.99174	30.1677	14.3474	15.7792	6.848	32.3893	14.0226	8.4113	33.4303	11.0913	37.3624	9.93962
17602013	NA	NA	NA	25.08	10.0076	3.5764	1.53713	1.97507	4.1271	2.7607	7.55479	3.34204	4.37684	4.65704	4.27813	2.23496	2.50471	2.00562	2.93849	2.35035	4.6066	1.80562	2.82369	4.60718	1.77183
17602015	NA	NA	NA	4.87161	6.20934	3.01286	6.66082	2.33938	4.05975	5.85389	2.29148	2.78241	2.19214	3.28201	4.1296	2.8196	3.28783	3.88419	6.45895	7.54696	11.7901	2.53148	1.76347	10.9781	3.80082
17602017	NA	NA	NA	3.02433	4.33825	12.5766	5.73232	4.29308	6.13598	3.23414	2.80439	1.94907	2.51331	16.1149	2.72921	2.15783	8.13391	3.80313	5.17553	2.15408	5.81681	3.81438	3.4566	2.36564	3.9385
17602019	NA	NA	NA	16.1182	18.8002	7.93039	31.0238	55.4593	33.7804	86.0054	17.1715	83.2065	6.21838	8.80209	15.7619	17.6939	13.6571	29.6581	11.4664	13.9314	12.435	37.2582	17.4713	110.319	14.0541
17602021	NA	NA	NA	4.54681	2.58347	2.82175	3.89732	3.0597	4.10457	6.70799	2.75606	3.51617	4.53585	3.2018	9.77748	2.47784	3.37001	4.45363	3.19603	2.76936	3.05377	2.46234	2.95293	2.35971	4.49906
17602023	NA	NA	NA	3.24204	4.33072	4.43652	6.81214	5.86611	2.85575	5.21751	2.81982	5.55383	6.4076	4.67662	11.6061	8.12358	5.57823	8.64377	8.49892	5.10482	4.70289	6.51756	3.98639	14.3141	14.8872
17602027	NA	NA	NA	17.7067	19.889	3.26639	12.833	35.3564	20.4952	40.8133	5.45684	47.3852	12.4727	14.9215	10.0122	31.2672	8.68825	19.2857	17.8823	3.29819	14.4977	21.7388	21.0877	7.59921	5.77725
17602029	NA	NA	NA	6.85784	6.90221	6.04915	6.82343	19.3369	12.1991	10.5126	6.32848	5.15285	11.8482	4.2882	6.51351	25.0142	4.49197	8.46555	14.567	3.46635	6.05916	6.1606	4.33922	10.5508	3.22725
17602033	NA	NA	NA	29.4746	91.7156	72.7625	198.269	345.692	61.8375	67.6884	31.0896	10.1884	70.0917	26.3692	129.234	67.831	50.7573	74.0165	14.69	81.9423	37.3408	172.308	78.1804	214.973	48.151
17602035	NA	NA	NA	16.2405	20.6309	18.1139	11.0904	20.1917	20.8418	12.7528	26.8279	31.0793	7.86912	32.2066	12.8618	23.8613	28.0145	19.3954	12.2332	4.925	31.3357	5.12238	6.62886	14.3812	6.56826
17602039	NA	NA	NA	5.57873	10.1949	11.5131	18.1117	12.402	7.30461	7.33707	7.03032	5.53298	6.0207	9.24899	21.7179	20.2449	13.4457	18.3877	9.10703	6.55596	2.01358	3.19993	6.1051	11.1583	11.5844
17602041	NA	NA	NA	5.6664	9.09006	12.0234	9.8644	17.5293	10.3437	8.08682	5.87137	6.91646	14.9631	5.67768	15.7582	4.79023	7.65407	7.28779	7.66725	15.7342	8.39858	8.13116	6.73745	5.04334	4.72286
17602043	NA	NA	NA	3.62391	10.9608	3.04295	4.35439	1.98065	4.57131	2.79104	3.19963	3.95285	3.21702	4.12135	2.67018	3.45481	6.03061	5.97728	5.07042	2.8215	5.58745	5.36664	5.44624	6.39338	7.29505
17602045	NA	NA	NA	7.98633	7.55946	2.78994	16.9749	12.7843	9.10916	12.8957	9.18698	4.88141	16.0051	8.63338	9.39262	15.3232	8.27113	10.8298	9.62898	10.9598	17.2582	13.2031	15.0609	21.6559	12.675
17602047	NA	NA	NA	14.0185	4.5494	14.349	11.8216	6.09575	5.60896	3.16033	4.44283	39.7502	4.87629	4.90857	9.95199	8.56412	3.36336	2.89735	4.42342	4.43076	4.72091	5.97801	4.63754	9.53773	6.20594
17602049	NA	NA	NA	7.06249	6.93253	19.1717	5.69937	12.1685	5.63775	8.83307	21.0947	84.014	9.90055	6.39073	2.12885	31.4856	6.5272	15.3528	2.37203	9.69019	2.54726	7.648	7.14019	5.63807	9.44123
17602051	NA	NA	NA	2.58271	1.92254	1.65509	2.59078	2.45816	3.70469	7.43947	2.30534	8.85966	2.69743	1.72578	2.8491	2.71536	2.03043	3.4952	4.14177	2.0238	1.72318	2.5638	3.7821	2.16331	6.97295
17602053	NA	NA	NA	4.2829	3.3743	4.65026	1.91382	3.73974	6.12903	2.75729	3.41887	9.61375	5.00125	2.93777	6.12909	2.85061	2.74747	3.27475	3.1162	3.22648	3.53695	7.1519	1.87698	1.82108	3.40203
17602055	NA	NA	NA	5.45449	3.66217	6.90397	4.42786	3.33917	3.78101	5.16946	4.1718	3.7185	5.50765	5.79321	3.5692	5.54935	3.12764	14.981	4.77955	4.3992	3.58034	3.22638	4.72783	7.63006	3.85617
17602057	NA	NA	NA	3.23858	7.28921	4.35083	3.5726	11.4914	12.9703	8.42941	4.50807	27.8389	8.39575	15.1098	5.25545	5.31798	8.504	8.18499	5.64608	12.428	10.8587	6.69707	15.3895	3.67687	4.77955
17602059	NA	NA	NA	14.4393	12.4103	32.4842	13.8263	73.2235	4.48215	15.8689	18.3425	46.5022	10.4936	7.56119	6.84355	5.94917	11.1095	7.34523	11.546	5.256	33.9148	11.0213	8.49688	26.3404	6.1412
17602061	NA	NA	NA	7.53985	8.4013	8.85525	21.8255	32.9348	6.21399	3.03122	9.47295	33.7406	18.7675	12.2561	3.9898	7.6991	4.72878	2.99316	10.3743	5.27307	2.87302	12.9771	2.792	4.70365	8.54411
17602063	NA	NA	NA	4.51488	2.6372	2.40788	4.36642	5.0508	1.80746	3.22058	3.29159	2.86246	10.4041	5.4479	5.11634	6.63451	2.61684	2.92994	4.4674	5.73204	2.3952	3.0426	4.10479	10.1823	4.08089
17602065	NA	NA	NA	17.1192	25.8329	35.7235	16.7465	40.5921	21.2036	26.6154	45.1197	53.5583	34.0396	7.14751	21.6675	16.3714	25.1592	17.8869	19.1877	15.9199	33.0018	20.5998	16.8352	35.2128	30.8148
17602067	NA	NA	NA	2.98472	2.17777	6.8362	4.09632	19.9287	5.26321	4.35153	4.21686	11.3771	2.79752	3.77104	3.23564	8.33445	4.97187	5.44358	6.34359	4.66594	5.99827	5.3488	3.46244	2.92156	3.72314
17602069	NA	NA	NA	7.14852	9.43623	4.65262	3.70023	4.2297	5.21692	2.22706	7.89529	3.91471	6.36886	4.74028	5.80196	4.2297	3.51596	4.29034	3.84793	3.51596	1.61996	2.72127	4.39686	12.8564	3.82702
17602071	NA	NA	NA	2.99443	3.19845	2.04228	1.84402	4.56422	3.07065	1.88979	3.22787	4.02017	1.95958	2.21737	2.05097	2.23496	2.33425	3.34889	4.5853	1.85968	3.40753	1.38745	4.28992	2.06471	1.96143
17602073	NA	NA	NA	8.95854	6.21423	12.2876	2.4856	13.8456	2.97009	23.5539	4.66621	15.0009	3.50592	1.75998	3.20505	1.69635	2.57946	2.79286	3.91192	4.96321	4.72091	2.58855	3.80441	8.13051	2.38535
17602075	NA	NA	NA	5.54016	3.98249	2.10537	7.10654	11.8041	2.43856	4.12179	5.27869	3.06652	2.95288	3.31583	2.81959	2.93032	2.36353	3.19274	3.26913	4.12315	3.93668	2.69707	4.9304	3.42877	4.71242
17602077	NA	NA	NA	28.3377	16.3254	33.5199	23.7474	27.5818	10.3315	21.3274	57.3553	68.7899	16.7882	17.2991	14.3397	26.0915	26.7234	17.6629	49.709	29.5586	21.3388	43.0927	41.9461	154.424	22.8456
17602079	NA	NA	NA	4.71241	3.83128	2.3196	18.5835	4.08406	3.03234	4.2947	7.64328	20.2382	7.54259	2.11079	6.77047	4.798	1.85592	2.36646	4.02295	5.86012	2.3236	2.98839	3.41694	4.31186	3.82913
17602081	NA	NA	NA	26.4871	8.04643	21.4659	5.48896	15.4112	18.7614	6.05954	1671.32	2212.23	1337.14	905.851	515.193	334.401	869.089	907.254	303.187	465.476	48.8358	712.561	1136.68	1154.22	603.288
17602083	NA	NA	NA	9.62009	14.3862	4.39531	11.6156	36.2005	15.2297	8.95406	238.229	179.248	697.201	395.689	237.309	233.867	302.906	517.739	159.445	156.599	75.6194	99.4851	205.526	100.592	407.864
17602085	NA	NA	NA	18.4777	13.0809	7.34687	19.8798	5.85393	3.39353	2.29883	332.349	108.918	508.975	523.911	238.826	222.522	297.737	420.077	187.039	159.705	72.8289	161.409	161.965	212.095	339.059
17602087	NA	NA	NA	221.611	139.306	126.789	12.1749	24.8905	30.7021	48.2651	1994.6	1129.43	1720.29	1446.62	1099.61	1317.81	1735.48	1527.21	1670.56	1282.1	824.923	594.279	1046.72	806.304	1473.32
17602089	NA	NA	NA	23.1546	5.75951	6.5963	14.8886	5.59549	6.00201	11.3922	7.46761	23.0945	30.0284	41.4135	11.7587	7.95885	11.2902	10.1568	17.586	4.9583	7.80184	17.2369	16.9287	10.1418	14.0703
17602091	NA	NA	NA	2.49921	3.58193	5.11274	6.59342	15.0257	1.73705	5.5155	25.6875	33.868	32.9862	6.56735	7.14791	2.65983	2.50471	10.2542	9.62415	3.97668	3.67472	12.911	18.3754	10.4928	7.44876
17602093	NA	NA	NA	19.8384	20.4684	13.0193	39.7364	22.3159	10.8278	24.6608	91.7967	109.12	19.7301	8.70945	12.1139	20.1957	16.4781	9.12003	10.7223	9.38353	8.86666	33.9168	32.1876	56.0704	19.1444
17602095	NA	NA	NA	8.2155	12.3725	6.45245	25.7268	6.59562	2.25521	16.9015	120.706	91.2065	29.5198	36.4298	51.7527	18.6236	24.5062	15.9367	3.26432	25.781	11.8848	42.285	21.0579	110.752	52.9283
17602097	NA	NA	NA	7.16494	6.44205	19.2692	10.9871	9.67226	3.73993	25.7027	68.6982	30.9446	14.6672	25.5682	24.8665	14.6744	11.8283	6.31387	27.7836	21.1519	6.5369	26.0399	24.985	36.1533	13.2364
17602099	NA	NA	NA	9.11804	10.731	4.15047	5.26004	6.25295	3.68294	12.769	4.5757	5.19498	4.34738	3.93801	7.23984	14.3627	3.95019	7.08889	5.306	6.69065	26.4244	5.24851	2.5778	10.7954	17.5404
17602101	NA	NA	NA	12.1887	8.88361	5.56969	17.3569	12.7657	10.3452	7.85173	5.93	6.98253	9.77694	4.58075	4.39325	5.92934	14.1641	9.66578	5.85637	9.30558	14.0709	17.3549	6.13807	6.55553	14.2798
17602103	NA	NA	NA	2.49078	2.87048	2.85902	3.32265	2.04405	2.16968	9.5263	2.80365	2.05889	4.79709	3.20324	6.21984	1.98112	2.32555	1.72578	4.72739	3.46958	3.4928	4.79818	1.60462	8.31856	7.9632
17602105	NA	NA	NA	4.20621	4.98754	3.9125	5.46863	7.52957	2.23933	4.65733	14.452	3.08356	13.0456	5.87124	4.87257	6.25113	6.19297	5.10268	6.27414	4.59745	9.57843	13.7503	4.85524	7.90451	5.87124
17602107	NA	NA	NA	6.11119	3.52756	11.8497	4.89145	10.2275	6.78045	7.79992	19.2102	119.07	47.6325	16.1747	2.67986	9.92497	4.09085	4.45186	3.27077	5.05419	6.3034	4.57807	2.66907	23.0758	6.13096
17602109	NA	NA	NA	5.4003	5.215	4.17059	5.61859	9.53022	9.30142	4.96158	35.6466	12.3225	36.346	8.71884	8.89973	12.9584	17.0199	9.24621	5.97253	21.5918	4.14756	4.2298	6.53585	54.9551	15.8137
17602111	NA	NA	NA	2.91586	9.63857	2.71872	10.7096	2.72963	5.44933	4.80785	12.9876	2.68472	35.6543	14.7864	16.3986	10.6658	9.9458	19.2152	27.7371	7.3068	3.73092	6.73325	17.4068	3.20143	15.1481
17602113	NA	NA	NA	9.2255	6.17931	2.45628	2.3472	5.95656	8.63127	2.75729	120.246	35.7086	181.787	162.932	51.7978	27.5171	32.1264	50.7109	12.539	22.4916	6.73769	63.8536	50.9023	7.89488	69.4298
17602115	NA	NA	NA	9.93977	14.7812	47.6566	8.88727	6.11576	16.2831	8.78421	8.70861	61.3241	22.466	3.19346	9.91202	9.66545	42.4971	6.44908	27.4995	26.438	4.32518	19.3309	57.9466	17.565	5.75037
17602119	NA	NA	NA	5.52499	3.89221	12.9433	4.45095	27.5188	20.4509	3.58352	7.77189	12.1856	13.4872	8.18069	6.22654	13.5396	11.6526	7.53073	4.57178	11.107	3.42086	3.82145	3.05766	14.9486	9.87119
17602121	NA	NA	NA	10.2703	24.6608	2.93777	7.17533	13.0364	2.22706	26.0905	22.7084	39.7233	35.5077	20.6034	15.2288	16.6164	15.2738	3.05766	15.2288	27.5901	4.32518	9.61622	3.05766	15.854	13.0814
17602123	NA	NA	NA	7.11151	17.8919	5.06487	4.45701	22.0718	11.7586	3.30102	9.69718	18.3888	3.32526	5.07391	3.54555	4.13523	9.11676	13.5547	3.55662	9.61542	8.04789	8.35741	2.80957	21.4517	2.62456
17602125	NA	NA	NA	3.46204	4.20214	4.34036	4.18782	6.2317	3.94186	8.46665	4.39961	11.3562	4.88147	2.26241	2.83608	7.07062	4.34367	3.60402	21.3528	4.6215	9.73052	3.64309	2.87525	4.14715	2.26104
17602127	NA	NA	NA	8.6169	6.23245	7.6275	2.74467	2.50577	2.43319	10.0276	14.1989	2.27686	5.61725	5.38695	4.72466	18.4202	16.1246	2.33836	6.58452	6.96654	20.6118	2.03706	2.28087	3.07352	5.15285
17602129	NA	NA	NA	5.94793	4.04637	7.879	5.54102	3.63368	2.89576	5.25544	7.34092	12.3739	2.2375	2.11443	5.18624	1.69635	3.68039	6.10119	5.37092	2.29214	21.4912	12.9502	3.00041	10.6625	7.15188
17602131	NA	NA	NA	10.1755	8.39172	5.82475	18.539	8.72706	14.4817	27.7583	3.50042	8.65269	9.05391	12.2001	12.5233	6.1862	12.693	25.9388	8.7506	14.7114	5.93055	27.152	12.5868	22.4203	21.9349
17602133	NA	NA	NA	9.74168	7.32998	3.16678	9.87492	11.4613	7.01186	26.8204	7.85726	6.44057	15.8541	7.68895	5.53602	13.4494	5.29648	14.6689	6.24127	6.77422	8.31628	17.7567	2.96834	6.6108	6.03393
17602135	NA	NA	NA	5.6072	4.73111	12.4209	12.5403	19.6647	7.42938	13.9904	9.131	28.5889	4.58939	4.81277	17.6731	7.81344	5.40315	6.71709	16.546	11.7328	8.75958	15.4893	16.3176	18.0793	3.98161
17602137	NA	NA	NA	2.12867	2.49037	5.34729	4.82507	5.42969	2.47561	2.65917	6.12275	3.83977	4.57939	5.19738	3.96411	3.67642	2.53791	2.9351	1.93279	6.03761	6.95531	7.05572	5.26234	11.0357	3.0646
17602139	NA	NA	NA	4.95243	7.53774	4.66744	14.8921	3.19498	10.1539	3.40802	12.4616	3.55642	2.744	14.4526	9.3419	5.9946	4.72139	11.5406	4.12323	12.4492	8.75395	4.0846	6.47513	8.34175	13.1784
17602141	NA	NA	NA	9.33	2.83294	9.77963	2.46185	5.64315	2.6584	4.65733	29.2057	38.8592	19.2447	9.00717	5.42344	9.34916	24.7062	11.3881	5.34848	4.7251	31.0238	3.85228	13.5493	19.3811	16.208
17602143	NA	NA	NA	63.229	58.5331	66.9734	33.0411	91.8431	68.7179	61.6407	109.756	154.881	60.4866	83.0772	57.0286	77.5181	56.8425	43.6086	78.8406	53.5184	52.2725	113.618	76.9355	72.3273	84.1916
17602145	NA	NA	NA	52.0254	66.2065	54.6618	79.7974	20.0138	21.6921	7.35787	14.452	28.7263	52.98	49.663	35.1895	22.4812	68.5247	47.9812	49.7994	24.8426	105.252	39.8142	4.32518	45.7109	63.0702
17602147	NA	NA	NA	21.7888	10.1374	27.9291	25.2122	9.73294	9.96018	5.78182	31.3305	39.3242	13.1177	8.35743	13.0955	9.18699	24.191	16.8608	22.8778	19.6728	33.5178	11.5991	11.5248	11.258	20.573
17602149	NA	NA	NA	6.59191	7.36853	12.2154	8.44676	14.9868	1.85644	2.50629	29.7629	9.91889	2.12767	4.71077	7.01427	3.25352	3.8536	4.50996	10.0101	3.83839	8.26947	4.48283	3.58826	4.00102	5.59043
17602151	NA	NA	NA	16.3814	13.5896	18.5547	14.92	17.5293	13.5109	51.3307	16.1052	59.193	30.9011	16.8057	33.2597	4.81557	8.72035	9.32426	3.60751	10.2569	10.6278	26.3582	8.64981	12.2139	17.4416
17602155	NA	NA	NA	4.09356	6.97434	5.02998	12.5816	20.528	8.64611	5.12533	9.9996	8.26445	25.1439	9.54141	12.3165	5.93149	6.68366	4.25497	15.2288	8.59149	9.24246	15.7176	8.05104	10.8188	12.7953
17602157	NA	NA	NA	6.88897	7.05078	5.91632	4.96719	8.94305	10.3521	2.18789	8.89487	2.4805	6.74274	19.9552	13.5437	9.9121	7.51869	7.78004	4.71566	4.84505	19.2955	3.65258	3.80581	6.86875	2.42368
17602159	NA	NA	NA	5.628	3.67538	6.12668	5.20227	20.983	5.39329	5.12233	14.5006	3.60605	6.3311	4.91231	6.17619	5.935	3.78169	7.97453	6.41274	3.50703	16.3036	6.8749	7.81482	13.3589	4.94401
17602161	NA	NA	NA	13.5699	4.36631	2.44612	27.7103	24.8489	1.63372	2.22706	5.08797	18.1552	4.27416	1.4797	1.51594	15.4309	4.06792	2.74766	3.84297	2.56129	16.4076	2.17009	1.7352	6.80118	1.75968
17602163	NA	NA	NA	5.91301	2.43108	36.7105	3.09024	4.11127	6.75871	2.64051	4.93572	3.49793	5.19743	11.1527	2.4357	6.25172	4.03306	4.93467	2.28537	3.23065	3.06311	3.74619	4.79966	9.3896	3.41569
17602165	NA	NA	NA	23.5968	11.4164	17.0191	22.1341	46.87	9.48724	6.77037	19.6525	49.9676	10.3294	9.77597	10.0365	6.35431	18.5241	17.3144	8.6923	5.5971	15.8029	13.9858	7.39213	13.732	7.74859
17602167	NA	NA	NA	41.0622	11.9894	22.1436	62.9555	10.0969	12.042	14.245	42.222	34.2031	11.0944	15.7145	22.0183	20.4638	16.9614	10.684	10.5608	10.3653	44.6061	45.4669	14.3341	18.4871	29.7403
17602169	NA	NA	NA	4.49209	3.16703	21.2646	7.21421	12.234	5.03854	13.4558	5.45103	4.78321	6.4237	3.83108	3.70542	3.21664	2.4158	3.3139	4.3219	2.81457	38.3415	7.94298	2.00828	25.905	3.48314
17602171	NA	NA	NA	8.34539	10.4414	9.0184	37.4799	5.40292	23.844	6.62497	10.0383	16.6395	6.62503	18.7867	7.71061	14.6981	14.108	5.45884	4.39849	7.89187	10.2467	9.81833	17.8197	7.61643	7.22663
17602173	NA	NA	NA	8.48047	26.3196	3.7341	2.11188	7.35389	30.578	5.13357	2.11545	5.78102	14.1173	41.5163	14.7132	34.351	3.07266	14.6656	2.56262	20.7162	22.3876	49.284	29.1175	10.825	24.0962
17602175	NA	NA	NA	22.68	30.6896	22.4613	26.8496	23.4075	22.5455	16.814	18.7937	13.3126	28.3555	53.8446	31.164	10.8642	30.3341	22.819	30.8076	47.4719	13.8498	7.35172	43.4949	12.2667	10.3112
17602177	NA	NA	NA	9.31411	3.25048	7.08295	4.14754	3.024	2.43319	11.325	11.003	23.0121	3.56897	10.1103	6.54158	3.57791	9.38513	5.62631	7.4741	4.28003	15.9889	9.64532	7.53275	5.83091	3.33656
17602179	NA	NA	NA	5.15425	9.53149	9.31683	2.64376	4.48358	6.50162	2.56477	8.82076	6.08892	7.32735	4.95243	3.4711	3.99142	3.14187	4.08766	3.82946	3.02328	6.54708	2.86559	3.11049	8.76971	3.21966
17602181	NA	NA	NA	1.39508	1.55461	2.03947	2.99711	3.52269	1.39207	1.83151	1.82514	3.00941	1.76111	1.4056	5.07181	1.69635	3.39933	1.40006	1.73671	5.96223	3.67094	2.39178	2.07419	1.98326	1.6443
17602183	NA	NA	NA	20.0738	3.50954	3.85195	3.72894	1.65933	24.3916	43.5365	4.74712	3.47337	7.08481	6.19807	4.3023	27.6573	5.23464	9.43469	24.2735	10.7407	3.41101	6.49636	2.46384	2.71666	8.07625
17602185	NA	NA	NA	11.1407	8.77442	15.7781	5.06515	25.7367	40.8974	9.28386	4.38608	12.4107	7.72437	27.3173	23.7312	8.14416	4.38608	23.6617	3.84793	13.2826	8.6233	28.0149	10.8206	5.64681	17.1998
17602187	NA	NA	NA	21.7417	14.3803	26.4953	20.6743	27.0968	6.76525	8.18851	23.0741	7.49671	5.89003	21.2449	8.5562	8.22629	9.63225	16.3823	5.51224	4.54042	43.9786	5.34276	6.41729	7.2132	9.90027
17602189	NA	NA	NA	22.2091	18.1936	8.57235	12.2132	2.86909	49.5266	35.5531	21.959	6.27309	3.41839	7.69433	10.1415	5.38721	14.5983	19.318	4.75204	6.99371	5.4381	8.8683	22.6175	2.6206	2.77166
17602191	NA	NA	NA	7.68736	5.65371	2.56814	2.48579	5.22303	6.44797	3.50106	5.91521	4.37198	8.1982	5.06849	2.82573	9.09884	5.42548	7.04232	7.85431	3.08126	9.40533	6.95123	2.91394	13.7766	9.30043
17602193	NA	NA	NA	12.7478	10.0177	14.9642	12.3445	87.5875	33.2451	28.0508	33.7724	87.1046	19.9145	26.8623	23.195	39.1993	20.9843	22.5099	11.2545	15.4854	6.39509	8.48839	14.1904	24.4724	20.6185
17602195	NA	NA	NA	12.8172	6.93249	14.9186	6.3275	21.3414	5.44309	4.00428	7.91574	6.72238	4.88916	3.97295	6.29663	10.904	7.12619	3.51948	4.27642	5.06373	17.8168	8.33357	4.61805	7.5187	5.82438
17602197	NA	NA	NA	2.97551	3.34342	9.42393	3.58295	27.332	8.62617	3.61814	3.94916	14.9026	2.7707	3.19346	7.68311	3.56156	6.25463	6.18441	2.84761	1.84432	7.96045	1.92163	3.69394	2.92808	4.01597
17602199	NA	NA	NA	57.8567	17.1905	35.7098	54.8202	77.0143	44.8326	59.5726	45.0014	9.51735	36.2316	25.636	17.3181	58.2823	33.4587	18.7116	39.115	19.569	4.148	84.9688	43.626	36.9639	19.9789
17602201	NA	NA	NA	6.47713	6.45208	10.0155	5.43232	8.62981	11.2322	11.2226	6.29783	11.9803	6.10325	5.6434	18.7907	7.14909	5.91817	4.85316	5.93601	6.37907	38.2767	6.55078	7.14251	9.80705	10.8339
17602203	NA	NA	NA	19.6955	26.0341	24.4801	41.4332	99.9693	28.8715	54.6701	18.1059	35.8617	25.8304	40.2236	39.942	22.458	27.2109	41.5827	51.1394	21.3687	34.9541	59.0596	16.4108	46.3775	40.6277
17602205	NA	NA	NA	25.2265	15.5811	5.81473	6.9056	6.59758	11.0921	6.75601	8.72369	12.2666	9.44685	9.09299	9.75644	10.1709	7.9159	14.1688	4.97596	4.80799	3.86825	25.2956	9.24323	39.2025	5.04168
17602207	NA	NA	NA	39.7233	8.53741	10.192	22.923	6.59562	15.8122	10.1623	5.08797	13.2142	14.6754	25.1153	9.85638	10.3888	7.82031	7.32844	11.4031	5.19451	8.46609	5.29566	3.31649	7.44244	9.40928
17602209	NA	NA	NA	12.5815	4.166	7.33774	18.0121	20.4308	33.4455	6.40154	7.96588	2.6584	18.1483	11.9549	12.2405	16.8343	15.2761	11.1407	12.4802	6.45428	17.808	13.6667	40.6701	12.2502	11.6303
17602211	NA	NA	NA	30.0344	15.8936	6.89819	4.24494	43.4728	18.7222	5.71167	9.03496	10.7448	4.44398	3.82927	16.7314	7.70493	5.15328	6.04801	9.17982	9.24039	4.669	2.91359	13.2499	5.53585	4.71475
17602213	NA	NA	NA	22.0991	21.1557	24.1062	8.07433	11.1951	12.9587	9.10743	12.1315	19.0613	15.4848	10.6318	22.0944	6.96544	10.501	14.828	4.36929	14.4148	5.64312	12.8031	30.762	8.12674	8.50066
17602215	NA	NA	NA	1.77734	4.7914	5.75402	3.5072	9.57843	3.2864	7.35787	3.45091	3.4157	2.80723	2.70851	3.17813	2.93777	2.01723	1.62616	3.58872	1.91979	2.23046	10.7071	1.76347	2.90287	2.01723
17602217	NA	NA	NA	15.4069	6.54479	2.75285	5.51235	12.0109	8.17761	3.42525	1.98601	68.84	6.00685	3.06639	6.77991	9.67647	12.5861	2.93391	5.74425	4.33404	6.28007	7.01919	3.18738	48.7737	4.90309
17602219	NA	NA	NA	13.1813	14.7248	2.62031	48.0922	12.4274	5.40727	24.926	4.3167	18.6348	3.80446	8.39979	11.1719	7.86575	3.79921	8.7869	5.35884	3.59767	9.6052	6.40224	12.6233	7.49822	10.698
17602221	NA	NA	NA	5.11834	21.1468	14.1786	48.2854	4.03372	28.5815	64.1013	103.299	59.4855	33.118	23.6366	44.4602	27.1641	17.308	36.2858	17.4908	20.1734	49.0594	4.75372	23.4868	16.7314	26.1451
17602223	NA	NA	NA	4.85548	3.36854	3.65052	4.18336	8.33993	8.37703	10.16	6.81283	5.83581	2.7772	5.94341	5.63397	6.00419	5.78165	5.37394	6.29228	5.49599	8.94492	3.30492	1.99153	4.31298	3.91692
17602225	NA	NA	NA	6.5813	3.13052	3.15987	5.23754	6.11576	3.13602	12.9036	7.07348	4.22668	5.99528	4.01638	11.4445	6.50092	4.47865	2.85399	16.7995	2.82194	14.3757	8.02319	8.08197	5.43298	2.77792
17602227	NA	NA	NA	2.67986	7.62426	5.75324	2.68931	5.45106	4.7253	4.74199	2.21423	3.29213	2.91851	6.28493	3.52924	2.25991	4.58412	2.58352	2.7201	2.78355	5.60134	4.81956	2.5515	3.2395	7.66829
17602229	NA	NA	NA	9.77106	7.75473	22.4961	8.13673	18.8189	8.20093	3.89964	8.24277	13.2853	3.96237	10.2995	4.07206	4.46524	9.68747	29.0675	9.77768	4.50782	10.9467	6.24708	4.66247	15.1053	11.566
17602231	NA	NA	NA	6.22708	6.5452	2.40533	2.54676	4.71875	6.12854	2.76779	2.22941	11.1035	10.1146	6.22834	3.0826	11.1253	3.74223	20.9293	7.6957	5.34341	3.40048	2.6205	10.7925	2.07452	7.80888
17602233	NA	NA	NA	6.05407	6.02004	4.19916	4.87821	6.2261	7.8469	24.8686	24.2916	5.74696	7.95344	14.3779	13.4591	10.4061	10.154	5.98161	4.00476	5.44963	5.01011	10.7742	11.9034	4.72453	12.697
17602235	NA	NA	NA	5.20684	12.7157	6.89811	3.44332	3.89156	13.3081	10.8762	20.5437	4.15218	3.37111	10.3353	12.5502	11.1377	4.82146	8.27554	13.309	5.37481	4.31459	3.35982	9.55989	9.25826	6.18766
17602241	NA	NA	NA	9.10899	3.85722	5.74343	7.38911	5.03042	11.1211	3.29127	2.19304	5.48322	10.6323	15.2288	6.43082	14.8273	8.47378	4.67719	8.6923	18.7768	6.54411	6.76754	12.4193	8.10942	11.5128
17602243	NA	NA	NA	5.82063	16.8113	6.51997	3.92125	8.02803	14.033	4.54294	5.25099	3.17897	14.1785	5.10977	5.059	4.9922	9.28678	17.8349	8.03615	13.2841	10.6625	17.2936	7.6198	7.94093	4.58445
17602245	NA	NA	NA	154.57	91.4683	166.928	441.751	374.585	622.343	385.07	68.3781	146.151	291.833	411.025	216.881	80.7065	221.003	62.9639	252.289	221.649	144.388	137.246	205.156	228.252	171.616
17602247	NA	NA	NA	11.0068	4.11314	2.76653	2.37115	4.83672	1.66962	15.4951	2.92081	6.63988	4.7074	2.93789	16.4293	2.65983	4.58442	4.42433	5.32906	12.4843	11.7846	3.569	5.20322	3.16067	3.0646
17602249	NA	NA	NA	11.2232	19.8229	3.75659	3.3026	7.49432	5.47102	37.6778	8.60293	17.6214	9.01171	12.1759	5.65308	10.1511	10.4838	10.8038	30.9576	22.5193	53.0911	36.36	4.023	91.8792	11.6288
17602251	NA	NA	NA	5.22891	6.79465	31.0764	11.7557	9.47298	5.54932	17.7593	16.5584	10.1461	3.82968	11.7316	8.11638	18.0978	7.77838	5.19904	11.7474	13.1973	3.97079	14.7694	7.19183	7.62091	2.95572
17602253	NA	NA	NA	18.2136	10.9197	13.2198	10.0642	12.1722	28.7457	3.74764	32.79	19.6147	23.9293	28.8525	29.4617	31.4817	12.7517	23.6617	26.3093	36.7708	30.9316	51.7024	23.4215	6.00002	4.96975
17602255	NA	NA	NA	25.8851	28.5141	5.02918	10.061	2.80344	46.6413	72.1582	31.8781	99.6156	36.9709	37.3688	34.385	7.31966	19.7355	38.9105	40.0203	42.8859	33.7753	74.3956	30.8382	8.37329	54.5379
17602257	NA	NA	NA	5.09165	6.97904	5.73092	10.0707	7.1791	5.77844	5.87207	3.57218	8.55801	6.60687	4.74296	14.7397	6.30305	3.0549	4.82743	4.42516	3.19646	18.2845	4.58507	4.25111	3.63154	17.5427
17602259	NA	NA	NA	4.36909	5.94906	10.5616	5.08711	7.52191	26.6943	9.97523	6.89754	8.65335	20.4511	27.6107	10.7652	18.4051	10.8823	25.5997	14.3133	10.8418	8.01799	9.62284	11.5975	7.26936	29.2678
17602261	NA	NA	NA	27.5446	2.40819	2.27104	2.98026	3.44695	8.62925	8.8683	3.38317	19.2952	15.9911	7.79516	6.45146	3.60321	8.28069	8.87858	1.89039	8.75377	95.545	15.9139	7.08381	13.5987	3.00305
17602263	NA	NA	NA	70.1365	30.1176	11.32	6.34525	6.95411	10.9707	45.4021	15.59	15.284	12.4759	27.6275	11.8977	12.5703	15.2721	13.1549	18.5448	25.8702	46.353	11.2998	23.8858	11.3563	27.2328
17602265	NA	NA	NA	7.95206	23.0345	8.21109	12.6069	11.9863	30.6433	7.57318	21.0132	9.90054	13.7933	23.1012	8.53243	5.7295	8.67003	17.3226	9.39046	25.9091	18.8448	23.4843	29.4036	7.73187	3.15593
17602267	NA	NA	NA	6.03526	6.69476	3.37947	2.23124	2.28153	14.8872	2.41056	3.71372	2.08983	10.978	4.39516	5.79871	3.7435	1.70537	2.99736	3.09271	3.7119	5.73849	29.3825	8.65433	6.38936	11.1311
17602271	NA	NA	NA	3.05786	2.16782	2.77117	3.29122	2.83161	2.36861	3.21515	2.38077	3.70703	2.2905	1.44122	1.69112	2.44186	2.35806	2.26838	2.49018	4.76404	2.09102	2.11983	2.36686	3.84092	2.29199
17602273	NA	NA	NA	43.6743	24.5243	7.07131	23.5982	49.6175	10.7487	17.7895	17.352	19.9962	23.9763	16.7979	24.8374	27.5233	11.6441	16.684	16.6164	6.40075	8.29953	23.9763	8.07604	10.3961	19.2052
17602275	NA	NA	NA	16.5471	17.3855	23.7892	23.4016	6.0613	21.3533	37.4582	33.6882	33.0441	41.9073	28.4325	12.1981	33.9439	35.1381	9.49929	30.0038	21.0011	27.3507	12.719	16.0434	17.9907	42.8613
17602277	NA	NA	NA	5.48418	4.9289	4.48302	2.84136	4.45859	4.05159	6.98868	13.2606	1.52489	7.32443	3.83214	2.68551	4.37882	2.41592	6.95017	3.16596	2.9874	5.12763	6.16177	5.15051	2.14227	3.01379
17602279	NA	NA	NA	3.76964	12.9176	4.42831	12.7252	22.3505	15.0453	17.117	51.9726	12.4215	24.4041	34.9774	14.3271	7.47762	15.5598	14.9114	10.1841	20.0976	6.08114	26.9531	18.6327	15.203	8.53778
17602281	NA	NA	NA	2.37577	5.6619	6.59078	4.39431	3.78745	7.26415	10.1065	2.5242	11.7398	2.91859	12.4989	7.52797	9.96193	4.91522	4.59553	19.6418	8.60768	6.51099	3.11874	10.8804	3.87293	8.32383
17602283	NA	NA	NA	65.568	24.8778	57.9495	19.0066	14.6673	36.0227	31.6553	14.0357	41.7507	22.1703	35.0746	35.6811	51.9039	26.2686	32.7925	16.0381	44.8507	41.2155	39.04	50.0666	15.0171	19.1046
17602285	NA	NA	NA	38.5884	13.8908	3.34118	2.37809	4.49324	22.7791	14.8505	6.39789	6.12593	6.40576	26.9508	2.44574	7.5401	4.28784	24.9203	2.37283	3.24691	11.9488	16.5275	3.83465	4.32785	6.91165
17602287	NA	NA	NA	49.8985	7.22859	48.6846	16.4907	16.8911	22.317	20.573	13.8232	4.42329	5.12585	10.898	2.51273	3.66978	5.67843	9.38048	21.3505	4.37676	3.88069	13.415	11.6557	21.7677	3.03241
17602289	NA	NA	NA	152.297	56.9795	80.9413	70.0247	16.6164	72.4309	57.6113	10.5322	105.29	68.1024	72.3943	33.5916	97.7051	62.6734	20.9795	85.2148	89.6156	130.683	148.025	31.6147	58.934	66.5618
17602291	NA	NA	NA	21.6921	2.09335	10.7814	4.12679	2.86909	13.5285	7.35787	2.38535	8.05011	5.67286	5.90815	8.8683	2.75013	6.73993	13.9338	4.98077	40.0338	3.9143	5.94855	6.01845	7.82007	6.69712
17602293	NA	NA	NA	5.25481	3.21908	6.66549	4.36638	13.4978	3.31399	6.20088	2.34921	25.3092	5.0119	5.22798	3.59731	1.84581	3.37064	4.50798	5.55822	1.9782	2.64964	7.87373	4.35154	2.77713	2.43844
17602297	NA	NA	NA	7.95513	19.7022	15.9111	24.7991	12.8382	8.46341	15.5215	8.70184	7.67779	6.50254	15.6983	4.07478	4.83479	4.96844	3.20753	8.85995	12.6255	6.77628	22.3145	18.8174	2.66764	5.02251
17602299	NA	NA	NA	49.6175	13.0782	8.99535	59.977	62.252	22.0024	13.0575	14.7256	13.1757	12.3952	14.994	20.6123	17.4453	7.68404	8.14028	14.0292	10.5462	10.5905	10.0551	21.0853	3.93693	17.1957
17602301	NA	NA	NA	8.83723	9.91754	2.27104	3.5072	3.01342	14.4173	4.29738	14.452	9.03743	4.95915	3.3623	10.1415	3.80781	2.59485	3.86075	3.78421	9.41704	4.91652	2.22706	11.6431	3.58034	4.11548
17602303	NA	NA	NA	6.29002	2.24967	2.52276	10.5724	9.24463	3.2917	2.09897	3.84033	3.77866	7.10675	2.93992	3.78502	2.16344	2.62355	3.09432	3.84482	3.39503	5.70079	3.40309	2.5325	3.4182	1.92824
17602305	NA	NA	NA	22.6143	20.4683	32.7733	14.19	12.3254	6.08605	9.32638	25.156	11.1964	9.58971	8.19735	18.8628	2.30315	10.4752	7.5602	13.4515	16.7013	48.8358	42.4416	29.36	22.6753	9.62934
17602307	NA	NA	NA	14.9494	10.6417	21.1002	3.62848	7.26484	2.25831	27.6153	17.5168	57.2542	3.76818	17.5026	5.97373	37.4413	8.4637	19.2441	27.2264	15.6175	2.8865	16.2533	22.6175	3.05766	53.3503
17602309	NA	NA	NA	7.73004	4.98896	4.27215	3.49333	11.7284	3.326	4.5028	5.13808	8.1808	8.77081	5.51247	6.61006	11.4529	6.29195	7.4611	10.0241	7.11769	8.76723	8.4626	4.42279	11.6514	11.8434
17602311	NA	NA	NA	9.83035	16.8199	10.9414	20.3567	17.3256	9.45992	11.8107	6.51883	25.8426	13.2336	6.92614	4.04146	11.1001	9.97172	16.1258	12.2803	34.068	9.73962	30.7743	12.2014	34.2038	15.9867
17602313	NA	NA	NA	3.26124	5.55118	5.1572	2.7261	5.63444	5.62053	6.36765	2.92562	49.8266	4.20961	5.37564	4.61503	7.7923	2.92991	3.82137	14.6769	8.37909	13.2576	2.33149	3.72421	2.43596	24.8959
17602315	NA	NA	NA	16.2784	13.6781	6.53748	12.6135	20.1073	10.1632	10.3195	23.1847	4.26083	13.8555	13.4444	3.59677	23.6854	22.4293	9.48872	14.7767	4.80866	38.1583	8.33902	48.5416	32.5138	7.2275
17602317	NA	NA	NA	5.28314	3.75674	11.9724	6.4051	7.92278	7.82107	4.06222	23.1715	3.83178	3.62824	10.6513	7.21416	6.4502	9.67427	9.09286	3.53077	4.497	12.7154	5.65563	3.37173	7.30168	11.5437
17602319	NA	NA	NA	5.1653	8.36171	7.13081	13.2396	8.49685	8.8521	5.9774	15.1587	15.9348	11.8098	6.56756	12.0058	4.94523	7.57609	5.90081	2.66181	17.681	14.1592	3.67934	12.9393	16.9377	8.42187
17602321	NA	NA	NA	35.8357	53.2531	68.3487	81.6889	44.4963	127.52	115.029	57.341	26.4115	52.1822	107.694	81.8142	93.4953	65.5234	39.9375	78.4857	57.0112	72.0419	69.0686	81.9487	105.919	88.2632
17602323	NA	NA	NA	48.1182	56.3888	32.0254	7.90487	23.7821	42.2517	57.0721	21.3237	81.6804	32.1354	42.0487	69.3604	47.893	17.3775	72.1355	45.1773	33.5891	14.6437	11.4652	45.4447	68.047	27.7814
17602325	NA	NA	NA	53.2318	80.4082	9.36236	16.2889	11.4712	78.6678	61.3953	48.4384	15.6004	72.5211	84.887	68.5343	103.391	51.8585	76.6507	111.758	77.1444	38.0602	16.4997	34.2852	30.4186	54.6615
17602327	NA	NA	NA	6.03739	16.7438	3.48135	2.80659	4.4309	5.03488	2.93111	1.90449	2.52901	2.8879	14.109	3.15735	3.80974	6.31203	3.11458	2.98217	3.41312	2.17811	3.25562	7.38741	5.59142	13.7727
17602329	NA	NA	NA	1.96227	2.08027	4.5195	1.61559	5.28954	2.22706	1.83151	1.93179	11.8638	1.59783	2.56009	1.93179	1.94902	5.36762	1.80252	1.97019	2.22711	7.17533	1.98829	1.61099	1.82108	4.60835
17602331	NA	NA	NA	8.68036	11.2844	26.6576	9.17092	5.17234	7.99032	6.21115	6.96243	7.79085	6.78842	8.25493	2.56859	2.93605	8.64722	4.38902	21.8568	16.0305	2.05516	25.5482	5.74276	4.51885	3.13324
17602333	NA	NA	NA	26.1814	12.3539	5.41543	59.9098	5.22639	8.13377	8.07868	5.19473	8.99828	11.2857	17.5903	8.08829	5.68168	10.8319	21.794	15.9807	27.13	5.24518	27.9179	16.3967	6.34511	10.6826
17602335	NA	NA	NA	15.5367	8.83277	6.79331	1.7079	9.31651	2.22706	2.52187	17.2218	2.62089	2.65855	4.95243	7.56599	6.10035	3.17897	4.24541	4.3573	3.32667	2.57167	3.77123	4.26699	1.85962	4.94431
17602337	NA	NA	NA	31.4783	13.0352	17.9556	2.76442	41.7156	8.0566	26.929	12.6999	3.88245	9.12003	13.0571	3.13554	15.8781	9.09748	8.39957	3.11804	5.49844	5.787	48.9032	24.9422	5.22504	3.64334
17602339	NA	NA	NA	4.78637	2.27696	4.44258	3.5838	2.77538	2.39828	6.12116	19.5241	5.04976	2.44303	2.37593	1.92505	1.93525	3.06975	6.13206	5.14367	2.47175	3.27223	15.1216	2.38914	3.90807	2.33399
17602341	NA	NA	NA	5.43433	2.90529	6.26756	9.93665	15.5477	6.56466	3.94162	7.07299	5.48965	8.0935	4.80262	2.86909	4.53125	3.02738	8.70714	10.4315	3.57964	2.17173	6.42123	3.62913	3.85697	2.12794
17602343	NA	NA	NA	1.86848	2.00372	2.42881	1.66922	7.11059	2.64478	1.82953	1.80076	1.7517	4.55839	3.19346	6.90058	2.40819	3.14391	4.46403	2.64135	2.73658	2.63516	3.13759	2.38796	2.07208	2.25932
17602345	NA	NA	NA	3.26952	3.61839	3.34635	2.55745	6.00321	2.45422	2.67658	3.90639	3.03042	2.72035	2.22018	4.75441	2.69339	4.58811	11.6012	3.39569	3.44172	1.86009	7.1096	3.31174	3.85897	2.24306
17602347	NA	NA	NA	2.6178	3.49089	3.15987	2.47036	5.36729	6.91672	2.55562	2.80553	6.80124	2.99894	7.15089	2.22076	3.26704	2.62261	3.63323	3.89369	3.53735	1.60155	4.28723	2.08927	5.2432	9.6008
17602349	NA	NA	NA	2.6482	18.1936	5.02621	3.06141	2.66843	11.4618	5.78127	5.21141	8.42601	12.4468	11.5264	19.2505	10.0572	7.28761	4.71153	21.0634	28.8041	7.42987	6.21214	6.09256	11.1885	36.1898
17602351	NA	NA	NA	31.5458	28.7468	26.2645	74.4373	35.0284	57.7716	20.5675	55.3039	44.1969	57.1228	38.0365	14.8759	28.7966	37.8404	26.1905	74.9158	46.3891	25.4461	99.9819	30.2952	97.983	36.9037
17602353	NA	NA	NA	12.975	19.7584	20.5709	35.4397	35.3055	6.91978	20.9416	9.73261	29.567	17.882	26.3405	14.1751	35.2724	24.2429	11.9484	17.183	22.8877	27.8375	26.8764	18.2739	35.7272	15.1166
17602355	NA	NA	NA	24.8935	45.0792	30.2709	14.1251	59.52	25.6379	22.5076	59.73	44.6122	11.8832	32.5382	9.00784	36.0608	16.6443	11.8439	31.0023	34.9018	43.8643	37.6463	50.9927	47.4321	31.4608
17602357	NA	NA	NA	11.6803	5.51683	20.6724	68.0545	5.82444	12.9562	15.1807	17.2387	3.6693	11.6539	22.7421	7.39749	7.22757	9.29565	13.6595	9.26839	9.50452	3.3913	10.0094	6.91651	8.66421	11.789
17602359	NA	NA	NA	28.0899	42.761	9.20813	29.4999	20.0138	31.2056	5.93738	8.31847	93.3201	27.1099	6.82867	15.2288	28.9177	35.465	28.5644	16.6164	40.9232	15.0936	66.3862	25.3992	19.3811	8.42454
17602361	NA	NA	NA	4.36381	18.0409	4.48187	7.75765	7.52416	5.76634	15.0438	11.4747	3.21631	7.5985	4.64884	3.18814	25.3971	8.1349	10.4325	3.50856	7.01816	24.8341	24.2675	3.93775	2.41046	2.79399
17602363	NA	NA	NA	9.58561	9.38448	6.02609	6.3328	5.12467	6.56786	7.35449	57.6526	16.9928	12.6472	22.6612	8.51294	5.08321	6.07978	10.8539	10.599	13.3327	7.08813	5.85176	6.28691	7.66674	7.60241
17602365	NA	NA	NA	7.05533	5.95318	2.84121	7.44496	2.69515	10.9066	7.92417	47.4871	6.83292	3.82432	22.1401	3.54859	2.29219	7.14297	10.7741	26.2661	13.3683	3.67472	2.57992	6.79669	56.3067	4.32068
17602367	NA	NA	NA	66.1189	98.3699	56.6829	57.2128	125.867	70.4995	150.972	111.248	39.0013	65.1517	57.4019	47.6758	89.7646	76.5972	49.1292	62.6203	77.5763	35.1376	127.942	87.3739	142.11	70.8761
17602369	NA	NA	NA	2.36539	14.6742	1.64717	15.3236	3.9157	6.1267	9.59641	3.62972	3.40697	9.80852	4.16571	7.57921	6.90768	2.92475	4.79616	12.5437	3.53922	24.1383	6.88548	11.3758	2.37559	8.42059
17602371	NA	NA	NA	6.9566	11.5467	47.8461	8.07419	8.98242	21.6049	21.0928	33.0669	21.5163	31.7041	10.3533	9.68264	5.00692	17.5804	18.1486	65.8399	21.2233	6.67485	24.9598	9.93047	46.0681	26.2713
17602373	NA	NA	NA	6.32741	24.3724	5.30631	7.13749	12.8042	27.7654	7.2215	4.4178	13.4522	30.2223	35.9606	11.5988	9.02966	7.38653	11.5507	18.6982	25.3538	24.9315	32.2129	17.5672	24.7195	47.6876
17602375	NA	NA	NA	4.90581	9.0335	11.4092	4.80035	10.7092	4.13605	4.64569	3.51669	10.487	3.3234	4.95243	2.56476	3.91013	6.08696	4.96466	8.75377	5.81334	4.32518	4.73005	5.8277	23.8281	3.87304
17602377	NA	NA	NA	41.9063	48.3436	35.4813	20.0485	19.1457	27.197	31.0219	15.9053	61.7406	20.2342	21.1726	48.3338	55.0942	31.8744	10.4074	25.3543	8.15945	12.7042	16.6947	18.9226	44.276	29.6545
17602379	NA	NA	NA	82.9705	85.3084	35.3984	67.6946	42.6201	243.056	113.839	41.7986	20.3496	49.536	102.87	68.2193	153.773	70.6801	159.352	109.248	48.989	28.4571	33.5709	58.4321	26.2308	103.022
17602381	NA	NA	NA	148.958	52.5258	17.0185	53.5903	77.2037	147.752	106.389	27.3701	2.67131	8.55871	46.9279	48.8942	92.9209	33.0907	75.2632	61.579	32.9813	3.72629	26.3254	29.1078	3.71446	64.2588
17602383	NA	NA	NA	42.0424	26.1308	52.0805	25.0034	12.9508	29.2589	16.6754	21.0481	23.4713	19.0229	30.0898	17.5513	28.6618	29.4296	28.9212	38.4669	25.7779	11.4017	11.5795	31.2904	21.7937	33.4825
17602385	NA	NA	NA	36.8479	45.2576	11.2438	47.9809	47.8834	42.7714	10.7715	15.2265	74.9392	58.1467	79.2058	57.5439	95.5937	37.4751	56.4027	48.0735	83.3104	46.1228	60.0187	19.2565	38.7545	58.8259
17602387	NA	NA	NA	8.93698	6.01313	5.87378	35.1075	17.1041	17.7228	10.849	4.11758	4.45275	13.8662	4.04882	5.91788	20.0618	6.31003	16.3244	10.4462	5.47927	9.8458	6.07604	11.7088	15.2896	7.91652
17602389	NA	NA	NA	94.9792	66.752	35.7438	118.525	160.07	89.0899	59.1171	31.2517	4.36631	22.7084	27.3173	77.1897	75.3883	54.1473	101.616	103.672	18.3843	44.057	53.1023	24.4712	14.6754	105.843
17602391	NA	NA	NA	9.36213	3.37813	6.60108	2.97458	14.9554	6.03185	3.85967	3.03488	3.01611	3.59216	2.54508	5.62644	15.1288	4.02631	8.95123	2.27351	3.93497	3.05766	5.3632	8.72498	21.3958	8.33413
17602393	NA	NA	NA	26.3381	32.5913	21.7704	12.4559	34.1983	10.1956	4.72972	29.9846	7.20622	9.71691	9.03968	5.47243	14.4973	21.236	6.683	14.7884	7.63713	9.1624	13.5871	5.10101	40.1907	11.1942
17602395	NA	NA	NA	10.5713	11.4796	14.3131	29.0202	6.25058	4.34179	5.58738	38.3208	8.06989	4.02209	5.84518	16.3986	12.2159	16.0914	7.37589	3.10191	12.9096	9.4548	12.2934	5.94781	13.3858	6.09421
17602397	NA	NA	NA	16.6164	21.6921	13.6596	10.3685	9.57843	8.5791	7.28578	4.06231	45.2736	7.94668	3.32242	6.88307	19.7393	8.68882	8.96727	11.2339	4.59516	4.63998	9.88346	4.38581	4.21153	35.235
17602399	NA	NA	NA	6.32122	11.4253	15.8938	8.4821	11.6604	12.386	10.2711	8.55873	4.49436	5.45244	8.80977	5.61094	7.26603	9.83005	8.25348	87.848	7.01816	8.95348	28.8412	14.8429	5.65249	6.97133
17602401	NA	NA	NA	21.7521	13.7021	58.836	14.1628	12.279	35.3412	29.1321	11.8156	12.0227	21.1765	21.6526	48.1423	25.5278	18.0234	24.4384	20.6105	33.9108	27.8789	22.9142	14.606	19.8561	14.2991
17602403	NA	NA	NA	10.6133	3.77798	2.16364	9.66853	5.59526	4.03651	6.83579	10.3449	9.3813	5.64348	5.19993	3.52759	5.65141	5.34251	4.62932	5.28567	3.75557	10.5451	4.57125	4.80613	3.34405	3.83054
17602405	NA	NA	NA	20.261	3.43886	24.9739	4.64965	6.37346	7.682	11.4272	2.668	6.04838	2.55946	3.45221	2.96189	2.67514	4.36214	3.63156	3.26024	2.73024	4.2011	1.80562	2.75151	9.48664	1.64071
17602407	NA	NA	NA	8.7996	3.32122	9.33507	7.18245	6.9971	3.88598	4.94224	5.68034	2.46568	4.68849	4.0756	4.69978	5.74753	2.2708	2.5348	6.2036	3.1574	4.08663	3.18897	3.56279	3.41173	4.54
17602409	NA	NA	NA	4.9149	10.0855	23.332	3.1875	11.2185	5.99418	7.31508	5.10749	2.81303	2.28026	2.26241	2.35765	2.259	5.6378	3.54641	2.10699	3.16867	4.04057	14.8374	2.0614	6.0184	2.89042
17602411	NA	NA	NA	33.3008	8.71286	6.60332	14.0568	7.52277	9.84149	46.0546	20.6092	7.19146	13.3155	10.0473	11.5894	9.73769	5.74512	8.1784	8.82392	15.4657	21.5023	15.9331	14.6705	12.2004	8.69957
17602413	NA	NA	NA	14.3372	4.99884	15.6237	9.40334	32.9058	4.61863	7.11542	14.7588	8.64508	5.50048	5.2524	4.25626	7.12867	4.0102	6.99262	7.36664	7.05374	8.219	9.09041	8.19532	10.2555	12.8461
17602415	NA	NA	NA	36.4035	25.9293	37.8324	24.9472	18.2553	61.3209	29.099	26.3033	63.4467	24.7272	40.8547	22.6204	49.8914	32.6112	35.9508	23.3422	23.3651	24.4411	46.0277	25.5698	122.09	10.9129
17602417	NA	NA	NA	30.4784	12.4632	4.06425	7.17533	17.7746	21.3489	14.5761	6.43584	10.418	5.60216	4.12739	15.0822	13.9318	5.96636	20.0815	14.1481	13.0444	12.435	10.4416	6.73707	19.3333	4.10897
17602419	NA	NA	NA	63.998	44.2851	26.0501	122.551	44.5614	100.623	102.882	56.3666	35.7781	40.5723	27.5094	39.1587	50.5042	58.4281	44.6073	50.8617	40.4484	21.3906	74.7802	56.9602	44.5132	46.8368
17602421	NA	NA	NA	86.2274	83.4828	101.501	152.647	74.4208	86.0269	40.2383	36.734	33.9451	45.4599	78.2804	79.1918	92.0979	71.0886	95.8971	93.3366	100.455	66.7847	127.498	91.5412	122.763	90.0458
17602423	NA	NA	NA	60.4499	59.9165	39.4118	130.988	31.8201	93.3675	75.4543	22.93	16.5468	62.3376	53.603	68.1959	104.914	42.2044	70.6231	109.388	61.6805	53.5263	58.8926	85.6037	34.7759	103.539
17602425	NA	NA	NA	4.87041	2.86693	1.75789	2.67923	3.18242	4.50977	10.3615	2.7147	2.47439	2.60764	2.20009	2.24664	3.04515	4.29248	2.67923	4.66015	2.8377	2.48342	3.00027	2.95831	3.56795	2.99807
17602427	NA	NA	NA	77.5423	67.0157	128.962	157.047	20.4747	94.6451	57.1263	95.0484	17.1265	35.1207	46.6215	82.1442	33.239	36.4976	69.834	42.2268	77.0265	44.7692	81.5828	76.0704	66.6529	51.2492
17602429	NA	NA	NA	94.8464	73.7284	104.263	139.063	137.684	69.6928	64.586	131.974	45.0087	50.7489	56.1345	56.8639	82.9183	106	52.0398	60.0277	85.4064	145.085	138.364	138.627	162.877	47.4026
17602431	NA	NA	NA	219.027	115.659	242.43	104.426	82.2718	104.374	103.147	188.969	18.8025	90.7276	48.5266	101.134	87.7473	48.9858	92.4699	79.4031	123.991	176.565	250.679	57.9485	71.8952	93.4763
17602433	NA	NA	NA	213.298	143.39	127.507	167.911	76.9759	120.283	144.972	26.5286	22.5012	97.9838	102.142	190.573	193.377	180.272	89.3092	109.002	175.903	252.573	330.446	167.373	167.284	224.358
17602435	NA	NA	NA	262.903	92.7101	197.584	151.229	213.421	121.924	142.301	116.093	20.8809	97.5508	78.2367	157.585	194.225	114.543	151.177	282.079	120.373	97.8741	96.7373	89.0905	105.548	138.642
17602437	NA	NA	NA	16.6999	31.3962	3.03336	12.909	7.79804	67.8078	7.19334	31.9032	3.27669	18.7371	26.0152	67.1488	44.8011	20.1355	32.8508	37.9632	6.67828	42.7594	52.8898	12.4753	2.25361	79.0057
17602439	NA	NA	NA	36.8874	29.86	17.9262	50.3239	11.9082	41.3754	8.54735	20.2801	22.2549	16.9067	28.7527	19.5657	17.1089	15.1342	4.12738	10.3751	38.8268	4.83924	65.9983	42.5772	10.1739	9.70715
17602441	NA	NA	NA	10.8629	6.99407	9.31807	12.7272	22.0537	20.1223	21.9334	23.6247	1.83151	12.7009	7.75544	6.3698	16.9737	13.2025	8.26253	10.7253	7.40135	37.6124	22.5456	16.9962	13.1133	7.76526
17602443	NA	NA	NA	30.944	15.5396	11.5151	66.5384	4.32518	33.3923	6.41572	24.7528	1.83151	17.1884	29.7996	11.8648	23.9732	22.6668	12.291	19.5102	11.4478	18.9551	42.4275	19.8753	15.9929	10.065
17602445	NA	NA	NA	123.205	51.1967	11.4559	32.2029	9.26912	66.0844	43.8969	29.5892	7.77518	31.4366	101.207	46.5418	47.7844	39.9318	46.7344	9.80957	108.627	126.067	122.086	92.6488	38.1214	60.6097
17602447	NA	NA	NA	36.0698	21.4697	8.11915	8.906	18.3888	27.6929	36.0238	2.83585	2.88954	4.31417	7.27836	6.86101	55.6313	17.9806	23.7802	32.7909	21.6046	46.6668	17.6907	18.1769	15.3042	6.95225
17602449	NA	NA	NA	134.706	31.8278	80.5146	91.1925	72.3683	71.9879	43.6756	46.0941	9.8426	46.0138	58.9561	43.6253	48.2959	43.4916	50.3216	64.7456	70.7282	96.4183	84.08	49.8106	126.197	49.3964
17602451	NA	NA	NA	19.5843	18.2966	10.481	9.69738	23.5518	12.0759	13.1285	7.45556	10.0662	4.07564	10.6648	18.3978	11.7427	9.61429	23.0337	12.3361	4.47826	11.1671	20.0493	18.9589	12.9444	16.7908
17602453	NA	NA	NA	29.0822	20.7248	21.0221	37.534	21.683	17.7007	22.4086	3.80613	7.20125	17.9574	17.8075	24.2466	39.7765	17.8529	27.5042	17.4226	18.2476	51.0744	23.3118	22.6044	14.128	24.0168
17602455	NA	NA	NA	16.1182	14.3472	9.07181	9.42022	4.56333	7.37762	12.4299	9.52843	12.8845	8.1762	10.8831	9.52843	8.28547	14.0541	6.29546	2.21064	14.4338	33.2291	8.8683	18.1483	13.3825	11.0716
17602457	NA	NA	NA	111.854	62.406	92.9543	78.6795	80.8584	48.5658	78.0502	31.2089	43.241	58.6677	49.2395	48.2646	92.9692	60.8701	49.9987	80.4159	38.1291	26.4877	63.9565	53.2649	14.7454	64.1602
17602459	NA	NA	NA	27.1036	16.7705	51.0725	13.6851	11.9177	24.93	21.517	10.1994	1.96917	22.9536	18.3856	34.4882	23.3478	32.9996	37.2044	26.4442	33.4178	36.4683	75.0075	36.4766	7.12671	6.52784
17602461	NA	NA	NA	50.9865	56.3768	82.7822	67.2519	13.7002	60.4599	33.2424	28.6109	110.457	43.1014	66.1972	89.3553	46.0731	42.1541	45.3333	26.8507	15.1507	22.2002	105.958	41.2594	11.0307	86.0364
17602463	NA	NA	NA	12.3171	12.4329	25.9229	8.88866	10.8809	14.5545	15.1467	4.44165	6.7849	10.2367	8.98077	11.6213	11.0204	11.7338	13.6562	6.68014	7.78156	19.7493	7.98422	12.6874	4.41584	20.6221
17602465	NA	NA	NA	70.8917	55.7354	37.2804	24.9482	64.6665	67.3952	46.4958	20.8136	23.0909	35.4124	18.9928	38.995	33.7957	43.5703	39.601	31.1011	32.2387	53.595	42.9341	41.1011	3.08886	38.4332
17602467	NA	NA	NA	142.504	80.2426	91.921	15.165	171.036	128.686	269.867	13.8292	6.38331	66.4085	89.9511	75.9021	107.909	91.2568	122.429	180.884	87.9054	191.994	101.142	103.654	77.35	103.191
17602469	NA	NA	NA	315.44	214.95	246.449	70.725	83.3498	362.479	501.753	224.356	105.513	337.076	217.433	340.698	503.577	239.135	218.378	451.952	224.704	281.284	281.545	145.677	140.633	351.175
17602471	NA	NA	NA	172.477	119.683	108.302	219.536	25.3549	290.612	349.845	96.2647	161.163	118.093	119.19	158.144	228.063	109.401	145.444	350.035	105.071	160.225	37.9536	94.9947	21.3346	185.633
17602473	NA	NA	NA	221.105	138.036	101.882	45.6642	12.6755	268.657	215.189	122.021	80.7207	163.795	192.569	77.7629	221.568	141.272	126.626	374.002	224.08	134.504	62.3365	142.365	20.6654	205.974
17602475	NA	NA	NA	281.916	218.35	283.65	232.851	224.435	376.042	410.075	332.422	203.276	311.747	281.806	398.528	379.1	159.908	282.707	682.767	180.688	163.251	273.073	232.821	161.141	433.091
17602477	NA	NA	NA	42.7519	21.6271	99.8344	34.2179	73.8945	41.7028	64.2283	64.4329	14.4271	56.9	41.1879	46.0523	26.4564	23.5746	52.2079	43.8496	55.7509	32.335	18.6666	47.8843	23.2925	56.3272
17602479	NA	NA	NA	14.1492	8.26218	13.142	19.9342	25.0139	7.42749	8.82458	10.2816	4.35918	13.0514	10.8175	6.15902	4.82703	4.99796	8.49828	7.45685	12.8776	9.06864	16.5576	2.69923	10.7105	6.03739
17602481	NA	NA	NA	14.0008	11.6275	16.9119	7.97107	9.96886	13.1378	36.7753	15.9198	4.63237	6.53858	13.0005	9.05266	14.2423	8.08234	7.10751	13.0694	9.59061	11.1237	11.5614	13.8352	15.0503	12.9544
17602483	NA	NA	NA	149.848	37.4088	26.5228	18.2069	17.1497	17.8751	48.6892	55.3929	17.7646	45.4639	43.6276	8.54603	30.5294	34.441	15.6056	8.23506	5.55342	21.5231	27.7504	16.2886	2.04074	76.653
17602485	NA	NA	NA	186.476	68.3593	19.9963	15.905	39.4484	48.0583	32.4988	66.3762	10.3835	12.8364	42.133	49.9415	23.5787	57.1466	58.5914	31.6897	44.3267	123.492	50.4782	47.1209	36.3988	61.1596
17602487	NA	NA	NA	90.1149	77.4615	24.7787	39.3663	28.8092	66.5493	97.1961	98.8737	13.7942	57.0004	33.7618	25.9364	31.3123	87.2039	73.9811	41.2508	93.2563	66.2414	93.1268	72.1471	65.7549	95.554
17602489	NA	NA	NA	125.418	116.275	100.662	114.999	149.822	110.069	90.374	118.425	153.826	93.185	69.8252	72.5528	170.7	82.5378	52.1218	109.661	88.012	146.625	104.032	78.8176	78.609	82.8136
17602491	NA	NA	NA	49.7245	19.9042	11.2315	14.8943	11.4103	5.35111	3.86636	22.9854	12.9449	16.3199	9.93813	13.7983	31.1306	8.83237	5.30622	11.2398	39.6668	34.4772	21.0009	25.617	20.6813	21.8227
17602493	NA	NA	NA	19.666	65.9974	14.4569	40.755	11.3026	42.7518	49.8132	23.0817	35.9885	29.2138	14.3308	66.3934	20.8532	29.0584	29.9418	45.4684	21.8077	9.86945	9.59696	36.1599	19.9148	39.4936
17602495	NA	NA	NA	11.7388	13.1265	7.45157	9.66198	20.1021	15.5257	17.8577	8.01355	6.98282	11.32	25.1153	15.0674	6.72403	10.1607	10.246	10.5853	21.1942	7.02497	15.4458	7.67381	11.0796	10.1104
17602499	NA	NA	NA	4.33741	5.15824	2.31275	5.81011	3.97377	4.36538	2.27823	3.60807	13.3162	7.85977	5.67555	2.86567	3.82325	3.74232	3.49319	6.67588	3.30055	2.7657	2.30649	2.25966	4.67117	5.07978
17602501	NA	NA	NA	13.2301	23.1185	8.20636	14.6597	4.21037	29.7308	7.02286	22.1944	8.99605	15.6681	21.0672	9.5502	5.25639	8.36986	18.958	22.5756	31.7544	20.1608	43.2844	16.0274	3.30869	11.9827
17602503	NA	NA	NA	46.9765	15.3646	35.7813	33.2885	2.40957	44.4837	27.7264	22.7273	5.91256	30.8874	28.7568	44.8597	78.0247	26.1141	36.0531	84.9327	25.3426	9.28144	31.9329	22.6769	5.38194	10.2429
17602505	NA	NA	NA	19.5255	20.4226	11.1697	13.8639	2.07296	12.5417	27.0976	4.44993	6.15837	12.4345	31.3183	15.5079	17.0608	6.11949	25.2175	12.492	9.23184	6.57825	23.8435	50.353	8.92179	13.2819
17602507	NA	NA	NA	25.2934	10.7885	6.07745	10.4816	12.2427	19.5697	8.86761	24.9749	46.7921	25.1192	12.1184	18.7224	17.9259	16.0068	10.5184	21.904	14.546	16.9701	19.2433	9.62103	15.7593	8.23036
17602509	NA	NA	NA	23.9638	35.1687	31.2221	42.5102	6.76857	122.095	59.7076	18.0477	9.3692	77.3296	91.1745	147.619	142.645	32.2489	103.293	39.2455	39.6402	11.5972	33.6372	38.0889	28.0958	147.293
17602511	NA	NA	NA	22.8128	14.7939	46.1946	9.66696	38.2105	25.098	38.0489	23.5338	9.79263	66.3281	21.1776	55.2546	43.7539	28.0127	28.3436	48.3385	22.3318	19.3111	11.5251	31.1174	11.3114	39.1971
17602513	NA	NA	NA	2.3393	7.16198	18.5691	9.0351	9.31068	19.5668	12.5672	2.84078	12.783	8.08945	4.39906	7.49085	9.96862	8.29661	11.7303	13.9314	22.9843	24.509	12.1981	13.2805	5.19179	8.97618
17602515	NA	NA	NA	26.3763	96.32	18.699	343.417	73.5252	66.0312	162.647	88.6098	35.7927	86.7357	46.7031	42.1285	47.2642	82.289	43.2919	74.6545	74.5867	15.3697	284.789	172.193	256.59	257.171
17602517	NA	NA	NA	48.3435	22.7294	4.48187	160.328	11.5693	20.6958	47.3993	28.3383	4.39808	18.9197	14.0419	20.9266	4.10878	18.9322	12.0929	7.82209	37.0411	72.636	132.965	9.71777	72.4429	10.63
17602519	NA	NA	NA	52.8154	20.2108	2.90936	99.2816	23.8508	18.2455	28.8427	24.862	7.07531	20.2607	10.3671	19.293	15.9523	19.2451	23.6273	4.23486	24.7655	55.8388	69.2922	53.3117	41.4461	19.2564
17602521	NA	NA	NA	73.5135	39.6888	32.6211	111.201	54.5896	165.981	71.1198	87.3817	20.8436	48.1296	103.776	83.3422	89.4865	30.598	72.8766	137.673	78.1735	46.103	120.122	45.0176	43.8383	100.112
17602523	NA	NA	NA	135.673	34.3295	78.9009	82.4652	11.2077	99.9789	46.5447	18.199	20.0334	63.5767	83.5497	60.0141	98.454	36.81	88.5994	168.365	62.1527	31.2133	62.5574	66.8135	55.594	53.3458
17602525	NA	NA	NA	98.1332	47.2472	56.6398	13.0785	33.3711	109.096	66.9802	15.4122	22.3045	45.6191	51.7352	66.2244	133.593	23.3258	117.061	152.932	73.8858	21.0914	20.4288	25.9633	6.67959	53.1553
17602527	NA	NA	NA	22.2221	23.2665	16.9061	27.1844	19.3486	20.9639	21.6907	27.372	16.0223	34.8896	35.3909	21.3254	24.8934	23.2345	23.4331	16.9472	13.7973	17.873	27.1603	33.3758	19.8881	14.0136
17602529	NA	NA	NA	121.286	61.25	42.7971	43.625	97.7867	94.1085	110.24	44.1432	44.6951	40.812	52.5136	72.8179	124.88	91.2243	46.9735	116.017	72.733	67.446	27.2545	88.9896	32.9711	98.9409
17602531	NA	NA	NA	50.6283	39.866	23.9984	18.6625	133.638	54.4901	40.469	57.0308	30.2499	34.2492	43.7486	30.7276	70.1936	30.98	28.7564	95.2655	44.2249	24.6597	31.9088	15.7075	5.85043	41.2443
17602533	NA	NA	NA	28.7848	13.8855	3.62356	4.40576	4.47766	10.6118	2.14729	2.92931	7.89085	3.25357	8.75581	12.8003	17.7917	5.08899	3.24254	3.16473	4.66879	4.09434	2.29511	8.48938	6.45278	5.0449
17602535	NA	NA	NA	23.4194	22.6934	46.1937	56.5607	50.7749	32.6853	38.6719	12.7396	21.6472	42.8617	16.0231	23.12	68.8681	21.7196	33.4761	19.8444	22.3974	21.8363	26.6882	18.6686	63.1788	17.5737
17602537	NA	NA	NA	140.843	55.3436	44.8018	35.1895	37.9051	83.4792	58.2977	36.996	3.64309	21.6921	50.7539	55.5709	24.7517	32.4329	43.9382	39.1779	72.161	12.435	106.888	64.2066	58.934	58.5249
17602539	NA	NA	NA	122.894	38.6586	32.8105	94.128	11.9554	147.663	135.443	35.1072	4.77221	59.979	76.8604	89.8421	183.344	52.4763	63.823	83.7013	71.3045	12.4508	33.8188	66.6648	9.09508	170.258
17602541	NA	NA	NA	2.35913	11.3692	22.9823	4.17307	5.95785	53.8078	46.3713	5.98868	9.92602	8.42344	27.0388	11.377	52.2014	4.80881	11.906	8.75377	11.059	34.2773	45.7078	14.7744	2.54373	59.205
17602543	NA	NA	NA	26.6293	20.0881	22.1826	23.0559	13.5276	21.444	30.9385	41.2541	17.602	18.7952	23.7981	17.9907	43.75	7.40837	21.345	34.8519	18.916	29.1713	7.67532	20.1517	42.4522	21.3001
17602545	NA	NA	NA	278.57	263.863	269.007	590.006	658.031	169.116	142.476	729.808	656.501	176.839	123.459	146.358	317.543	223.058	107.643	154.844	356.68	418.648	759.954	173.033	561.812	127.11
17602547	NA	NA	NA	2.38124	1.92345	2.69558	9.77248	3.63469	8.1551	13.797	3.46402	5.85988	5.07747	3.23518	2.55292	2.80161	2.49195	2.55827	2.18345	3.00265	3.40782	6.39277	2.7255	5.63246	3.72686
17602549	NA	NA	NA	6.72059	8.31727	2.48541	8.70619	15.5275	21.0838	4.63013	12.2486	15.3325	9.43268	9.21872	10.0713	12.1351	10.7908	7.08638	31.1147	3.05209	2.73248	9.98485	8.31856	16.7876	15.146
17602551	NA	NA	NA	3.68406	3.2611	4.06071	4.3097	38.3001	4.76985	2.92106	7.14379	3.79269	3.3061	9.22147	1.95312	2.05046	6.74422	1.98309	3.53341	4.69919	2.87539	5.89493	3.83143	4.78081	1.63372
17602553	NA	NA	NA	9.38365	6.95708	10.253	8.49788	16.2848	27.2562	15.2111	4.68522	9.5025	26.5515	14.3673	16.4677	6.18389	7.72695	8.51928	13.9651	10.1984	8.8564	8.41264	7.793	4.15582	36.5933
17602555	NA	NA	NA	34.5521	5.19451	10.2065	21.6921	13.0364	9.23631	37.0869	24.7517	49.9765	5.59331	6.79331	12.4058	8.56226	12.2448	3.64309	26.6349	20.8616	14.0096	25.4541	14.9152	24.584	8.34803
17602557	NA	NA	NA	4.4128	2.61406	19.2177	3.98292	3.0366	3.31592	2.39627	3.27204	3.58047	3.45765	2.94965	16.239	5.55505	4.02067	2.91843	3.23975	3.63182	9.10255	2.35501	2.9952	2.96996	3.45898
17602559	NA	NA	NA	4.20319	3.41533	3.76023	8.99709	2.69028	2.73576	1.71069	3.93497	4.557	2.5765	3.12867	11.8147	1.81813	6.71935	1.9499	2.29122	3.14166	4.35663	4.8262	7.729	5.87736	2.48273
17602561	NA	NA	NA	20.0327	11.4465	18.6944	34.9791	7.46311	28.044	21.2662	35.4944	11.0987	12.3236	5.22554	11.3634	34.9236	11.8867	7.97486	6.42442	5.60591	11.3624	10.6544	27.6433	12.9256	7.34431
17602563	NA	NA	NA	3.50895	3.79341	3.6907	11.2602	10.8582	4.36657	7.56965	12.8511	9.79637	4.46455	3.47141	2.92239	4.54962	4.63884	6.42469	5.40544	4.24411	3.47739	5.17982	5.23971	12.4686	3.20022
17602565	NA	NA	NA	10.9863	5.87822	2.45221	4.71605	28.3195	5.19204	2.47803	8.04222	2.02069	2.9915	4.0514	5.50173	4.39239	7.58791	2.88749	6.02491	5.21643	31.9563	8.1837	7.19725	8.30592	6.40527
17602567	NA	NA	NA	7.60284	7.87163	10.5388	5.11786	6.5238	11.3049	7.02846	5.46276	11.2763	7.88275	8.17279	6.97971	8.25884	10.573	15.3546	11.4126	9.62557	13.7114	11.4308	5.60295	16.083	9.07344
17602569	NA	NA	NA	19.9121	17.9467	42.3176	12.6422	48.3849	16.4693	22.1493	12.6601	11.2139	21.9989	15.5389	6.78894	13.6672	12.1228	17.9655	28.3884	10.5228	21.7371	15.3023	4.019	15.2533	17.4867
17602571	NA	NA	NA	67.2949	36.3817	13.182	4.13978	17.5478	32.6682	35.5352	10.097	6.96911	20.8906	10.1101	30.3916	26.9089	43.7629	26.1331	35.2266	28.235	25.9445	58.1629	24.4646	42.7002	47.9695
17602573	NA	NA	NA	152.511	48.3256	20.6544	15.2555	6.70429	50.4904	87.2766	13.4118	9.7446	16.3568	12.634	8.02547	41.0229	19.0953	36.3856	6.60397	24.0468	44.1266	17.1989	29.9963	76.0701	56.0495
17602575	NA	NA	NA	21.1922	15.7684	64.9189	7.40009	28.4068	4.1271	10.0643	21.3259	2.87488	11.6441	11.6153	14.8661	8.7806	16.9335	19.4833	9.68872	11.6314	6.42436	19.4751	13.5213	3.88351	13.234
17602577	NA	NA	NA	24.9725	18.8519	25.2931	20.1106	3.78214	5.12648	7.00124	60.2095	15.8648	4.23955	8.33146	33.4569	8.59432	5.8331	8.25326	9.95899	8.34248	10.4833	24.4335	7.97104	29.9175	23.0616
17602579	NA	NA	NA	13.776	19.9949	10.677	35.7121	14.4612	17.9267	9.64027	8.97052	10.4491	22.959	41.6168	12.7406	16.8355	11.3943	21.1827	13.2974	19.4633	18.7058	19.2378	23.6219	14.668	17.1506
17602581	NA	NA	NA	13.3914	24.1219	44.4299	10.9896	44.337	13.7549	11.2759	46.4049	7.41725	14.6432	14.9883	20.0556	17.6939	24.4101	10.7683	13.9261	24.353	16.1975	32.8561	20.0496	62.3742	16.9127
17602583	NA	NA	NA	2.49921	4.29747	4.6928	4.69142	2.81651	3.76463	3.78168	3.39122	10.326	2.63613	3.44152	2.70618	4.34822	2.80217	7.33534	3.76384	3.12815	4.64316	3.11017	4.6203	2.11301	5.74418
17602585	NA	NA	NA	35.7702	15.9924	10.5548	7.46206	28.6423	11.5897	5.70625	56.6596	3.34502	22.8959	10.7363	9.60091	11.0767	15.3115	17.1962	29.4782	17.8766	53.898	29.4962	24.5111	54.2733	20.0551
17602587	NA	NA	NA	6.39686	7.70297	9.54255	6.08243	10.2366	9.13321	26.6447	6.819	44.799	18.8927	5.29862	13.9131	8.39478	7.76841	7.9348	6.46555	26.9528	12.2961	5.15824	10.5529	8.27612	18.889
17602589	NA	NA	NA	33.4411	16.0643	14.2378	22.9142	23.7219	7.77261	7.78005	15.6882	41.3477	13.9041	24.7508	22.0513	16.1406	20.0382	19.3648	16.3981	15.3675	44.9731	15.7005	41.4059	21.6803	17.1555
17602591	NA	NA	NA	3.14037	9.66141	5.19451	42.0338	20.0138	6.12903	15.2288	1.67537	9.33	2.04683	13.9643	17.603	12.0792	22.3903	20.5138	2.06133	9.12003	27.5446	1.61099	29.3875	7.31275	6.59562
17602593	NA	NA	NA	36.0242	19.657	39.5494	6.23948	3.17706	31.2056	29.1035	2.90447	7.52722	22.7084	20.1039	45.9831	35.5531	27.5903	48.0844	34.1664	24.356	10.4816	10.5885	11.5876	10.6824	42.1621
17602595	NA	NA	NA	3.18693	3.47476	4.59869	11.2129	4.31647	12.5473	2.33259	3.46929	3.58928	2.52648	2.74771	1.88076	2.15286	3.54673	3.05766	2.81635	3.90348	1.782	2.53726	8.59766	2.66474	1.48469
17602597	NA	NA	NA	2.92843	5.12577	6.31132	12.7027	2.46141	1.75911	4.01562	5.98472	8.18507	2.35901	2.26241	9.79986	2.21674	1.98535	5.19195	2.21585	3.01434	3.59808	2.70031	5.32916	3.30869	1.95647
17602599	NA	NA	NA	5.89458	4.76163	3.06458	3.01293	2.06721	6.28047	2.18825	3.25645	1.55191	1.80845	2.65361	3.33505	7.03706	2.67743	1.99547	1.85438	4.74172	2.9319	3.90748	5.35345	2.32784	3.49617
17602601	NA	NA	NA	3.76005	9.8721	4.92678	5.27824	3.30926	7.82654	5.58752	19.5975	10.1322	3.44909	9.40408	4.80627	12.134	3.61677	4.50967	10.2454	12.5165	13.13	10.0909	6.48351	11.4813	12.6312
17602603	NA	NA	NA	15.2588	17.3708	12.3282	7.19185	19.058	17.1723	4.7186	63.9686	7.6102	20.0348	11.1872	20.8405	9.54641	9.49714	9.59112	24.4726	10.4475	8.26096	6.05037	27.506	32.7802	15.7776
17602605	NA	NA	NA	36.5215	24.3257	18.0094	3.94016	14.9381	55.6599	25.3161	31.7843	9.7417	19.2743	13.3467	26.5774	22.5549	14.9181	14.835	25.0009	29.3861	3.30869	3.76492	24.8374	3.96792	32.3924
17602607	NA	NA	NA	29.4524	31.5314	15.7674	33.0028	32.2929	7.03074	11.5144	19.8012	26.8023	4.65045	9.67372	21.8145	7.48524	5.78748	4.0697	21.2132	15.4999	57.7597	63.5563	6.80515	26.3677	21.251
17602609	NA	NA	NA	8.01355	20.7502	10.2767	4.35014	1.97716	10.7161	13.1318	15.8991	13.8155	7.75238	12.8966	11.327	38.0151	5.64605	16.4349	7.59579	13.0364	12.3178	24.0673	16.4809	9.52993	20.1269
17602611	NA	NA	NA	2.40121	8.78438	45.5915	62.3626	43.7513	21.2143	13.2953	83.5291	52.4214	9.61575	25.0717	19.5507	23.2613	11.0237	3.9987	5.16928	13.5122	3.86112	57.2573	36.8343	23.0989	6.808
17602613	NA	NA	NA	15.9656	10.3961	29.4662	45.12	40.6727	11.4411	18.3389	61.4339	51.0426	13.5269	12.9658	18.1145	17.2371	19.7598	21.971	10.2353	10.4642	10.248	37.1999	24.4725	34.2	17.1998
17602615	NA	NA	NA	29.8096	18.6833	9.83642	37.1847	5.51644	20.249	8.0778	34.0749	10.5602	28.0672	11.6231	14.3418	12.3099	17.0551	7.95829	41.3596	12.8409	26.3798	88.5818	20.3791	66.2618	27.9332
17602617	NA	NA	NA	56.1529	49.0122	24.3342	97.776	210.773	72.3637	54.7436	160.323	221.118	72.3017	47.389	94.9677	85.478	37.6292	75.5786	164.007	55.82	70.6552	109.321	98.0523	66.5279	56.9475
17602619	NA	NA	NA	2.07448	11.0077	5.34774	4.99126	8.63441	3.51133	2.95752	3.23205	3.01704	3.27353	3.16237	5.23332	13.8695	2.82521	7.34184	4.23132	2.6435	2.68891	12.3369	8.90852	3.05926	3.26986
17602621	NA	NA	NA	7.56473	13.0841	3.12432	4.56152	5.64534	20.3883	7.39788	14.8431	7.77079	4.19721	8.6575	5.50508	9.26248	2.60203	5.95768	4.51544	4.06384	6.5207	5.23885	3.79164	8.1334	2.97903
17602623	NA	NA	NA	4.83001	10.276	2.6207	2.81656	25.2693	12.463	6.52952	3.20599	2.62091	7.82081	7.19824	5.25416	6.65963	4.38887	3.45443	4.33449	6.63949	2.67597	1.99149	3.37981	4.81208	3.58788
17602625	NA	NA	NA	3.71674	12.9667	3.05116	4.60967	2.56703	23.333	5.55278	2.84078	5.21566	4.4432	3.03473	9.10836	1.86466	3.20887	3.6168	2.41012	7.00595	2.85151	3.45097	8.29581	3.33305	6.94275
17602627	NA	NA	NA	11.2027	7.33308	8.90639	4.08094	15.2617	8.1229	6.64364	5.79815	6.08643	12.538	10.6733	10.1432	7.35641	9.73959	3.33301	8.1513	4.94643	2.55401	3.45651	8.7501	9.39207	6.65602
17602629	NA	NA	NA	8.44853	7.51158	5.88715	5.72378	11.4587	3.98446	6.60749	9.96416	6.02769	4.4199	7.15089	4.88735	10.5356	4.49078	14.1945	14.9109	6.79036	5.52946	7.73959	8.04802	45.3553	7.58856
17602631	NA	NA	NA	5.63792	4.78169	4.18477	4.40649	14.6076	5.30252	50.2959	2.26748	19.0515	5.1998	8.80579	5.69912	10.3386	3.64441	3.81922	1.95482	5.2169	2.63516	2.29266	18.7095	2.1834	6.88462
17602633	NA	NA	NA	4.38155	2.7095	6.08161	3.33377	6.26858	2.97009	6.23372	9.19614	7.54828	3.02881	2.2501	6.69742	5.41906	3.35819	5.79465	2.50372	2.06384	3.0481	2.97175	4.08924	5.75338	8.42187
17602635	NA	NA	NA	4.07885	6.9982	10.1276	5.57832	2.69832	15.6154	7.28344	4.73534	2.92421	8.54874	12.0287	7.16063	5.56225	3.52181	4.2651	4.82577	9.24756	6.26466	5.55585	3.5507	10.8956	5.82977
17602637	NA	NA	NA	21.6951	25.9121	31.6685	71.049	2.03179	79.8726	30.1334	221.133	97.2945	60.6457	34.858	74.4377	93.8679	29.9022	53.0857	40.4326	35.8099	6.58659	10.6649	48.3095	55.5055	85.3314
17602639	NA	NA	NA	43.4269	19.9576	5.44244	31.8854	12.6158	39.4335	30.9994	14.0455	5.90216	23.0541	41.3998	60.603	26.5751	28.3564	40.7512	33.2325	19.3961	5.45741	27.4001	13.5765	36.3147	39.117
17602641	NA	NA	NA	17.9912	12.678	4.14359	7.62527	3.02867	3.25385	8.35094	2.41069	4.14492	2.10612	2.91658	3.24916	4.35365	5.83337	2.34464	4.37312	5.00636	5.59183	9.00761	3.8868	3.2003	2.72392
17602643	NA	NA	NA	25.707	21.9353	24.8884	2.41056	15.2383	7.0744	4.88051	5.08	5.93966	9.92822	12.2965	4.49774	5.29673	9.56415	4.5954	6.043	32.1681	5.16934	7.45311	33.6529	4.19024	6.19978
17602645	NA	NA	NA	30.2406	59.434	57.6661	31.0238	57.8431	23.4875	42.6472	44.9571	31.3638	71.0195	55.3891	41.8265	36.9008	41.758	60.7795	30.5427	44.2564	27.5446	49.0789	28.2883	38.8502	47.471
17602647	NA	NA	NA	3.80897	9.50014	7.02951	7.14956	16.6164	9.03788	7.35787	17.7152	3.08356	3.20711	4.94544	3.39822	5.38721	3.20412	4.38902	3.84793	9.45346	3.05766	2.46185	15.4092	4.356	11.2166
17602649	NA	NA	NA	112.582	42.9395	9.36383	28.4459	70.4712	45.0239	13.1638	121.187	20.148	25.3387	36.0915	73.0218	62.2337	62.9876	64.7447	87.2863	84.7344	25.9856	77.6851	102.182	13.2538	49.7275
17602651	NA	NA	NA	30.1797	8.96953	16.7669	27.6958	117.274	5.03488	12.5672	10.4112	11.1842	9.95287	10.6191	2.12885	12.1505	29.0995	27.9655	3.53077	17.51	10.5834	17.77	9.25383	38.7177	3.22725
17602653	NA	NA	NA	3.98385	9.23961	2.57571	19.4333	18.2362	7.49292	44.7008	7.55479	25.3706	19.6451	22.6517	19.3003	21.32	5.25355	11.3891	8.28382	4.03879	2.12302	8.54803	8.21872	13.0261	4.40646
17602655	NA	NA	NA	15.0142	38.7125	5.98976	13.2367	27.2036	26.0176	22.6656	8.67929	38.7005	7.64671	11.8423	26.725	22.9531	6.58469	11.0639	21.4012	8.27636	5.01011	6.32429	1.99153	26.9053	29.2132
17602657	NA	NA	NA	12.9198	8.08276	14.2035	24.6172	6.36933	7.01138	10.302	4.90356	5.17686	7.27462	12.9487	7.68484	9.81203	8.78	6.16557	6.25065	23.5936	4.55277	17.2733	6.46982	7.20994	8.73585
17602659	NA	NA	NA	7.55924	8.59434	8.37009	5.29113	6.09229	6.06857	14.2944	9.67482	38.056	10.9158	5.33763	6.28074	22.6415	16.1223	6.52209	8.13696	5.3352	4.38401	6.08489	17.0213	35.7141	5.67272
17602661	NA	NA	NA	7.78605	6.27797	3.38317	8.54725	6.07085	4.09463	12.124	34.7804	6.46054	4.46007	5.11234	6.65829	7.85847	9.95393	5.11234	4.49681	11.2555	7.31494	2.63699	4.18959	8.31856	3.75583
17602663	NA	NA	NA	4.18445	11.8845	4.4945	10.6229	4.35011	9.99889	7.31754	4.97641	10.2948	6.04101	12.0704	3.37459	17.4068	17.1168	4.61607	4.06225	4.70599	2.68501	5.57462	14.3627	6.35442	12.7453
17602665	NA	NA	NA	11.6616	3.81953	16.0687	8.39995	6.42035	12.8139	10.5065	9.94449	3.97945	6.79309	3.23683	3.08334	4.23533	16.8269	9.16026	2.9388	8.3988	3.82945	3.14114	4.4222	11.241	8.38277
17602667	NA	NA	NA	17.8513	4.55779	16.4227	29.8139	12.6937	6.2252	7.067	13.245	6.15875	18.7329	10.9662	6.92222	8.79663	17.6473	12.9558	9.37393	7.57718	11.2654	9.16247	9.43736	6.39533	10.1403
17602669	NA	NA	NA	30.7657	63.623	15.9966	49.3077	80.3182	38.4077	14.9557	57.0569	39.3948	24.6508	16.7503	43.2611	10.9587	25.2496	14.973	49.4267	48.5298	17.868	51.7542	27.1869	22.494	30.2659
17602671	NA	NA	NA	7.34952	7.03024	4.8575	9.64451	6.56621	6.55182	2.76455	5.56462	33.2852	4.3866	12.3934	3.39524	5.43882	6.26627	8.37973	2.15441	2.59038	5.6446	5.4814	8.55243	5.2535	5.25797
17602673	NA	NA	NA	43.8271	8.81755	34.1443	8.53152	6.7101	45.9523	15.8884	5.79236	3.08356	16.6985	11.6498	36.266	21.1006	18.9638	17.4837	23.0639	129.078	10.7343	3.90479	34.2012	19.1262	12.1953
17602675	NA	NA	NA	24.2136	6.28038	17.5887	25.5279	2.86909	11.3886	20.2656	10.436	2.43498	12.4821	16.7476	11.5728	12.5749	13.4982	15.8329	18.1579	45.447	6.33335	6.14009	8.96945	4.05694	10.1987
17602677	NA	NA	NA	17.3587	10.0951	10.1337	18.7425	10.537	12.5671	7.89085	11.5308	26.0338	4.44116	16.4346	10.2465	7.20055	6.44682	4.28501	7.65555	5.95214	6.57567	7.22562	5.80392	8.44333	7.35644
17602679	NA	NA	NA	12.7201	2.24526	5.82562	2.24533	2.14107	3.3944	4.60139	5.26926	4.03317	5.86644	7.62088	5.40051	2.65983	6.89072	2.12289	2.25584	3.55395	9.49431	3.14377	3.61637	1.85046	2.59181
17602681	NA	NA	NA	3.28702	2.43665	2.51229	4.65267	14.5937	16.7173	11.608	3.56183	6.31831	7.85402	5.33059	3.89652	12.3698	6.69098	10.8572	2.67245	2.72704	4.72046	3.4936	4.2096	2.20088	6.57271
17602683	NA	NA	NA	10.1178	10.5614	13.5144	8.90056	3.52269	3.31592	13.4229	5.26383	15.8962	8.70334	5.47884	3.6911	5.86484	8.86976	13.7485	10.2195	29.6033	16.2524	27.8998	12.2828	4.92606	10.4757
17602685	NA	NA	NA	6.77739	8.32628	7.02696	3.14032	3.94328	3.035	1.83151	7.77206	39.547	5.30427	9.99159	17.6434	14.0745	3.98901	3.50609	6.32189	7.60125	7.25504	8.80346	10.5156	3.36462	11.4248
17602687	NA	NA	NA	10.3191	7.18934	10.541	6.08766	7.78123	3.0665	6.60957	1.98498	3.70838	4.26334	5.6019	4.57626	2.92144	4.92315	3.03813	11.1658	3.93868	3.97801	9.1683	2.83738	3.64802	9.10622
17602689	NA	NA	NA	11.3231	8.49784	17.2926	10.4108	12.4801	11.5291	7.12609	9.0479	29.9048	17.8336	8.63063	13.8451	16.5052	10.3244	10.1049	9.53182	8.72903	5.76469	8.21521	10.1181	17.1601	14.0882
17602691	NA	NA	NA	4.3197	8.03702	8.66443	3.09359	10.0969	4.53042	5.37734	2.30456	3.9729	7.53073	2.94748	3.54859	12.2159	2.18265	5.09725	4.95313	4.15311	1.6435	1.89414	6.9719	4.36161	2.77128
17602693	NA	NA	NA	2.77714	10.6063	10.1525	3.43967	3.15258	3.01172	3.63211	1.70423	8.27032	3.09406	2.51437	2.75818	3.14719	4.17043	2.2567	2.15455	4.19607	5.27671	3.46815	4.12126	2.12464	3.02702
17602695	NA	NA	NA	4.33453	4.78169	16.8726	5.96833	7.05045	10.7183	6.60957	6.01046	9.3865	3.03697	3.85956	3.53751	3.60874	8.09138	7.46345	9.83442	7.80713	8.42866	8.4899	24.4318	2.73844	7.42027
17602697	NA	NA	NA	12.6095	7.36853	208.423	2.17838	9.58031	3.97451	4.87745	3.31335	9.0356	3.04669	15.5313	5.32124	6.44084	4.56608	5.89414	7.32168	5.23985	4.37584	6.38249	6.68801	5.44491	5.80573
17602699	NA	NA	NA	3.90818	16.1447	2.59555	9.93942	17.1863	4.75095	1.88639	13.2056	38.1545	6.04318	2.69608	5.81947	2.08581	4.0338	3.66434	2.21183	2.84304	3.52726	2.12232	4.759	3.30149	2.57126
17602701	NA	NA	NA	10.7435	9.22093	6.58561	20.9075	19.4664	12.1647	7.86305	10.2795	11.0375	5.99106	14.7826	8.61974	6.72744	4.19495	7.408	4.71177	9.75392	8.13073	12.3071	3.19929	8.02951	1.94835
17602703	NA	NA	NA	44.2041	28.6959	51.0815	37.6447	19.6989	30.3241	26.5365	51.4737	21.8935	25.6417	38.043	31.522	21.5	36.3709	25.3858	32.1929	44.6999	43.5097	12.0046	31.4442	13.0137	34.2764
17602705	NA	NA	NA	15.7687	29.3349	38.6508	19.3343	4.5248	33.9507	84.8498	24.6973	14.163	41.5965	65.23	11.26	32.8445	22.4158	38.1439	9.04725	22.0048	15.4306	21.6046	37.2783	16.3675	13.146
17602707	NA	NA	NA	17.603	35.5546	49.2085	10.8394	5.48407	7.23686	15.4558	4.23051	9.46908	42.1067	15.2288	9.00049	28.541	15.0898	52.6626	18.2395	45.7899	62.3429	33.9294	11.4708	4.85779	22.9782
17602709	NA	NA	NA	2.67522	23.7235	5.78378	9.17902	5.44467	12.1331	4.49835	14.2344	2.52901	10.7311	11.8412	4.58596	2.99112	4.12078	17.5293	2.97858	15.4804	3.83509	15.9251	10.4476	2.3242	20.3659
17602711	NA	NA	NA	66.9035	81.504	21.0861	29.975	28.1115	47.3239	50.3894	190.963	34.3989	69.3514	68.9806	50.3089	42.3248	45.9732	44.1024	41.0446	34.2306	58.5898	113.386	42.6075	17.3803	69.6518
17602713	NA	NA	NA	14.7458	2.40819	2.93777	7.17533	3.8417	5.86142	3.93384	87.5247	1.42357	3.61549	2.61372	5.06792	10.7959	6.29896	6.21838	11.2044	6.93842	20.5138	5.93738	20.4684	16.3308	6.65605
17602715	NA	NA	NA	3.52665	8.18087	14.7068	4.72146	5.83186	3.90513	8.75678	11.3586	7.92057	6.78367	4.12673	5.37524	4.87666	15.9	9.7746	8.92199	5.75048	18.0915	26.6629	8.57965	6.35123	9.8648
17602717	NA	NA	NA	5.51566	7.3199	6.06685	7.55808	8.20888	13.4122	4.79147	7.79355	6.94703	6.46224	3.81433	5.44179	4.04637	4.94601	3.63156	5.60474	5.50238	4.80951	3.22638	5.76669	3.6423	7.1656
17602719	NA	NA	NA	39.8453	10.6972	1.75514	6.14605	8.24598	12.5771	3.20485	6.01101	21.996	23.3446	13.6541	5.5538	4.1508	23.4755	3.41527	11.7092	28.7948	29.044	19.1924	7.51113	112.844	3.85679
17602721	NA	NA	NA	33.1771	13.6753	8.31798	4.80863	9.08572	18.8199	5.38958	8.58954	3.50364	25.0795	18.9462	8.33679	11.1206	22.5081	19.0451	12.8398	11.1878	10.4222	1.80562	16.8382	6.25167	8.17305
17602723	NA	NA	NA	61.3291	65.4331	147.145	68.038	48.992	119.65	140.466	22.518	26.0823	174.336	120.04	73.8487	123.131	81.7243	147.989	171.505	60.0212	47.3229	112.966	73.171	35.7808	137.131
17602725	NA	NA	NA	90.7929	53.4983	84.4547	17.2448	139.757	71.542	102.713	60.7098	98.3559	102.737	76.7246	53.3988	97.5586	89.6963	97.5268	104.631	59.6426	57.178	80.0409	68.9858	42.0027	122.14
17602727	NA	NA	NA	121.576	139.421	72.9482	159.586	20.3788	97.9467	158.323	151.852	66.0632	138.186	104.781	91.6083	158.897	160.554	61.078	181.281	182.104	220.342	140.337	101.558	87.221	93.9937
17602729	NA	NA	NA	102.678	103.963	131.718	227.256	144.515	70.5389	88.5241	282.795	46.6031	114.467	94.9151	89.2703	114.094	132.744	39.9853	176.464	160.025	239.007	466.816	148.232	157.851	134.237
17602731	NA	NA	NA	6.34084	4.18884	2.10439	4.61879	3.3517	4.71088	3.42902	4.46904	2.24232	2.54286	5.144	5.63312	8.83927	3.10218	5.65449	3.69961	4.12712	2.8318	3.82185	6.49379	2.71666	2.10032
17602733	NA	NA	NA	5.23533	21.1202	29.484	13.2398	3.7156	3.3126	18.3539	12.0651	7.50219	4.86915	9.87405	5.46306	3.41227	11.8283	3.64983	5.8478	5.16271	4.37393	9.74716	13.3704	20.8526	5.00377
17602735	NA	NA	NA	346.616	243.055	253.661	435.684	325.706	180.797	520.474	590.32	420.272	238.161	293.206	195.36	242.269	191.001	144.087	316.523	280.653	451.739	352.258	320.07	342.834	407.297
17602737	NA	NA	NA	15.5928	11.9364	9.91119	22.7452	12.0326	20.631	7.81035	2.94644	40.2049	15.7439	15.1002	11.7739	13.7911	17.3643	10.9347	30.3695	9.85497	11.915	8.1247	13.4237	6.93939	8.44709
17602739	NA	NA	NA	9.94972	6.64038	23.4089	21.0576	3.90481	9.30568	8.90466	15.4458	39.3491	12.2826	12.3321	2.18738	8.45253	4.6917	11.9296	10.5904	38.9842	41.9174	25.7085	9.54981	10.4785	10.2949
17602741	NA	NA	NA	33.3833	36.2415	74.3957	42.0858	53.2645	27.4564	18.3998	31.6958	11.6557	45.8451	24.6505	35.3599	33.806	25.873	32.5248	36.8555	51.3948	20.8667	103.24	37.7861	30.9988	57.3372
17602743	NA	NA	NA	279.852	185.28	433.248	275.163	308.217	272.706	657.015	544.029	298.754	581.466	350.942	406.223	712.513	180.529	266.172	640.506	468.592	499.805	247.589	250.888	537.381	561.368
17602745	NA	NA	NA	79.9197	99.2639	159.791	84.1121	47.8984	62.5232	130.971	92.744	23.1059	100.616	67.9122	97.613	186.714	80.2486	77.8783	137.66	122.901	112.52	207.014	60.6575	90.7458	119.755
17602747	NA	NA	NA	46.8018	30.8874	35.5531	35.1895	3.71324	20.3282	47.201	6.50446	49.953	26.2265	67.4792	43.3434	17.8117	39.5042	26.6273	39.1779	16.6931	31.385	10.2867	31.6147	10.3961	79.0701
17602749	NA	NA	NA	53.7979	46.0663	88.3337	22.4314	10.1867	66.1604	56.6207	22.1944	23.613	84.4871	92.8061	62.8511	59.0692	42.099	93.556	44.6033	56.4958	65.9811	85.1841	38.1204	42.4997	91.9776
17602751	NA	NA	NA	67.0235	41.3786	26.5997	42.4828	7.67581	18.7426	52.3929	33.0968	28.1814	50.5533	33.8023	22.9927	39.3825	22.3692	31.074	38.5701	51.2749	35.7531	21.3378	22.069	20.7028	58.495
17602753	NA	NA	NA	238.9	333.768	231.349	122.582	20.133	377.612	639.699	131.78	96.0458	709.235	586.788	447.109	650.818	303.72	409.127	792.448	339.76	177.468	230.113	245.024	349.588	877.822
17602755	NA	NA	NA	27.7015	19.5366	29.7749	52.7006	16.5873	17.1375	17.4687	61.6641	23.5465	19.4416	40.9129	30.5357	17.379	33.029	46.9955	17.8246	31.9756	49.6758	36.1064	12.0687	30.8911	32.2957
17602757	NA	NA	NA	42.7643	51.7574	99.6494	8.7253	7.88168	102.826	77.7517	42.5656	20.1178	116.19	85.2472	70.6442	118.694	28.7873	94.4189	81.1698	68.3033	31.0804	7.25229	71.8808	31.097	80.2034
17602759	NA	NA	NA	13.8567	11.9898	3.34789	4.67206	5.30896	21.0714	13.7888	2.07519	1.87866	21.6341	6.28481	10.8826	18.3947	9.93476	10.3503	12.3432	15.2214	4.36452	6.78936	5.44053	9.50584	24.8187
17602761	NA	NA	NA	242.573	221.683	416.807	276.06	524.731	405.124	309.754	337.007	162.902	241.075	258.903	394.603	273.551	184.178	253.193	346.36	259.484	164.744	282.939	273.635	219.338	438.705
17602763	NA	NA	NA	21.1861	14.4932	12.8709	19.2866	14.5273	10.162	11.8108	15.9564	7.36625	21.0135	21.4396	11.7553	6.39471	9.14812	30.0346	3.31761	19.8371	10.2727	79.0146	21.7506	3.08535	18.5292
17602765	NA	NA	NA	20.8421	39.5688	62.8293	19.1508	51.3961	43.072	54.0505	66.2036	30.7206	37.283	46.3736	65.8068	41.4086	31.285	65.4257	134.416	94.391	72.5329	24.8715	66.4421	40.6341	54.525
17602767	NA	NA	NA	96.8429	10.3961	6.79331	24.3433	30.7056	96.0474	89.7974	101.843	11.8638	52.98	74.3883	10.1415	114.525	14.6754	69.7974	198.525	81.2974	52.0709	37.7688	59.1159	14.6754	168.025
17602769	NA	NA	NA	88.395	56.5595	90.171	49.7473	63.7483	48.1272	67.2379	112.878	24.6598	17.905	41.8416	66.5645	51.6111	85.3951	59.5987	87.4331	78.7788	151.753	77.2524	146.831	90.5081	101.704
17602771	NA	NA	NA	51.1625	18.3065	39.3729	6.99138	38.3456	15.3672	14.6314	19.0327	75.8741	14.6512	21.0848	5.29579	28.2408	18.449	25.6506	21.4583	18.5657	12.8438	29.4484	12.5935	19.2137	39.1774
17602773	NA	NA	NA	92.802	66.4669	67.7367	39.4083	181.72	71.1315	74.5061	82.9524	113.773	39.1167	88.4292	71.9996	76.1258	65.8362	54.4305	68.0598	106.473	166.622	94.4148	62.3529	61.7361	68.2016
17602775	NA	NA	NA	82.7929	91.482	40.0683	28.3258	41.1783	49.9775	30.9767	49.3692	16.4738	53.1533	52.1453	45.8005	35.4956	61.142	26.8189	38.4915	57.5634	123.143	86.2403	57.4823	21.3506	45.1033
17602777	NA	NA	NA	23.1877	43.6406	36.8172	23.1719	41.7156	97.2065	44.6409	15.131	4.00292	98.631	59.7522	121.941	82.07	44.9382	49.3767	72.2334	36.3328	32.2402	38.6668	30.2763	4.5701	63.3416
17602779	NA	NA	NA	129.297	78.5083	12.8894	28.3626	82.2881	77.9549	60.0704	61.7952	35.6298	70.3429	75.3883	62.1611	128.559	62.252	180.888	185.229	103.866	65.6248	49.1003	52.8078	74.4338	72.2065
17602781	NA	NA	NA	82.9851	48.455	24.9993	18.2757	16.5531	107.747	93.5577	13.848	3.13389	52.8062	46.0298	38.9247	108.559	59.3725	62.6249	77.4497	59.4685	6.10875	22.5647	24.3133	2.86144	32.1316
17602783	NA	NA	NA	32.0591	22.2229	10.1929	33.7107	10.9884	25.1612	30.7946	3.75696	4.95767	12.7185	6.88439	29.5322	32.0771	15.5012	14.3264	5.62585	22.6513	7.55161	19.38	26.1923	4.64925	12.6911
17602785	NA	NA	NA	24.8868	12.8384	23.2969	4.45917	28.9121	4.93349	28.5889	3.42878	3.13991	19.6185	24.4563	5.49343	10.3302	10.4069	22.7408	8.39359	19.8564	6.87025	4.01347	8.61315	5.45741	22.0515
17602787	NA	NA	NA	98.8565	70.2065	54.369	45.9972	111.844	61.5702	103.161	66.0247	44.4807	74.2913	61.8884	85.8015	108.846	51.8891	57.2155	101.253	94.661	199.07	177.826	75.3514	195.07	118.843
17602789	NA	NA	NA	52.535	63.0738	37.549	38.3845	29.8907	115.879	58.7726	49.9175	12.0628	27.94	37.3954	68.1367	103.127	28.7025	37.565	5.9136	70.1772	17.1952	79.9734	47.7537	20.424	60.1124
17602791	NA	NA	NA	9.88031	25.2444	4.54948	44.2435	13.3035	9.40021	20.8868	26.5616	11.2978	9.03757	16.7326	4.2716	19.9556	7.5383	5.25189	4.54936	14.8142	15.3607	14.9912	6.5541	6.20697	4.40881
17602793	NA	NA	NA	6.07251	4.82944	11.615	13.6707	9.08936	20.239	17.9373	5.62153	15.7345	7.18422	12.572	8.306	7.64194	10.1866	6.41057	13.6907	4.23145	9.20896	4.84935	6.34725	6.34936	14.3371
17602795	NA	NA	NA	5.06408	8.17037	8.4641	4.8596	7.81033	9.39542	10.3315	31.9163	7.70869	5.07384	4.97499	5.54309	7.65946	9.58749	8.91541	7.36455	15.3374	11.1233	21.7211	7.92067	3.5335	5.33383
17602797	NA	NA	NA	33.0559	35.9111	39.7716	21.2501	5.24227	20.6418	10.2094	23.1626	25.3369	10.4749	14.1268	20.5738	7.57917	9.24675	17.1606	5.78287	19.9198	13.0359	8.186	5.92393	22.6677	12.5263
17602799	NA	NA	NA	331.2	139.892	288.388	529.282	545.596	60.4103	75.1229	161.449	73.1476	33.0644	40.1486	23.9828	89.6679	126.555	59.542	45.7459	102.408	48.3364	188.484	113.508	306.825	30.2186
17602801	NA	NA	NA	18.1126	9.47639	8.44048	3.20988	9.60806	18.8021	7.88652	2.39369	7.98844	3.50733	6.5523	9.79875	8.99737	7.10179	12.0089	3.04079	2.172	6.98513	8.9925	5.10667	2.65091	6.9005
17602803	NA	NA	NA	129.414	94.8889	55.8647	104.179	115.253	38.3013	44.1826	48.4888	12.8776	29.7413	48.4435	49.3946	32.0564	60.8963	27.6442	27.3428	75.7287	36.4744	78.5789	48.0279	132.32	48.7438
17602805	NA	NA	NA	39.7634	25.2198	9.20694	14.6335	22.4644	4.07475	6.13104	9.7301	5.5797	4.06251	7.57217	9.52021	6.70501	15.0613	8.58162	5.90711	7.71518	12.4959	9.47887	18.8154	8.17972	10.0775
17602807	NA	NA	NA	8.11134	4.7914	8.51812	35.1895	2.1877	4.46255	5.93738	3.83218	56.434	3.90057	12.9475	6.29676	10.5014	4.69769	4.5399	14.3611	17.5621	6.05871	11.2564	2.77166	3.05766	4.36631
17602809	NA	NA	NA	26.0905	2.2491	43.6247	13.0364	37.9051	19.2447	46.8018	30.2965	41.6701	6.21838	20.6034	21.4194	15.4458	4.38902	50.8903	33.9168	40.3974	12.435	141.661	18.1483	9.24532	6.59562
17602811	NA	NA	NA	19.4193	5.86941	8.26809	14.5847	4.32656	13.6531	2.47803	20.8931	38.4365	13.6475	10.5949	9.28439	9.39833	27.1571	9.79373	11.9825	11.4356	12.2229	11.6987	12.8361	18.9405	10.6873
17602813	NA	NA	NA	23.5503	29.1801	97.6375	14.0004	15.8116	36.0612	36.4043	56.4099	54.3486	25.8933	16.7178	7.38406	11.0642	42.7043	12.6595	16.4408	14.5471	56.9759	39.334	14.4957	17.1715	15.5439
17602815	NA	NA	NA	32.6009	52.1119	2.70231	10.659	16.1526	65.268	20.9066	6.82022	29.3193	36.476	59.0934	60.9904	10.3606	48.4231	40.9044	20.1269	31.5259	13.5321	7.65336	62.3631	29.3892	41.3242
17602817	NA	NA	NA	19.9592	13.9306	16.4724	66.9256	3.32934	6.9207	8.55668	4.27123	4.83214	13.3089	5.83535	39.0915	48.6129	16.9606	21.0346	29.5923	12.8217	16.243	3.17192	29.2236	14.757	13.4534
17602819	NA	NA	NA	4.75047	9.90307	17.4378	3.24536	45.4953	3.31831	3.48389	3.22605	4.38899	3.84936	10.7043	4.14581	4.91319	5.71077	5.95072	7.6709	3.85271	25.7247	10.8542	6.6059	2.83867	3.79646
17602821	NA	NA	NA	2.72562	2.47162	7.69673	4.91126	11.0343	2.77947	3.60789	4.54932	4.02263	3.23998	2.1162	12.4281	22.1685	4.33176	6.23457	2.952	1.77374	5.31125	6.30872	3.73142	7.56265	2.84217
17602823	NA	NA	NA	21.9997	12.0105	3.78494	3.70062	8.56618	3.87543	8.6806	11.1636	21.592	3.31665	13.8168	3.47571	4.16127	17.8956	13.6151	7.69594	14.9122	5.11707	29.4327	9.54416	3.5559	26.0853
17602825	NA	NA	NA	31.5474	23.5914	21.1342	19.5265	23.9836	20.7478	23.2067	63.3428	25.7375	6.61678	5.53569	7.63311	27.6417	23.7587	11.8652	6.8015	25.2146	21.6794	21.7871	36.7061	16.9377	17.5673
17602827	NA	NA	NA	13.3603	36.1067	19.5076	13.0364	62.2003	30.0161	13.7166	54.5007	24.2752	14.4641	25.7497	14.3515	37.0306	50.093	55.8808	72.0594	47.0681	30.9751	18.1527	19.4617	7.10649	26.87
17602829	NA	NA	NA	16.6618	31.2043	14.7366	18.661	16.9585	67.5132	42.0228	35.3007	46.0184	57.7718	23.2976	18.2204	52.25	30.6425	12.5094	15.3953	19.6421	10.6613	25.2634	23.6161	34.7759	39.0029
17602831	NA	NA	NA	38.9163	38.0356	58.3016	23.1623	24.4514	64.9335	39.3899	48.1103	46.9505	37.9713	50.8376	58.8362	55.8793	79.0099	34.5674	32.4085	72.8793	55.2319	115.751	45.4903	111.759	60.3926
17602833	NA	NA	NA	10.2192	9.33744	5.47896	2.84455	2.9033	4.19317	2.30492	2.0903	10.4582	3.22781	4.54807	4.02456	7.56842	6.44918	2.94725	1.8223	5.10576	6.89109	2.31462	4.96388	6.39367	5.15641
17602835	NA	NA	NA	13.1337	31.1983	30.2772	70.9641	3.55608	24.2425	46.4821	57.5758	84.2189	13.2704	31.6035	3.45965	58.7137	18.812	67.6495	6.40623	29.3466	8.33424	29.2844	39.5842	15.5243	42.7434
17602837	NA	NA	NA	9.50022	34.9829	43.515	66.8009	19.629	13.1265	34.4806	62.3072	20.3128	19.3134	19.8606	17.1544	18.6119	18.1398	14.7368	18.6436	39.1739	22.9975	29.3442	17.1892	162.186	46.1069
17602839	NA	NA	NA	4.56992	3.64309	9.57843	2.20109	4.32518	6.6969	3.56602	2.7957	2.42243	4.84478	2.19097	3.7473	4.98526	9.09398	1.91691	1.90753	2.35398	1.89677	2.06089	2.35398	4.35324	5.87124
17602841	NA	NA	NA	40.2615	13.8864	4.74446	4.42724	19.1105	15.8692	21.1199	3.16392	5.53341	12.5692	32.3168	22.8558	17.1273	4.7529	19.1553	4.19196	2.92077	3.98355	22.6541	6.87791	4.40021	25.3844
17602843	NA	NA	NA	28.7035	4.76676	6.91075	4.72591	3.17658	6.71714	4.66504	2.58967	12.701	1.84119	5.53863	6.92622	4.12031	3.87602	3.24722	17.1663	2.45224	7.29126	3.8779	7.73665	8.33957	8.16718
17602845	NA	NA	NA	21.0395	1.86603	2.15421	2.5774	2.03937	2.97265	5.86223	1.85507	3.17897	2.98027	3.61408	4.59426	2.37304	4.16857	2.29966	3.32508	3.3114	2.66767	2.16336	7.59765	2.99525	6.80082
17602847	NA	NA	NA	14.0541	14.1351	2.59485	23.4543	53.6618	5.28151	10.112	8.99797	48.4983	3.20711	3.52217	12.5548	2.4434	6.92896	7.30603	18.2754	17.359	18.1502	4.15929	10.9615	14.8121	8.34803
17602849	NA	NA	NA	57.1501	21.0394	5.96859	3.07219	5.60191	8.80239	10.8526	6.1422	6.47422	8.03934	6.28416	7.98982	8.30212	7.24662	13.3108	21.7147	5.96572	8.85894	3.93531	6.73831	11.1396	9.30896
17602851	NA	NA	NA	76.8322	40.4057	32.0579	28.5211	31.688	17.5701	14.5554	4.7415	46.3848	10.9972	24.4269	16.755	9.64916	21.0479	19.4828	15.8828	40.1021	32.2821	12.3497	49.8296	47.6531	24.2287
17602853	NA	NA	NA	137.959	74.4359	60.0405	21.1099	29.7073	40.5071	50.7305	15.2306	8.62817	30.0181	7.12702	32.9071	3.93684	37.1591	17.3557	21.7679	22.1681	11.4309	38.2662	44.5577	27.3338	10.1489
17602855	NA	NA	NA	103.748	61.11	23.1739	6.05259	7.76681	29.5276	20.7158	8.43152	1.76991	11.5171	2.44731	14.8103	5.7928	7.52354	25.9037	21.2321	5.56587	20.0249	14.1679	13.4867	4.99743	2.99807
17602857	NA	NA	NA	17.209	8.20642	3.73387	2.65701	5.72001	11.318	9.66332	5.90602	14.9896	3.8407	8.18069	3.76905	5.69807	6.9109	5.62443	10.0327	7.64908	14.9811	10.3184	9.60995	9.28348	3.99802
17602859	NA	NA	NA	8.91766	20.7162	11.5831	6.06466	4.35011	6.54603	6.98868	10.0598	7.89085	2.21566	13.6826	16.9974	15.4289	13.7946	17.9886	8.33947	9.55846	12.0649	9.28759	12.6503	10.2653	12.6393
17602861	NA	NA	NA	18.0889	8.67879	8.49499	5.73116	10.5424	7.65105	21.6229	3.46659	17.5092	12.087	10.3068	25.9466	16.8857	4.22374	9.93307	4.28945	12.4561	10.6347	12.3118	6.7004	3.84858	10.7051
17602863	NA	NA	NA	10.1574	8.11188	2.66675	2.82188	6.02132	3.18462	5.15835	4.14891	2.46396	4.86701	2.29295	17.2461	2.23496	6.88184	2.94852	4.20008	6.71617	14.9787	5.96422	2.87203	3.60558	2.40322
17602865	NA	NA	NA	4.46669	1.96078	2.42609	2.47352	5.96868	2.22625	3.61601	5.555	2.57507	2.19214	4.61665	2.05097	3.60186	3.74005	3.77488	3.0286	5.77845	4.51541	2.58021	2.08226	4.1879	2.77881
17602867	NA	NA	NA	2.43213	4.5839	10.406	5.70842	20.4375	4.86883	3.71027	9.25636	11.8049	2.93303	4.97993	7.3559	4.58823	3.97454	3.79032	7.07986	3.18453	7.32768	4.4652	16.442	8.02379	3.59551
17602869	NA	NA	NA	4.8145	3.87113	2.06133	3.5072	4.74528	6.0493	4.41406	1.76669	4.59067	6.19631	6.78301	3.50997	3.41546	6.70429	5.22198	2.56035	4.79514	4.57474	3.98015	6.90741	2.67759	2.21523
17602871	NA	NA	NA	5.52094	7.54245	5.86372	4.74561	25.9712	4.93072	4.7989	5.19932	2.70784	17.7009	12.4173	7.01425	4.0504	12.9334	5.06332	4.24787	5.2927	9.41245	5.17677	3.57245	11.2044	7.36132
17602873	NA	NA	NA	32.342	8.27672	12.4647	27.0781	25.9992	26.8801	4.9098	27.3131	14.6754	13.2793	21.9267	21.3652	14.3264	15.9482	9.61441	20.288	12.2595	21.6259	29.6126	17.613	23.5112	24.6153
17602875	NA	NA	NA	31.1255	7.1596	9.49539	24.6068	15.8116	5.09774	25.3435	12.5781	45.5386	9.53869	10.7508	5.79428	11.9541	8.63461	13.4405	5.65173	6.12776	13.1433	11.9422	13.4297	5.55755	28.7351
17602877	NA	NA	NA	74.1173	31.8187	69.1237	10.8741	134.789	37.6652	25.7182	36.2934	4.59489	18.8685	21.2045	31.128	20.3	11.8616	41.1467	7.13009	8.86174	54.2991	22.5277	25.1319	5.30069	62.5106
17602879	NA	NA	NA	31.409	18.1832	22.9973	9.8847	6.11576	19.8302	29.4961	5.30103	6.43892	13.6591	20.5424	9.68991	10.1452	6.18787	22.3677	2.9888	37.0336	14.0341	11.4989	18.3737	17.3822	29.3342
17602881	NA	NA	NA	16.2981	26.0141	19.1388	11.8218	20.933	11.1854	16.8582	8.43481	12.3706	7.11256	9.02879	6.18078	6.51557	19.4616	15.6243	14.9956	9.36233	10.6239	18.757	11.387	14.105	10.5393
17602883	NA	NA	NA	57.0761	33.5257	80.9036	26.9897	18.4381	35.4605	8.12214	23.2402	75.6459	14.1279	18.8742	6.00847	12.1506	25.506	28.6598	9.09136	20.9892	4.40825	21.2892	16.7211	81.1878	2.61439
17602885	NA	NA	NA	6.20034	4.22398	7.48738	3.29863	7.94831	2.21582	3.44844	4.18467	28.607	3.10736	3.66208	3.53382	3.92371	7.87013	9.30356	1.84272	4.94475	4.25598	3.44921	14.4971	7.13895	1.75901
17602887	NA	NA	NA	14.5499	23.9326	6.00291	2.04603	9.02022	4.31922	16.6085	2.1903	3.768	6.67364	2.76582	6.28192	17.88	5.80612	11.8899	5.19556	9.86581	4.3507	2.2976	6.41714	4.49454	3.58392
17602889	NA	NA	NA	70.0617	52.9688	76.5874	84.7685	41.9109	95.6199	168.47	49.212	55.8378	47.1125	68.4022	68.4675	67.4711	65.2338	100.313	18.5633	38.2025	37.5527	51.1397	55.8682	96.0746	59.9014
17602891	NA	NA	NA	11.4234	9.10601	3.88215	2.68931	8.34072	4.54047	7.24681	2.3554	8.2601	3.92323	4.85914	4.03184	6.57176	3.15286	6.77477	1.93279	9.96669	2.42548	2.51114	2.15987	8.78454	3.34787
17602893	NA	NA	NA	47.2691	6.24049	27.425	23.3137	31.3571	16.5198	4.6718	70.0458	22.9378	5.1998	9.13241	9.30573	5.20896	58.2829	10.1093	10.4887	7.71598	38.6468	7.28383	47.617	12.9163	3.88642
17602895	NA	NA	NA	43.7738	13.3717	22.8139	2.15418	5.34109	47.5775	20.5287	22.5351	80.5184	9.85189	9.38879	21.813	39.7185	16.694	10.9507	4.87281	29.5227	8.97366	16.3203	6.79201	2.6206	4.17101
17602897	NA	NA	NA	191.434	199.479	152.096	498.752	901.976	221.434	150.616	490.025	93.8762	75.1156	92.0247	200.888	436.07	251.846	197.964	260.335	209.979	65.7399	360.093	252.582	641.525	177.824
17602899	NA	NA	NA	4.14917	24.5807	5.8387	4.25112	12.7678	3.59149	2.29417	84.9974	4.03689	4.48701	10.2915	3.97015	7.73772	6.26115	4.88891	3.31337	7.30091	3.15641	13.6573	3.69515	16.2618	4.07952
17602901	NA	NA	NA	18.3663	24.542	32.1224	4.26119	27.364	16.9582	9.70191	6.09077	10.1982	8.57839	14.2063	24.5092	27.0119	4.99395	30.4185	35.0644	18.9126	4.10406	24.4644	13.5183	41.8266	6.12831
17602903	NA	NA	NA	50.1297	28.0899	31.2159	2.55573	129.152	35.0686	7.35787	5.27368	2.15328	28.5672	38.8863	40.436	27.1355	27.4384	10.8616	11.2044	26.309	49.9812	17.2447	28.9724	98.0247	22.0462
17602905	NA	NA	NA	8.73821	4.96477	3.71737	3.84113	3.25954	2.8226	2.21401	5.6919	13.6654	2.54942	1.99939	2.95893	1.93525	2.99712	1.84928	2.21123	3.3277	2.33774	3.93534	2.9595	2.34273	2.36772
17602907	NA	NA	NA	9.91576	3.85062	4.19212	10.0648	2.2073	6.92105	7.7888	4.42472	7.03287	3.94695	9.03033	10.0145	4.24577	17.3841	12.5008	3.90484	16.07	9.34066	7.29094	13.6636	5.75818	14.5988
17602909	NA	NA	NA	9.04455	3.43977	2.36222	6.44594	6.43288	5.18999	2.09897	4.93572	4.34969	4.09763	4.41312	2.46256	3.54814	2.03059	4.47219	4.15048	4.06227	3.28544	6.03142	2.84926	2.23147	2.82855
17602911	NA	NA	NA	25.1195	10.3543	14.6992	19.5548	22.0247	19.185	12.8887	14.0919	39.4164	15.6097	11.1754	38.7842	16.4294	9.50416	15.1221	6.33503	17.0466	40.1473	29.0216	17.7605	20.7104	14.9773
17602913	NA	NA	NA	2.37622	2.93669	4.13296	2.08771	2.26327	4.15566	8.21148	4.736	4.97773	3.99046	4.73288	2.86099	3.24714	7.80887	4.36537	2.60412	5.17235	3.56785	4.65085	3.94681	10.8639	2.02727
17602915	NA	NA	NA	7.13019	7.86322	5.43659	8.65024	18.8907	2.49445	6.2603	7.38034	9.47816	5.57141	6.7251	4.87082	11.8142	4.56656	9.2554	13.2581	9.56401	3.93779	6.40474	5.11327	9.57792	6.30085
17602917	NA	NA	NA	46.7443	25.8768	70.6187	23.9638	43.3026	42.7358	18.8782	50.6121	23.8876	47.8892	31.5116	26.8217	32.6953	43.9948	39.7415	23.054	37.6263	28.416	28.5754	33.7415	127.889	19.2247
17602919	NA	NA	NA	8.06725	27.0718	10.2055	8.8754	2.79457	4.33337	9.63269	6.25071	7.23062	5.3195	12.2175	12.2325	8.818	9.97474	8.81724	6.41707	9.86977	21.2093	22.4496	23.1222	5.53513	5.96378
17602921	NA	NA	NA	4.75533	5.18328	12.8085	1.87389	2.45987	10.8328	4.07531	3.48249	9.90933	7.2919	10.3202	8.75655	7.94555	6.36972	4.44935	10.189	4.619	2.98306	3.11066	5.78779	5.17383	9.46328
17602923	NA	NA	NA	7.45696	12.9844	12.2511	6.18198	8.67655	6.91672	1.85254	2.76005	5.17813	6.88013	7.21372	2.85802	3.17122	8.23962	3.04852	4.06076	5.63044	4.93785	4.96578	8.8003	2.93604	3.97934
17602925	NA	NA	NA	34.6732	10.3088	9.69404	56.208	12.2046	33.6446	24.2767	32.4408	111.243	8.42747	16.5838	17.4	9.49112	23.3009	11.1476	16.587	8.4598	7.05221	6.51497	5.22198	7.36189	14.0486
17602927	NA	NA	NA	6.42823	4.78158	4.97801	5.12719	6.11445	3.19954	10.5113	5.27081	2.71316	4.44161	8.09413	5.12523	4.70523	3.08325	7.70692	3.89919	2.567	3.29241	1.92483	3.05491	2.59703	3.01653
17602929	NA	NA	NA	33.313	56.0143	63.5381	71.1664	32.1783	56.5431	91.3321	38.1855	130.607	52.5766	44.2089	51.9055	95.8896	57.7217	51.2221	90.4401	84.8149	67.9995	72.4215	37.1057	93.5734	78.7802
17602931	NA	NA	NA	17.4068	49.7105	27.0069	10.6655	8.47755	8.82326	10.2845	27.0046	37.7243	15.6088	4.70603	14.051	13.3307	11.1897	10.9601	15.5504	23.1995	26.0587	85.7808	14.9948	45.5267	7.20069
17602933	NA	NA	NA	57.3962	44.0562	73.2717	7.22773	45.2748	20.513	29.1541	47.6554	5.53988	20.5007	45.2841	27.5522	29.3857	25.2114	14.4546	24.3187	55.6288	24.8536	98.1228	33.8287	108.082	18.2963
17602935	NA	NA	NA	50.8465	62.0106	16.9435	14.9268	17.8015	10.943	37.6267	44.3384	118.611	31.0993	21.2348	24.9617	84.6403	43.4433	30.2754	56.519	45.9849	46.3648	32.2137	106.897	80.1624	29.6949
17602937	NA	NA	NA	53.6713	31.7203	3.06946	15.5792	53.4439	19.4798	18.3537	10.1492	6.01985	9.92313	5.39733	25.9432	13.7319	42.3999	12.996	37.7067	33.0166	12.2688	7.52737	20.755	42.4343	15.794
17602939	NA	NA	NA	60.3019	44.4857	74.1021	48.1337	105.331	17.9527	20.3604	80.5347	23.8709	46.4928	41.0532	37.7116	17.9618	13.6992	32.3061	31.3782	75.285	66.4968	46.6961	40.1663	38.3489	17.4449
17602941	NA	NA	NA	3.35315	8.53513	23.8294	5.97794	2.79457	27.3088	4.7801	4.58306	4.5091	22.0266	18.6712	16.1355	6.53056	4.27647	8.75941	44.5812	18.5432	4.76671	8.04766	13.6683	3.06367	41.2854
17602943	NA	NA	NA	9.56568	36.1689	20.3313	5.0682	19.4347	8.32758	23.2891	40.2707	6.08924	8.55242	34.0138	17.393	6.52303	13.4414	23.7445	19.7423	50.9582	4.13613	40.4772	17.7322	15.3042	41.9528
17602945	NA	NA	NA	14.81	28.1575	16.4255	14.3064	10.0832	14.479	16.0893	21.7485	7.68228	11.8977	7.49418	8.90845	10.2108	9.51479	7.01424	5.07206	13.2099	20.57	29.9138	30.5269	3.93712	8.21015
17602947	NA	NA	NA	5.60582	18.5916	10.2439	35.2913	5.59243	29.664	9.42703	36.3273	15.0967	21.214	9.71006	16.4449	6.7815	8.56223	10.039	4.38449	25.7563	4.82823	13.2871	15.0862	8.30581	13.3388
17602949	NA	NA	NA	9.68429	28.5639	27.999	14.0508	45.4509	4.47488	8.93797	7.20074	23.5469	8.18048	5.61021	16.2533	7.05391	10.7147	3.81263	33.0224	10.8398	14.0096	12.9475	5.14377	22.4517	10.261
17602951	NA	NA	NA	25.0021	42.2467	49.0769	82.8987	99.6229	39.1394	24.3488	44.417	37.0486	38.4203	32.3081	46.1719	33.2033	33.7295	50.3088	21.7982	21.3249	56.5069	32.8409	31.7642	122.514	38.9548
17602953	NA	NA	NA	4.74172	2.04833	2.80267	2.20338	12.1685	1.80306	1.56703	3.84793	11.1542	1.9955	1.64623	4.24338	4.18915	3.07689	1.72578	1.83963	2.27971	2.23813	2.75709	2.04811	3.03429	2.23602
17602955	NA	NA	NA	7.75691	10.2067	10.9653	24.6856	3.46058	14.6526	6.09895	8.14745	8.08483	9.35959	5.35094	14.9376	4.50725	3.65541	11.0696	10.118	5.83148	8.75664	7.34941	10.9383	2.68408	6.65791
17602957	NA	NA	NA	79.3429	28.8775	96.7118	10.9099	37.0173	34.1044	21.4648	50.8217	123.285	28.8221	47.6837	55.6582	86.7446	28.8406	41.9883	82.3512	35.1651	29.3421	37.165	22.6679	21.819	56.2977
17602959	NA	NA	NA	18.239	28.0834	17.8914	6.81491	31.5409	44.9079	52.341	45.0384	3.53354	43.6998	52.8228	49.0764	106.535	22.0384	68.8448	66.1428	6.77236	56.7725	27.5368	9.11348	11.4176	47.6793
17602961	NA	NA	NA	2.80626	2.49029	4.01404	6.53008	6.4365	3.31354	3.48658	3.74679	3.11267	2.26355	5.31521	14.3695	7.15933	2.03043	3.90056	2.41066	6.24355	10.6763	3.22939	5.29072	2.89049	5.40806
17602963	NA	NA	NA	32.5963	18.7824	12.758	56.7998	13.5266	52.3557	33.7846	14.2618	10.5241	15.7686	19.1954	33.0295	48.8175	23.0764	27.8851	18.9422	9.72812	22.2315	6.82317	38.1011	8.38131	20.4452
17602965	NA	NA	NA	24.4195	40.9627	19.3538	22.9351	155.92	51.0517	18.3881	20.2234	7.59587	22.1193	8.49802	13.9508	26.315	27.3681	54.0369	38.2312	46.7147	42.7222	55.3925	34.17	35.1647	35.5657
17602967	NA	NA	NA	54.9003	45.26	19.3751	53.2705	34.5107	39.7789	52.9453	48.8783	57.2111	39.6948	41.6625	74.1639	41.7016	42.5093	33.2781	25.6761	42.5701	38.2913	48.2961	31.3961	44.354	46.8948
17602969	NA	NA	NA	30.4656	21.1122	29.2572	87.7489	32.482	29.5237	12.6471	34.5168	19.7513	9.42655	17.7167	13.7819	14.6598	33.8127	10.9015	14.3035	29.9869	29.4562	49.1559	23.5952	21.5953	29.934
17602971	NA	NA	NA	2.03434	3.89058	4.36534	9.4753	2.0089	5.27474	6.92343	2.82407	2.97027	4.57533	5.54215	2.39895	3.68745	4.56293	5.25042	2.77215	4.21394	2.8813	2.03503	3.61019	10.0113	2.94754
17602973	NA	NA	NA	6.10866	6.97057	13.7986	3.86714	22.5698	4.5507	4.08128	3.57293	4.23316	6.01938	8.00727	2.45215	11.5835	6.6249	8.95202	3.63074	5.23234	5.11053	3.41228	27.2285	5.88517	2.73268
17602975	NA	NA	NA	22.389	15.0265	77.0888	33.4757	5.93254	18.9762	8.44598	13.4963	19.5609	11.5981	24.4317	10.0495	4.81557	11.9166	10.5317	13.0402	13.6293	17.2383	27.6776	21.0355	12.908	6.35358
17602977	NA	NA	NA	14.6838	24.9291	14.7701	2.9384	16.7005	25.1056	15.5522	5.08006	11.4895	9.08439	14.5734	14.1102	6.08277	20.1491	15.8568	12.897	14.9662	13.7397	14.1377	10.9096	7.63234	13.727
17602979	NA	NA	NA	13.0225	11.5867	34.441	38.8743	4.84752	22.0189	47.6491	8.97787	14.4634	19.3058	22.5909	21.0696	11.7367	30.0953	20.6481	25.579	10.7255	10.9128	16.5592	5.64892	18.0834	9.28565
17602981	NA	NA	NA	38.1447	22.876	18.6704	7.8573	25.9753	11.1226	21.4002	7.27043	1.84244	30.3439	10.5652	7.28709	9.92057	29.25	9.68983	8.93839	25.2071	3.12782	6.15307	11.7493	10.0015	4.0959
17602983	NA	NA	NA	40.7309	10.5126	12.7334	9.14879	13.593	12.675	4.56027	8.78273	14.9763	9.30211	12.9742	7.00002	4.46469	23.6247	6.4529	2.07335	21.0505	7.17533	6.35079	16.7247	11.066	2.80231
17602985	NA	NA	NA	62.2524	27.4363	11.1638	13.7876	21.8579	6.83723	9.27419	44.3783	10.9326	8.97064	4.85122	8.69925	27.2838	15.4442	8.69333	4.92262	9.87934	4.3179	21.5974	17.7857	20.6843	7.072
17602987	NA	NA	NA	13.3307	3.58551	6.30494	8.07993	2.99489	3.13656	3.78255	1.87594	5.44117	1.9059	4.58438	2.29278	7.70261	3.55393	4.65845	2.38405	7.02639	2.28766	4.88475	5.20304	2.76614	5.71432
17602989	NA	NA	NA	134.127	67.9204	75.7282	222.2	76.669	62.37	44.1741	60.0498	65.6675	48.376	51.9703	21.7575	50.7993	99.6735	36.676	29.2852	50.574	38.098	156.539	70.4918	108.957	30.2577
17602991	NA	NA	NA	107.471	50.7582	74.8407	101.991	15.2066	81.4494	51.4962	41.9367	33.9915	41.6876	42.2403	23.5752	34.1181	37.1001	39.5488	51.1664	61.9816	35.8905	24.091	53.2871	44.6665	46.9291
17602993	NA	NA	NA	54.0547	19.2769	5.36038	21.4099	5.85428	29.3444	47.1734	11.8401	7.27771	8.02987	13.399	9.0555	17.6326	16.5953	9.82576	3.34575	9.32612	11.1274	9.90331	19.8988	11.5879	20.1154
17602995	NA	NA	NA	84.2515	41.1545	41.8981	23.427	9.29099	45.239	44.4787	16.0179	14.7864	34.3121	7.92045	19.2786	37.6308	26.8273	32.6313	12.0605	27.5092	20.3518	76.703	45.6367	52.0902	5.10194
17602997	NA	NA	NA	2.82521	3.29883	2.76099	4.40734	2.58979	2.21582	5.45179	2.39977	18.0965	1.7166	8.34067	1.73033	4.34822	1.65819	2.54341	1.51245	6.29233	9.93042	2.84717	2.92012	3.33554	1.82365
17602999	NA	NA	NA	10.3896	2.74706	10.8625	3.03824	7.07519	3.61818	3.64278	5.36743	3.37793	9.19591	12.8126	6.55636	3.85655	3.57126	4.75963	5.03502	9.22994	11.6471	7.59075	5.25649	12.908	5.82253
17603001	NA	NA	NA	21.3795	30.0879	36.7116	33.4026	15.3125	12.8322	27.6325	9.80359	41.3818	16.983	28.4947	11.0656	10.0538	34.1227	18.929	15.2124	18.6105	13.1636	6.9765	18.1295	43.3996	20.9798
17603003	NA	NA	NA	1.79102	10.3424	9.87422	3.46311	3.88379	3.2674	2.65971	4.78122	4.01182	2.52648	5.18424	2.12885	2.57983	2.88096	13.9514	4.16134	4.20541	6.11828	3.66149	3.06209	5.01724	3.40827
17603005	NA	NA	NA	3.74987	2.85331	3.84793	3.6267	5.51826	7.00643	2.74481	7.58677	5.19829	3.05622	3.5464	4.56937	2.76251	4.24405	7.41353	2.77215	4.12227	5.9866	10.744	6.32222	11.4139	6.61508
17603007	NA	NA	NA	3.45272	3.49977	4.63941	2.4733	3.38964	2.13374	3.94754	4.09893	22.1244	2.00819	8.12704	2.16146	3.51543	2.58552	2.68824	2.80255	2.66615	3.93518	2.36535	4.47284	12.2345	2.59033
17603009	NA	NA	NA	5.5636	19.0214	5.13278	7.43404	9.68353	17.3655	5.36381	4.6033	13.3553	10.5104	10.3094	14.3491	3.754	9.44651	6.13469	3.73985	6.98103	6.03586	7.99638	12.321	4.94825	4.28762
17603011	NA	NA	NA	32.6956	21.8443	24.1678	21.1039	147.604	32.7608	40.4415	53.8327	72.3949	25.338	22.4827	26.5696	43.0352	15.7793	22.7849	58.4495	19.9701	21.7624	40.8582	26.1735	18.9998	14.9277
17603013	NA	NA	NA	15.2212	13.5426	6.94645	15.6838	9.55421	19.3312	14.0149	9.72587	12.6807	20.0954	7.89579	38.6166	41.9484	21.1276	31.8757	42.5072	17.9457	18.3316	8.68481	15.8194	13.0383	13.2714
17603015	NA	NA	NA	69.0763	19.9596	19.0551	33.2181	8.68483	21.8107	22.5861	13.0299	10.1563	7.40459	7.21103	9.00784	15.4238	32.1858	9.48872	6.17294	26.7673	7.3716	21.0127	16.93	10.083	8.15499
17603017	NA	NA	NA	33.9265	24.4974	15.256	30.3575	7.94831	22.216	15.6106	6.37978	4.42374	2.05892	5.9513	22.4076	22.8928	20.6992	24.931	1.93279	7.42195	2.96313	20.1895	11.9317	2.97033	2.92672
17603019	NA	NA	NA	3.14037	2.83294	2.45043	3.16984	1.80562	2.40298	1.97619	5.60376	1.97619	2.71881	2.44513	2.1643	2.40819	8.28069	2.10302	1.57879	3.64085	1.61996	2.46185	15.2738	2.46754	1.60197
17603021	NA	NA	NA	54.6621	32.6222	23.6273	32.8543	17.9801	65.3096	103.915	106.119	14.3847	23.3755	34.0902	45.932	54.4515	36.6361	11.2606	49.9691	38.9969	20.6834	61.5048	19.5681	14.3773	25.0854
17603023	NA	NA	NA	3.48073	19.3724	5.49307	4.69915	8.43337	14.9099	22.6027	8.93139	14.2162	35.8114	18.0165	17.4371	13.1549	7.29516	10.1452	5.49568	8.30869	29.0872	26.2602	31.1435	6.42467	9.93639
17603025	NA	NA	NA	23.4852	11.3655	2.64414	2.75167	7.50897	6.95626	39.9557	2.53728	1.84721	14.4993	8.11487	19.0426	15.9592	17.6555	28.1191	4.11941	6.91745	3.05971	4.59661	15.9333	7.73244	18.9279
17603027	NA	NA	NA	92.3556	64.3019	92.9338	93.3982	7.56466	31.5378	158.749	163.727	59.617	80.6778	49.663	110.979	109.343	70.1198	50.0611	45.4589	88.2971	12.435	82.9713	96.2065	84.0247	89.3319
17603029	NA	NA	NA	2.58988	3.58044	3.56671	4.18218	2.86909	5.54287	6.11013	2.86594	2.84911	2.21566	9.97844	11.2287	7.44972	5.97488	4.75144	10.2867	11.2383	16.7451	22.8315	19.8022	2.67188	6.58036
17603031	NA	NA	NA	96.8406	72.8	160.731	67.8527	81.1747	101.788	89.7974	32.5018	75.3509	70.7209	94.3429	74.0368	131.124	83.4792	67.8429	91.0431	40.3974	34.0125	101.092	81.1747	63.5702	81.9467
17603033	NA	NA	NA	16.4598	6.79546	9.96921	30.7594	12.7312	40.7546	32.5368	12.0808	28.744	10.7931	14.4197	3.72753	7.82683	14.2208	3.66335	5.41566	29.9641	2.13844	7.26779	12.1336	9.4802	12.9438
17603035	NA	NA	NA	5.96446	6.11514	21.4638	2.5341	36.2789	17.6103	20.748	9.33439	3.29309	3.34655	7.67586	7.84748	7.91429	9.56435	15.567	11.0773	5.6453	5.0675	3.96186	5.48493	8.58281	2.42459
17603037	NA	NA	NA	3.36867	5.69137	2.2362	30.9152	3.42643	5.58267	3.50311	3.4952	1.9197	2.29291	4.85194	2.42273	2.35485	2.64192	3.97861	1.97729	4.19474	4.26239	5.60495	3.25917	2.35816	3.89127
17603039	NA	NA	NA	28.5444	56.9795	262.07	201.206	9.57843	4.13605	7.35787	47.3473	49.8448	30.8874	22.8436	30.1147	29.5239	12.9912	6.21838	32.5077	69.2065	261.57	19.9685	72.3883	2.06133	18.2795
17603041	NA	NA	NA	5.36946	12.3129	53.4528	28.0061	32.1045	8.09337	7.35748	18.7756	37.4	13.8474	13.4353	8.02554	4.35442	43.1523	34.8144	7.41948	22.456	5.32271	6.88951	40.7902	8.22245	3.19013
17603043	NA	NA	NA	2.37203	2.65639	3.84793	3.56601	4.21332	4.15416	2.69419	3.85364	2.3145	2.28027	3.56601	4.25591	2.51774	2.09358	5.22198	2.75729	2.89059	3.71152	2.49074	3.0775	2.28689	1.48469
17603045	NA	NA	NA	2.63585	3.61171	6.0947	4.39845	3.79687	3.11705	2.92902	4.77017	10.5224	3.50978	1.81777	2.61606	2.80666	5.40702	2.83086	4.59974	9.93732	6.05871	2.20131	3.04892	3.3631	2.98727
17603047	NA	NA	NA	6.22635	43.3649	34.1719	15.1567	12.049	18.0199	7.52688	33.8196	10.5681	12.7648	12.5226	12.1629	9.4912	20.0599	10.0265	32.7901	11.6039	11.6208	5.9115	17.1238	23.3754	9.58567
17603049	NA	NA	NA	44.9295	21.9577	14.8548	14.7858	42.7331	42.5016	26.043	17.4911	3.76501	21.0682	11.8262	16.1149	26.1933	44.4716	37.6181	28.8252	13.4378	21.7236	28.0319	30.6554	14.0419	21.5621
17603051	NA	NA	NA	7.79293	1.95247	5.52682	1.93271	1.91469	2.38169	2.19117	1.62678	2.2223	2.48811	2.22174	7.34705	2.55069	2.77355	4.78742	2.33454	3.3743	5.35964	2.69138	16.8795	2.99507	2.48315
17603053	NA	NA	NA	47.3568	42.5776	39.4398	6.95173	83.0049	21.5431	13.8464	47.0007	33.5354	34.9236	21.1629	31.5426	32.7663	30.2323	19.4404	28.4574	28.7314	47.0471	9.97761	18.6418	15.211	45.396
17603055	NA	NA	NA	5.15425	12.7756	2.08912	4.60967	7.79003	6.54603	11.9456	23.1715	1.87866	17.5241	3.19346	25.1169	8.12678	5.12765	4.69227	5.02468	5.18863	4.30412	6.30105	2.70618	7.33202	15.4476
17603057	NA	NA	NA	9.39634	10.2453	4.79322	7.89794	10.9786	41.5163	15.5576	17.1325	21.4219	37.6537	15.6423	29.1294	16.9873	7.42932	22.3102	19.1256	14.3887	21.1853	3.14936	12.6684	2.32892	10.263
17603059	NA	NA	NA	9.34454	11.3556	9.94962	15.0826	2.71665	9.93736	9.68749	24.3734	22.8607	10.8691	5.03231	5.354	6.82456	5.33725	13.6918	11.8251	13.9617	4.2734	25.8159	2.14227	28.9694	18.1735
17603061	NA	NA	NA	197.215	53.8854	309.574	136.554	55.9706	63.8319	35.9818	199.252	56.132	66.6825	72.8055	32.6864	64.5694	44.4028	83.1863	68.4226	72.0664	138.43	45.3225	57.1663	181.278	51.8178
17603063	NA	NA	NA	37.5007	10.5655	22.255	24.2083	6.47757	14.2464	10.657	58.2765	12.5552	2.05892	5.66549	3.9205	5.01478	2.33378	4.74826	9.24925	12.9176	40.1056	9.69767	16.1137	2.31371	3.74232
17603065	NA	NA	NA	39.8709	4.78169	8.8132	7.46206	8.24471	3.63497	30.6073	24.2594	3.80971	8.64181	10.5716	2.66113	2.27272	5.73457	6.78612	5.6617	8.99211	4.71743	4.95179	6.27583	7.36454	3.56179
17603067	NA	NA	NA	11.3301	12.4407	30.8505	29.2906	40.7778	11.2569	7.37626	15.5138	7.75712	22.8702	6.2213	3.40007	4.09964	16.1768	5.9111	4.63482	21.7354	27.3962	33.6387	15.6087	6.85371	16.7454
17603069	NA	NA	NA	24.8138	25.0459	16.518	5.44895	3.05774	10.7	5.01999	24.5487	1.93272	2.94363	6.4628	3.20505	9.00918	7.30404	2.26795	11.0261	14.4826	56.8984	14.3254	34.4479	4.17203	5.3577
17603071	NA	NA	NA	32.6172	4.08796	5.49344	3.24953	11.6874	6.78739	4.59941	18.7253	6.03092	4.84066	11.1882	5.9325	9.79886	7.0476	17.688	2.94029	10.7471	4.23687	4.13976	5.57505	26.0786	7.123
17603073	NA	NA	NA	4.22374	11.0646	2.44668	25.6242	4.28291	3.27467	2.76452	9.96289	35.8866	7.76983	4.54807	5.72011	2.70934	2.68667	8.54527	2.29127	2.3916	6.19374	3.67608	8.32784	2.32945	8.74648
17603075	NA	NA	NA	98.736	66.1485	64.9079	110.525	16.6164	68.1749	122.025	39.0281	23.0568	42.9113	68.5885	16.0152	65.2113	37.1779	41.836	67.252	66.1485	97.9503	50.7994	49.5266	49.566	115.479
17603077	NA	NA	NA	10.2418	3.4027	13.4402	2.18441	2.6537	3.08003	11.793	2.01224	2.82679	9.21011	14.0628	24.3059	1.98059	3.58365	2.3105	5.81434	16.6694	2.73952	2.36582	10.8195	1.85269	11.2752
17603079	NA	NA	NA	5.00581	3.50437	4.9671	2.44274	3.243	4.13847	2.97645	2.57423	5.07126	3.52287	2.80327	3.61325	2.20231	2.46765	2.68562	3.05562	3.59511	2.81529	3.12412	4.95781	4.54102	1.98283
17603081	NA	NA	NA	7.86382	1.95053	4.23869	4.75849	1.82146	3.60663	1.95183	1.69438	6.06599	2.05071	5.404	3.16506	2.07419	2.08274	2.10302	2.21123	1.7079	2.64684	2.86819	4.86967	1.76188	4.09492
17603083	NA	NA	NA	62.1826	10.3123	6.11937	31.8789	7.45562	15.0751	3.87369	3.19545	4.98262	5.07428	10.1013	16.6971	28.421	8.27681	4.88729	4.71293	13.4062	12.7473	3.27229	19.5971	8.66206	23.5578
17603085	NA	NA	NA	18.0154	7.68561	27.1569	12.9888	21.8257	18.3502	7.48473	15.9574	36.2749	9.52945	7.17093	8.52214	12.1406	5.56843	7.37849	8.32286	11.9257	7.26829	2.35085	22.076	14.1675	17.0703
17603087	NA	NA	NA	24.7248	23.0867	10.8731	6.22736	19.7446	16.4537	19.9331	12.3214	13.1556	10.9622	6.00407	27.1151	19.3014	12.0845	9.24943	3.00665	14.5397	2.88901	9.23557	22.6351	10.3406	27.5292
17603089	NA	NA	NA	6.90616	9.88566	9.88002	10.0359	11.4893	5.20029	5.66996	18.3725	10.8928	9.12532	8.5315	8.4999	10.5078	10.1207	6.32677	17.3469	6.47679	11.6516	16.1719	12.2877	13.1127	22.0807
17603091	NA	NA	NA	9.45929	1.9694	2.94937	6.24961	3.06705	3.01625	2.8788	3.08873	5.27992	2.05892	2.52149	4.34877	4.03623	2.48789	1.91424	8.14876	2.49752	13.959	3.23372	4.38945	4.27127	4.79106
17603093	NA	NA	NA	5.56671	6.49498	3.43466	8.54771	6.27239	5.84551	17.4128	21.4311	2.84836	10.9236	14.8099	3.28129	14.5722	10.3095	9.40267	9.24731	18.7274	15.3253	5.24439	3.70597	3.54782	19.9678
17603095	NA	NA	NA	14.663	22.8924	26.8389	7.30086	10.8843	23.8726	3.03308	10.0695	7.22201	9.08439	12.3167	4.16227	37.2736	25.0981	15.2527	61.7938	29.4055	33.9434	32.2525	26.53	47.7077	38.9859
17603097	NA	NA	NA	19.1365	20.4098	9.32456	14.0891	7.84645	14.8968	11.249	11.4023	10.5381	4.11176	6.82641	3.43028	7.21443	8.67013	6.68598	27.0286	15.5005	3.23538	48.4744	12.5471	40.5791	9.74541
17603099	NA	NA	NA	31.6985	2.77568	4.41015	13.4867	6.4365	12.6326	6.08663	14.3374	10.7956	10.997	3.82498	3.53435	9.39685	8.1378	9.08391	4.01609	24.3664	12.6961	4.02423	6.18074	3.4562	3.76396
17603101	NA	NA	NA	5.19437	6.6614	2.65511	61.618	5.70736	4.28281	7.45495	38.8182	3.57861	4.13497	3.03589	9.63884	3.59082	12.9011	5.49997	4.92904	29.4056	35.5566	34.5515	7.54567	2.22139	2.83584
17603103	NA	NA	NA	6.77766	9.0227	19.593	27.838	11.1792	16.2671	28.0497	43.4873	36.2786	13.1359	10.4244	9.41465	14.7778	24.2082	9.46313	12.1962	11.802	19.497	8.88362	16.2277	13.32	15.2998
17603105	NA	NA	NA	40.197	20.126	6.82287	17.8429	13.7948	8.02324	12.0014	12.0441	27.4743	4.33324	17.3845	4.87889	2.88047	3.2248	3.99588	28.0687	10.0213	4.33874	41.3533	25.5951	19.81	5.79171
17603107	NA	NA	NA	8.70369	10.8449	3.0367	7.52979	3.85228	5.61626	5.25855	2.61479	8.50909	9.08036	4.76093	5.02225	3.44543	3.78589	10.3597	17.4018	6.04683	4.01397	22.3772	24.7829	7.34302	10.3221
17603109	NA	NA	NA	55.9572	45.3736	31.7616	17.599	16.3459	62.2818	32.0695	18.1015	44.0935	49.7687	25.0178	25.0911	39.767	25.1742	32.4863	24.2089	55.5356	38.1998	115.402	78.0872	16.8613	23.7964
17603111	NA	NA	NA	40.9578	48.5946	19.2761	31.7724	10.981	22.3979	16.1312	17.5386	26.1132	7.29169	11.2258	14.5661	23.1953	34.5145	17.2224	9.68029	41.9289	8.13514	36.397	33.9307	14.0641	14.516
17603113	NA	NA	NA	35.964	39.1767	145.143	80.6103	27.7511	11.6495	35.5339	30.3056	40.1556	29.1398	28.63	39.6004	22.2144	14.888	10.8187	57.5646	20.6641	10.4947	102.087	16.8733	36.8702	20.8405
17603115	NA	NA	NA	7.1339	29.0029	20.1519	13.5756	6.61862	12.3644	8.95404	11.8053	5.96458	2.85419	9.96695	8.99981	8.76539	5.88058	5.09702	9.91629	19.8025	5.85691	6.58524	6.92533	10.4064	4.94201
17603117	NA	NA	NA	5.28663	11.5107	7.95557	4.58353	19.3602	20.6845	7.12862	1.98601	4.25183	4.77091	11.8855	8.06205	9.63407	9.15934	7.60132	7.14011	7.72095	8.22878	9.614	4.019	7.77964	16.51
17603119	NA	NA	NA	5.00052	7.38722	5.5174	4.50059	3.82734	9.94237	8.32481	1.64673	13.088	5.11984	8.98074	4.02276	5.62133	10.3992	2.99908	2.93203	5.76264	8.87709	7.83841	2.7597	21.9583	5.99484
17603123	NA	NA	NA	30.0001	64.9792	20.332	2.10302	2.86909	43.4002	19.9232	48.5266	14.1244	25.0334	60.7975	35.2808	13.0814	6.85312	7.3181	54.2328	40.672	10.9615	33.4625	91.8956	149.274	10.743
17603125	NA	NA	NA	64.8109	55.5813	41.0731	38.9382	163.489	83.6099	80.8702	84.9181	47.8346	64.5109	56.5319	63.8124	83.8562	45.9128	57.5133	116.913	71.0803	59.1648	192.491	45.288	44.5209	53.5553
17603127	NA	NA	NA	125.503	105.025	108.525	149.934	206.706	169.281	154.661	71.0919	141.206	105.248	86.2974	173.155	216.985	136.261	136.632	313.067	157.407	157.252	111.843	104.252	112.252	227.519
17603129	NA	NA	NA	4.60403	2.48118	8.32148	4.17113	3.34976	2.96904	5.02552	3.72991	3.127	3.62985	4.8079	2.74434	4.88918	3.66524	2.79286	4.2255	2.31622	4.32518	3.46695	3.28769	7.18187	3.02672
17603131	NA	NA	NA	20.3832	22.0294	12.8696	15.9477	3.78745	3.75808	12.821	5.18608	6.22887	11.0525	25.1619	36.4362	23.3916	12.1846	18.8595	16.1589	21.7238	3.96934	24.6936	4.81728	14.044	24.4421
17603133	NA	NA	NA	83.1722	90.4446	42.6692	68.9918	6.65926	32.2023	49.4143	74.466	50.8202	60.238	32.6384	37.1897	50.7781	50.04	32.4916	71.281	51.5114	94.1877	80.0192	42.7048	166.1	77.0209
17603135	NA	NA	NA	11.8065	2.92787	4.44254	1.77517	1.61437	2.6584	1.9176	2.64714	3.79133	4.62727	2.06026	2.03156	4.11096	3.96094	2.19996	1.53532	15.1925	4.09268	4.04801	4.98332	2.81678	5.05459
17603137	NA	NA	NA	3.88796	8.50041	4.97017	11.2379	5.98026	4.97539	4.04612	8.44815	10.6621	10.8834	13.8408	17.4346	8.57744	2.54145	4.7114	3.28118	5.95823	24.2575	45.3941	10.4316	4.00593	10.1993
17603139	NA	NA	NA	3.06269	4.09334	10.4315	6.92765	2.8619	4.47776	2.51057	3.08885	20.6989	15.1191	8.298	2.86909	11.3834	3.41309	2.06088	6.86858	22.4911	2.53822	15.8911	3.94618	27.6623	6.88687
17603141	NA	NA	NA	3.74987	4.1759	15.5633	6.59342	9.06268	6.84526	6.54003	14.9679	5.60033	4.7889	2.90195	3.15571	5.80935	4.64058	2.55206	3.97667	19.1563	27.4191	4.36019	3.81776	10.1072	10.0126
17603143	NA	NA	NA	4.15258	4.98195	3.18328	2.77435	4.44454	3.52112	2.47803	7.86944	8.11592	12.219	2.21873	7.19965	3.46704	3.83443	3.66335	3.83217	2.46392	2.59515	7.13107	1.94961	2.46941	4.43637
17603145	NA	NA	NA	5.1248	3.82555	8.02762	3.18831	4.34035	4.83637	7.45175	8.92898	11.0362	6.86094	21.6424	4.322	6.70988	8.22694	4.85494	11.8616	4.91999	12.22	5.38699	6.34808	8.89652	6.17012
17603147	NA	NA	NA	2.48326	3.93672	6.83816	5.88179	12.1934	3.31831	3.51575	3.78818	5.36114	3.46612	6.87062	3.3269	3.25525	4.60261	3.12069	2.56218	3.39266	2.29961	2.35501	2.35103	3.30869	2.02465
17603149	NA	NA	NA	14.2563	24.0385	26.5636	43.0991	11.5124	14.0726	9.00831	23.3621	26.8691	12.2258	16.5086	8.45022	5.91746	20.81	9.2247	8.38576	11.0157	19.5206	32.0501	21.8	27.0625	8.19484
17603151	NA	NA	NA	27.1821	8.43582	5.86022	13.2855	1.80562	4.64692	11.7135	66.603	9.2794	4.73335	6.51205	3.46497	5.37791	7.06988	5.94055	5.21382	3.51518	3.20809	37.7914	18.71	17.4172	5.25276
17603153	NA	NA	NA	3.97924	5.60876	4.19852	6.70365	16.6164	9.06088	14.5825	9.93866	20.1623	30.7616	13.2333	6.55652	13.4911	5.0565	4.36167	6.42676	8.44115	12.2053	5.34772	13.9698	8.79329	10.9341
17603155	NA	NA	NA	6.01784	15.3162	9.18771	20.1521	4.70167	15.3358	6.14524	3.55783	10.2578	15.6691	12.6587	11.8478	4.27948	5.95599	12.623	17.0441	22.3008	5.61561	19.9325	15.3673	11.1684	9.81701
17603157	NA	NA	NA	109.252	16.1182	1.83151	4.27132	34.235	4.13605	5.93738	19.5174	28.7263	2.04683	5.87124	27.5901	2.40819	21.6921	3.64309	2.06133	18.3843	1.81227	2.78937	4.32518	36.0531	32.1601
17603159	NA	NA	NA	205.161	63.7066	5.19451	31.0238	9.57843	63.8429	37.0869	52.0254	8.05011	20.4684	44.12	76.4792	12.0792	20.0138	30.9329	135.706	24.8426	40.3974	4.15929	27.9081	20.5138	103.616
17603161	NA	NA	NA	160.053	68.1358	66.5059	84.8138	94.998	41.054	38.3667	129.434	14.9763	27.3146	67.4946	35.6122	35.1958	50.4865	40.9632	102.672	38.3714	30.3517	41.4352	102.481	46.0504	38.8449
17603163	NA	NA	NA	240.712	125.987	119.895	47.2008	263.076	106.545	53.017	157.773	28.4068	117.034	82.8917	91.0086	49.0196	117.724	123.84	115.653	102.338	149.809	82.4425	157.098	51.3447	106.78
17603165	NA	NA	NA	59.6057	21.3324	29.541	13.6837	25.2693	7.62389	12.0729	8.23284	23.6617	24.6341	14.7172	18.8279	7.19568	18.8332	14.0627	6.41305	15.4336	55.2499	64.3231	24.8616	8.69981	6.17947
17603167	NA	NA	NA	32.327	17.8915	26.9285	58.9583	53.7243	8.26855	33.112	22.7386	19.9018	22.9612	7.47216	21.5607	15.212	34.9567	18.4417	19.8694	23.6665	31.6821	54.9132	11.8139	41.8323	8.26476
17603169	NA	NA	NA	103.105	86.9284	76.6137	158.516	98.994	34.5599	23.8055	70.9761	87.2976	15.1956	36.1997	34.7829	40.157	45.8531	44.0093	17.4174	52.717	40.1401	67.0296	66.0543	76.7445	26.0299
17603171	NA	NA	NA	176.219	124.278	60.6124	25.8164	23.2878	110.797	55.981	19.2831	1.67537	94.5319	87.4792	113.689	103.055	73.3668	64.0447	68.5702	42.068	15.6493	131.787	40.6701	41.5792	168.275
17603173	NA	NA	NA	8.74976	4.64783	8.0668	14.4468	8.16623	5.61475	5.65017	5.36049	8.03257	3.85132	4.94558	2.68641	6.76829	11.966	4.6739	2.89226	13.6113	5.4819	30.4094	5.71708	8.07785	6.14196
17603175	NA	NA	NA	23.3744	29.419	26.5747	10.1932	19.3501	7.9307	14.2515	26.5046	30.74	18.6731	8.80859	10.9445	25.739	18.7051	15.9041	25.2854	11.7707	25.9758	40.1731	12.5672	31.5076	18.6527
17603177	NA	NA	NA	21.9043	19.6668	19.0483	28.8471	9.30652	20.9611	7.87118	7.43261	8.17387	12.4016	6.2591	8.16351	6.59434	12.1907	11.7116	9.45243	5.70172	40.4484	13.5621	19.9887	10.7628	25.899
17603179	NA	NA	NA	16.8185	12.1326	35.7594	10.375	10.286	18.4258	19.5883	11.293	9.79289	15.1813	22.6693	21.1899	29.3227	14.5942	32.9006	31.4057	19.7805	13.2453	10.8657	7.42738	19.7154	33.6444
17603181	NA	NA	NA	48.3669	27.1959	40.1669	47.4883	16.6275	24.8361	20.3461	10.5167	5.41948	32.4204	19.9605	34.0176	27.5183	25.4941	24.5834	60.3528	24.9586	16.9293	12.8031	10.9691	10.0424	46.1195
17603183	NA	NA	NA	12.5616	5.548	12.0708	22.7434	16.5371	7.10568	12.4261	21.8652	47.3843	12.7648	10.696	6.94672	4.91655	16.6739	7.7651	20.3816	13.3832	18.4529	12.7411	4.17045	8.25507	8.8479
17603185	NA	NA	NA	108.679	109.039	188.319	136.965	183.916	94.0328	110.07	87.0905	84.6825	94.6156	106.479	145.241	118.525	96.2134	117.695	120.083	106.879	80.8609	317.979	98.7677	152.959	89.7358
17603187	NA	NA	NA	25.4662	15.9037	27.8031	1.91382	2.24666	28.8875	24.6608	1.57184	2.3145	16.0441	26.9767	22.9058	32.0692	19.9018	31.9329	6.3341	11.0091	4.32518	20.1852	24.7517	9.24532	38.7253
17603189	NA	NA	NA	7.46813	7.81547	7.61567	2.64314	4.68926	3.50929	6.45214	4.16707	5.04006	3.84649	3.30759	3.57028	4.68233	5.27046	5.12181	2.7146	2.91998	6.72015	3.43588	3.99677	3.48932	6.10688
17603191	NA	NA	NA	60.1071	15.9614	7.95258	20.7634	3.9239	26.9437	10.6485	24.8848	11.7058	4.30778	7.78845	14.237	9.24049	16.344	9.3277	8.03615	26.0166	41.1533	6.66549	39.8548	16.5195	24.6598
17603193	NA	NA	NA	19.9575	27.3091	8.25532	18.3369	2.84407	12.9536	7.22476	3.61211	7.52604	5.50765	16.4084	8.1026	3.56905	16.6599	8.61624	11.4867	18.6509	10.992	25.0216	3.83008	8.17581	15.1773
17603195	NA	NA	NA	13.0485	4.43896	30.5507	3.00503	5.62691	3.25769	2.25926	3.22726	5.93608	3.30828	2.73493	3.54859	3.42547	6.31927	2.27865	14.8442	7.26486	5.70817	5.17606	3.36046	7.12705	2.05685
17603197	NA	NA	NA	4.03203	7.4793	8.27503	7.39482	7.04704	5.43721	4.09347	13.7358	9.90794	5.67667	5.83495	7.83927	5.53139	3.86862	6.57391	2.57853	11.4246	13.3081	3.55646	16.1257	4.81809	3.34242
17603199	NA	NA	NA	2.49078	1.82108	2.27104	4.27132	6.59562	3.31831	1.83151	4.36631	10.487	3.20711	1.83151	36.496	8.56412	1.82108	1.32992	2.06133	4.59745	1.36016	15.4458	4.32518	1.82108	10.2703
17603201	NA	NA	NA	24.4742	14.8539	16.4339	2.60082	1.98168	5.18155	13.5435	4.61237	3.38237	1.93683	4.95203	5.22284	11.0767	2.80571	2.12998	4.52519	3.32151	3.973	2.97873	5.08838	5.88212	4.53475
17603203	NA	NA	NA	42.1319	20.761	25.5583	11.1433	21.8116	19.0419	9.29645	14.1793	11.8577	13.0666	11.4326	11.9462	38.3273	23.0095	32.8615	12.7028	17.9311	17.5148	23.6213	8.93615	41.5903	53.5222
17603205	NA	NA	NA	28.8257	17.7074	21.3306	4.54982	15.7538	15.9424	22.455	8.43481	10.1801	14.0276	20.6875	7.96497	23.3258	25.5988	23.4094	25.8789	9.73369	5.45287	15.5501	6.1051	4.7253	8.60344
17603207	NA	NA	NA	48.6175	36.9097	85.5247	9.85123	90.8411	51.7527	5.358	41.6835	39.783	42.3877	8.19926	42.8519	37.211	49.2109	30.9329	57.8431	33.3327	16.7728	45.0666	23.5702	49.6104	41.1097
17603209	NA	NA	NA	2.66377	10.6347	7.34199	2.09979	3.86501	2.79994	5.52905	19.1652	5.33686	2.67312	2.58886	2.15062	6.09484	1.89182	2.16152	2.84865	3.50587	5.69205	5.6824	9.71025	8.71919	3.22669
17603213	NA	NA	NA	15.8072	11.9028	6.98153	5.09036	10.134	27.4887	6.49059	12.6175	4.30566	21.6219	10.8581	15.4541	11.8847	18.4955	6.48595	6.39387	27.9489	5.9566	8.29455	14.1513	7.47338	11.9729
17603215	NA	NA	NA	56.8219	27.0703	8.94453	14.7572	9.28013	35.1603	35.5858	26.9683	5.04371	27.7933	55.2935	13.2334	20.0808	31.9775	33.9741	12.5381	18.8504	23.6235	43.8214	17.5463	46.9223	25.9455
17603217	NA	NA	NA	85.0387	120.119	83.7944	56.7321	111.57	98.2772	65.8239	48.8512	51.4372	66.8548	110.575	88.462	52.1931	62.4927	49.975	64.1209	61.2908	41.0644	91.4093	90.2944	48.7554	57.5249
17603219	NA	NA	NA	58.7282	34.5702	25.6331	12.2475	36.4699	9.78447	14.8397	23.8823	7.6583	17.5851	24.2646	6.6511	14.8968	17.7092	23.3387	30.8824	16.198	11.9874	15.6928	19.743	4.88425	14.561
17603223	NA	NA	NA	102.03	125.155	58.0219	139.715	55.4823	142.236	83.3478	166.056	69.0214	91.615	89.9978	143.29	63.8671	73.4823	99.4559	183.148	69.9144	82.3966	52.8851	93.3398	232.853	158.648
17603225	NA	NA	NA	55.915	39.3516	14.191	29.4992	14.7029	54.0361	105.613	21.3475	6.13629	69.1095	54.7385	57.3061	46.2881	27.9655	38.3466	102.222	45.9045	19.6709	58.9896	49.1511	18.5557	58.8282
17603227	NA	NA	NA	32.2906	5.24256	28.0188	5.93881	23.2847	10.1231	22.2976	8.60752	11.0848	18.3402	4.04489	15.1478	11.8087	15.8713	9.0639	11.2406	11.3152	3.62061	38.827	6.11849	8.22406	3.26986
17603229	NA	NA	NA	10.8316	7.17064	6.35094	4.93222	4.32518	3.31592	3.22058	6.39789	5.78206	2.85825	4.61473	2.67986	7.4241	1.95247	2.3162	3.89369	2.53686	3.30869	3.5901	6.1933	3.85897	2.38535
17603231	NA	NA	NA	57.4477	72.0839	64.752	65.3803	47.3925	55.3772	25.6946	117.184	108.13	55.7718	18.7164	22.6322	29.1297	26.5732	40.9138	79.5247	52.0254	88.2098	15.3746	144.371	49.9812	40.7156
17603233	NA	NA	NA	4.97268	12.9448	9.44591	2.79868	5.26661	5.15957	10.0253	2.7852	15.8536	13.776	11.0955	5.56496	5.68644	2.89289	7.77374	12.4356	9.90973	7.46086	4.94526	21.8558	2.27422	3.73465
17603235	NA	NA	NA	2.90288	5.29319	3.68369	4.18312	3.48294	5.2985	3.09482	16.0204	4.07428	9.85189	3.75335	6.12954	2.51352	2.2491	2.26809	3.96385	2.39178	2.47659	11.2547	2.46739	5.90099	2.59742
17603237	NA	NA	NA	57.1627	22.0551	4.44221	12.3408	21.7196	51.4378	6.6483	26.2917	9.10182	21.8577	33.5187	24.247	10.4732	10.9353	16.6481	14.325	8.45726	31.5676	6.18252	12.9929	11.8984	18.6203
17603239	NA	NA	NA	1.92525	2.79834	9.488	7.04647	6.4365	1.89713	2.87223	2.73205	7.59587	5.9932	2.26241	2.72094	4.67016	2.04637	2.10302	2.64999	2.85946	2.51179	3.05699	2.02666	2.24816	2.46826
17603241	NA	NA	NA	13.7191	22.041	14.9403	23.9603	7.05503	11.175	36.404	39.4654	17.7826	12.4657	18.8977	22.3119	35.2296	22.3807	12.936	13.6841	30.4141	18.015	27.7489	26.1688	10.8012	69.4752
17603243	NA	NA	NA	13.5601	51.7527	62.5248	58.934	105.479	116.198	80.7326	63.6331	23.5419	71.0292	90.4624	98.8883	47.7822	56.7081	87.3299	51.806	99.2065	44.1655	160.037	88.2065	39.4958	52.8915
17603245	NA	NA	NA	4.14249	17.3233	15.2095	2.42147	9.57682	20.8716	92.1807	7.6831	3.04378	53.927	23.261	3.89323	6.16929	7.15405	14.1945	3.22072	18.8785	2.23303	9.29456	3.41694	3.70958	16.907
17603247	NA	NA	NA	48.4058	7.56276	17.9721	5.47234	4.21627	14.0651	5.97556	8.03521	6.3086	7.91984	6.1992	2.2646	4.82084	7.21558	15.5699	7.32168	9.76701	2.81123	7.15445	6.97511	2.44806	5.2537
17603249	NA	NA	NA	3.91656	7.48324	4.71325	4.3686	3.06705	4.11253	7.85168	18.6862	3.09275	4.35547	3.36784	6.31189	6.57875	6.59022	9.96188	5.49763	26.1723	25.5999	10.919	4.42201	4.14093	15.7478
17603251	NA	NA	NA	52.3164	45.4311	42.1299	155.149	22.4922	29.4798	96.9181	99.4696	40.0856	31.2948	54.8832	42.1914	43.6525	22.6499	8.00118	82.7204	52.192	50.2874	120.027	50.2659	34.6528	64.5856
17603253	NA	NA	NA	13.8244	28.5933	23.4667	19.8148	16.6531	52.0206	32.0712	50.2452	9.54971	39.1114	64.2922	59.7483	42.2432	42.3565	66.7657	68.605	38.5364	89.3186	87.266	37.0338	8.03853	44.3169
17603255	NA	NA	NA	2.09335	4.36631	2.59485	11.7761	4.32518	1.63372	48.3903	3.84793	2.07419	2.71881	18.3843	2.38535	1.59368	11.8184	8.14028	29.9329	3.76818	2.01358	3.16822	28.6353	1.50093	1.63372
17603257	NA	NA	NA	23.0251	20.1978	4.26944	11.0838	2.85543	6.28733	3.8936	23.7068	13.3213	4.95304	7.68404	3.01156	5.40583	19.9934	3.59491	2.23538	4.23987	4.2612	7.20885	18.3064	4.98442	4.19598
17603259	NA	NA	NA	2.03424	1.79718	4.98139	2.65427	6.55914	3.53385	3.20627	9.66453	4.43884	4.92784	1.90684	2.84515	1.7976	1.90767	3.51989	2.66622	2.40742	5.89941	4.04752	2.41911	8.16199	4.2756
17603261	NA	NA	NA	38.7896	23.3386	2.4637	30.5545	4.25156	24.9829	19.2385	28.4844	13.8345	6.04979	7.45244	20.5967	3.83324	11.4276	18.9977	8.11371	14.6558	7.69729	28.662	12.3808	68.0499	8.64679
17603263	NA	NA	NA	125.49	70.972	24.528	33.2329	8.6183	88.4874	79.1332	62.454	9.78657	95.8046	54.7822	51.2381	56.4538	98.5623	56.0124	74.0391	66.1712	42.5286	165.785	46.6299	87.2696	30.7879
17603265	NA	NA	NA	3.33746	4.45015	3.45748	7.66604	3.23454	8.62998	5.93531	3.90998	9.10182	7.88038	9.71171	4.5773	3.32931	3.40987	3.85153	4.52477	9.97993	11.4137	3.76391	7.25248	3.15528	9.85653
17603267	NA	NA	NA	29.1302	7.34942	3.87379	6.1132	13.0364	3.67372	3.45335	9.44059	3.6693	3.67295	3.63533	12.4942	25.7617	2.86969	11.2342	3.54972	9.8241	6.61668	9.91068	25.3674	23.945	3.4766
17603269	NA	NA	NA	45.2349	23.9952	56.3089	22.665	5.35207	36.3519	30.022	21.9622	12.707	36.343	49.6688	21.9894	19.6682	30.4406	47.919	36.4322	23.4089	9.1237	28.5061	16.6599	13.386	47.4317
17603271	NA	NA	NA	32.5701	31.5574	8.41978	15.6812	6.74318	34.1633	11.7059	18.3266	7.7789	33.3993	22.5663	22.1159	42.0987	31.4595	42.2056	38.3843	34.819	8.48981	57.3833	19.6293	19.9195	30.7289
17603273	NA	NA	NA	8.48026	4.33431	3.89938	5.04602	6.60768	2.34809	3.91971	3.34558	4.61505	3.12096	2.45009	5.69447	6.72019	2.79205	5.25991	1.76945	4.32084	3.69027	3.11603	5.76399	4.15524	2.59033
17603275	NA	NA	NA	29.8471	29.6499	35.0595	38.0935	5.17926	19.6823	33.3802	19.4633	15.7868	17.72	30.7895	22.2845	13.8262	43.0913	14.7483	8.69161	62.7579	15.8697	29.2276	17.5087	103.244	52.322
17603277	NA	NA	NA	57.601	40.902	112.459	19.9984	40.3259	27.7979	52.6076	137.279	106.338	30.413	29.8153	46.8948	83.3255	57.1776	29.8407	15.0673	58.094	37.673	26.6958	17.9369	17.4953	27.99
17603279	NA	NA	NA	49.4731	6.41273	12.5689	8.3251	7.43179	18.9628	19.5525	16.4187	7.4755	19.7227	16.7263	7.23106	23.1288	21.2148	10.2198	6.21358	24.2796	9.05065	11.9678	5.26292	15.5758	25.5719
17603281	NA	NA	NA	4.36539	3.63156	11.0107	8.12414	4.13322	3.81031	6.6639	5.73308	3.48102	4.73896	2.52479	2.26428	3.79371	3.34412	2.3162	2.50412	6.48441	9.54702	5.59047	4.66919	4.45989	2.18321
17603283	NA	NA	NA	14.0578	3.58497	11.0811	2.9632	9.75835	22.4768	18.8906	7.18758	27.5838	6.80903	7.06621	12.8521	4.6779	9.10312	9.10544	18.712	7.34866	20.4101	20.6129	11.8852	20.1244	8.58218
17603285	NA	NA	NA	61.9353	36.4583	9.06945	26.3263	18.2362	25.4992	17.8215	38.5957	8.21545	33.2833	30.2531	37.4534	22.6415	48.9807	54.1357	29.4935	53.0362	35.7863	52.676	63.0376	69.4783	51.5072
17603287	NA	NA	NA	6.56254	14.2542	16.1762	17.5741	5.38818	5.83186	5.12309	42.1486	15.2125	10.6003	4.67766	4.95502	23.7185	26.6053	7.23231	4.23399	19.492	13.4039	15.0758	29.7979	32.6444	4.07142
17603289	NA	NA	NA	3.57296	4.1437	5.17343	7.25358	1.96037	2.90887	2.00738	1.73515	7.93385	7.36154	4.6131	1.72801	1.81516	1.47268	2.16152	1.62841	13.64	3.36668	4.67316	7.43465	13.497	3.26986
17603291	NA	NA	NA	17.5908	30.3966	12.7063	11.1285	10.8865	24.2171	73.0756	27.3852	52.209	44.5342	32.9996	21.9316	30.8426	20.7674	20.9525	40.9314	31.9572	33.5027	45.1894	43.6827	64.3242	11.643
17603293	NA	NA	NA	20.6822	25.1726	62.5248	23.8774	3.90345	20.8134	19.6208	35.0248	21.0342	20.5785	13.7068	4.72571	4.8528	9.54555	22.1683	9.40241	8.46202	1.97987	69.829	13.1589	5.11685	9.11617
17603295	NA	NA	NA	2.39156	3.08349	2.04158	2.83172	2.2804	3.23808	2.92061	2.80646	4.6649	3.1743	6.10423	3.38609	3.0054	3.03113	3.67469	4.52373	2.59278	2.90824	3.32408	5.07849	7.58907	3.69324
17603297	NA	NA	NA	70.8878	6.19826	9.9168	9.11362	6.59562	6.19088	3.78602	28.6636	1.93329	4.81691	13.2659	5.39686	8.30137	4.99645	16.5249	11.0182	12.9182	12.8593	60.7181	5.11713	12.0895	9.688
17603299	NA	NA	NA	2.47634	4.90478	4.56432	22.8553	2.76294	2.43902	5.29639	5.34854	27.9398	4.21797	2.50739	5.99868	4.39855	3.97781	3.40566	2.44577	4.83168	22.0634	7.75786	7.12477	2.95867	2.99472
17603301	NA	NA	NA	8.53213	16.0118	13.2498	14.3257	13.0398	25.5698	16.7462	6.83126	17.077	11.1875	13.9632	13.3415	18.6977	16.2454	15.5747	9.19048	21.3668	4.77513	27.1769	50.2779	9.66381	26.0293
17603303	NA	NA	NA	16.1202	21.7254	7.42648	4.66349	5.22269	11.769	22.5284	22.9757	10.3781	16.8752	12.627	10.7085	16.2262	26.8543	7.63962	14.1248	18.2923	70.1549	6.89035	15.3262	23.079	20.0764
17603305	NA	NA	NA	1.55839	4.96882	17.2462	2.53978	6.90463	2.60526	2.01962	5.56773	20.2814	5.46421	5.17734	5.39415	4.86257	13.6439	12.6579	10.5718	3.91812	1.89431	4.62773	2.6224	18.4826	3.97131
17603307	NA	NA	NA	20.5182	10.8306	16.3567	8.31265	3.19155	4.50977	3.16587	7.3275	7.39702	7.39015	3.21826	2.70271	4.85247	13.7	2.55099	3.60023	5.7857	6.18789	14.0462	17.0236	18.1371	2.77221
17603309	NA	NA	NA	2.27857	2.37266	3.44473	1.87863	2.42585	2.26202	2.22706	2.64094	5.36373	2.04683	2.52994	2.43203	2.56503	1.95247	2.16152	1.76968	1.6158	3.1281	2.90417	4.05002	1.69297	2.03501
17603311	NA	NA	NA	10.898	7.4793	5.95995	7.90979	16.6219	9.15024	12.6663	19.9008	6.58668	7.60824	9.25976	7.95044	4.86257	6.9953	20.4679	3.88024	6.16791	13.426	8.43083	5.60062	9.01753	9.16671
17603313	NA	NA	NA	2.63209	2.2491	3.84793	2.46185	6.37087	1.84443	38.8142	3.34965	16.1182	2.57359	2.50842	3.58034	2.1032	4.12214	2.65676	3.84793	5.78064	3.26824	7.84348	2.02727	2.28689	4.36631
17603315	NA	NA	NA	5.21267	7.73044	3.01525	3.11668	4.02396	4.86532	5.18268	4.2822	5.82681	10.7225	5.03275	4.91887	3.01581	7.89735	8.86619	2.79531	25.9498	6.66863	11.5179	3.66349	7.59767	10.4961
17603317	NA	NA	NA	9.03657	59.434	111.981	30.4972	7.43762	13.1265	24.2051	159.079	121.764	28.2703	22.009	21.3457	14.3264	27.7654	24.4613	3.62991	45.5546	174.388	63.2796	39.0667	138.051	24.6153
17603319	NA	NA	NA	4.85039	7.22958	8.48168	5.04846	5.48431	12.4802	3.30624	9.1289	10.2489	3.84666	7.40311	2.77121	10.8053	4.43013	5.93636	9.72896	10.8568	11.3541	4.99917	2.97752	5.44679	5.58742
17603321	NA	NA	NA	2.64685	1.93645	7.02798	2.27538	2.39217	2.97009	2.24722	2.52111	1.72818	2.46284	2.1162	1.96328	3.08938	3.1283	2.56489	2.92253	6.47863	6.3434	7.42695	1.99299	2.06911	3.64198
17603323	NA	NA	NA	25.3105	27.9672	19.5076	20.5334	5.73071	73.7141	30.7544	57.2503	28.4033	55.8108	50.4255	36.1148	17.8433	33.2031	36.6042	18.5353	66.1409	58.268	37.7722	51.8427	74.5139	9.90096
17603325	NA	NA	NA	7.99114	15.1957	23.4108	21.5254	4.84936	11.213	14.2756	6.34696	15.8098	20.4318	10.085	17.2064	8.28481	5.40873	6.34256	18.039	14.8495	8.62782	13.4631	3.92231	5.93412	25.6055
17603327	NA	NA	NA	4.20319	5.77578	2.0824	1.61511	12.4685	17.3918	2.4847	2.61906	3.41056	2.40867	14.8844	3.99744	2.00029	3.74913	4.44951	15.3854	11.7091	1.73363	30.1905	5.20408	7.27743	4.36631
17603329	NA	NA	NA	18.0651	8.89549	12.402	8.95032	3.44555	10.6588	4.94494	16.0272	5.36373	15.6069	9.29667	6.67168	7.82246	3.83594	25.4871	15.8728	14.8473	14.6002	106.691	9.01903	4.49639	6.88047
17603331	NA	NA	NA	11.973	8.57035	2.76099	12.3655	6.86283	9.98662	6.16208	8.87714	19.6161	15.8133	6.12004	13.7713	10.9897	27.8557	12.7755	22.7253	10.8333	8.94085	22.4168	7.23535	6.01655	16.2761
17603333	NA	NA	NA	44.2534	34.1169	28.4513	99.4076	37.6786	35.3197	18.9227	108.374	18.6843	34.3987	58.2122	55.2071	56.6099	33.5782	52.8543	65.1058	51.9165	41.6376	179.136	43.7471	75.4276	18.1097
17603335	NA	NA	NA	22.852	52.7394	24.3672	49.8463	204.448	69.2665	134.653	119.115	37.477	58.6047	43.0803	50.5266	50.8821	65.4564	60.5448	85.6987	132.444	82.4688	175.791	102.054	41.4526	50.015
17603337	NA	NA	NA	97.7583	137.909	224.266	361.188	518.191	224.164	275.554	657.093	483.364	262.509	183.912	79.7972	201.038	126.203	174.505	392.464	280.457	400.275	374.087	190.618	283.042	139.664
17603339	NA	NA	NA	43.6524	23.5163	11.0999	4.54627	14.7179	81.5918	57.5113	14.3755	1.6517	31.5961	58.3803	12.0443	22.4053	29.0967	55.095	35.1602	36.4407	32.8845	20.7894	11.4846	19.3199	40.5205
17603341	NA	NA	NA	10.4876	19.986	21.061	19.0228	18.2902	36.5302	50.8946	53.0357	13.5548	70.5093	77.9032	61.0009	24.0595	20.1106	25.2115	28.5464	38.9243	28.2856	11.5756	59.6365	7.63537	71.1144
17603343	NA	NA	NA	8.41028	3.8743	4.41015	3.88976	4.62207	10.9307	6.86785	8.91054	5.64247	6.29943	4.06915	5.6865	12.8264	2.2852	20.8772	23.3168	3.70962	13.7893	4.73868	7.24321	4.89012	9.44761
17603345	NA	NA	NA	8.53736	10.7017	7.51817	5.38446	12.6953	15.5745	20.7801	2.84505	6.98743	16.5274	17.9325	21.1945	8.62213	7.34551	36.0144	33.959	5.34291	9.23212	4.18793	6.66489	9.88001	58.4142
17603347	NA	NA	NA	4.71743	2.8199	3.15262	5.9038	1.89727	5.47102	2.86083	4.55599	2.41329	6.52747	1.75998	3.06417	2.87098	2.7322	4.36285	3.61783	2.26546	3.71733	1.72871	2.33709	14.6934	3.18725
17603349	NA	NA	NA	19.0947	4.43443	2.16364	3.54082	3.68278	2.94048	2.01962	4.97641	2.05061	3.09229	6.15411	7.3591	1.86483	5.52304	4.36047	2.78202	5.40129	6.72962	7.90605	5.19149	1.82108	5.56067
17603351	NA	NA	NA	3.83382	6.95897	8.69328	2.59749	4.35027	8.60702	3.24688	23.0369	6.86079	6.19398	5.40342	4.2219	3.87733	5.69817	4.06877	4.09659	6.59229	4.30524	4.15057	4.35734	2.55183	7.33318
17603353	NA	NA	NA	50.5233	36.8627	5.29817	4.13891	8.81611	62.5599	69.077	4.13314	9.41056	66.8941	79.7659	64.6648	69.0957	25.3559	36.9572	7.03611	31.6375	10.8376	2.47224	32.8491	6.41753	58.4567
17603355	NA	NA	NA	4.53788	9.23157	7.94905	11.5881	20.4165	17.5731	36.2698	14.5504	5.78421	41.791	17.744	6.41293	13.1	7.50953	14.0784	18.7558	13.3396	8.85445	6.05842	18.7931	15.494	9.37099
17603357	NA	NA	NA	28.3526	43.2068	41.795	19.0006	5.15915	41.6676	58.465	10.3698	11.0653	32.8823	43.8819	7.28237	22.8366	19.7225	23.6072	44.5106	31.7476	4.87845	36.3042	21.3072	10.4152	34.0304
17603359	NA	NA	NA	5.37947	7.09361	7.53539	7.67454	4.1003	4.82352	1.88639	5.00709	8.97087	5.40823	7.31544	2.38535	3.47314	6.48148	6.23324	6.07089	7.66127	2.99952	16.4008	13.0686	4.62924	2.85692
17603361	NA	NA	NA	4.44992	6.02596	1.95443	9.31662	5.24227	4.20591	2.55562	16.6948	4.48889	3.07879	3.19346	2.61606	4.43059	8.69408	2.43397	6.00698	5.74436	1.80608	14.9495	8.96646	3.69608	6.77535
17603363	NA	NA	NA	258.546	252.254	148.252	336.171	392.275	263.11	456.132	358.197	132.278	228.972	264.094	155.526	363.746	333.003	249.285	396.057	248.428	133.802	368.906	321.337	378.324	333.279
17603365	NA	NA	NA	11.1795	11.5537	6.64999	10.5724	6.01144	10.8929	5.54523	3.13199	10.6678	7.82323	8.49273	3.91977	9.69028	7.51906	6.16077	7.67095	11.1328	7.12935	11.0314	6.42612	5.02646	10.421
17603367	NA	NA	NA	30.8168	23.9434	4.58726	64.6064	78.3376	26.2877	12.3565	121.805	5.75678	34.2101	28.6119	6.28578	17.7631	30.1216	28.0453	20.0727	27.5136	5.86405	48.5046	18.9066	6.84829	9.55039
17603369	NA	NA	NA	31.6686	52.7504	65.0845	32.5133	15.3629	41.2158	35.5908	44.7385	7.59587	68.7004	38.3052	18.5209	45.1508	58.245	48.5454	35.468	81.5773	24.1653	43.7013	27.2233	32.9822	63.5821
17603371	NA	NA	NA	8.98379	16.3302	8.63096	7.34396	9.94756	13.7631	5.67231	16.2817	29.2755	16.3975	25.2351	60.7503	14.3946	12.8713	8.84321	10.7798	7.97832	11.7865	9.98899	5.86721	14.6385	11.9049
17603373	NA	NA	NA	3.20344	8.64532	2.16539	8.7223	12.6225	10.5521	5.96609	7.06283	5.25136	4.07184	2.95393	2.92692	4.14743	7.25324	6.01685	4.87281	6.86339	3.6344	4.80456	7.10336	7.11032	7.81396
17603375	NA	NA	NA	7.16489	19.4883	6.11572	8.20915	4.32518	22.4806	19.8142	10.3622	4.51163	42.5338	56.434	10.1849	16.0483	6.82911	27.4275	12.1015	14.4573	13.519	6.1089	3.76818	3.58034	8.34803
17603377	NA	NA	NA	40.5841	37.1933	23.0787	114.269	21.2902	59.0279	153.052	89.8288	19.7503	70.6984	51.4687	33.5145	85.1674	31.8619	52.737	28.9319	86.8369	67.3771	67.362	52.5466	25.5013	39.6412
17603379	NA	NA	NA	2.30086	2.01391	7.28594	1.91835	1.66882	4.46346	21.5993	3.87744	10.2555	4.9353	5.33654	1.78821	1.92141	3.2182	5.35481	4.80694	3.90901	5.66585	17.174	8.49445	17.8636	2.75643
17603381	NA	NA	NA	20.5364	25.1439	14.0713	138.924	22.5601	11.9506	24.4745	11.2663	47.8934	14.9053	12.2515	9.197	17.0299	7.46	49.3102	12.4635	11.5324	8.91537	6.00369	20.1153	17.373	72.0335
17603383	NA	NA	NA	8.76962	19.2252	3.54159	8.88727	5.32473	13.1818	10.3692	4.09229	11.7374	4.81578	6.41523	4.36907	20.2801	5.44656	32.0617	28.0076	8.96174	47.3996	9.83307	3.19541	28.5423	10.1701
17603385	NA	NA	NA	17.4798	41.1103	51.253	62.1205	58.5188	55.8397	52.9115	65.9013	72.5546	67.411	95.1992	63.0516	83.4598	41.1743	64.1313	55.6199	46.9085	44.569	135.211	71.8241	33.869	93.5736
17603387	NA	NA	NA	4.59961	4.45732	3.15987	6.2814	3.06705	6.28605	7.02211	2.49133	1.90526	19.1613	2.94071	2.18738	3.34276	3.25796	8.66831	1.81381	5.60864	2.03425	5.78926	1.88798	1.98481	2.88532
17603389	NA	NA	NA	22.2477	24.479	26.0149	13.6437	57.3482	23.1267	4.07531	17.5168	19.4312	10.0188	29.0229	5.23332	8.27533	10.7314	16.4607	22.2683	23.5316	25.0711	49.6961	38.3226	20.0207	33.7515
17603391	NA	NA	NA	3.21483	3.92857	4.19852	8.17249	4.51464	2.88655	2.52704	2.6679	5.02469	2.55524	2.0422	1.97413	2.66819	3.15364	3.52335	3.08199	2.5861	3.82087	2.2118	3.32306	2.84202	2.37811
17603393	NA	NA	NA	27.8238	64.6124	143.346	21.6444	73.5016	21.818	5.14444	228.262	13.9515	18.1835	15.9714	15.406	51.999	51.8548	15.902	14.3354	53.4461	54.5666	130.888	35.9985	165.231	8.77996
17603395	NA	NA	NA	7.7334	27.4681	37.0505	7.0922	7.48823	13.1114	6.58008	16.9802	7.13274	7.82546	11.9047	30.9763	3.94365	7.94208	12.2414	14.69	34.4493	8.40961	15.4499	16.3357	3.93088	24.0011
17603397	NA	NA	NA	42.9077	8.7206	10.7603	11.7511	11.0099	13.4451	19.4551	18.0201	5.31834	8.08587	14.1456	6.3596	3.65364	7.21046	7.97599	5.08092	11.5523	6.46143	7.72267	6.73547	16.1717	3.65442
17603399	NA	NA	NA	49.5491	22.9847	7.53275	2.92648	7.98035	35.3029	16.1365	20.447	6.18516	19.5667	37.902	8.27882	32.402	7.04876	17.1537	2.179	21.6264	3.19503	2.50415	12.4233	38.4294	4.40646
17603401	NA	NA	NA	3.16321	9.73214	7.39063	9.40527	7.03866	11.1969	3.26429	10.4081	1.93999	6.71169	13.3096	2.59401	8.69349	6.42471	7.37043	6.65029	13.9975	3.82909	4.71992	23.5782	6.12943	27.188
17603403	NA	NA	NA	2.89767	19.1044	2.98862	6.74089	11.4893	5.26018	9.78028	6.25398	4.40852	3.40797	6.0751	9.3485	5.1416	4.40338	5.19853	8.95121	9.93291	8.63634	3.45191	3.08111	4.72862	25.3061
17603405	NA	NA	NA	2.42274	13.1053	4.84122	5.92508	7.68821	3.70428	4.07531	4.70639	1.78982	3.44912	4.17674	8.23636	3.93237	5.55353	3.46857	4.04535	4.00321	12.3275	3.84977	3.12766	6.71697	3.05863
17603407	NA	NA	NA	10.5771	18.2161	13.8344	4.40398	4.29862	4.39236	3.27805	4.46192	3.6693	6.34634	13.4431	10.8789	3.74887	10.6856	4.64201	7.71976	33.6304	20.1238	11.8773	17.4193	3.85402	2.37722
17603409	NA	NA	NA	3.1584	30.8255	54.9824	7.03991	29.0079	11.2597	66.3772	2.76601	35.5201	19.08	4.63756	2.41582	7.38075	11.0133	2.5549	26.8754	22.7581	55.961	6.71887	22.3533	3.65101	3.80145
17603411	NA	NA	NA	3.09725	4.33303	7.17154	5.17391	4.17784	5.83419	5.01555	7.85473	15.704	8.77036	6.52926	7.79281	14.1673	18.75	3.99588	8.44819	13.812	5.58745	15.6412	16.4488	6.00746	4.52089
17603413	NA	NA	NA	27.0801	10.9404	4.9853	9.47449	7.72618	2.94843	14.3535	14.8979	2.92402	15.8397	6.16884	2.7153	5.01488	2.68667	5.11923	22.3532	16.3398	17.3825	30.0726	16.3298	5.59142	4.26255
17603415	NA	NA	NA	33.8874	60.5032	33.7473	39.2692	10.2576	60.9173	69.6272	13.4535	10.4051	91.4273	55.3967	28.7116	43.7826	58.1912	56.4522	98.8548	64.8002	17.9019	7.8893	16.3469	15.9388	33.0055
17603417	NA	NA	NA	115.401	71.0239	21.3306	111.661	52.4759	62.7066	64.9792	48.3026	14.6754	72.6925	78.7519	46.7109	49.0494	62.0731	32.9168	92.0871	99.984	79.3705	97.6585	55.8202	8.7808	59.4795
17603419	NA	NA	NA	90.3829	88.6701	99.855	173.138	33.9386	36.1932	51.8451	191.432	104.592	46.1866	96.4368	26.4172	60.7719	57.6261	40.563	72.9198	130.234	79.0593	131.552	92.2302	36.3789	60.2149
17603421	NA	NA	NA	49.7117	37.9098	89.2125	63.143	11.7206	62.5338	107.263	71.8927	30.2264	72.3396	43.4668	23.9018	121.631	33.525	23.4908	86.9683	69.497	40.994	109.494	25.2023	43.887	30.4862
17603423	NA	NA	NA	28.5938	24.1708	25.4648	20.6517	8.36524	28.7303	63.8724	43.8245	9.11079	19.4238	12.7574	11.3304	22.9242	28.5983	19.0727	35.0909	24.5122	51.0752	37.9017	5.45977	9.81199	19.9538
17603425	NA	NA	NA	2.67522	3.76353	4.88244	4.05381	4.71185	3.69455	2.78981	16.5606	4.48976	5.85604	5.62659	7.89738	6.26842	5.1603	3.06388	3.86992	3.31792	2.91264	7.69894	2.67854	3.10677	4.84125
17603427	NA	NA	NA	41.2283	40.2131	50.0146	14.2924	22.2065	21.1853	35.9692	47.1975	41.763	37.7884	35.7738	22.2476	16.8151	22.9602	37.1993	80.3302	46.8892	35.6647	47.9052	30.1578	127.482	28.136
17603429	NA	NA	NA	55.8846	41.7743	110.798	20.2308	11.8417	87.9447	18.0492	7.62852	18.7463	31.778	37.2219	30.2058	42.7585	21.5379	49.3686	28.3972	43.0159	43.1581	18.2625	39.2176	43.5314	39.9525
17603431	NA	NA	NA	10.323	13.4063	23.5777	15.8118	16.4752	5.81995	24.634	8.43932	6.25709	15.1439	9.05076	17.7088	11.4084	16.2697	8.07581	16.4836	27.3153	10.3827	17.0956	9.96937	26.0383	4.54372
17603433	NA	NA	NA	13.5008	19.3286	22.5586	41.0446	8.50884	20.5425	21.448	30.8012	12.1664	15.8741	28.3222	34.3014	22.6256	17.499	11.5665	14.9416	9.61127	12.1497	26.9994	11.2952	6.31309	19.7073
17603435	NA	NA	NA	1.9109	10.6007	4.00875	4.55014	1.80562	4.19332	3.48436	8.13291	14.2973	2.95401	3.71244	2.53477	5.99097	32.7405	4.58896	7.55905	5.41291	15.6276	2.28175	6.3145	5.47977	15.2288
17603437	NA	NA	NA	16.2711	42.2649	10.0252	36.7086	9.36832	34.476	22.2355	55.0448	15.9851	13.3457	15.9132	8.06151	14.5043	24.0701	5.9054	5.90639	23.3307	6.37864	17.1081	19.9441	6.03854	10.1
17603439	NA	NA	NA	98.0658	43.867	17.4725	19.4879	3.77784	29.1937	7.75483	25.8098	55.0463	10.768	10.302	1.9411	4.38902	29.6409	14.7523	4.17998	23.3563	24.6225	8.94658	41.6162	5.24211	15.8541
17603441	NA	NA	NA	35.2622	35.5943	28.0015	55.3637	34.2097	49.9694	29.6144	42.9342	65.4927	49.6575	45.6941	31.8902	12.758	41.247	42.3762	34.9502	46.0659	24.4591	10.116	34.0465	7.28728	28.5376
17603443	NA	NA	NA	11.8066	13.7148	5.13499	11.1621	12.1549	19.9481	16.3763	14.9653	15.0697	14.7014	10.9194	5.20789	3.46147	13.7105	13.8207	10.805	9.9878	8.70633	4.34425	16.9238	21.1798	8.5922
17603445	NA	NA	NA	35.7021	29.5066	121.507	72.0961	18.9454	52.9741	49.6685	59.891	17.8342	41.6939	59.7231	37.9695	57.7168	52.642	45.058	68.0395	64.2875	18.9102	12.3375	44.7141	71.8845	17.228
17603447	NA	NA	NA	20.7758	15.7465	29.6946	6.08578	9.4405	22.655	12.1971	23.9617	10.0833	25.3846	38.239	8.80778	4.47266	39.7816	16.4391	52.8695	39.1665	40.1455	19.0019	16.8593	44.2777	16.9826
17603449	NA	NA	NA	5.77285	2.83294	13.2471	28.3626	5.34619	71.3429	2.75729	5.538	1.67537	7.04319	1.83151	13.9972	10.2997	5.60193	3.05766	17.9164	6.17422	10.72	5.20525	5.2622	9.24532	5.20525
17603451	NA	NA	NA	52.9881	56.5017	40.9333	81.5801	14.7241	50.4319	61.1615	214.7	79.0532	22.1469	53.4504	53.6547	61.0718	52.1837	32.5442	71.4361	28.0051	20.3545	51.637	48.4703	91.5633	71.4892
17603453	NA	NA	NA	68.6344	38.4137	51.3903	86.2974	105.479	59.7808	49.9812	114.525	189.044	46.2234	31.7965	53.8681	40.7762	55.1496	47.4924	52.5709	99.7519	45.4724	51.8891	73.8785	48.7137	108.297
17603455	NA	NA	NA	19.881	34.1594	19.0362	61.6104	8.22355	77.383	29.9541	37.429	22.4504	16.0704	38.8007	6.22366	6.72997	6.5667	11.9257	21.5268	22.6514	13.9456	6.10866	46.2347	15.2841	28.8523
17603457	NA	NA	NA	7.25977	5.80249	21.1332	13.4254	18.6793	11.7293	12.0658	27.0157	17.8662	4.09763	8.10634	3.73435	3.16966	13.4908	8.12737	14.8426	6.17883	8.14672	14.2067	7.22356	7.54277	5.67282
17603459	NA	NA	NA	2.73291	33.5986	14.3569	13.2981	5.156	25.5315	26.522	4.09957	3.78464	11.7588	6.04533	21.8545	14.9919	9.93045	13.8168	19.092	33.2889	14.7553	8.55482	13.8458	35.5041	5.13852
17603461	NA	NA	NA	11.2105	4.16028	15.7286	10.1424	5.62137	10.5046	10.4379	6.22372	14.169	15.4197	21.9562	12.5252	28.6271	10.3665	17.7055	8.81947	11.2213	7.87285	20.34	13.3941	6.02654	23.3148
17603463	NA	NA	NA	11.9579	12.3844	2.42755	18.3075	6.99229	18.5857	14.6804	10.1941	10.404	30.7038	27.7021	23.4293	15.157	5.67461	16.3532	24.4048	17.0467	15.6447	9.07731	10.9306	4.23141	19.3552
17603465	NA	NA	NA	19.3145	38.4637	9.08851	24.6063	57.9888	42.4792	52.5176	54.5255	31.1912	42.636	25.6901	49.6791	13.9685	13.3875	31.3802	22.8283	31.6836	37.0209	70.2927	20.6485	5.48417	14.0139
17603467	NA	NA	NA	23.7491	38.5244	19.3791	19.2288	11.879	67.42	67.7619	40.8172	12.6505	39.5055	32.2461	69.3692	18.5094	21.1647	38.2003	34.522	48.7937	36.6748	63.1205	28.0568	32.9576	57.2473
17603469	NA	NA	NA	51.7296	98.8036	85.2982	42.0707	222.157	135.906	191.754	135.206	51.5652	188.998	116.997	143.218	73.6774	57.1997	115.286	161.295	118.753	78.0997	142.93	117.209	58.8147	129.591
17603471	NA	NA	NA	5.2017	5.50105	2.68246	8.10025	4.32518	4.3994	17.2439	5.72142	5.15285	6.22434	17.2049	7.07273	10.8717	3.37385	4.15438	7.60132	4.27557	3.97769	8.21639	1.87698	6.73779	2.60439
17603473	NA	NA	NA	15.1699	14.985	50.2709	16.1034	68.003	8.06482	12.6809	74.897	10.9397	4.31292	3.52329	2.67224	3.03635	15.9956	3.00533	3.50887	34.954	11.2355	59.2079	41.324	67.3321	10.651
17603475	NA	NA	NA	6.04826	25.3426	37.8142	29.7056	34.235	44.4837	39.4313	33.8558	16.5652	21.6921	17.3856	6.57715	28.3626	23.9659	13.5481	45.8928	16.7537	44.1345	121.873	49.8484	12.435	34.235
17603477	NA	NA	NA	5.70155	48.4465	23.5254	48.2085	30.7056	22.2022	61.6611	68.8428	5.93738	13.1744	42.1238	13.8859	15.3542	15.6949	36.0489	36.0489	28.8875	11.6506	102.399	34.7882	3.85667	31.5302
17603479	NA	NA	NA	9.65443	15.9022	12.918	30.6312	9.01699	19.5666	10.552	37.1224	3.11204	9.14386	40.3366	4.90639	17.8133	15.6092	5.53981	2.19623	20.8802	15.3607	33.0317	20.8105	29.3389	11.0189
17603481	NA	NA	NA	4.48684	6.97681	6.3681	10.472	6.74199	4.58973	7.3781	26.3031	3.37858	9.32611	19.1598	13.6117	8.43543	8.60934	8.59073	5.97737	16.0464	2.56024	26.6733	11.244	7.83132	8.07475
17603483	NA	NA	NA	19.2091	49.9442	29.9005	3.2905	7.88494	18.0056	9.76864	71.4627	3.98834	11.8989	17.3994	20.1313	66.0012	28.1962	43.9832	39.4949	32.6958	31.1237	11.6523	8.70099	3.20166	36.6687
17603485	NA	NA	NA	53.6882	45.5055	38.0117	10.487	10.6328	42.8582	41.1693	33.6895	37.7511	50.663	32.7737	40.0737	36.1895	34.7804	16.4078	56.0605	27.6054	2.31279	27.2264	18.1483	2.28823	66.4792
17603487	NA	NA	NA	6.75754	15.3646	35.243	19.3362	66.752	20.6595	32.5077	15.6651	7.08769	37.7298	49.7546	36.7546	49.9986	15.7631	39.667	12.0281	11.688	2.81325	3.64309	31.548	2.60557	90.8883
17603489	NA	NA	NA	32.1036	69.0564	15.1826	23.6596	81.4791	114.51	60.974	87.8677	25.0837	72.0337	104.608	79.388	66.939	14.1131	47.4059	101.618	70.2515	73.821	72.6618	38.9157	21.2484	55.3281
17603491	NA	NA	NA	32.4376	70.3496	112.515	76.7705	36.1332	56.7735	34.3277	143.845	38.3815	56.1768	58.0324	14.2827	35.2758	75.2565	63.1675	25.4087	94.3866	143.771	203.365	68.3953	122.323	31.7612
17603493	NA	NA	NA	3.66448	2.6206	5.93307	2.02114	4.32518	5.89039	3.65341	3.6981	5.7062	3.08224	4.78641	4.58633	6.18525	2.56007	17.7122	3.34559	5.64263	8.31856	24.463	8.8683	2.96622	3.21966
17603495	NA	NA	NA	98.4792	105.197	40.1701	136.57	391.994	184.377	150.528	170.706	30.2855	213.206	212.769	161.343	156.706	103.57	137.519	227.579	144.843	9.15654	318.775	102.797	21.6921	81.2519
17603497	NA	NA	NA	8.47102	10.0416	5.69728	4.72076	6.4365	18.1975	11.112	6.90016	12.5208	24.5493	24.993	8.7311	4.27101	7.33155	8.41635	6.61443	13.0863	8.92988	9.97562	8.05686	3.88252	14.3305
17603499	NA	NA	NA	3.50938	14.665	52.7394	62.3418	27.2256	22.4407	10.0627	78.4788	74.4383	40.2156	67.6044	22.0916	21.2851	18.785	27.9239	36.5869	65.9583	46.3046	16.4743	27.6735	12.435	23.5254
17603501	NA	NA	NA	4.13605	31.5238	21.3306	15.4458	16.6164	44.4837	32.5077	4.36631	2.07419	37.7688	19.5174	49.2994	3.60321	5.93738	3.64309	24.6608	36.9051	60.252	81.9338	13.7957	13.6178	33.1441
17603503	NA	NA	NA	7.73783	3.64018	11.4869	6.92103	14.231	4.83458	18.8473	5.33959	32.0511	8.5899	3.49758	18.6885	12.6703	9.46771	3.3092	14.1195	3.43437	4.79053	4.55153	6.18691	4.84631	13.6509
17603505	NA	NA	NA	5.28675	14.9777	5.74791	26.6562	5.61851	10.9047	14.4769	6.98442	9.48609	24.7727	13.4157	15.396	13.4564	10.7849	12.503	14.4097	7.91541	7.33374	5.58113	6.05414	5.6907	10.2573
17603507	NA	NA	NA	34.4098	61.0686	2.61958	25.0776	36.6626	62.0235	61.8315	90.014	12.3247	28.9024	45.8654	13.1036	90.6299	42.3082	46.7951	16.3764	45.5949	39.3462	46.3501	44.9818	6.10096	62.883
17603509	NA	NA	NA	94.5571	32.8457	45.6146	56.2944	23.2847	83.5903	48.047	20.571	6.61427	55.6639	51.9673	44.1731	45.1192	32.1353	26.2946	26.1255	76.4633	4.62599	46.9119	33.4715	41.5669	24.6939
17603511	NA	NA	NA	15.2886	10.7384	8.31266	4.75849	13.367	40.8692	30.8961	6.35594	7.05189	28.5154	24.8439	24.9699	26.7627	8.2921	35.305	10.5846	24.0705	9.94705	28.1232	8.47447	23.8213	27.0794
17603513	NA	NA	NA	4.93172	4.74897	5.20301	5.85784	1.98168	9.58554	12.1075	2.64101	6.36241	5.67018	6.90205	5.10318	15.5442	5.34082	6.73523	4.30829	3.10497	3.90934	4.14609	2.92654	4.19438	5.25674
17603515	NA	NA	NA	48.2539	44.3522	42.7547	15.4458	16.9944	119.706	387.731	23.6452	104.845	154.388	135.103	179.888	198.752	111.843	120.418	121.763	35.9241	10.9615	43.8997	90.9782	78.7093	233.893
17603517	NA	NA	NA	59.8566	144.005	20.9419	28.3987	34.2784	189.956	108.588	141.358	36.427	123.772	142.357	101.526	40.3602	107.659	71.915	121.431	58.7286	57.8458	244.826	142.806	25.5655	243.234
17603519	NA	NA	NA	27.2217	14.6878	37.1632	57.1179	18.6573	52.2978	123.71	29.9752	38.2392	75.5182	54.5764	22.8724	30.7569	25.4214	34.7885	49.7308	31.6982	24.0376	29.6946	17.0655	21.5935	37.331
17603521	NA	NA	NA	15.9683	11.8684	20.4468	6.76174	6.44242	28.8206	19.2726	16.5821	6.45144	32.5915	23.8309	23.5773	10.5625	8.17322	12.7095	19.8257	19.6194	19.7612	4.75372	17.6233	2.35971	15.9466
17603523	NA	NA	NA	3.01948	5.8974	5.11655	15.697	1.36016	9.4258	12.124	8.01355	21.8104	1.99184	10.6772	9.69396	7.44876	2.68156	4.17753	4.60878	5.49844	12.435	6.01502	2.77166	9.82098	11.7769
17603525	NA	NA	NA	24.9484	4.70589	5.02422	6.29798	7.76686	27.8997	27.3469	13.5506	22.0273	55.7433	16.208	18.2114	2.93777	11.6278	44.8141	11.5851	19.0819	7.76686	21.6921	23.2747	4.85779	12.2595
17603527	NA	NA	NA	61.8429	56.9795	8.56412	18.0121	39.032	34.8713	26.0905	47.133	10.3342	53.092	23.9091	8.91492	9.26115	10.0421	26.4699	16.6164	9.34672	8.99054	8.06202	18.0474	26.953	18.2795
17603529	NA	NA	NA	9.54358	2.63061	2.26338	2.71931	5.79723	5.79954	4.06491	6.69476	11.7719	5.36931	6.44435	3.995	3.17527	2.49582	2.31736	6.79442	4.04715	7.23972	10.5985	4.19377	5.25157	3.07597
17603531	NA	NA	NA	4.0336	5.55513	6.33142	5.81192	4.61284	4.73185	6.17415	5.2886	12.5508	4.57645	6.87027	7.87566	6.04849	4.64133	5.41801	5.26002	6.12282	7.48011	6.63409	14.1681	6.32077	7.58973
17603533	NA	NA	NA	47.9427	80.4377	12.2876	128.912	20.9148	109.831	76.8094	34.1082	24.6134	100.538	115.661	65.7316	73.4551	99.0177	58.9924	74.5706	93.2363	73.4564	143.182	95.9816	92.5353	103.82
17603535	NA	NA	NA	40.4754	11.7031	9.78899	3.249	12.724	14.4338	25.1765	22.7103	18.2682	12.1428	31.7357	12.6119	15.9618	6.37169	8.00118	53.5764	14.3718	27.9479	15.5713	26.7694	6.30619	11.5029
17603537	NA	NA	NA	4.39173	12.2921	5.41423	4.44069	7.51942	8.35805	5.31685	5.68034	19.0205	11.2648	14.9314	8.04374	3.25109	4.89563	14.6445	2.75235	13.5356	28.1708	10.6341	6.9761	4.81971	24.4252
17603539	NA	NA	NA	9.56962	2.97904	4.26282	6.03409	7.04769	11.366	7.83328	4.64989	3.61407	15.8071	20.8852	10.3669	18.8147	4.776	10.1946	4.46589	5.72316	4.54296	8.47858	20.9752	5.94428	5.93503
17603541	NA	NA	NA	3.93272	47.7674	41.6269	73.1156	128.937	71.3429	53.2717	27.0514	64.8824	37.7208	62.4365	60.7707	40.6711	66.4546	86.6504	54.8853	79.475	15.6276	52.3459	39.0869	70.3647	61.8884
17603543	NA	NA	NA	1.68091	9.0335	32.2965	5.33268	14.6017	20.6914	49.9812	19.5174	1.83151	12.3952	8.25471	38.2182	9.66141	2.59485	20.5138	10.9373	19.8211	15.6276	54.1164	40.3134	1.82108	10.8695
17603545	NA	NA	NA	2.83732	9.99612	1.71469	3.37947	16.5349	14.8262	31.2553	4.38568	5.672	8.94517	7.19408	12.3949	9.48737	6.31951	8.28996	2.99413	15.0993	13.1104	12.5227	32.7702	4.14446	6.13407
17603547	NA	NA	NA	54.997	61.0863	103.06	77.1856	79.6747	74.1973	132.684	50.3704	104.923	80.4316	96.236	82.4805	122.434	50.7411	57.5565	154.05	69.0383	97.9	67.9356	70.0111	26.0786	65.4813
17603549	NA	NA	NA	3.63166	1.76883	9.0878	10.3899	8.47755	2.49725	2.92602	9.81681	3.57619	1.87506	3.92409	1.89326	4.48025	3.58088	2.84223	5.34953	2.65135	3.07879	3.18027	5.98578	2.59738	5.08473
17603551	NA	NA	NA	2.37646	2.16983	6.86344	2.99144	5.84516	2.93808	3.57996	8.7956	2.03043	10.8024	3.30092	7.24455	3.18368	3.87494	9.80993	3.70019	3.04762	7.44724	4.44598	3.90852	3.46693	4.0523
17603553	NA	NA	NA	2.18127	3.34087	3.09951	5.95649	2.46947	5.0028	2.80038	3.68067	1.94536	3.00728	4.85616	3.99399	3.59082	4.51439	2.85016	3.35347	2.92239	2.25065	8.74643	2.63323	2.52281	7.21969
17603555	NA	NA	NA	8.06125	3.67213	6.3971	11.6646	43.6024	4.4335	7.6258	15.1169	8.39286	5.16847	5.28126	2.87972	3.12071	5.35235	3.35029	3.96358	6.383	6.54708	7.20226	10.7082	6.4564	4.03399
17603557	NA	NA	NA	11.2541	48.3442	15.7631	21.6347	10.8828	10.2489	16.7527	7.90406	22.5524	18.8554	3.90704	8.82411	39.1779	7.27117	10.185	19.2544	24.3472	11.3639	11.1438	11.6431	8.31856	45.12
17603559	NA	NA	NA	9.2333	15.0166	18.9804	109.901	21.9516	16.0542	22.1112	28.8225	7.80555	10.4767	7.1437	12.1854	13.664	10.462	14.0314	17.2029	10.7286	9.38765	47.55	9.86602	12.3304	12.4994
17603561	NA	NA	NA	4.32493	1.93256	4.46197	1.44762	2.40237	2.79005	2.26027	2.32413	1.83151	3.83232	4.75784	3.92014	1.82273	2.66004	6.96323	1.7864	2.64768	2.46267	23.5989	18.9106	4.88288	1.85516
17603563	NA	NA	NA	4.51889	13.2616	3.49841	6.0621	2.27607	10.2369	13.5602	7.99114	11.679	25.9182	17.1986	6.45597	6.43014	8.38092	22.537	3.37588	7.21654	36.1662	15.5014	21.5786	22.1429	17.9388
17603565	NA	NA	NA	33.8763	8.02712	43.542	13.3054	98.1241	9.75832	9.57696	80.5921	3.55158	11.3162	6.91064	13.6352	18.3762	27.622	11.4384	11.0756	27.2365	31.3177	152.035	27.9667	74.0494	5.82916
17603567	NA	NA	NA	19.4141	8.66378	36.5653	3.48266	7.94831	8.38318	7.45369	20.9587	1.94907	28.6399	11.4992	10.2174	11.4803	25.8845	8.6494	14.5751	6.67822	5.70852	50.9575	42.9115	69.8449	9.95217
17603569	NA	NA	NA	8.71394	39.496	20.9704	14.462	13.347	11.1101	7.14998	11.5524	9.33	14.2461	17.4184	6.73807	20.8706	13.5723	18.8209	19.2447	8.68264	14.0096	12.4373	7.29388	16.2224	14.0541
17603571	NA	NA	NA	47.3205	61.2493	61.4788	56.1481	6.07147	42.0283	59.6008	25.8756	22.0337	56.2029	63.2662	43.3903	52.4868	49.1624	40.088	38.1021	43.4282	36.9605	70.9099	47.5684	7.36247	25.0768
17603573	NA	NA	NA	46.7363	3.27641	2.27074	2.27538	12.2803	3.31831	5.16078	9.75539	2.9193	4.68425	6.96213	3.82356	1.95136	4.09521	6.44175	2.67386	6.43584	14.0147	2.14889	2.77166	3.46614	5.15105
17603575	NA	NA	NA	31.764	8.63401	2.67275	7.8694	5.93572	12.571	5.14541	67.9511	6.16088	3.75653	5.79126	11.1031	4.64779	11.4603	5.7785	8.32848	6.67845	10.5513	2.65447	11.3443	6.43584	11.6845
17603577	NA	NA	NA	18.1483	6.12903	2.27104	8.63999	5.03569	1.63372	2.22706	6.6613	16.1182	2.40973	4.86286	1.76347	4.19512	8.28069	9.4775	2.06133	27.4429	2.03473	1.72858	3.21678	25.2555	8.34803
17603579	NA	NA	NA	35.5462	7.85502	13.7916	36.5204	7.14155	8.28398	11.0935	14.9923	1.93378	5.90595	4.96971	9.76984	11.3774	5.64666	11.789	4.70766	7.30214	2.65214	15.9297	10.7714	2.74828	2.01612
17603581	NA	NA	NA	29.318	16.8945	11.9433	12.7833	41.4274	6.74419	12.2505	8.28591	34.2815	6.74919	16.215	7.41632	5.98776	9.62255	6.65949	7.31788	21.8082	10.3654	17.0682	11.3084	11.7498	7.93321
17603583	NA	NA	NA	131.96	25.8879	25.0251	46.0268	8.67885	67.8167	68.6463	30.2608	10.7918	64.7422	101.551	31.8714	18.6142	51.7392	61.3813	83.8692	61.3548	84.5871	21.5944	20.7162	36.6632	41.6963
17603585	NA	NA	NA	113.34	22.5766	10.885	10.8868	32.7755	32.31	24.3575	40.1267	18.7958	20.6087	23.3161	30.4395	18.77	23.2381	27.1342	16.3175	26.99	15.4724	21.2483	31.1466	14.4049	17.7314
17603587	NA	NA	NA	48.5042	28.1773	14.5506	14.9774	13.8824	8.49648	14.4669	5.33526	6.63026	11.2181	14.0419	3.3903	9.87397	18.8467	22.4931	20.8194	31.3752	11.917	4.63941	10.4236	3.60181	9.24413
17603589	NA	NA	NA	50.0429	36.9803	9.43465	2.44242	3.48442	10.4376	19.8016	12.1715	8.33146	31.0533	42.2593	25.0054	25.6218	20.8853	21.8575	18.9985	49.7684	26.3351	47.0623	20.6518	14.8338	11.341
17603591	NA	NA	NA	16.6184	6.43166	17.715	6.84554	7.94831	4.33194	6.92774	15.3288	2.17577	4.84959	4.73014	5.17342	12.1561	5.12285	9.58009	2.8739	5.66322	4.99011	37.9296	4.26411	6.17588	4.11983
17603593	NA	NA	NA	7.65938	4.9289	4.7204	4.34877	4.35011	3.34103	6.38033	7.99842	20.0589	8.54874	7.78069	4.96186	9.9281	3.06468	19.5499	7.3807	9.85117	8.30939	19.2504	7.78885	20.4446	2.78212
17603595	NA	NA	NA	8.85735	10.8112	2.6429	5.49513	16.1084	8.55143	6.78008	3.55373	3.4604	6.00775	17.6699	6.52078	5.41153	6.54393	6.29198	9.25934	8.06197	8.33263	6.56752	7.04429	12.9333	3.93996
17603597	NA	NA	NA	3.58034	2.93686	3.04435	2.81912	2.86909	1.91899	2.75729	8.62731	1.77088	2.42045	2.06108	2.36394	3.17049	7.38888	2.17988	2.15955	3.93014	3.30848	2.15955	2.19224	5.64681	2.69366
17603599	NA	NA	NA	18.4099	4.74987	19.8238	2.68931	4.53001	11.3832	5.22855	15.3694	10.8691	4.1871	7.24389	8.80778	14.9828	11.3135	6.13206	9.26317	5.74417	19.419	6.67869	5.02772	10.2993	9.02163
17603601	NA	NA	NA	15.1006	20.9558	14.8353	8.38554	6.60278	20.3467	10.3964	11.2441	2.91478	5.8115	23.8218	26.1849	19.8947	7.30964	9.69719	18.1221	23.913	9.68103	35.0996	39.274	6.43701	23.2486
17603603	NA	NA	NA	16.6944	15.7161	16.234	21.1823	21.3565	10.1572	8.54567	15.1162	50.0534	34.8422	7.30706	16.0761	18.9452	30.5132	14.5064	19.4724	19.6023	31.7334	60.801	18.1882	26.1011	18.8855
17603605	NA	NA	NA	14.9399	11.0035	21.1245	20.3985	7.5777	9.1266	4.04801	11.3634	10.8953	7.36203	16.1042	6.46947	14.7113	5.93125	9.26406	17.0232	12.4698	4.05216	5.01036	9.50391	12.6884	11.6802
17603607	NA	NA	NA	7.46785	4.62834	3.12556	2.35371	3.90786	3.14646	4.02598	8.1446	28.4949	4.60244	14.5833	4.66835	4.00496	5.76486	1.98088	13.5355	4.90648	1.88644	4.75895	8.37405	7.76868	3.44123
17603609	NA	NA	NA	1.6625	4.89773	4.31879	3.31248	2.12947	5.64106	2.52735	2.59989	4.31332	1.99882	3.781	2.698	3.97824	2.4376	2.01799	3.00765	7.85658	13.5688	2.21485	6.0236	4.17207	6.22289
17603611	NA	NA	NA	16.8296	8.82218	3.18788	4.63538	9.1412	5.30572	4.29023	11.6716	2.04537	4.03209	5.32671	5.79428	7.44423	6.36765	2.55099	1.93802	6.45221	7.24804	7.58018	6.04888	5.23746	2.38535
17603613	NA	NA	NA	10.3873	8.50686	20.9954	22.3218	7.09241	13.1543	5.77264	8.67929	5.65562	32.748	17.1746	19.6553	32.8268	7.42061	13.664	7.16051	10.4905	2.8307	6.26876	14.3917	6.2547	16.3168
17603615	NA	NA	NA	2.35795	9.00276	3.93735	3.29189	2.27607	6.97782	2.475	2.32618	2.77206	6.32605	1.84502	4.40545	6.48796	4.68166	4.42627	1.96626	2.19764	7.38716	3.83518	2.70118	1.65327	5.22727
17603617	NA	NA	NA	5.9017	18.1413	2.90904	3.87372	2.04694	5.80791	7.81583	2.44124	3.77666	6.47307	10.6856	11.6507	9.31957	3.14715	4.70144	3.22345	3.93969	4.02049	2.4283	3.3596	2.51798	7.56251
17603619	NA	NA	NA	5.50839	4.10243	2.18002	3.00864	2.1198	5.10556	2.19578	3.57958	3.05079	2.31792	2.88661	3.45607	2.40819	4.56151	2.12536	3.83714	2.387	2.5367	5.41481	2.77166	3.07804	3.26986
17603621	NA	NA	NA	9.79014	5.88555	4.80878	5.29452	4.45686	3.24014	5.58385	21.8403	2.58435	3.69007	5.98033	4.57747	7.47279	3.41122	1.70587	19.6652	15.8703	12.6145	3.66812	14.7832	1.85269	4.38946
17603623	NA	NA	NA	15.9039	9.61537	2.93018	2.75391	3.38353	1.97348	13.7615	9.56126	2.46398	4.69739	6.05019	2.12885	3.32425	6.72622	4.94375	1.56717	20.1699	1.97633	4.48713	4.92492	2.51054	2.80393
17603625	NA	NA	NA	57.1148	9.04646	3.72066	3.44601	15.0257	5.47102	3.74456	3.06584	2.73543	14.0933	27.945	17.6355	21.146	12.04	4.89845	7.65502	5.60864	7.61794	22.7747	26.7479	4.55437	2.03566
17603627	NA	NA	NA	14.2263	2.94637	4.21671	4.41587	5.52785	5.70986	5.84607	4.66621	6.43295	6.67177	4.56282	7.97112	4.54044	3.68962	4.79835	5.38999	8.18648	8.39841	5.40255	10.2469	6.08006	5.25846
17603629	NA	NA	NA	22.7395	17.1151	18.1028	22.31	29.4821	14.4196	23.2556	22.7804	20.7595	8.03719	7.64589	5.62121	23.0196	18.5145	5.65617	22.3106	19.9797	25.763	15.3828	48.2931	27.1466	9.24532
17603631	NA	NA	NA	52.6826	22.6506	12.0404	13.4164	3.45097	31.8391	65.919	51.9415	7.95096	34.6855	18.87	31.5818	57.4036	14.2125	33.1832	11.713	19.4627	13.8211	15.6997	31.9751	21.4096	3.89902
17603633	NA	NA	NA	27.9646	12.571	4.66108	4.60967	13.0169	15.1802	9.62521	30.3945	2.7489	27.9456	19.65	12.9617	16.3752	10.9628	16.3619	11.3999	27.4595	7.45286	19.6971	22.6094	2.72955	10.0346
17603635	NA	NA	NA	6.22208	12.4558	2.91857	12.7535	8.26348	14.8872	9.64376	12.4135	7.07278	5.77298	5.87607	10.5178	14.7827	3.22828	9.70081	2.58422	17.1853	3.91445	5.62812	4.11954	2.17118	6.31481
17603637	NA	NA	NA	8.97915	9.73202	3.7014	5.71281	5.04692	6.99054	2.24722	6.87878	18.5082	12.8742	21.3314	4.25184	5.37091	6.2345	8.88311	4.4851	5.15105	4.48824	33.4136	7.40281	2.17118	4.66648
17603639	NA	NA	NA	8.17747	11.9816	3.03275	6.62341	43.3677	7.47438	7.69132	23.9822	6.52664	22.7563	20.0615	25.4923	15.8187	5.21473	4.84503	20.6748	9.67175	26.8194	15.4643	22.0987	4.4873	13.1613
17603641	NA	NA	NA	9.47023	10.5785	11.2016	44.0414	10.752	7.91315	5.42983	12.1191	11.7653	13.4405	20.6796	12.8688	6.27124	6.58467	23.9586	10.369	35.8145	14.337	11.3095	21.576	8.12381	9.15311
17603643	NA	NA	NA	45.4059	54.7335	39.3443	18.4788	27.4602	14.3081	11.3816	53.5154	23.0271	49.7639	54.8133	82.9919	34.024	24.6223	34.7771	42.076	40.1738	11.2037	8.82637	27.8398	2.75216	34.1273
17603645	NA	NA	NA	80.6743	62.558	44.738	14.248	119.944	60.6422	26.423	10.6324	49.3919	37.3531	17.3521	55.0996	86.0022	45.1431	56.5968	24.5	48.4508	13.612	102.836	58.0473	12.7273	45.4573
17603647	NA	NA	NA	72.3306	50.7063	25.146	12.7035	7.76467	28.6625	19.5344	48.8247	49.8539	77.4603	47.2475	35.4714	26.1429	30.3308	43.3029	32.8398	18.1532	57.4342	59.7506	38.1608	108.71	16.6202
17603649	NA	NA	NA	41.3915	21.5422	5.88689	1.97001	10.5155	23.4768	15.1401	6.06316	10.8639	52.2818	55.5557	14.445	26.77	51.5606	29.9119	4.46628	18.2071	26.6478	2.22706	11.1066	2.6206	14.8769
17603651	NA	NA	NA	31.7649	39.4548	26.9442	10.8319	13.0197	23.934	24.8922	69.706	10.0672	20.9628	29.2356	15.5482	37.0902	18.3909	18.2045	26.8111	24.9038	4.0515	51.4099	6.80625	12.8382	21.0689
17603653	NA	NA	NA	86.3429	21.8804	10.9031	11.2822	4.43924	26.2603	77.9362	84.335	3.79833	48.915	52.98	56.8886	65.1488	7.61695	55.6527	40.5792	37.6782	24.6392	20.8061	17.4713	4.28485	45.8941
17603655	NA	NA	NA	20.9238	31.6777	43.1298	30.2576	55.2487	29.6731	24.6763	17.7513	9.74253	64.4721	33.3398	47.712	19.7615	16.0085	27.2618	36.306	24.0403	22.4906	26.5123	24.4437	23.8416	39.181
17603657	NA	NA	NA	40.5894	32.9364	32.7654	14.3942	4.87787	9.50743	6.6035	9.80556	13.1098	38.5093	33.7648	30.8473	9.96319	7.44278	32.6715	25.667	18.3614	9.53827	27.1917	27.7272	5.01164	25.8519
17603659	NA	NA	NA	28.3315	48.1972	58.3528	4.82911	21.0702	39.6213	50.5145	19.1181	8.5574	66.2769	79.1799	50.3197	33.2446	42.2291	49.7827	71.3128	42.9381	15.4979	20.0529	37.4778	14.0854	45.2044
17603663	NA	NA	NA	7.89589	3.19284	7.03028	8.04401	4.97544	6.00045	4.17763	7.5412	10.1394	5.68358	4.57981	6.32488	7.89892	7.14833	3.20551	8.87866	6.42743	32.4574	9.77335	8.71112	9.74504	4.65607
17603665	NA	NA	NA	35.307	7.56639	4.744	36.8121	7.37868	12.0848	5.08211	4.41307	7.19731	14.2491	15.0978	8.89689	25.763	4.48648	11.0251	7.00228	3.6957	30.2301	20.0808	1.77425	8.7518	12.5143
17603667	NA	NA	NA	5.86147	5.23322	5.37209	2.99711	2.97049	2.09129	4.69688	4.49375	1.88235	2.35901	9.10635	2.31647	3.17437	2.13752	3.12941	3.36514	4.29557	5.65333	3.65708	3.68052	7.66859	2.72004
17603669	NA	NA	NA	14.7631	11.7762	6.941	21.0665	8.07514	5.69672	8.08509	4.69121	3.72024	6.47835	4.61473	2.89763	4.9048	2.98657	3.71709	6.35222	6.49771	9.42308	11.5883	5.80043	19.6931	3.79347
17603671	NA	NA	NA	3.42191	4.1791	2.00297	3.66407	3.06705	2.08093	2.58724	19.7397	1.99917	2.4971	3.781	3.56331	2.26542	4.33275	2.48857	3.17448	5.08948	2.17363	3.71455	1.97156	2.02509	2.40336
17603673	NA	NA	NA	18.6663	23.4368	27.1267	22.0329	10.4688	14.9641	12.1025	40.2863	13.517	11.5967	19.5269	18.5697	15.3075	19.9711	12.4086	9.97933	8.51644	16.7701	12.4136	8.41405	39.2982	18.3798
17603675	NA	NA	NA	85.6156	153.388	65.7065	39.3142	16.6164	3.31831	15.2288	28.0899	20.5138	102.843	38.4506	49.2994	44.0746	15.7631	11.1407	28.5899	101.797	117.388	81.9338	56.2522	56.0704	28.8626
17603677	NA	NA	NA	40.3195	48.187	26.5174	11.0993	9.15234	48.1943	10.1898	76.9233	20.1595	33.6385	25.9636	19.2516	29.5222	19.3842	22.2803	38.4099	29.9365	33.1637	23.4458	22.5652	22.356	25.7707
17603679	NA	NA	NA	5.49544	8.05227	9.83016	6.57435	6.52165	3.5721	4.94528	4.22326	5.28004	7.17444	3.98243	3.66044	6.28063	3.78071	6.13358	5.63164	5.6046	5.51842	4.18487	10.1912	3.05946	7.67699
17603681	NA	NA	NA	20.2173	16.1908	12.8086	15.4455	6.69016	13.881	4.19537	23.9296	4.25643	20.0807	18.1384	18.4	21.7665	8.62122	8.97069	4.98465	13.4446	5.91861	10.3172	8.54891	8.90771	13.9561
17603683	NA	NA	NA	30.859	55.9506	38.1264	24.6325	34.1273	49.1132	19.3825	19.493	31.4416	57.585	44.5311	23.0241	31.9942	37.7212	33.9305	43.8567	26.319	30.1712	40.5939	38.0042	14.2796	13.0987
17603685	NA	NA	NA	61.829	76.2043	44.4585	12.5003	25.4164	30.2079	2.37772	8.28701	8.67185	8.73514	46.154	46.4132	33.161	12.9072	41.1571	16.207	21.9928	6.74835	8.6466	15.9185	28.4264	11.5388
17603687	NA	NA	NA	61.4772	27.5535	9.26795	24.011	35.0669	21.8686	34.2465	44.9258	6.30406	35.6387	42.0499	15.085	51.5325	25.6686	32.0494	24.2755	35.1511	34.6221	34.0439	25.5666	28.3851	37.2522
17603689	NA	NA	NA	40.6175	54.6703	20.028	18.3424	8.47755	14.138	23.2521	32.4493	62.1966	24.617	59.294	11.7911	41.5249	11.5682	30.6185	29.1329	34.5934	13.3798	37.2025	7.93298	11.8592	44.1047
17603691	NA	NA	NA	32.3516	29.3698	11.36	4.68886	6.11576	11.7668	10.4348	37.8256	18.5637	9.64359	22.6825	12.541	32.3582	34.8199	21.4115	18.0903	12.272	11.1264	7.93874	11.3336	3.89854	17.3992
17603693	NA	NA	NA	3.44703	4.82354	26.8198	5.51352	24.7899	4.1271	11.7394	7.28056	9.77268	7.07521	3.50579	2.48541	2.9301	9.58956	2.22985	6.94352	9.34492	2.95112	6.5238	13.1838	14.0408	3.52703
17603695	NA	NA	NA	4.53659	4.87288	4.50064	2.93777	2.51455	11.5044	23.73	2.67114	5.55016	4.83152	17.1056	4.71873	25.8522	8.76179	9.76402	40.2217	17.3816	6.0769	3.64309	9.57843	3.58034	3.76818
17603697	NA	NA	NA	25.4599	14.4707	27.8606	7.41123	22.0069	11.7334	3.04269	23.4146	7.55468	11.3584	9.42541	27.8614	23.438	7.51847	10.7667	32.8386	25.4027	11.0138	20.3122	9.09601	7.23469	11.995
17603699	NA	NA	NA	48.9935	13.6901	24.9953	7.62717	11.765	12.4943	13.4704	5.5675	5.43265	8.96635	7.93813	15.3923	25.3775	18.0091	5.12181	37.922	22.2108	27.7942	9.86844	19.1102	18.36	12.482
17603701	NA	NA	NA	49.3408	4.86267	6.79331	2.13431	6.69373	8.34803	2.22706	6.45314	8.67668	5.21684	18.6578	22.4358	6.51579	20.819	6.21838	4.64013	9.37454	1.83923	9.61622	2.67479	4.22116	28.0466
17603703	NA	NA	NA	10.54	13.2986	17.9576	16.156	12.5296	9.01786	13.9239	22.2925	15.5374	15.8338	4.49719	11.4184	12.5393	14.5513	11.1085	13.3147	11.0617	4.177	30.4016	4.61454	20.7805	9.19831
17603705	NA	NA	NA	18.8249	4.19828	8.42886	15.5792	11.4144	3.46561	5.5785	9.1573	6.82266	4.44811	3.42483	7.18067	4.47656	12.992	11.1972	5.67823	4.86497	5.15188	6.23413	9.87604	3.94497	5.69727
17603707	NA	NA	NA	29.1717	40.1609	93.7895	47.764	74.1955	19.3357	80.3796	29.3306	65.3632	67.5739	18.476	29.3415	45.0228	62.6221	63.2048	59.0471	89.1172	41.5731	21.6237	87.6551	146.929	94.2546
17603709	NA	NA	NA	3.90881	7.24716	22.9532	12.1178	15.3132	7.38404	3.64482	4.17837	10.5769	13.1517	4.34919	11.5141	17.0592	14.1762	10.5491	7.01884	11.5374	9.78063	18.4868	7.74551	11.3533	16.6846
17603711	NA	NA	NA	40.586	33.572	26.403	6.07053	2.27607	29.9974	65.63	25.3673	10.9376	24.3273	26.6329	33.1789	43.3072	30.8364	26.0075	13.0319	19.4949	8.15383	65.3011	28.2991	43.6627	18.2085
17603713	NA	NA	NA	3.84818	18.7824	2.70817	3.56954	6.14819	22.5926	25.3656	2.75633	3.50761	4.7889	12.2813	18.2595	18.7862	12.4661	5.63969	12.0483	19.6331	4.81793	26.8417	5.68226	4.4258	6.1704
17603715	NA	NA	NA	64.2975	26.7265	88.7065	4.27132	16.6164	34.8713	15.2288	15.4458	9.33	32.0692	17.2901	5.42344	7.44876	28.8875	32.9168	15.2288	28.8875	36.6324	36.9051	8.8683	21.6921	9.24532
17603717	NA	NA	NA	14.7842	23.6333	12.5725	41.9975	22.3458	18.351	42.1379	12.159	39.4695	17.2925	35.1766	33.9057	20.4572	25.9869	22.5478	13.1843	24.5597	13.177	21.6284	15.7376	42.05	10.2332
17603719	NA	NA	NA	11.6275	2.32712	34.06	4.59124	2.68949	12.0404	20.6588	2.25161	3.35167	2.71881	3.47139	2.92239	7.85023	8.84675	9.52304	5.39066	4.06006	2.71437	13.1004	3.9261	5.35833	3.28436
17603721	NA	NA	NA	18.5397	9.45039	5.19451	5.66855	5.00782	4.25262	20.4197	8.86006	3.85762	3.6791	23.6087	6.42124	8.56412	13.8125	5.8738	9.74536	4.55492	8.25749	19.9685	23.4345	3.20246	11.8647
17603723	NA	NA	NA	49.8088	9.75139	14.1584	7.30967	39.8596	4.03651	3.63633	4.92437	3.26313	5.30427	6.92465	23.0663	10.4228	12.3606	8.43761	7.36522	12.7475	2.68501	8.76988	7.92263	7.71371	24.0456
17603725	NA	NA	NA	54.6766	36.1834	32.5386	61.3443	8.50201	33.7736	57.8023	26.1468	76.311	47.4423	43.9917	64.1352	20.7038	60.1721	32.8306	66.0525	46.3354	76.3213	23.4103	22.2024	60.8268	39.8301
17603727	NA	NA	NA	55.8067	13.4117	107.421	14.8362	30.1679	60.3662	19.5516	45.7338	10.6889	5.94906	8.76714	20.39	13.6851	17.0416	19.061	11.5208	31.8209	12.2148	60.0835	16.0862	13.3647	19.6635
17603729	NA	NA	NA	2.2014	11.6016	7.89884	3.57734	2.34166	24.3604	3.60094	2.78275	1.9934	7.38323	4.86776	4.98324	3.57992	31.2583	19.5428	3.89369	8.11051	3.13287	2.05851	3.69825	1.91787	6.91994
17603731	NA	NA	NA	2.18127	8.42159	14.2242	11.4009	12.4685	3.694	4.07531	2.40528	4.98227	6.83428	5.37564	7.5487	4.40582	1.76358	4.91954	3.94447	2.56129	3.60605	5.22873	2.26464	20.2278	2.77166
17603733	NA	NA	NA	46.0875	66.351	63.7161	55.6942	215.752	37.3299	54.98	90.383	9.53819	43.5328	45.2683	64.752	80.7065	42.4749	91.2988	54.7686	50.7428	36.6324	121.237	55.48	199.164	32.14
17603735	NA	NA	NA	12.2901	19.671	34.9051	26.5119	18.2137	10.7962	31.3207	33.7215	10.7599	10.5381	29.6213	20.1591	13.367	13.8086	19.6885	35.9796	25.7641	9.58993	29.4649	31.3552	47.2474	22.3964
17603737	NA	NA	NA	7.78227	10.6972	4.21259	5.94722	18.9077	11.5609	4.04612	13.4079	6.4859	8.34903	9.06928	7.71098	29.2685	10.5238	5.55522	29.5398	12.9946	21.4423	13.8567	17.3421	7.79946	5.30441
17603739	NA	NA	NA	56.3054	19.7311	15.7403	30.1266	4.56422	20.8504	29.396	5.22784	3.32919	17.7231	14.1579	11.0153	33.2662	3.36352	9.4872	17.0136	16.3832	3.1184	8.86495	35.005	16.6404	4.46994
17603741	NA	NA	NA	20.5032	2.69343	4.65176	3.84101	9.57843	1.46691	2.90007	3.77703	6.96635	5.77343	2.93777	1.9864	2.85908	3.56602	2.90007	10.4714	3.76818	5.7238	7.945	2.97207	4.98767	1.82108
17603743	NA	NA	NA	28.5444	7.23686	2.93777	1.91382	2.1749	10.8278	33.0796	4.53325	1.83151	15.8616	12.9842	5.53648	37.9051	11.8184	8.00896	11.2044	8.04129	15.6276	14.8566	21.8	41.5792	5.12915
17603745	NA	NA	NA	43.5804	19.6832	12.3215	4.10579	2.41274	53.12	5.24188	9.61679	9.13664	30.7209	15.4514	39.3631	53.1923	25.9695	22.4844	52.6334	24.0735	3.6203	5.17911	17.8107	13.3189	4.08857
17603747	NA	NA	NA	17.3227	26.682	22.0631	14.4273	9.50421	32.2345	38.7118	11.5028	16.0754	7.71851	15.4283	22.5369	21.9119	26.4461	5.72855	4.7345	18.0125	3.46614	4.70451	18.0549	10.0682	33.5537
17603749	NA	NA	NA	7.40102	3.47265	2.88726	2.1889	2.2378	2.58849	4.44412	2.3583	11.7294	2.97723	4.20962	1.9411	2.77056	4.07352	1.742	4.35983	3.93086	4.29523	3.54399	4.62057	2.42263	4.61726
17603751	NA	NA	NA	32.4465	28.8641	8.66443	10.5982	26.5123	10.2375	18.4753	12.2933	29.1115	5.55552	4.91243	5.61292	13.7444	7.06038	12.2476	9.08233	6.45139	11.1822	22.5859	9.11666	28.2549	21.4104
17603753	NA	NA	NA	20.9558	41.4237	6.66981	5.43812	9.44617	28.3561	31.6008	3.30186	4.79697	9.65129	3.80014	29.1955	14.7368	4.99257	13.6437	3.6529	27.7058	27.4331	23.4603	3.63661	4.72999	24.1678
17603755	NA	NA	NA	90.0611	29.8579	257.144	65.2356	7.40107	56.9907	61.3619	46.9725	10.4908	56.0736	83.2115	51.5416	99.4366	49.6215	59.5131	191.531	86.9946	99.4289	8.49063	20.5321	6.51738	77.7258
17603757	NA	NA	NA	8.6672	11.0393	23.5264	3.95171	3.82765	6.82489	16.9	6.63318	2.58309	3.25922	17.8011	15.7389	18.8931	5.78471	17.4079	3.2134	11.7844	21.2457	7.05731	12.8084	10.7915	8.37134
17603759	NA	NA	NA	12.6723	7.9073	9.35751	6.62	6.59562	13.4082	14.3575	5.55933	27.0446	37.4066	7.68404	13.4082	6.43584	12.3952	8.14028	5.49844	6.6707	4.44584	24.7128	21.8	8.42355	5.87124
17603761	NA	NA	NA	2.39017	7.56781	5.27271	13.8711	4.96307	3.70469	5.78182	3.60807	9.11258	4.71038	16.0037	7.85022	17.5569	3.28273	2.79286	12.0153	6.63646	2.50671	14.1166	5.20156	10.0756	5.70295
17603763	NA	NA	NA	2.37203	4.7914	5.93738	1.91382	4.32518	2.22706	1.83151	1.98829	11.8638	2.04683	1.62616	2.38535	7.44876	2.78937	2.10302	1.81227	2.09335	3.05766	1.98829	16.0347	2.28689	2.38535
17603765	NA	NA	NA	22.2887	22.9915	46.8279	9.7589	6.43228	7.02425	7.26185	3.90411	17.5208	10.5387	15.0139	9.48356	12.7192	7.36951	27.4907	15.809	15.3229	13.9689	23.1555	3.53947	64.9717	4.52333
17603767	NA	NA	NA	17.8033	4.72791	11.5977	10.359	6.4365	4.46124	8.78421	7.63064	20.3565	4.80645	12.4788	7.23115	13.3205	12.2973	6.12321	15.2375	16.0793	34.022	24.8292	9.87436	14.2757	7.52409
17603769	NA	NA	NA	10.809	7.59989	1.93278	6.24921	2.64174	4.13605	15.0016	15.6592	3.13404	3.76818	13.9643	21.4194	5.87042	2.33773	7.20074	7.37955	9.12003	8.86428	22.3755	6.4358	5.23827	6.59562
17603771	NA	NA	NA	15.5367	32.4124	27.999	51.996	3.19091	33.4515	12.7252	6.40607	27.0446	15.7572	33.5151	16.2533	83.161	26.6264	25.6397	8.06708	20.7702	27.8388	45.7564	29.1354	51.649	44.0291
17603773	NA	NA	NA	2.75714	3.36611	4.5606	3.27111	4.32518	2.79237	2.75729	3.02605	3.54521	4.647	3.57796	6.45146	2.40819	2.91916	7.20074	2.75352	4.89052	5.22616	3.8065	6.39571	2.3008	11.2733
17603775	NA	NA	NA	11.589	3.4333	59.469	9.28706	2.47623	2.84651	6.03805	4.16092	2.27732	2.50381	4.89359	2.7243	6.83088	2.83239	3.63705	2.70446	3.17087	5.89633	2.80927	2.26092	1.95282	7.11791
17603777	NA	NA	NA	4.47678	7.98999	5.3265	7.97107	12.4086	5.49381	6.69252	5.9561	5.47085	5.68017	7.78268	8.87696	5.68754	4.27506	6.67656	4.49326	4.7896	7.61483	5.35562	10.0242	4.80484	4.32278
17603779	NA	NA	NA	2.77187	3.80029	2.79891	2.48409	2.22531	8.34803	4.20535	2.72543	7.31745	2.89347	10.7339	2.38535	5.27584	1.8498	3.64309	1.98545	1.98545	3.64968	2.46185	4.71854	8.08692	2.01346
17603781	NA	NA	NA	7.09539	1.88701	2.17057	2.25639	8.82733	3.46351	3.32533	2.01739	2.55415	8.13579	2.01201	2.16481	2.54371	6.06307	2.38143	1.7294	2.8082	3.73901	2.35426	5.33415	1.804	3.11222
17603783	NA	NA	NA	2.93324	2.55208	3.29612	7.458	31.2437	2.2063	3.2857	2.04667	3.6693	5.18099	3.87191	4.5678	2.5758	2.60651	4.08298	2.47514	2.28281	13.3949	11.9624	4.94309	9.04886	3.73584
17603785	NA	NA	NA	10.6148	11.9351	21.9526	15.8962	15.991	6.12903	2.86118	23.5412	26.0816	8.90925	4.95243	16.7273	10.8717	12.811	6.39971	4.77544	4.10075	7.17533	4.85613	10.374	5.64681	8.76644
17603789	NA	NA	NA	84.1164	30.2661	69.8781	6.28667	3.80742	5.76089	6.98823	10.499	16.1129	10.9879	4.48457	16.605	4.45799	29.3524	18.7708	6.20964	18.2812	31.6996	43.477	18.5964	28.7595	10.96
17603793	NA	NA	NA	175.401	114.775	85.2498	60.9505	15.9748	171.474	133.723	73.8222	51.1963	151.053	121.912	114.268	171.596	92.7063	144.498	162.93	126.772	116.057	56.3174	101.234	78.561	171.183
17603795	NA	NA	NA	268.083	112.808	75.4699	24.0378	9.26788	76.4457	55.8983	49.8252	7.92539	96.451	36.5335	100.134	124.877	131.011	57.4912	106.748	130.987	34.9356	6.7116	108.698	55.53	78.2846
17603797	NA	NA	NA	284.709	138.135	151.924	136.664	29.864	155.316	151.389	177.033	206.813	155.244	116.632	146.531	161.881	109.76	200.444	261.346	126.941	52.6625	141.692	106.343	92.0252	212.283
17603799	NA	NA	NA	2.66036	4.20522	2.22289	3.21678	6.07016	2.46317	2.38703	4.62659	2.16843	4.44161	13.7319	5.39415	17.1758	3.61128	2.22985	2.37283	3.41549	7.23607	2.15872	4.0676	2.51054	2.81982
17603801	NA	NA	NA	24.0667	11.1972	29.2198	5.72813	21.1022	13.9426	10.0362	2.51718	4.72514	6.86027	14.1088	6.79739	35.3782	24.5622	9.42739	22.9803	34.9889	9.56589	11.7752	10.8306	10.1277	10.3888
17603803	NA	NA	NA	178.484	87.6568	54.2283	225.715	19.0037	262.395	283.996	58.2351	57.941	99.5199	101.101	108.559	130.848	73.7873	166.915	148.712	79.7408	42.1375	93.1302	75.4322	39.7886	201.225
17603805	NA	NA	NA	56.5571	19.3396	40.951	14.2468	6.4365	54.1794	65.5885	23.9272	36.0478	23.3335	31.4685	9.79382	21.4669	11.4607	38.0296	37.7488	28.9439	6.44129	17.092	22.6588	4.84631	46.3068
17603807	NA	NA	NA	63.5945	62.336	16.6652	31.7767	5.93338	16.3142	3.80162	25.8317	23.167	32.9877	42.6269	65.999	43.7647	35.8371	35.2676	55.3012	26.7726	62.8199	77.2243	18.3205	47.4609	21.2275
17603809	NA	NA	NA	52.8877	44.1795	40.4441	44.5884	6.9127	48.3132	37.9377	31.9609	8.32187	16.4911	31.5927	17.6741	28.3665	77.5077	16.4545	60.6697	35.2017	50.3536	52.528	18.4727	3.30478	10.8043
17603811	NA	NA	NA	177.814	233.448	57.6294	135.791	26.442	260.422	278.991	84.1041	56.434	144.094	132.974	106.69	198.053	181.33	168.615	161.012	147.977	84.2758	124.028	133.223	135.74	116.536
17603813	NA	NA	NA	63.9917	46.8518	40.6457	55.0437	26.0997	50.9866	68.9968	68.2404	10.3976	21.3299	13.5749	21.2623	47.9879	70.2989	29.4712	61.0357	27.2902	100.072	36.4707	74.147	29.5589	14.7215
17603815	NA	NA	NA	38.804	14.2142	11.4019	4.06764	6.89285	16.2429	3.75944	6.80126	15.7794	19.474	37.4187	9.86646	6.42485	7.20716	6.21511	8.01703	13.8214	9.68903	13.6047	25.138	13.3435	20.5762
17603817	NA	NA	NA	8.21331	10.5531	38.159	40.8651	30.2937	24.3707	19.7903	32.4453	15.8178	15.2836	14.8268	8.38648	11.639	10.5992	14.2693	5.82939	27.5371	29.1038	70.8991	18.4925	1.91633	12.7379
17603819	NA	NA	NA	47.2109	24.1132	2.59485	60.5248	4.49867	20.4684	51.7527	4.45033	1.43428	51.7982	23.8784	25.4849	35.25	41.9152	54.6775	16.1733	44.757	2.84159	16.8646	17.1874	6.52167	16.208
17603821	NA	NA	NA	8.96176	10.0409	2.19517	5.43782	2.09827	17.0346	10.4223	4.24981	2.49522	3.24596	8.13929	5.75207	6.33467	7.29751	1.95808	8.31079	3.05374	3.3185	6.19692	2.54663	2.77478	4.22713
17603823	NA	NA	NA	21.539	13.5396	16.0306	23.2169	42.8615	18.9512	14.8587	49.8228	21.1369	10.6568	11.8322	7.22904	24.0391	25.2426	9.33538	9.06797	7.10954	12.6026	19.7668	17.7846	4.09776	11.2652
17603825	NA	NA	NA	2.6663	2.21347	8.56412	2.48049	2.20302	3.01301	7.10496	6.8345	4.60704	3.09706	2.1857	1.669	1.93525	1.45649	2.20536	5.55822	2.80214	6.0206	1.89476	2.01435	1.66864	3.04005
17603827	NA	NA	NA	33.82	9.23157	29.3606	34.5235	6.90463	11.3959	3.22058	17.722	61.1873	4.05799	12.0919	6.44099	20.638	45.2512	21.3888	24.2735	6.66085	34.5586	53.671	31.3627	36.718	27.2812
17603829	NA	NA	NA	10.7613	14.7912	8.79641	4.74052	24.9323	24.8207	38.3344	8.74763	5.72395	19.3358	28.5347	51.1624	21.5451	18.6057	30.1545	9.4664	30.637	50.1074	20.3819	31.4896	16.3905	20.8054
17603831	NA	NA	NA	33.7909	47.7379	61.6693	7.22484	101.973	38.9584	22.7771	21.8406	8.06323	65.5031	60.3913	89.3658	183.808	93.9338	103.797	51.163	60.3884	79.8429	85.0701	68.6014	67.612	82.7411
17603833	NA	NA	NA	4.74868	7.02081	9.26795	7.98289	13.3644	4.01459	4.5042	5.24942	4.96063	25.2557	2.76582	7.84386	13.8229	22.0741	8.2265	2.21123	6.16218	7.1952	10.9782	19.4391	9.72336	6.59562
17603835	NA	NA	NA	16.2144	17.4693	21.102	30.2914	15.94	14.0573	28.9249	8.69814	33.9947	10.8182	13.4014	9.24152	17.1198	7.41862	11.8459	12.2089	19.9101	15.3337	13.9235	10.5327	11.3131	9.0223
17603837	NA	NA	NA	3.46481	1.70101	8.65511	2.77201	19.0513	3.31831	2.12784	1.67537	2.40978	8.33625	2.93777	2.77128	3.41309	2.54008	2.12784	4.4705	8.01355	1.81227	15.0424	3.4122	2.6569	3.21966
17603839	NA	NA	NA	6.21263	4.14422	19.6866	7.49651	4.00389	8.81975	7.85576	2.07519	4.55814	9.8389	4.38326	5.33246	7.69729	2.57114	3.50328	10.4785	2.76836	4.43985	17.5408	3.84433	2.95273	2.83444
17603841	NA	NA	NA	2.6858	2.34218	18.6753	3.24274	4.17802	2.85106	8.601	4.47219	2.42704	3.44229	3.8313	12.7966	8.12298	4.79696	1.79805	2.02209	1.82952	3.69176	3.64693	11.7432	2.02436	2.78451
17603843	NA	NA	NA	6.66586	6.85155	9.95814	10.5109	7.64731	6.93355	4.8317	5.43605	12.6839	7.0985	18.2398	10.5333	14.8333	13.1508	13.2927	5.95822	6.0901	5.61022	10.2556	13.2031	5.71004	7.91575
17603845	NA	NA	NA	30.1518	16.0749	2.82896	9.60189	3.48111	4.20163	2.34981	6.55206	5.84406	6.73687	5.04186	4.96088	3.7483	4.68367	4.34381	5.72975	4.74845	18.103	3.61763	2.95083	8.25791	5.46334
17603847	NA	NA	NA	7.95206	7.23245	8.17099	8.36065	11.957	14.7733	25.3656	5.33523	8.95355	4.80642	5.07319	11.132	4.89014	19.0236	8.28679	14.0806	9.02594	5.72274	8.7046	7.18411	122.875	9.98218
17603849	NA	NA	NA	48.8391	9.50629	27.9645	6.88495	4.03735	17.2274	5.73698	63.2241	4.28395	11.6381	23.7429	16.4523	7.50912	31.9987	21.7079	17.2851	17.7664	21.0263	10.3442	21.56	93.8748	5.2983
17603851	NA	NA	NA	3.01784	4.05403	2.88245	4.07005	2.27607	2.46317	13.0655	1.69604	4.3085	1.93683	4.01066	1.9411	9.52573	1.65195	2.11085	4.25922	2.97623	2.68501	3.40828	6.83389	2.06133	2.38535
17603853	NA	NA	NA	26.3427	25.9907	10.7235	6.97368	4.57471	42.4296	33.4614	21.7637	13.8379	27.9817	56.4915	9.69325	42.446	29.0317	48.1325	16.1228	30.3984	7.8576	8.85926	24.2285	23.094	11.904
17603855	NA	NA	NA	4.14582	1.95905	2.73286	8.65571	9.61993	7.10305	8.07083	3.3093	5.33277	4.84617	2.7835	3.28208	6.64609	8.48115	5.0625	7.53858	4.08456	5.73111	6.7861	3.68123	4.96112	6.55867
17603857	NA	NA	NA	51.2335	30.3655	9.98681	10.4646	62.7826	40.3335	39.6774	13.2721	4.66573	8.78228	42.1254	12.3913	36.9717	30.5662	21.4123	13.9577	22.9957	38.9591	36.2476	17.3141	26.1661	20.5519
17603859	NA	NA	NA	54.3324	17.5833	5.97127	15.3252	7.71214	10.4549	44.7959	36.4164	7.44283	14.2887	7.25087	6.79168	15.7849	16.3856	9.97103	9.56337	14.0653	18.7985	16.7281	6.51451	4.87594	8.07777
17603861	NA	NA	NA	27.6174	70.8843	23.4914	23.2061	7.94831	37.5229	16.7756	20.686	56.143	8.55848	13.53	19.1924	19.4066	34.1121	37.4739	27.9816	50.4403	16.2281	18.5503	14.5697	26.1657	11.6007
17603863	NA	NA	NA	19.283	8.97843	23.9423	16.6937	37.4095	45.6811	57.2437	32.0777	10.3598	33.4932	16.0145	26.7718	27.668	15.8209	55.2524	23.1477	37.8515	17.998	21.867	66.7535	9.27354	79.7671
17603867	NA	NA	NA	99.0972	48.0133	74.7378	85.826	53.568	71.3048	90.7421	141.057	28.8984	43.4719	35.1905	75.4064	55.3971	61.6105	56.0665	88.9484	56.3851	12.175	37.4215	71.4915	55.004	44.6074
17603869	NA	NA	NA	10.8912	19.8054	5.34674	12.6199	3.15277	14.2403	5.03167	3.81924	14.0276	8.27936	4.01294	27.0179	11.5852	12.1199	13.1063	2.79084	2.23835	12.5102	4.33715	7.47968	18.0876	12.0141
17603871	NA	NA	NA	2.63319	1.9694	2.06133	4.27132	2.86909	2.22706	8.8683	3.84793	34.0077	1.59783	1.4797	2.38535	1.80562	17.603	1.32992	1.61099	1.9782	4.32518	3.16822	2.77166	3.58034	1.48469
17603873	NA	NA	NA	9.97536	6.9683	35.1046	4.03443	6.51651	18.7614	31.0794	7.19545	6.12653	32.6295	8.5235	14.994	15.505	11.9851	9.98348	20.4525	9.98606	38.5	60.8722	7.52366	23.8627	10.3273
17603875	NA	NA	NA	21.0876	33.4056	3.40267	112.472	6.42723	46.0402	33.5987	66.1399	21.2144	11.6142	9.53336	3.54859	5.71776	33.9417	8.5636	11.5673	7.68522	82.7063	10.9407	12.6864	9.75126	5.36643
17603877	NA	NA	NA	46.3505	41.7216	5.42353	141.649	43.3735	67.5474	124.719	82.1871	46.7296	54.4288	45.129	75.3958	98.3277	38.7831	101.865	158.497	59.5493	24.2657	12.5285	37.4228	153.459	84.773
17603879	NA	NA	NA	6.55294	22.7592	15.3346	2.92182	14.9958	18.9285	10.1567	9.86932	2.60616	6.91808	2.44513	5.87248	2.60825	2.59656	3.54647	16.1446	4.07831	8.38622	19.6778	9.34859	2.6206	6.21486
17603881	NA	NA	NA	9.22326	9.93927	38.8389	20.7322	4.78544	4.32882	9.67625	3.84343	10.2813	4.45189	4.51514	3.66347	5.79207	8.45399	7.08168	3.15118	19.8447	56.6615	7.72069	8.23767	7.65971	4.09156
17603883	NA	NA	NA	4.20463	2.25144	2.06896	4.16279	11.2633	2.68553	4.08652	3.23335	8.22202	1.92956	2.4867	2.36319	3.97944	2.03602	4.0135	2.21123	2.55192	6.92613	2.00047	2.70568	2.27626	2.32491
17603885	NA	NA	NA	2.64713	7.38747	5.02862	5.05085	6.93315	15.3824	7.80968	2.65726	2.7489	5.9869	7.05013	9.69589	14.8176	6.7145	8.037	3.30566	4.46266	7.13618	5.3213	5.31105	3.56795	4.29649
17603887	NA	NA	NA	3.62594	6.88282	13.7917	24.8334	1.78461	8.61473	2.45802	19.3502	2.51005	4.88999	7.68485	3.13871	6.94755	3.87075	14.6215	11.9355	4.71179	3.58243	24.3695	4.94337	6.42602	24.7959
17603889	NA	NA	NA	22.6555	46.4393	52.9075	142.094	48.6135	22.4183	29.9233	49.9847	62.8687	18.9101	46.945	29.5874	50.8703	33.213	56.4027	38.8182	38.7671	22.3335	55.2117	40.2748	95.0401	29.2191
17603891	NA	NA	NA	43.5249	4.80029	21.2722	26.7171	21.6619	6.33613	16.5724	62.7976	18.0919	28.1036	12.4361	18.2085	24.6631	17.7895	28.4076	6.71615	24.7823	19.8685	11.525	20.1531	2.94069	10.0221
17603893	NA	NA	NA	7.49773	16.2309	12.0599	7.22397	3.60946	30.2462	7.7161	2.83495	4.96063	21.6392	19.0638	8.17555	22.4353	14.5095	19.2152	25.012	10.4925	4.74716	7.39364	27.1652	63.3898	11.9827
17603895	NA	NA	NA	28.6231	35.8743	36.2522	62.3643	6.44692	29.5962	11.4855	19.184	18.3395	9.51923	8.38683	3.54859	21.396	18.5524	9.03838	27.6408	11.5404	5.8797	4.83189	7.93448	18.0012	31.5422
17603897	NA	NA	NA	15.0175	2.96072	2.6758	18.3836	12.1506	7.35261	5.25855	1.8442	14.3354	2.09851	3.08575	15.5732	3.97676	2.41643	2.86815	5.15824	2.27621	3.32281	2.07883	5.21469	5.71472	4.14084
17603899	NA	NA	NA	87.5564	82.9587	84.1307	80.8857	19.9892	126.496	148.442	57.3883	74.712	48.7276	48.9184	156.019	96.3047	122.157	69.5032	166.068	101.218	8.93948	84.0945	57.5951	83.5022	90.4783
17603901	NA	NA	NA	6.67169	12.9156	10.8591	4.81639	6.25539	10.2475	10.1303	2.55496	2.56858	3.38735	2.24491	8.65191	3.38453	25.2283	8.44558	4.07746	7.24472	6.76586	6.78366	4.81332	3.96026	6.26072
17603903	NA	NA	NA	3.55148	13.4522	9.17107	3.24984	8.7207	15.7251	9.98438	4.38992	5.70563	4.17661	4.2444	5.3294	7.4416	4.86434	3.40301	9.67778	38.9876	54.7274	3.61839	3.61426	2.24084	5.45124
17603905	NA	NA	NA	2.09335	2.81725	1.69159	2.29851	2.92699	2.19868	2.26272	3.58314	8.05011	2.43002	1.83151	2.86909	2.14479	1.68754	2.18849	1.61099	2.38535	7.86037	2.98963	2.49078	2.45082	2.38535
17603907	NA	NA	NA	173.661	176	131.116	305.525	393.901	179.003	480.661	142.025	70.8883	143.704	160.095	202.55	359.834	216.713	191.132	251.124	188.097	82.1156	159.241	234.979	93.6209	155.442
17603909	NA	NA	NA	15.496	29.5817	30.5875	4.75709	25.3782	10.3616	6.27001	10.2535	3.80574	22.2914	9.73332	37.8065	20.7684	35.8298	11.2712	18.8037	31.3177	44.6021	25.0729	23.9789	31.9862	13.6595
17603911	NA	NA	NA	39.3666	34.1739	13.0495	10.1303	26.5431	26.4327	42.715	10.7399	20.7176	5.69781	5.79768	18.2483	30.8543	57.9213	26.9285	81.1503	44.6671	43.6355	3.60041	23.3413	11.6247	43.1156
17603913	NA	NA	NA	2.23806	7.80064	3.39188	4.11281	18.3228	5.09575	4.76203	3.69586	3.35167	5.83714	20.2093	13.0031	7.6612	2.51686	2.56898	30.8076	3.85851	3.00036	3.5293	4.62072	5.59142	15.7626
17603915	NA	NA	NA	3.08752	22.7755	25.0251	8.29956	51.1233	8.94209	12.4058	4.60084	11.5392	3.22727	4.14631	3.6897	3.60967	5.07274	2.88234	4.36881	7.74488	15.7062	15.8444	42.9373	14.8585	7.23663
17603917	NA	NA	NA	9.70546	4.78169	4.06364	12.1772	9.91646	5.53493	6.047	2.70681	4.73815	1.99029	1.93648	4.36648	18.9653	6.50555	2.79286	3.42544	3.09147	3.82011	11.1771	2.21787	5.96121	3.90116
17603919	NA	NA	NA	2.56646	8.93034	5.68982	8.87636	20.8742	8.63911	15.8782	5.73586	6.35711	2.40641	3.33319	2.39895	5.71659	6.2731	7.18269	2.97932	9.68143	9.20253	2.49241	5.25228	21.3584	8.56892
17603921	NA	NA	NA	4.96353	21.7129	19.7752	12.0681	21.6985	14.7837	8.79517	16.4424	4.64025	7.25702	6.48301	6.99003	12.1954	17.2388	14.3667	7.3501	9.33042	8.29934	15.9535	23.9535	5.97563	24.8435
17603923	NA	NA	NA	27.9335	7.23686	3.84793	45.12	3.87208	19.2447	6.25723	4.36631	5.15285	10.4023	4.96005	11.4859	2.07419	20.0649	11.1407	13.4381	14.8624	5.4437	3.96494	12.4303	4.07147	14.732
17603925	NA	NA	NA	18.4198	7.23011	16.9224	8.44761	6.67492	10.2686	18.3725	4.0193	4.83783	11.4911	10.1721	9.82398	19.9553	14.7036	20.3952	18.0746	11.9739	5.48385	6.68345	26.7736	32.3258	3.9068
17603927	NA	NA	NA	19.4749	29.0148	24.6449	3.54234	10.0014	41.3612	23.3365	14.0814	17.5112	24.3884	17.8604	29.0065	49.2614	37.5648	38.0198	32.1438	15.5265	12.2347	10.588	10.6683	36.7813	40.0402
17603929	NA	NA	NA	12.862	25.0844	15.8199	4.25112	13.7213	38.496	40.9274	12.471	6.89526	11.0201	15.9352	21.4775	28.1015	19.556	19.434	11.5032	21.0956	10.3026	4.18128	12.6246	4.89018	20.1154
17603931	NA	NA	NA	23.5017	8.36689	25.6943	2.11419	4.70061	6.76579	3.506	12.0492	27.0838	1.67437	5.20349	3.62698	5.63814	7.22634	16.3692	5.30466	4.33933	7.66086	5.75126	2.08314	3.97454	3.46186
17603933	NA	NA	NA	3.6881	13.219	9.61814	25.4008	2.37477	7.21338	6.53363	25.4735	19.5066	6.73426	4.60433	4.68476	6.85324	4.89414	5.50971	12.4204	11.209	13.7379	15.8745	7.32209	4.28488	8.64322
17603935	NA	NA	NA	5.82686	48.7455	15.3704	7.51239	10.8768	2.78901	5.95549	7.19852	24.6134	3.675	4.93446	7.6665	6.79459	5.80587	8.20915	7.8591	4.36066	5.94091	6.32244	3.81564	12.4564	9.57135
17603937	NA	NA	NA	6.85338	8.84515	9.79118	4.01109	16.6492	15.0179	11.7799	6.99498	16.8464	8.45003	6.10217	9.6343	13.7217	9.86831	17.4889	7.24771	20.1475	34.0976	17.3431	8.06478	19.9518	10.5635
17603939	NA	NA	NA	3.53378	6.31305	2.4748	1.97001	2.85451	13.4232	3.53507	5.15406	8.09985	2.71499	4.16665	2.92239	1.96434	2.70585	6.26469	4.6757	7.40972	15.8349	7.81474	8.46342	9.86136	2.51135
17603941	NA	NA	NA	8.10026	7.85922	7.5687	7.51789	5.12518	7.18022	4.24242	22.3145	8.27015	6.78039	3.53979	3.61015	5.20103	5.94632	6.09139	5.11687	11.2255	9.86567	4.48467	4.71561	7.69548	6.86231
17603943	NA	NA	NA	36.8722	10.0812	18.009	8.47192	29.9928	17.349	18.9073	45.5679	56.0565	8.06253	11.4047	29.6189	15.4653	22.3279	18.2025	15.2077	37.5874	26.4265	32.3979	14.4009	13.6178	27.2827
17603945	NA	NA	NA	3.63926	2.48963	3.2803	16.6155	20.0138	8.17997	3.48565	4.86439	4.60544	5.62914	5.87124	11.3206	6.43584	6.38249	5.54842	4.64013	8.75377	7.65917	11.5597	8.31856	2.6206	14.6051
17603947	NA	NA	NA	20.0488	19.48	26.8984	4.65248	10.3434	11.3574	17.9336	2.13806	12.0481	8.99138	13.0096	17.5503	31.0427	27.7076	17.6205	59.3478	22.6489	26.3334	12.9915	21.2379	13.3744	45.3978
17603949	NA	NA	NA	6.97091	41.2386	8.31724	40.2639	11.3822	41.286	47.4353	3.43417	6.04323	6.03637	7.60936	27.3953	51.7394	49.1012	26.5508	97.045	26.8894	12.5469	33.8449	33.0983	3.10276	42.3548
17603951	NA	NA	NA	15.4003	24.2729	15.5384	6.69279	7.5777	11.4401	9.23746	3.57552	11.7719	3.32888	8.68724	9.43224	8.58642	17.6073	4.36047	46.4843	12.5639	11.3945	5.61981	9.86636	6.68703	8.26613
17603953	NA	NA	NA	11.598	27.5132	5.3466	5.30493	6.19668	9.72589	23.9676	13.9445	4.71778	9.48773	7.75508	18.1058	10.9253	11.704	5.39709	14.4224	5.32203	7.06528	18.441	10.4005	17.4699	14.4694
17603955	NA	NA	NA	8.44404	13.9968	35.9524	2.37281	5.24227	5.41952	9.69329	6.65078	4.22553	3.74443	15.4994	3.24347	2.67376	6.3748	3.77965	2.54624	4.92749	3.26377	20.8772	3.1254	2.52024	3.07622
17603957	NA	NA	NA	17.3488	44.4868	22.4618	9.97861	67.6838	31.9091	58.8529	18.2445	12.5445	7.14311	19.6448	15.974	27.3421	87.3979	29.0655	40.7549	52.4295	26.5321	102.431	15.8762	4.46117	48.362
17603959	NA	NA	NA	5.87062	8.74014	20.6028	62.9828	15.6816	11.5973	4.78353	11.9856	13.3317	18.4462	2.46449	6.77529	11.6554	4.60324	5.52943	17.6297	44.1428	18.21	7.08739	7.97146	6.89435	12.1243
17603961	NA	NA	NA	3.50908	8.10017	4.63088	4.36445	6.7876	11.5719	4.84278	5.39541	3.38102	4.27187	2.58617	5.38292	3.92834	5.02069	3.10868	2.88638	4.56096	2.88431	11.7867	5.05682	4.94768	2.28288
17603963	NA	NA	NA	20.6231	11.211	52.2576	15.8219	293.023	8.15851	35.3794	4.98355	13.5118	19.1887	5.98254	9.5046	16.961	5.32805	28.6809	3.79258	23.8654	12.4599	14.885	19.1239	75.3887	13.9925
17603965	NA	NA	NA	33.5983	25.1991	33.1577	20.9955	17.85	8.36361	7.9075	14.5948	26.5259	5.93208	47.4449	22.0324	24.5813	29.512	37.1962	18.6182	24.9491	29.8556	9.16652	19.6175	17.1408	20.7156
17603967	NA	NA	NA	9.19988	5.36951	4.64794	47.4092	12.3047	4.83114	5.78683	3.64385	9.35794	7.06338	7.26985	6.56078	6.99739	9.45749	7.86361	10.7939	8.78771	46.0746	4.7962	9.09468	4.54697	7.76526
17603969	NA	NA	NA	4.93476	12.1987	4.1164	10.7983	13.3868	13.6895	4.8262	3.03036	8.25171	9.2057	3.22648	30.9781	3.13136	5.55353	7.0428	7.99931	5.01968	3.28261	6.87496	7.19183	4.45712	10.501
17603971	NA	NA	NA	3.77959	7.27716	7.13081	13.304	26.328	25.795	3.86133	4.69968	4.57835	10.6351	6.0494	26.3514	8.58334	11.0417	10.8628	2.55933	8.35621	3.42388	3.07048	5.51653	3.43985	24.5667
17603973	NA	NA	NA	12.967	91.8747	40.2347	157.255	17.0918	25.5611	73.7001	115.966	126.797	35.9115	24.3822	60.5604	30.1246	45.0317	53.8568	59.4893	26.5582	126.234	38.1211	49.073	84.7144	76.4895
17603975	NA	NA	NA	16.2092	4.57048	18.6139	34.4821	3.94129	8.48458	5.68758	2.40756	11.4288	3.20077	7.44561	5.79428	14.5755	4.11853	18.164	6.77111	10.2634	3.83156	5.52555	7.57683	10.0563	32.6827
17603977	NA	NA	NA	9.86462	18.5914	20.6159	21.4183	10.4901	22.4531	23.9745	14.9725	5.98473	11.7513	15.2123	12.8158	10.8175	26.3267	17.554	11.512	22.2582	6.76388	9.79555	17.7359	7.55172	5.74369
17603979	NA	NA	NA	11.5058	5.23166	7.90382	9.62762	2.81513	10.4184	2.24722	3.98005	16.2047	4.53506	5.60183	4.31796	6.36141	4.94656	7.91508	5.29125	6.45699	8.60053	12.3906	3.98395	3.06312	5.20625
17603981	NA	NA	NA	4.65659	4.62932	3.15573	2.65762	4.43951	5.73688	9.62325	3.60015	8.48777	2.83011	7.59374	9.42177	9.70118	3.52398	8.46499	6.89117	6.83631	2.32229	6.74736	5.20043	12.9078	3.9317
17603983	NA	NA	NA	42.1923	33.9266	14.2947	12.6435	46.1649	55.0228	29.9117	10.1997	87.8347	7.92002	9.06009	29.3212	48.8956	20.4679	41.3641	65.2253	17.0246	29.8475	48.4771	58.5458	38.2973	31.7568
17603985	NA	NA	NA	6.39571	8.38865	2.27104	9.42022	4.32518	2.22706	1.83151	1.82108	4.36631	10.185	1.4797	2.00585	9.66141	1.59783	1.83151	1.81227	2.38535	2.01358	1.37057	1.50093	3.58034	2.38535
17603987	NA	NA	NA	6.64094	7.41994	7.82337	2.71583	7.50897	1.85025	4.07531	2.97647	3.01107	3.20711	4.06357	4.24779	10.2558	2.71209	2.54139	2.61999	2.61589	5.99827	14.2177	16.7874	3.45013	10.0203
17603989	NA	NA	NA	13.1719	12.9296	12.8248	4.81927	35.0928	6.36566	7.14972	9.23422	9.48778	10.9415	10.932	23.6341	10.5417	13.8692	29.859	15.7862	17.8864	12.6845	25.7691	10.0387	17.3029	14.7692
17603991	NA	NA	NA	47.9384	11.5616	9.59461	21.7504	14.4523	27.76	57.2794	53.3077	54.2422	15.174	17.365	14.397	22.371	19.899	33.6066	9.16802	17.3284	44.4201	20.3042	14.5378	26.2781	29.9565
17603993	NA	NA	NA	2.31342	2.65774	10.7148	2.05051	19.9892	1.90264	5.6902	4.04988	2.54136	8.06231	12.9039	5.28968	8.716	2.43331	2.03336	4.59974	7.92501	5.5108	3.41461	2.78778	2.65278	5.4348
17603995	NA	NA	NA	4.64741	11.7896	8.21311	12.2573	9.71304	5.21665	11.0707	5.21956	14.1672	6.55051	2.98596	2.29817	6.55029	8.61707	11.8439	3.53004	19.1315	2.43329	5.80211	10.5294	8.27842	3.52893
17603997	NA	NA	NA	13.0057	8.4396	20.8905	14.8561	20.8934	9.25374	9.00568	8.50087	19.9826	23.1849	11.3027	10.4907	17.9552	20.0986	15.3522	6.97822	19.8181	8.50698	37.457	16.7073	12.163	7.82332
17603999	NA	NA	NA	5.03141	6.02287	10.9687	6.06246	2.49799	8.6991	8.78421	12.3709	9.74416	4.83859	15.0287	6.79728	5.48897	5.12088	3.64309	3.87331	4.32277	23.5957	3.48717	6.71492	3.4005	9.29855
17604001	NA	NA	NA	4.91136	7.21927	4.54322	5.93881	8.94099	20.0642	13.5571	6.25887	3.32169	15.0693	12.7832	4.98186	26.6109	6.55851	12.7769	6.58463	17.322	2.43956	11.243	9.43281	10.472	12.4881
17604003	NA	NA	NA	5.0525	2.89226	1.71885	2.20128	3.3513	3.92334	3.51493	2.557	8.66192	5.14125	1.64623	4.5557	7.6604	4.03565	2.37891	7.58798	3.41549	3.98791	2.15393	10.7694	3.07306	8.99778
17604005	NA	NA	NA	38.4116	26.7832	14.6714	9.09197	14.1723	35.3697	12.5007	4.1187	35.608	14.6263	19.9676	15.5175	6.15797	41.2672	33.4442	61.4028	28.317	35.4537	43.9151	36.5781	9.22442	20.7684
17604007	NA	NA	NA	43.3417	20.9576	7.75007	2.57154	3.94449	27.5155	22.8029	3.69973	12.4057	32.191	26.9429	4.4354	9.07275	19.7478	14.6593	56.0879	22.2241	40.1586	23.61	25.8964	16.6309	19.0599
17604009	NA	NA	NA	20.1078	24.973	3.24045	12.3581	58.6018	17.9101	26.8998	17.6344	22.8533	18.5072	14.724	27.162	16.6865	30.8851	26.4397	26.6088	33.395	5.56728	23.6087	18.3898	14.6628	10.5171
17604011	NA	NA	NA	8.95828	19.8544	13.521	23.2854	8.19891	11.0957	5.8079	6.88533	24.8484	27.8041	15.0283	6.93531	8.57362	24.4985	3.64983	36.9669	38.6025	16.5475	44.7612	44.2161	41.0463	25.4363
17604013	NA	NA	NA	8.5078	13.5942	25.7447	31.0407	132.43	19.6554	21.8112	28.2821	9.19903	29.5918	41.8052	17.5766	17.5007	20.9632	27.8448	23.9627	42.6682	2.47613	91.4702	31.9579	57.2683	22.2545
17604015	NA	NA	NA	8.34071	8.92502	5.14708	25.266	6.11576	26.06	7.4746	12.498	40.915	4.44161	6.97122	4.03746	4.5941	6.52678	13.2527	7.82113	4.14468	8.86863	18.272	10.3726	18.5181	5.39604
17604017	NA	NA	NA	9.21481	4.85957	22.6997	3.75313	9.17993	8.35967	2.31243	4.91585	5.86387	5.4823	9.28363	6.70451	7.83809	6.89841	5.70742	4.57178	4.56632	4.79176	4.97947	11.6805	5.06285	7.5091
17604019	NA	NA	NA	21.6921	5.40918	13.6596	3.5072	11.8796	4.08499	8.8683	8.72989	2.6584	18.9637	13.9643	9.83381	5.69698	8.48724	16.9185	16.2521	8.48339	25.7723	27.8571	10.2628	37.3745	11.8035
17604021	NA	NA	NA	8.50644	6.23602	7.83174	17.8885	8.10682	3.19948	8.32449	29.0959	7.47077	27.7315	9.39878	8.18898	13.8568	8.72942	7.99523	9.15067	7.17111	10.8208	6.19284	6.84161	7.24865	28.0461
17604023	NA	NA	NA	3.44703	6.09799	11.0572	21.0822	57.958	29.8104	38.9488	7.52554	15.4473	6.277	7.66437	13.4054	22.5021	6.93359	17.1234	10.4434	3.69403	14.4191	7.47969	22.5178	14.6596	24.2254
17604025	NA	NA	NA	6.39571	9.53292	6.10226	5.70251	3.07557	11.2214	26.4997	26.3739	2.67256	37.8864	15.6329	6.23963	7.1916	7.01342	21.9591	19.5088	7.58612	5.98957	3.68132	9.50653	14.974	3.25799
17604027	NA	NA	NA	3.06402	1.70101	1.75514	3.36662	19.2586	3.55719	11.6808	7.9585	13.465	19.4946	4.76093	6.75505	3.93237	2.10517	2.55099	8.98324	3.02328	3.22113	5.87628	5.3053	2.3242	4.26633
17604029	NA	NA	NA	12.7821	23.2479	13.6596	32.2028	98.2852	6.84464	16.4926	18.4298	11.8638	25.0699	4.95243	17.9839	4.38902	11.316	19.5174	22.2444	35.9611	17.2447	14.9904	17.1533	36.0531	38.6779
17604031	NA	NA	NA	8.47672	4.18359	2.6408	4.07734	3.01854	2.60114	7.92343	2.63445	12.6485	2.50995	3.21938	13.9383	2.23496	3.39619	9.05831	2.51525	2.90536	5.58745	2.84483	2.16778	2.88041	2.73983
17604033	NA	NA	NA	3.89075	10.375	9.76834	16.3457	6.59562	12.0169	4.01297	12.3741	7.51976	33.5669	4.96382	7.93881	23.25	29.1036	14.6089	6.06812	20.0289	10.8961	4.66643	4.1099	8.33015	3.67387
17604035	NA	NA	NA	9.13646	17.7521	12.791	8.85839	5.16173	9.77789	24.9388	24.0377	8.32216	18.3039	23.9535	18.246	13.3115	19.7529	12.5095	15.5538	21.728	17.7966	22.2943	46.8077	12.0103	6.23137
17604037	NA	NA	NA	6.21113	19.2075	27.9065	11.289	5.62275	26.8154	14.8814	14.8594	11.3357	12.2258	5.78579	10.009	19.8943	19.8928	23.7623	14.8827	22.498	14.7965	26.6632	25.8019	34.8183	24.961
17604039	NA	NA	NA	22.0958	22.3279	5.93939	25.2802	4.28175	14.6072	10.677	44.4204	3.13321	29.4404	12.9169	32.8091	20.2577	42.4351	42.5275	48.554	21.0011	30.1379	5.28714	38.5754	18.9957	49.494
17604041	NA	NA	NA	18.8911	12.2232	16.1472	4.98584	5.69647	30.6498	31.1805	16.6512	8.06745	14.0056	4.44978	5.47161	3.93684	11.6439	11.0365	5.8282	8.08554	8.60134	21.6423	8.29536	20.3428	8.34356
17604043	NA	NA	NA	5.67606	6.81434	2.93777	37.9051	52.2245	19.2447	6.07874	29.0242	9.5363	9.40526	16.7323	11.9773	10.8717	32.4329	29.5483	15.415	19.1644	38.3718	112.982	39.9428	50.7885	6.54479
17604045	NA	NA	NA	7.8294	9.58302	6.06663	21.3463	12.4991	11.3886	12.6239	29.9701	19.5892	5.76127	4.51816	6.6588	11.0419	6.71289	10.3998	3.46593	10.3321	14.9118	24.5783	21.0741	31.3381	16.2585
17604047	NA	NA	NA	25.7098	48.0305	65.2587	47.9141	20.5438	34.6597	70.082	88.9591	47.4594	19.4802	24.2601	39.3744	31.8577	52.5599	33.2472	15.6748	47.8754	36.4143	28.8167	50.3537	61.7376	54.1588
17604049	NA	NA	NA	7.70459	9.71621	43.583	9.29255	22.6715	40.8305	7.69316	30.542	3.70113	13.4808	20.3047	35.0499	24.1966	18.5351	4.99852	11.2662	17.9174	31.9229	29.0828	20.164	150.858	28.971
17604051	NA	NA	NA	13.7095	7.81802	15.3876	8.94071	9.44041	5.69547	3.23159	7.7894	15.5282	5.5167	6.07653	8.24283	11.272	14.0961	6.21644	10.7482	7.56009	11.7358	8.46506	7.99286	12.5944	5.67715
17604053	NA	NA	NA	14.1252	10.5737	12.9988	16.8508	8.45794	12.9703	3.91439	4.58607	14.5885	6.4951	11.3123	6.1449	10.4526	5.45055	8.09061	3.5311	4.58138	3.64742	3.71485	21.9013	6.20112	7.5694
17604055	NA	NA	NA	30.4834	61.8884	46.9382	32.7612	73.4671	17.8698	35.5531	35.4846	27.8531	31.6429	32.9168	32.735	82.2599	94.5701	43.2718	18.1936	20.1527	20.1001	86.0701	20.2738	70.9121	15.123
17604057	NA	NA	NA	3.21107	6.34315	21.5398	3.18628	3.66685	6.90364	6.75447	5.00903	3.33809	9.28147	2.47988	6.85851	3.10244	6.10109	3.09695	2.38405	5.7325	6.58271	2.82042	9.95132	9.33138	4.90658
17604059	NA	NA	NA	35.9342	20.2361	41.1969	15.5209	67.8492	18.813	8.20767	37.8256	49.0238	26.213	26.8062	17.1162	30.0102	29.5182	29.5688	14.6723	27.5348	37.8444	11.107	27.3492	26.1812	6.16641
17604061	NA	NA	NA	300.054	232.517	205.329	97.6336	19.1873	61.56	64.0246	310.298	208.187	103.186	138.854	86.5475	181.101	146.601	135.881	70.2798	120.995	74.7777	56.3228	127.191	142.386	126.788
17604063	NA	NA	NA	11.9917	8.5983	2.16163	2.27694	2.35475	2.11976	3.56602	3.66295	4.15596	3.76818	9.66141	31.4783	15.4458	2.78937	9.69436	11.8789	3.76818	5.15285	1.60747	1.67851	3.87643	11.1407
[truncated: 34,686 more rows]

## Sheet: Cluster 1 AM
SYMBOL	Coefficient of Variation	Maximum Data Value	Mean Data Value	Minimum Data Value	Standard Deviation
Cxcr1	2.35378	868.034	113.006	5.224	265.991
Sdcbp2	2.21229	351.659	32.3834	7.43873	71.6417
Slc39a2	2.106	326.645	46.4547	4.7122	97.8334
Pla2g2d	1.94856	1786.95	235.44	6.57443	458.768
Wfdc8	1.79121	68.5878	7.62424	2.4791	13.6566
Il20rb	1.76691	333.645	56.3018	7.53174	99.4802
Cd2	1.66932	322.066	53.0037	6.64637	88.4802
Clca4l	1.66585	77.616	10.5369	2.91104	17.5529
F11r	1.62236	249.736	38.4831	5.525	62.4335
Epcam	1.57387	41.9359	5.17058	2.08052	8.13781
Klk6	1.50041	207.282	35.2185	7.43894	52.8423
Creg1	1.48302	492.531	84.1486	11.1313	124.794
Alpk3	1.44993	157.525	35.2116	3.68732	51.0542
Gipc2	1.44937	62.2177	10.6792	3.19886	15.4781
B3gnt7	1.41421	72.4796	14.0663	3.33841	19.8928
Klra17	1.4021	716.838	144.82	3.46034	203.052
Scgb1a1	1.39082	66.7324	11.8749	3.4399	16.5158
Agt	1.37366	77.396	15.1977	4.28771	20.8764
Gmpr	1.34334	341.405	74.034	13.3398	99.4528
C5ar2	1.3242	96.275	21.1732	6.08216	28.0375
Dgat2	1.32398	155.764	32.0997	7.83578	42.4993
Tchh	1.30279	289.872	58.996	16.8712	76.8596
Cd69	1.28215	150.092	22.5101	7.73083	28.8613
Fcgrt	1.25847	157.917	33.8433	6.11845	42.5907
Fcrla	1.24581	182.261	37.029	8.07542	46.1311
Dsc2	1.22901	147.291	28.2743	3.37914	34.7494
LOC102557241	1.19888	37.6263	7.64406	2.75605	9.16431
Spic	1.19171	143.825	32.7818	4.8446	39.0664
Clec9a	1.19093	72.6421	11.7311	4.7092	13.971
Vps37b	1.19081	183.843	31.8311	8.94272	37.9047
Wfdc6a	1.18904	47.3396	7.60079	3.02677	9.03767
Slc10a6	1.14674	135.824	29.3221	5.8893	33.6249
Acp5	1.10139	523.549	137.465	7.93976	151.403
Net1	1.08648	249.104	50.6782	14.8853	55.0609
Dhcr24	1.07429	157.109	43.2494	6.84103	46.4622
LOC103690163 | Zfp383 | Zfp420 | Zfp790	1.06691	62.8142	11.3676	3.78737	12.1281
Pdlim1	1.04148	487.08	122.018	33.613	127.079
LOC102547811 | LOC679711	1.0353	22.2848	5.365	1.97138	5.55437
LOC102547811 | LOC679711	1.0353	22.2848	5.365	1.97138	5.55437
LOC102547811 | LOC679711	1.0353	22.2848	5.365	1.97138	5.55437
Vnn1	1.02167	314.847	97.9237	7.7974	100.046
Arrdc3	1.02166	663.223	144.795	33.0802	147.931
Ffar4	1.01993	32.5152	7.73723	3.07866	7.89146
LOC102557241	1.01176	22.8782	5.34064	2.42168	5.40347
Klf8	1.00969	37.2974	7.25231	2.50879	7.32261
Thbd	0.995368	219.771	43.0008	9.91287	42.8016
Il1rl2	0.995308	64.8455	17.3644	7.60677	17.2829
P2ry10	0.991706	36.2393	8.43487	3.31387	8.36491
Plet1	0.989905	209.321	60.6959	11.4796	60.0832
Gabarapl1	0.985821	537.537	108.818	22.1868	107.275
LOC100910138 | Spink2	0.984222	141.618	38.2855	4.23707	37.6814
LOC102557241	0.982338	33.4591	7.81324	3.14785	7.67524
LOC102557241	0.982338	33.4591	7.81324	3.14785	7.67524
Prxl2a	0.960814	98.6845	26.6021	7.02868	25.5596
L3mbtl3	0.958766	130.358	34.3693	8.4438	32.9521
Cacnb3	0.957263	69.0702	19.2621	7.43885	18.4389
Srxn1	0.955239	183.137	35.855	16.9242	34.25
Hook1	0.953481	67.651	16.8253	6.46774	16.0426
Crip2	0.950218	92.4715	23.1521	9.00864	21.9995
Sh2d3c	0.946126	129.76	30.292	6.52416	28.6601
Lss	0.938233	185.297	46.8111	9.81065	43.9198
Rnpep	0.930228	93.6833	24.2119	8.64579	22.5226
Cela1	0.910531	139.81	39.8881	10.5737	36.3194
Krt15	0.90596	35.8678	9.28226	4.14701	8.40936
Cldn7	0.905457	23.8702	6.20974	2.8142	5.62265
Slc46a3	0.902615	82.5976	24.1408	6.43476	21.7899
Pdhx	0.899913	335.814	84.5634	19.4256	76.0997
Siglec10	0.890521	131.271	40.6018	9.45894	36.1568
Sec14l2	0.890207	96.8556	27.4179	5.65612	24.4076
Galnt6	0.882635	192.441	55.4057	7.47861	48.903
Pc	0.86268	162.498	42.7122	8.93482	36.847
Clec1a	0.861546	49.6058	12.388	5.9132	10.6729
Gpr160	0.857189	31.3813	8.82854	3.7822	7.56773
Lonrf1	0.852455	174.963	40.3954	15.4745	34.4352
Stbd1	0.846799	48.52	11.8549	5.99122	10.0387
Mir19b1	0.844857	29.0693	7.95163	2.83502	6.71799
Mir324	0.840588	202.692	44.5135	16.1513	37.4175
Rragd	0.830036	145.316	45.332	7.3827	37.6272
LOC100911027 | Mal2	0.828097	28.6575	6.30431	3.21692	5.22058
Ttyh2	0.823913	277.927	90.6111	12.7335	74.6556
Bmf	0.820486	87.6476	26.1569	10.5919	21.4613
Rras2	0.820301	122.282	38.1548	13.6358	31.2984
RGD1562890	0.818829	61.711	13.6751	6.64901	11.1975
Lilrc2	0.81622	43.7935	12.0487	3.97631	9.8344
Gpx2	0.814513	32.3505	7.29812	3.59358	5.94441
Camk1	0.814144	696.502	227.946	34.4841	185.581
Idi1	0.809736	201.855	75.3708	20.1313	61.0304
Lhfpl2	0.809659	268.966	96.9641	16.3556	78.5079
Sc5d	0.809262	440.517	161.798	40.5369	130.937
Sort1	0.808239	289.286	78.0683	28.6754	63.0978
Kdelr3	0.808073	143.252	44.2324	17.125	35.743
Sema4d	0.806673	209.919	59.4928	6.88494	47.9912
Qsox1	0.803077	131.444	45.1088	10.9514	36.2259
Prodh2	0.802436	112.183	30.7929	7.17533	24.7093
Chchd10	0.801594	155.541	51.3582	14.0096	41.1684
Mirlet7f-1	0.795168	41.3052	10.4603	3.53255	8.31767
LOC102547811 | LOC679711	0.793401	25.883	7.61419	3.11334	6.04111
Abca5	0.788553	35.0732	9.33604	4.72662	7.36196
Rnd3	0.788528	114.056	39.6718	7.8372	31.2823
Ascl3	0.785976	97.8549	24.3859	7.38467	19.1667
Cd9	0.777642	1983.55	683.987	54.9731	531.897
Smpd2	0.770213	225.413	64.6466	29.2965	49.7916
Il33	0.770181	74.2534	21.5361	5.77597	16.5867
Btg2	0.760971	339.49	92.1991	34.735	70.1608
Cdkl2	0.759263	87.34	30.4184	10.3021	23.0956
Pla2g15	0.753213	86.592	29.0762	8.31856	21.9006
Slc35g1	0.753162	54.9187	16.4904	5.71623	12.4199
Tmem140	0.753103	310.566	77.5527	23.565	58.4051
Fbxo32	0.751449	271.476	66.5589	20.1536	50.0156
Rell2	0.750796	29.9509	7.6837	3.28414	5.7689
Shfl	0.749538	123.517	37.987	9.65017	28.4727
Dedd2	0.748287	71.7021	17.508	8.87331	13.101
Slc26a11	0.745595	76.5177	26.7164	10.4091	19.9197
Gdpd1	0.744684	139.945	47.5377	9.21028	35.4005
Arrdc4	0.735633	172.219	54.798	12.085	40.3112
Pacsin3	0.734868	69.252	19.8606	8.6761	14.5949
Cat	0.731249	1428.6	399.717	44.5075	292.293
Cdc42ep3	0.728252	325.663	115.633	29.2459	84.2103
Runx2	0.727039	227.79	64.9418	16.9978	47.2152
Ppp1r3b	0.72673	85.6576	24.511	6.02383	17.8129
Tspan8	0.721879	55.9066	17.0081	5.00732	12.2778
Unc119b	0.720804	133.536	41.7663	18.4476	30.1054
Slc22a18	0.719084	77.3206	24.6752	5.40428	17.7436
Xrcc5	0.717488	320.354	97.3175	27.2608	69.8241
Dbndd2	0.716868	171.807	57.9598	19.996	41.5495
Ech1	0.711893	637.269	240.52	77.0163	171.224
Tgm1	0.707734	25.9649	6.36453	3.0935	4.50439
Dmxl2	0.703438	203.317	62.0215	30.9	43.6283
Tsc22d3	0.702256	172.831	58.9122	19.7519	41.3714
Krt19	0.700559	33.2214	9.48431	3.81029	6.64432
Lpin1	0.700404	143.553	47.6046	12.0581	33.3424
Ypel2	0.700368	235.248	75.7699	5.29276	53.0668
RGD1564171	0.697398	108.17	30.0253	7.2094	20.9396
Prmt9	0.695354	436.16	144.185	46.5027	100.26
Trim35	0.689819	221.581	66.8001	9.44317	46.08
Wdr91	0.683975	203.282	71.8356	13.6556	49.1337
Mgst2	0.681662	1840.48	674.418	107.654	459.725
Bach1	0.679297	407.05	112.836	41.1667	76.6494
Scgb3a1	0.679017	60.0421	15.5339	9.42165	10.5478
Tprn	0.678289	64.5406	21.2725	10.5113	14.4289
LOC103690035 | Tgfbr1	0.6754	1100.95	356.55	115.69	240.814
Pdlim2	0.674549	64.45	20.9073	7.57875	14.103
Gclm	0.668795	176.202	55.1909	11.9594	36.9114
Abcg1	0.666148	306.624	133.348	18.2617	88.8294
Slc5a6	0.664163	90.019	30.6936	8.37375	20.3855
Zfp394	0.660694	56.2722	14.9999	6.43308	9.91035
Lpin2	0.65845	100.018	31.0785	7.9292	20.4636
Ypel2	0.657888	395.256	124.651	24.8946	82.0065
Stard4	0.652879	216.235	79.0539	10.0079	51.6127
Mgst1	0.652821	1139.48	483.149	78.9182	315.41
Kbtbd8	0.648798	130.152	42.5444	13.7549	27.6027
Me1	0.647309	197.93	66.1588	24.0922	42.8252
Ctsf	0.646915	341.566	146.92	33.8308	95.0447
Clec7a	0.645903	1056.97	444.044	98.4416	286.809
Klf5	0.644262	62.6158	18.878	8.62191	12.1624
LOC100912365	0.641471	31.1492	8.23641	5.17663	5.28342
Vopp1	0.641304	62.9803	19.2274	7.52079	12.3306
Phospho2	0.640903	107.15	30.6548	10.612	19.6468
LOC498675	0.640886	110.624	38.3259	10.357	24.5625
Mt1a | Npm1 | Ttr	0.638686	1684.11	689.396	192.571	440.308
Flvcr2	0.637118	128.01	45.5871	10.487	29.0444
Rnf157	0.636719	92.0717	31.8375	15.0565	20.2715
Efna2	0.63574	40.2476	13.3782	7.60068	8.50505
Tpmt	0.635473	541.709	188.124	87.5322	119.548
Zbtb43	0.635271	218.623	62.8164	7.34804	39.9054
Arl4d	0.635262	35.2657	9.58147	5.83534	6.08674
Ldlr	0.635132	210.633	84.6404	37.3983	53.7578
Cidea	0.634816	142.358	52.1174	17.302	33.0849
Prr15	0.63454	44.4052	14.4162	5.16939	9.14764
Lsm14b	0.631622	134.047	43.3592	20.6033	27.3866
Ginm1	0.631387	542.391	195.051	53.9372	123.153
Mical1	0.630002	192.434	74.5549	15.6974	46.9697
Dnajc14	0.629944	112.093	33.6585	9.46586	21.203
Zfp3	0.62975	57.3557	20.0496	8.99142	12.6262
Ppt1	0.629549	1138.69	442.698	74.0794	278.7
Cebpa	0.629389	126.131	38.677	17.6445	24.3429
Mcoln3	0.628507	284.579	132.002	10.874	82.9641
Cyp51	0.619184	167.705	71.2225	23.9409	44.0998
Pip4k2c	0.617681	116.045	44.0807	12.3838	27.2278
Zfyve1	0.613001	184.093	59.816	25.8939	36.6673
Abhd14b	0.610239	73.7784	30.3637	11.223	18.5291
Abhd5	0.607305	932.499	323.598	110.078	196.523
Rnd2	0.605019	63.3488	23.821	8.07814	14.4121
Sirt1	0.604851	325.084	104.366	47.3671	63.1261
LOC686035	0.60445	21.6767	6.0831	3.44689	3.67694
Entpd5	0.601363	94.4335	34.6026	7.43252	20.8088
Zbtb24	0.59881	43.6702	13.6328	6.74549	8.16343
Prune1	0.598306	78.6605	30.6082	13.2532	18.3131
Oser1	0.59793	1156.89	366.957	164.861	219.415
Lipa	0.595947	1914.8	792.941	224.333	472.551
Sirt7	0.595913	112.709	35.6096	12.7156	21.2203
Calcoco1 | LOC100912282	0.594837	102.085	31.9457	10.0439	19.0025
Smad7	0.59413	49.1164	14.0078	6.82675	8.32244
Apip	0.593609	353.613	122.062	47.0478	72.457
Mlf2	0.592557	207.317	74.2296	22.9516	43.9852
Fam53c	0.591447	218.708	64.5746	26.4615	38.1924
Hmox1	0.590662	1531.71	654.229	105.046	386.428
Msln	0.590002	30.1019	8.44123	5.01308	4.98034
Nol6	0.589767	109.809	36.7286	17.2948	21.6613
Ptms	0.58708	1541.02	537.308	164.116	315.443
Pdp2	0.586693	148.917	55.031	21.9521	32.2863
Fpgt	0.585997	135.582	40.3654	17.7839	23.654
Acad11	0.585653	127.177	49.6627	22.7998	29.0851
Ccdc88c	0.583976	23.2284	8.27374	4.76762	4.83167
Mocos	0.583969	116.306	50.4748	18.0054	29.4757
Tor1aip2	0.583147	478.665	152.975	74.3154	89.2069
Il17ra	0.582616	664.051	277.237	86.9393	161.523
Svip	0.579572	70.2804	30.034	11.7309	17.4069
Gsr	0.57745	327.397	129.613	54.7443	74.845
Hsd17b7	0.577276	71.952	27.7406	11.8642	16.014
Eva1c	0.575914	21.5949	6.78567	3.20711	3.90796
Sun2	0.573748	241.758	76.3336	34.6066	43.7963
Atp13a2	0.573599	287.183	102.927	16.6688	59.0389
LOC100911305 | Mars2	0.571622	121.177	43.0361	7.59069	24.6004
Flcn	0.570093	181.145	66.3935	23.77	37.8505
Ocln	0.569764	48.7854	17.6852	7.88822	10.0764
Hexim1	0.569267	443.967	160.083	76.5754	91.1303
Paqr7	0.568121	55.8872	22.6026	8.30664	12.841
Retreg2	0.567177	124.303	45.4053	14.4469	25.7528
Fbxo4	0.567103	145.106	45.3252	20.6706	25.704
LOC497899	0.566466	26.5795	8.50215	4.24396	4.81618
Hddc3	0.566081	87.2669	30.7783	7.67585	17.423
Wdr81	0.564615	203.859	66.7257	13.0499	37.6743
Rnf185	0.564373	137.686	49.5866	21.368	27.9853
Ezh1	0.5641	384.433	134.602	68.4543	75.929
Zfyve26	0.562501	180.248	74.3912	25.8146	41.8451
Etv3	0.562209	596.534	248.945	62.7813	139.959
Myh14	0.561715	23.1657	8.69472	4.51116	4.88395
Tax1bp3	0.560562	470.467	167.672	31.5878	93.9907
Birc2	0.559538	772.228	334.256	79.1351	187.029
Bpifa1	0.559268	24.3887	7.91943	4.39492	4.42908
Zfand2b	0.558886	96.3034	36.3658	8.59296	20.3243
Fzd4	0.557431	24.3776	7.61831	3.55861	4.24668
Pld2	0.556946	112.154	42.2795	7.80404	23.5474
Zfp526	0.555301	81.2256	29.1086	10.6901	16.164
Raf1	0.553766	520.379	213.042	67.0526	117.975
LOC100910540 | Mepce	0.550409	122.439	37.492	18.5694	20.636
Adipor2	0.550199	329.7	129.346	45.5746	71.1658
Kdsr	0.549744	141.915	64.5099	14.1461	35.4639
Acads	0.54777	49.7914	21.2582	6.57108	11.6446
Tmem170a	0.54729	96.1243	34.4906	12.1073	18.8764
Def6	0.546369	44.2652	16.0708	5.48457	8.78061
Zbtb39	0.544967	126.04	42.0245	16.6117	22.902
Cdkn1b	0.54291	393.576	137.773	44.585	74.7985
Fdft1	0.539969	343.084	149.327	61.6333	80.6321
Zfp566	0.53916	46.7952	15.4525	7.50462	8.33138
Rmnd5b	0.538902	260.922	105.631	38.529	56.9247
Rab26	0.53848	28.4902	10.5515	6.04024	5.68177
Unc13d	0.538372	38.4367	13.5891	6.79484	7.31601
Fbxl5	0.538217	811.818	314.628	176.586	169.338
Rdh10	0.537726	116.843	48.9553	13.0853	26.3245
Rit1	0.535703	762.156	284.395	131.979	152.351
Jun	0.5354	332.129	120.292	44.7615	64.4043
Ubap1	0.535113	226.041	77.021	30.3083	41.2149
Mknk2	0.532157	168.736	77.379	23.8927	41.1778
Tmub1	0.530744	129.049	44.8295	15.3995	23.793
Crebl2	0.530456	64.1694	22.6613	11.3069	12.0208
Slc35f6	0.530021	208.12	96.5502	30.9304	51.1737
Ttl	0.528243	116.412	42.1588	9.57843	22.2701
Mtmr10	0.527742	88.7876	37.4253	8.42888	19.7509
Cyren	0.52743	46.7706	17.1142	7.42881	9.02652
Slc25a20	0.526831	151.391	60.2654	21.3502	31.7497
Man1a2	0.525857	268.35	107.372	66.5213	56.4624
[truncated: 444 more rows]

## Sheet: Cluster 3 PM
SYMBOL	Coefficient of Variation	Maximum Data Value	Mean Data Value	Minimum Data Value	Standard Deviation
[truncated: 246 more rows]

[truncated: 3 more sheets: Cluster 4 ESDM, Cluster 10 MDM, Cluster 29 BMDM]
