# Supplementary material for: Transcriptomic Analysis of Rat Macrophages
Source: Front Immunol. 2021 Feb 1;11:594594. doi: 10.3389/fimmu.2020.594594 (PMC7902030; doi:10.3389/fimmu.2020.594594)
Supplement: Supplementary file 4 [file Table_3.xlsx]

## Sheet: Cluster 2 Microglia
Symbols	Coefficient of Variation	Maximum Data Value	Mean Data Value	Minimum Data Value	Standard Deviation
TMEM119	0.331453	12.7312	7.04376	5	2.33467
OLFML3	0.312371	12.5356	7.22857	5.0676	2.258
FCRLS	0.290994	10.9429	6.52226	5	1.89794
P2RY12	0.284659	11.3375	6.52796	5.1097	1.85825
SPARC	0.283939	12.6327	7.37341	5.1321	2.09359
CRYBB1	0.282836	10.3323	5.80801	5	1.64271
SIGLECH	0.257699	9.8753	5.9451	5	1.53204
HEXB	0.246481	11.8653	7.28814	6.1763	1.79639
USP2	0.245422	10.2322	6.32733	5.1289	1.55286
GPR84	0.245323	9.9575	5.99401	5	1.47047
RTN4RL1	0.241027	9.5155	5.82233	5	1.40334
SLC2A5	0.240106	9.425	5.5496	5	1.33249
GPR56	0.233417	9.4054	5.76248	5	1.34506
SLCO2B1	0.228249	10.0347	6.86231	5.0883	1.56632
GPR34	0.223988	9.1087	5.74574	5	1.28698
ECSCR	0.219223	8.9006	5.62446	5	1.23301
RNASE4	0.216466	10.2345	6.68047	5.2966	1.4461
TREM2	0.213359	10.1522	6.65332	5.126	1.41955
SOX4	0.212266	10.7844	7.21153	5.3101	1.53076
CXXC5	0.210405	9.2141	5.91225	5.0557	1.24397
CCR5	0.209442	9.1367	6.48498	5	1.35823
TGFBR1	0.209348	10.996	7.67571	5.6111	1.6069
SERPINE2	0.207592	8.8111	5.51451	5	1.14477
GAL3ST4	0.207262	8.6067	5.49311	5	1.13851
LRRC3	0.196824	8.4396	5.43422	5	1.06958
PHYHD1	0.195507	8.931	5.92019	5	1.15744
SALL3	0.191705	8.1831	5.40083	5	1.03537
FSCN1	0.191111	8.6305	5.83072	5	1.11432
SALL1	0.188363	8.1027	5.39069	5	1.0154
TANC2	0.186558	8.5614	5.876	5	1.09622
SYNGR1	0.186351	8.2373	5.52431	5	1.02946
GOLM1	0.185341	9.4672	6.45586	5.4175	1.19654
BLNK	0.183994	8.7868	6.13934	5	1.1296
F11R	0.182844	9.7013	6.70591	5.0676	1.22614
SLC46A1	0.181527	8.586	5.7952	5	1.05198
BHLHE41	0.181458	8.0255	5.70551	5	1.03531
CDK5R1	0.177924	8.3233	5.55616	5.0448	0.988575
GGCX	0.176108	9.142	6.40877	5.1097	1.12864
ZFP691	0.173616	8.644	6.14313	5.1804	1.06654
TMEM173	0.172714	10.055	6.98954	5.872	1.20719
1700017B05RIK	0.172285	9.4691	6.78184	5.4491	1.16841
ST3GAL6	0.171149	8.2854	5.71117	5	0.977462
HAVCR2	0.170239	8.1363	6.09302	5	1.03727
BMP2K	0.169189	9.2918	6.49604	5.5006	1.09906
SPSB1	0.167467	8.1247	5.69006	5	0.952897
TMEM100	0.166213	7.8766	5.48929	5	0.912393
LHFPL2	0.164073	8.1124	5.6066	5	0.91989
CTTNBP2NL	0.163519	8.4999	6.11309	5	0.999605
NUAK1	0.161592	8.5898	6.04179	5	0.976305
CD34	0.161272	8.1968	5.55476	5	0.895829
RHOB	0.159951	9.6195	6.93138	6.0054	1.10868
FMNL3	0.158826	8.7825	6.40728	5.0557	1.01764
ARHGAP22	0.158614	7.7049	5.77514	5	0.91602
RASGRP3	0.157626	7.9242	5.63804	5	0.888702
PAG1	0.155682	8.2194	5.78616	5.0461	0.900799
CRYBA4	0.154653	8.3155	6.08766	5	0.941478
FAM110A	0.15429	8.9006	6.41504	5.321	0.989774
CAPN3	0.152919	8.0532	5.57631	5	0.852726
0610040J01RIK	0.147884	7.9926	5.86209	5	0.866909
ANG	0.146892	8.2014	6.00411	5.2088	0.881958
FAM167B	0.14686	7.6721	5.56453	5	0.817209
9830001H06RIK	0.146785	8.572	6.28571	5.1633	0.922651
SLC29A3	0.146717	10.3388	7.57271	5.8241	1.11105
LEPREL1	0.145115	7.6085	5.54347	5	0.804443
LDHB	0.145071	7.8274	5.58939	5	0.810857
DCBLD2	0.142973	7.7809	5.5765	5	0.79729
SELPLG	0.139033	12.8283	9.45803	8.0747	1.31498
RASAL3	0.138647	8.344	6.10772	5.4001	0.846819
MEF2C	0.138499	8.0242	5.94949	5.1342	0.823999
RAPSN	0.134527	7.4645	5.51934	5	0.742502
RILPL1	0.133509	8.1552	5.88582	5	0.785809
OPHN1	0.132964	7.5419	5.65481	5	0.751887
DTX4	0.132275	7.9439	6.24811	5.2819	0.826469
KCNK6	0.132097	8.4625	6.36001	5.598	0.840135
1500010J02RIK	0.131489	8.4625	6.30048	5.3962	0.828444
CTC1	0.131489	8.4625	6.30048	5.3962	0.828444
SERPINF1	0.131296	7.2594	5.70918	5	0.749592
CTSF	0.130363	7.7457	5.77113	5	0.752343
EPB4.1L2	0.12955	8.3155	6.29947	5.306	0.816094
GM10790	0.129006	7.2262	5.34246	5	0.689208
D18ERTD653E	0.128904	7.649	5.65791	5	0.729324
THRSP	0.127948	7.3285	5.39252	5	0.689964
LPAR6	0.127647	7.611	5.94604	5	0.758994
ABHD6	0.12694	7.4955	5.66851	5.0883	0.719561
COL27A1	0.125434	7.4804	5.50708	5	0.690776
SERINC3	0.12542	12.6276	9.89506	7.8525	1.24104
HPS4	0.12453	8.4434	6.55656	5.6334	0.816488
IL4I1	0.124238	7.5738	5.74946	5	0.714301
NUP62-IL4I1	0.124238	7.5738	5.74946	5	0.714301
KCTD12	0.124191	8.6423	6.85597	5.4598	0.851451
SNN	0.122781	7.3029	5.56018	5	0.682685
ERF	0.122643	8.0294	6.29926	5.429	0.77256
GEM	0.119893	7.442	5.39269	5.0342	0.646545
MAML2	0.119171	7.5688	5.76669	5	0.687225
CLSTN1	0.118676	7.9649	6.32689	5.3128	0.750851
GP9	0.118469	7.1435	5.43736	5	0.644157
GCNT1	0.118236	7.2326	5.54575	5	0.655705
B3GALNT1	0.117282	7.3296	5.88392	5	0.690077
RHOH	0.11692	8.1344	6.33404	5.4175	0.740575
PAQR7	0.11685	8.2187	6.32327	5.5083	0.738876
SPATA13	0.116447	7.0457	5.39496	5	0.628228
CHST7	0.116192	7.0658	5.42021	5	0.629783
MLPH	0.115723	7.0605	5.3585	5	0.6201
SMAD7	0.115427	7.442	5.75956	5.0442	0.664811
RPTOR	0.114988	8.019	6.0798	5	0.699101
HS1BP3	0.113613	8.0593	5.97772	5.1162	0.679149
GTF2H2	0.113007	7.2682	5.58944	5.1616	0.631646
ABHD15	0.112716	7.8254	6.05727	5.211	0.682752
CABLES1	0.112635	7.1901	5.48832	5	0.61818
NAV3	0.112616	6.8415	5.24502	5	0.590674
PDE3B	0.11193	6.973	5.41313	5	0.605891
IFNGR1	0.111652	8.9492	7.29996	6.2285	0.815058
CD164	0.111186	9.0644	7.21739	6.0278	0.802476
SMAP2	0.110502	10.144	7.80885	7.021	0.862895
ELK3	0.110296	7.59	5.99199	5.2302	0.660893
LPCAT3	0.110056	9.0264	7.11833	6.2428	0.783412
VHL	0.109915	7.6016	5.90939	5.1304	0.649529
DDAH2	0.109095	7.2789	5.92037	5.0442	0.645881
NPNT	0.108745	6.8965	5.47769	5	0.595672
SRGAP2	0.107852	7.8877	6.18944	5.3744	0.667543
EXTL3	0.10601	8.43	6.90303	6.1059	0.731793
SLC46A3	0.105685	7.7643	6.10822	5.3523	0.645547
FAM102B	0.105671	7.2484	5.55426	5.1342	0.586923
TMEM135	0.105512	7.5878	5.85909	5.4152	0.618202
CARD6	0.10545	6.9516	5.69516	5	0.600553
CLASP2	0.105367	7.6557	6.10406	5.4045	0.643166
FRMD4A	0.105085	7.5105	6.04673	5.1983	0.635418
ITPRIPL1	0.104916	7.6721	6.03857	5.3585	0.633544
DAGLB	0.104182	8.3492	6.58008	5.6334	0.685526
HSPB3	0.104007	6.9768	5.20612	5	0.541473
SCAMP2	0.10394	10.4658	8.16764	7.1139	0.848947
SLC24A3	0.103253	6.6918	5.2666	5	0.54379
CD276	0.103197	6.8038	5.46368	5	0.563836
ENDOD1	0.101856	6.8965	5.79713	5	0.590474
ADRB2	0.101082	7.3544	5.87393	5.2965	0.593751
RDH14	0.100522	7.1435	5.67143	5.1852	0.570101
DUSP6	0.0999356	7.4105	5.97254	5.4002	0.59687
TPST2	0.0993972	8.9901	7.22306	6.3424	0.717951
WHRN	0.0991201	6.7053	5.20622	5	0.516041
IL6ST	0.098129	8.4124	6.72144	6.1491	0.659569
TMEM204	0.098113	6.7551	5.37404	5	0.527263
NEURL1A	0.0980258	6.8881	5.37999	5	0.527378
TSPAN7	0.0979989	6.7797	5.47106	5	0.536158
SFT2D1	0.0968153	7.8935	6.2882	5.726	0.608794
OAF	0.0965282	6.8965	5.55361	5.0766	0.53608
CMTM6	0.0964085	8.0294	6.51762	5.8131	0.628354
SFT2D2	0.0959602	7.6221	6.14257	5.187	0.589442
SCOC	0.0954974	6.7204	5.41398	5.0115	0.517021
ARHGEF40	0.0954653	6.731	5.37159	5	0.5128
BCL2L1	0.0954495	8.8321	7.23611	6.4069	0.690683
RGS2	0.095385	10.414	8.59951	7.1561	0.820265
SLC39A4	0.0951458	6.6788	5.45411	5	0.518935
DAGLA	0.0949616	6.7812	5.46681	5	0.519137
SIPA1L2	0.0946189	6.8038	5.47562	5.0448	0.518097
UPK1B	0.093624	6.5692	5.19712	5	0.486575
CST3	0.09293	13.4541	11.1527	9.6563	1.03642
PLAU	0.0928453	6.731	5.54926	5.0379	0.515222
TSPAN14	0.0928021	8.0803	6.67789	6.0379	0.619723
SGCE	0.0919698	6.542	5.24219	5	0.482123
YTHDF2	0.091867	8.0707	6.70978	5.8287	0.616408
CSF1	0.0914084	6.8625	5.53193	5	0.505664
FAM46C	0.0901485	6.7551	5.56324	5	0.501518
B430010I23RIK	0.0901109	6.865	5.35156	5	0.482234
LBX2	0.0901047	6.9407	5.57549	5	0.502378
FBRSL1	0.0900789	7.0355	5.71112	5.1633	0.514451
MPI	0.089534	7.3115	6.08283	5.0557	0.54462
TSPAN18	0.0895227	6.7301	5.35027	5	0.478971
PWWP2A	0.0891927	7.0297	5.62215	5.1714	0.501455
YWHAH	0.089003	9.0345	7.42704	6.7206	0.661028
HK2	0.0888943	6.8297	5.70712	5.1611	0.507331
SERINC1	0.0887752	8.038	6.57781	5.8601	0.583947
TMED7	0.0886944	7.9703	6.37782	5.4491	0.565677
IL13RA1	0.0886471	6.8393	5.6566	5.0792	0.501441
ANKRD57	0.0882943	7.1623	5.71736	5.0401	0.50481
TMEM104	0.0882137	7.8588	6.57551	5.8564	0.58005
NCKAP5L	0.0879638	6.7812	5.47582	5.0522	0.481674
MFAP3	0.0875557	8.5898	7.09774	6.0513	0.621448
BTBD6	0.0871731	6.5983	5.49676	5	0.47917
TMEM101	0.0870556	7.0558	5.80214	5.242	0.505109
CYP4V3	0.0866452	7.015	5.77221	5.242	0.500134
1810063B07RIK	0.0863492	7.7205	6.62396	5.864	0.571974
ZFP238	0.0862156	6.8804	5.43106	5.1151	0.468242
PICALM	0.0861274	9.0292	7.31424	6.744	0.629957
UBE2J1	0.085613	7.59	6.19641	5.3951	0.530493
PRKAB1	0.0851897	7.6016	6.20319	5.6355	0.528448
ATP6V0A1	0.0843446	7.4024	6.45315	5.6111	0.544289
CASP8	0.0840617	9.0468	7.51795	6.6946	0.631972
GM10345	0.0838642	6.542	5.33046	5	0.447035
RNASET2A	0.0837835	10.6165	8.91942	7.8534	0.7473
PFKFB3	0.0832004	7.0658	6.01182	5.3648	0.500186
ERGIC3	0.0825223	8.6835	7.17626	6.348	0.592202
RNASET2B	0.0824294	10.4985	8.84712	7.8042	0.729262
KLHDC8B	0.0823017	6.5692	5.21694	5	0.429363
0610007C21RIK	0.0822503	8.4534	7.05222	6.3721	0.580047
FAM3A	0.0822383	6.8038	5.80794	5.1611	0.477635
NAA35	0.0821768	7.0708	5.81022	5.4947	0.477466
PTPRA	0.0813792	7.7886	6.59761	5.8287	0.536908
RNF139	0.0813373	7.2053	5.95249	5.4908	0.48416
GPR146	0.0811165	7.604	6.39472	5.5924	0.518717
SPNS3	0.0810586	6.7301	5.43572	5	0.440612
ORAI1	0.0809427	9.987	8.31191	7.6812	0.672788
MZT2	0.0806441	7.3536	6.22006	5.4376	0.501611
PCDHGA1	0.080448	6.7301	5.56243	5	0.447486
PCDHGA10	0.080448	6.7301	5.56243	5	0.447486
PCDHGA11	0.080448	6.7301	5.56243	5	0.447486
PCDHGA12	0.080448	6.7301	5.56243	5	0.447486
PCDHGA2	0.080448	6.7301	5.56243	5	0.447486
PCDHGA3	0.080448	6.7301	5.56243	5	0.447486
PCDHGA4	0.080448	6.7301	5.56243	5	0.447486
PCDHGA5	0.080448	6.7301	5.56243	5	0.447486
PCDHGA6	0.080448	6.7301	5.56243	5	0.447486
PCDHGA7	0.080448	6.7301	5.56243	5	0.447486
PCDHGA8	0.080448	6.7301	5.56243	5	0.447486
PCDHGA9	0.080448	6.7301	5.56243	5	0.447486
PCDHGB1	0.080448	6.7301	5.56243	5	0.447486
PCDHGB2	0.080448	6.7301	5.56243	5	0.447486
PCDHGB4	0.080448	6.7301	5.56243	5	0.447486
PCDHGB5	0.080448	6.7301	5.56243	5	0.447486
PCDHGB6	0.080448	6.7301	5.56243	5	0.447486
PCDHGB7	0.080448	6.7301	5.56243	5	0.447486
PCDHGB8	0.080448	6.7301	5.56243	5	0.447486
PCDHGC3	0.080448	6.7301	5.56243	5	0.447486
PCDHGC4	0.080448	6.7301	5.56243	5	0.447486
PCDHGC5	0.080448	6.7301	5.56243	5	0.447486
SLC38A7	0.0799867	7.1809	6.08664	5.5009	0.48685
KBTBD2	0.0797943	6.7551	5.64288	5.0448	0.45027
SLC35B2	0.0794366	7.7457	6.77793	5.9887	0.538416
FCHSD2	0.079426	6.6922	5.50407	5.0792	0.437166
SYT11	0.0785384	6.8897	5.738	5.2593	0.450653
ASB10	0.0783859	6.7047	5.25724	5	0.412094
ASAH1	0.0779688	8.9501	7.6034	6.6533	0.592828
PAPSS1	0.0778603	6.9077	5.74781	5.0557	0.447526
4930594C11RIK	0.0768925	6.5834	5.33631	5	0.410322
TLR7	0.0765363	7.6919	6.47096	5.9524	0.495263
TMUB2	0.076424	8.2255	6.92004	6.3112	0.528857
ZFP580	0.076243	6.6918	5.51577	5	0.420539
FIZ1	0.0753789	7.3863	6.26119	5.7413	0.471962
MAN1A2	0.0748175	6.6324	5.5297	5.073	0.413718
ZFP260	0.0736477	7.1992	5.91775	5.3962	0.435829
TMEM175	0.0735724	7.2702	5.92714	5.4966	0.436074
MED7	0.0733275	7.0558	5.96056	5.5009	0.437073
YIPF5	0.0732929	7.8508	6.49901	5.8834	0.476332
2700062C07RIK	0.0732448	7.3115	5.97876	5.5852	0.437913
ZFP747	0.0721498	6.6591	5.53101	5.1196	0.399061
ABCD3	0.0721425	6.9077	5.79749	5.3407	0.418246
MEF2A	0.0720263	6.9077	5.92104	5.321	0.42647
EIF2C1	0.071403	6.9407	5.87071	5.4001	0.419186
ARMC5	0.0710233	7.5878	6.55068	5.879	0.46525
C87436	0.0707032	6.5844	5.56994	5	0.393813
AGA	0.0704987	7.0088	5.95697	5.391	0.419958
D4WSU53E	0.0692771	8.9656	7.82026	6.9034	0.541764
ZFP513	0.0691301	7.1901	6.21432	5.6334	0.429597
CLDND1	0.0690852	7.2416	6.13626	5.5895	0.423924
MAT2A	0.0684955	8.6417	7.44346	6.7417	0.509844
ARID3B	0.068047	7.0355	5.95495	5.3246	0.405217
CNOT8	0.0675262	7.5455	6.40937	5.726	0.4328
BC046404	0.0672842	6.6525	5.48492	5	0.369049
ALG5	0.066905	7.472	6.56182	5.9504	0.439018
AKIRIN2	0.0668452	7.6949	6.57482	5.8445	0.439496
COMMD8	0.0665043	7.6984	6.67022	5.9474	0.443598
RNF215	0.0661731	6.7047	5.84633	5.1425	0.38687
CHMP1B	0.066124	6.7053	5.67881	5.1852	0.375505
PTPLAD1	0.0647778	7.134	6.05299	5.6336	0.392099
GALNT10	0.0623039	6.9836	6.13889	5.4286	0.382477
APOM	0.0617633	7.1005	6.21278	5.5834	0.383722
SRPRB	0.0614784	7.3338	6.15032	5.5583	0.378112
TNFAIP1	0.0606547	7.1809	6.17054	5.5358	0.374272
H47	0.0595909	8.038	6.91723	6.4302	0.412204

## Sheet: Cluster 4 Intestines
Symbols	Coefficient of Variation	Maximum Data Value	Mean Data Value	Minimum Data Value	Standard Deviation
APOL7C	0.28945	9.9578	6.27382	5	1.81596
MS4A7	0.288682	10.573	7.02197	5.1542	2.02712
GM8221	0.286007	9.8657	6.23509	5	1.78328
2210415F13RIK	0.27784	10.184	6.29047	5	1.74775
H2-EB1	0.277606	13.4373	9.07653	6.1209	2.5197
AMICA1	0.254925	9.6024	6.03247	5	1.53783
LGALS4	0.254066	10.0231	6.61259	5.1714	1.68003
DMBT1	0.249617	9.0511	6.03353	5	1.50607
CIITA	0.248752	9.5363	6.65849	5.0813	1.65631
KRT8	0.247877	9.5209	6.32998	5	1.56905
H2-AA	0.23686	14.1486	10.2058	7.0829	2.41735
CKMT1	0.223924	9.1834	5.96519	5	1.33575
H2-AB1	0.220428	13.4229	9.61939	7.4296	2.12039
H2-M2	0.213831	9.1805	5.94111	5	1.2704
ADH1	0.211269	8.9613	5.88279	5	1.24285
KLF5	0.210238	8.6218	6.05663	5.0813	1.27333
MGL2	0.208269	8.4077	5.75622	5	1.19884
GPX2	0.203964	8.9845	5.89768	5	1.20291
ZMYND15	0.203261	8.7577	5.95122	5	1.20965
FGL2	0.201857	9.2196	6.23492	5.0559	1.25856
TSPAN1	0.198673	8.8069	5.67728	5	1.12792
CLDN7	0.196556	8.4814	5.91106	5.0401	1.16185
OIT1	0.196155	8.4574	5.57437	5	1.09344
PRSS32	0.195881	8.4494	5.73219	5	1.12283
CD4	0.190572	8.149	5.87542	5	1.11969
CAR1	0.189063	8.5603	5.63044	5	1.06451
2200002D01RIK	0.185436	8.4553	5.84272	5	1.08345
PPP1R1B	0.183795	8.175	5.70744	5	1.049
CD74	0.183094	14.1108	10.7849	8.3023	1.97465
ANTXR2	0.180345	8.0461	6.03952	5.0418	1.0892
MUC2	0.176951	8.1691	5.72263	5	1.01263
KRT18	0.176327	7.9664	5.78964	5	1.02087
RAB25	0.175331	8.121	5.63652	5	0.988257
PHGR1	0.173024	7.9597	5.64408	5	0.976564
GUCA2A	0.168731	8.07	5.66676	5	0.956156
RUNX3	0.166807	8.2772	6.11618	5	1.02022
CDHR5	0.165666	8	5.69761	5	0.9439
H2-DMB1	0.165219	10.5185	8.12689	6.0411	1.34272
CD209A	0.16405	7.8009	5.63506	5	0.924432
SLAMF7	0.160919	7.5129	5.68781	5	0.915277
ZG16	0.160133	7.8188	5.6043	5	0.897433
WFDC2	0.158908	7.8439	5.49941	5	0.8739
HSPA1L	0.155858	7.8173	5.79509	5	0.903208
CHCHD10	0.155745	8.299	6.68501	5.1094	1.04115
4833422F24RIK	0.153831	7.2725	5.54789	5	0.853439
AW011738	0.151777	7.5686	5.63134	5	0.854706
TFF3	0.151332	7.7452	5.60564	5	0.848316
CLCA3	0.147418	8.2041	5.48476	5	0.80855
GPR114	0.147027	7.3426	5.50404	5	0.809243
GPA33	0.143245	7.2943	5.40721	5	0.774554
KLRB1B	0.141609	7.2708	5.50913	5	0.78014
GSDMC4	0.141075	7.3828	5.37058	5	0.757654
HOXB13	0.138152	7.5758	5.31354	5	0.734078
MUC13	0.137707	7.2503	5.47808	5	0.75437
CCL17	0.136012	7.3475	5.56514	5	0.756925
MMP12	0.134611	7.4089	5.46399	5	0.735514
CDX1	0.133985	7.2278	5.43249	5	0.727872
1810030J14RIK	0.133564	7.345	5.37996	5	0.718569
TGM3	0.133081	7.5758	5.43142	5	0.722817
H2-DMB2	0.133013	7.5875	5.79404	5	0.770682
REG4	0.129502	7.4188	5.34011	5	0.691556
LAD1	0.129465	7.0848	5.55058	5	0.718607
EPCAM	0.129123	6.8978	5.46753	5	0.705983
SLCO3A1	0.128865	7.6353	5.78212	5	0.745116
ELF3	0.127784	6.8108	5.41715	5	0.692225
2900026A02RIK	0.126132	7.3475	5.72079	5	0.721573
S100A16	0.126083	7.4963	5.62237	5	0.708885
SELM	0.125419	7.7565	6.1578	5	0.772304
9130017N09RIK	0.124144	7.0467	5.45316	5	0.676974
TMEM45B	0.122728	6.9809	5.35201	5	0.656841
HSD11B2	0.120563	7.0076	5.27354	5	0.635797
FCGBP	0.118978	7.2503	5.41882	5	0.644723
AGR2	0.117446	6.7633	5.39213	5	0.633283
SPINK4	0.117359	7.2392	5.37721	5	0.631066
MAPK13	0.115751	6.949	5.47859	5	0.634151
ATP1B1	0.114258	6.9674	5.41418	5	0.618613
HMGCS2	0.114225	7.0207	5.44243	5	0.621661
MMP13	0.114194	6.912	5.44671	5	0.62198
HNF4A	0.113739	6.6993	5.4359	5	0.618275
METTL7B	0.11371	6.8765	5.32003	5	0.604943
VIL1	0.11362	6.8396	5.40612	5	0.614242
CCDC102A	0.113524	7.1564	5.76223	5	0.654153
CLCA4	0.111953	6.8475	5.32159	5	0.595768
PTPRF	0.110957	6.9809	5.45766	5	0.605565
CLDN3	0.110765	6.6493	5.38177	5	0.59611
CDH17	0.110154	6.8611	5.36386	5	0.590849
KCNN4	0.110082	7.0722	5.83934	5	0.642804
SFN	0.109087	7.0116	5.7348	5	0.625593
S100A14	0.10749	6.8477	5.24641	5	0.563938
HAO2	0.103584	6.8033	5.26901	5	0.545785
FXYD2	0.103409	6.7882	5.42837	5	0.561344
MYO1A	0.103014	6.5976	5.34443	5	0.550553
SCD2	0.102496	7.3579	5.64666	5.0792	0.578762
CREB3L1	0.102125	7.1131	5.88194	5.1202	0.60069
TNIP3	0.101221	6.7652	5.26507	5	0.532933
PRR15L	0.100131	6.5626	5.35157	5	0.535861
PPA1	0.0996387	7.4089	6.02864	5.3264	0.600686
ST6GALNAC6	0.0995121	6.9865	5.62068	5	0.559325
STAP1	0.0989717	6.6446	5.65849	5	0.56003
KMO	0.097808	6.6022	5.40536	5	0.528688
CLEC2H	0.0977549	6.577	5.30079	5	0.518179
GMDS	0.0975606	6.8477	5.84235	5.2341	0.569983
RNF186	0.0970722	6.7476	5.26794	5	0.511371
THBS4	0.0960747	6.5492	5.20719	5	0.500279
BSPRY	0.0945434	6.6493	5.27371	5	0.498595
C530028O21RIK	0.0914246	6.5312	5.32378	5	0.486724
INSL5	0.0906118	6.7261	5.18756	5	0.470054
TSTD1	0.0891093	6.6446	5.33546	5	0.475439
RETNLA	0.0885999	6.7652	5.20614	5	0.461263
PYY	0.0876454	6.562	5.20946	5	0.456585
1810065E05RIK	0.0873199	6.6529	5.18224	5	0.452513
CCDC23	0.087185	8.0641	6.73641	6.1763	0.587314
SYCN	0.0867007	6.8403	5.14376	5	0.445968
EID1	0.0819723	7.929	6.70447	5.9333	0.549581
9530053A07RIK	0.0798532	6.5799	5.23276	5	0.417852
GSDMC2	0.0790222	6.5485	5.17714	5	0.40911
GNA11	0.0722288	7.3174	6.19118	5.7615	0.447181
PEBP1	0.0692436	7.7868	6.80934	5.9935	0.471503

## Sheet: Cluster 5 Monocytes
Symbols	Coefficient of Variation	Maximum Data Value	Mean Data Value	Minimum Data Value	Standard Deviation
LY6C2	0.282788	11.4074	6.58164	5	1.86121
NAPSA	0.246504	10.5666	7.17726	5	1.76923
F13A1	0.239678	9.9865	6.22074	5	1.49098
PLAC8	0.237919	9.9815	6.50887	5	1.54858
SELL	0.197428	8.7079	5.65967	5	1.11738
HP	0.19596	10.5541	7.40175	5.1202	1.45045
HIST1H2AF	0.190534	10.3837	7.30656	5.7749	1.39215
ITGB7	0.188463	9.1426	6.32998	5.0412	1.19297
HIST1H2AN	0.184602	10.6735	7.63065	5.9491	1.40864
LTB4R1	0.181373	8.5446	6.11551	5	1.10919
HIST1H2AG	0.167579	11.3827	8.32467	6.525	1.39504
HIST1H2AK	0.167569	10.3414	7.47976	6.0281	1.25338
C3	0.165432	9.5568	6.98586	5	1.15569
MS4A4C	0.163571	8.1296	5.85995	5.0401	0.958517
LILRA6	0.160453	8.398	5.82239	5	0.934217
PIRA2	0.159942	8.3975	5.82731	5	0.932032
ASS1	0.159578	7.9518	6.11425	5	0.975699
E2F2	0.158725	8.2387	6.01289	5	0.954394
HIST1H2AH	0.157942	10.8029	7.98105	6.4621	1.26054
HIST1H2AC	0.154852	11.1627	8.25678	6.7835	1.27858
HIST1H2AI	0.153218	10.6335	7.88461	6.4182	1.20806
CDCA3	0.149261	8.2496	6.10703	5	0.91154
ETHE1	0.148718	8.6667	6.59501	5.2341	0.980795
HIST1H2AP	0.148411	12.562	9.3728	7.6514	1.39103
LY6C1	0.147928	7.9161	5.67036	5	0.838802
HIST1H2AB	0.145223	10.2521	7.71954	6.3938	1.12106
2810417H13RIK	0.144678	8.4019	5.96109	5.0139	0.862436
CCNB2	0.143879	8.0375	5.89105	5	0.8476
HIST1H2AE	0.141262	10.408	7.82924	6.5635	1.10598
MYO1G	0.140738	9.6516	7.41992	5.4611	1.04426
CTSG	0.134132	7.436	5.32856	5	0.714732
H2AFX	0.131428	9.1905	6.70867	5.6345	0.881708
RBM38	0.129042	7.972	6.23359	5.2878	0.804395
SPC24	0.128568	8.013	5.881	5.0038	0.756108
RACGAP1	0.128178	7.5634	5.71446	5	0.732468
UBE2C	0.127809	7.8969	6.00722	5	0.767775
CNN2	0.127278	11.2573	9.13846	6.9442	1.16313
CENPA	0.126979	8.0922	6.18387	5.1582	0.785223
HMGB2	0.126224	8.0427	6.16125	5.3867	0.777699
MCM5	0.125681	8.3827	6.53699	5.1952	0.821576
NDRG1	0.121819	7.2449	5.53893	5	0.674748
IFITM6	0.118475	7.3706	5.78763	5	0.685688
MKI67	0.118459	7.7151	6.04046	5	0.715548
HIST2H2AA2	0.117952	8.2869	6.62338	5.4864	0.781241
ABCA7	0.1161	7.6768	6.04111	5.3383	0.701375
CDCA8	0.116057	7.3906	5.69261	5	0.660667
CD177	0.115343	7.0589	5.59029	5	0.6448
MPO	0.114394	7.0829	5.38594	5	0.616118
GAPT	0.113953	7.1232	5.60626	5	0.638851
CD300LG	0.113018	7.3299	5.54335	5	0.626496
LMNB1	0.112852	7.5258	5.63821	5.0813	0.636285
GALNT9	0.112755	7.0227	5.32333	5	0.600231
TOP2A	0.110957	7.6983	5.85624	5.0418	0.64979
ASF1B	0.108858	7.3022	5.68201	5	0.618534
BIRC5	0.108365	7.3057	5.74499	5	0.622557
HAAO	0.107947	7.0692	5.67197	5	0.612273
KIF22	0.106601	7.5408	5.62213	5	0.599324
PKMYT1	0.105472	7.208	5.64754	5	0.595656
HIST3H2A	0.105405	9.0469	7.19051	6.2611	0.757918
KLRB1F	0.105	6.7645	5.24404	5	0.550624
PLK1	0.104383	7.281	5.55946	5	0.580316
MCM7	0.102595	8.1283	6.65662	5.2341	0.682935
UPB1	0.10166	6.7869	5.36947	5	0.545861
SIVA1	0.101091	7.7089	6.47983	5.2721	0.655051
NCAPD2	0.100103	7.2339	5.72497	5	0.573084
H2AFV	0.0990882	8.7616	6.95239	6.2171	0.6889
HIST2H2AC	0.0978747	7.5595	6.15686	5.466	0.602601
CCNA2	0.0974	6.9902	5.59822	5	0.545267
HIST2H2AB	0.0962642	6.9514	5.65793	5.0499	0.544656
FAM107B	0.0958376	7.4388	6.20641	5.2936	0.594807
MCM6	0.0956704	7.5546	6.2232	5.1582	0.595376
CDKN3	0.095009	7.0246	5.52509	5	0.524933
CDKN2D	0.0949444	7.1643	5.69848	5.1502	0.541039
CEBPE	0.0928716	6.7869	5.32119	5	0.494187
GPR141	0.091111	6.6479	5.38547	5	0.490676
AURKB	0.0907888	7.0499	5.47717	5	0.497266
FAM101B	0.0907363	6.7336	5.623	5	0.51021
FCNB	0.0899733	6.6031	5.25831	5	0.473108
PPP2R5A	0.0897962	8.6182	7.14576	6.0888	0.641662
2210020M01RIK	0.0893928	6.7021	5.27664	5	0.471694
TACC3	0.0891544	7.2449	6.05331	5.1976	0.539679
MXD3	0.0873152	6.8096	5.34358	5	0.466576
D2ERTD750E	0.0870316	6.8533	5.50852	5	0.479415
CDT1	0.0864539	7.0331	5.8644	5.1976	0.507
ANP32E	0.0849432	6.9727	5.77987	5.0823	0.490961
FCHO1	0.0837445	6.6806	5.55597	5	0.465282
CKAP2L	0.083233	6.6479	5.41242	5	0.450492
POLD1	0.0831964	6.946	6.14305	5.0412	0.51108
2700094K13RIK	0.0818962	8.0154	6.75351	5.9284	0.553087
DERA	0.0790721	7.0911	6.10347	5.3585	0.482614
RRM1	0.0790013	7.5047	6.24964	5.5265	0.49373
FBXO5	0.07803	6.7127	5.45261	5	0.425467
LRWD1	0.0772722	7.4037	6.27028	5.4966	0.484519
KCTD20	0.0756797	6.7127	5.64459	5.1304	0.427181
CENPM	0.075557	6.6479	5.4892	5	0.414747
CDC20	0.0746611	6.5271	5.26071	5	0.392771
CCNF	0.0740716	6.6914	5.37447	5	0.398096
ANAPC5	0.07377	8.6644	7.30617	6.4029	0.538977
PPM1M	0.0719288	7.1311	5.96076	5.367	0.42875
DDX39	0.0719133	6.8723	5.77994	5.0418	0.415654
TTC7	0.0705574	8.0296	6.94718	6.2001	0.490175
PNKP	0.0684909	8.1204	6.93052	6.251	0.474678
PSMB3	0.0675211	7.2969	6.17126	5.6351	0.41669
NECAP2	0.0602741	8.5177	7.59208	6.8733	0.457605
5430437P03RIK	0.0553367	8.4994	7.56907	6.8157	0.418847

## Sheet: Cluster 6 Lung
Symbols	Coefficient of Variation	Maximum Data Value	Mean Data Value	Minimum Data Value	Standard Deviation
KRT79	0.277002	9.7829	5.6201	5	1.55678
SFTPC	0.269033	9.7776	5.66666	5	1.52452
1600029D21RIK	0.265555	9.6876	5.67771	5	1.50775
EAR3	0.263169	10.9304	6.75389	5	1.77742
ATP6V0D2	0.263142	9.7476	5.63599	5	1.48307
CD2	0.240375	9.457	5.84575	5	1.40517
F7	0.236391	9.3848	5.77971	5	1.36627
CAR4	0.231225	9.1785	5.68273	5	1.31399
EAR1	0.229253	9.5871	5.89947	5	1.35247
CIDEC	0.227405	9.0311	5.50488	5	1.25184
LMNA	0.221674	10.1095	6.71534	5.0823	1.48862
1100001G20RIK	0.213749	8.9981	5.66893	5	1.21173
GPNMB	0.2068	8.9079	5.62705	5	1.16367
CTSK	0.206192	8.5197	5.51351	5	1.13684
CARD11	0.198872	9.0605	6.08514	5.0401	1.21016
CPNE5	0.186931	8.5614	5.41176	5	1.01163
FABP1	0.184691	8.1405	5.60824	5	1.03579
NCEH1	0.184513	9.6348	6.59213	5.3714	1.21634
NET1	0.182922	8.9521	6.08334	5	1.11277
PTPN12	0.178833	8.4614	5.98305	5	1.06997
FLT1	0.172851	8.2649	5.84368	5	1.01008
KLHDC4	0.17076	8.7331	5.94036	5.1728	1.01438
ABCG1	0.167153	10.1029	7.23671	6.1049	1.20964
OLR1	0.161948	7.9405	5.37889	5	0.8711
MT2	0.156254	8.3939	5.85113	5.0676	0.914261
SLC39A2	0.154859	7.541	5.3141	5	0.822939
ACAA1B	0.154007	8.6159	6.22542	5.1976	0.958756
GAL	0.151604	7.541	5.32637	5	0.807497
TMEM149	0.146917	7.8003	5.48704	5	0.806141
KAZALD1	0.143499	7.4963	5.44084	5	0.780755
PERP	0.141864	7.4219	5.56045	5	0.788829
CLDN5	0.141308	7.8125	5.53776	5	0.782532
FFAR2	0.141064	7.5552	5.68467	5	0.801904
EAR10	0.137053	7.3628	5.39261	5	0.739072
ALDOC	0.133821	7.2646	5.54664	5	0.742258
SLC9A4	0.131554	7.2437	5.26072	5	0.692069
VAT1	0.13153	8.0339	5.97896	5.0823	0.786414
RAB44	0.129738	7.3156	5.40579	5	0.701337
SFTPA1	0.128813	7.3156	5.26505	5	0.678205
ATP10A	0.128726	7.5637	5.5275	5	0.711534
SFTPB	0.126044	7.0704	5.25971	5	0.662956
CLMN	0.123531	7.5382	5.32526	5	0.657837
DIAP1	0.123045	7.716	5.83229	5.0412	0.717634
PHLDA3	0.120302	7.3969	5.4446	5	0.654996
SLC7A2	0.114781	7.0151	5.3581	5	0.61501
ABHD5	0.114721	7.4656	5.63644	5.0823	0.646618
ATF5	0.11232	7.7309	5.90883	5.1602	0.663678
CISH	0.112302	7.0403	5.48208	5	0.615649
TMEM154	0.110096	7.0221	5.48239	5	0.60359
RUFY4	0.110055	6.9003	5.24398	5	0.577125
KCNA3	0.109945	7.19	5.32049	5	0.584962
INADL	0.109118	6.8178	5.29658	5	0.57795
PRKAR2B	0.108507	7.2186	5.45714	5	0.59214
PEX11A	0.107597	7.19	5.64854	5.1026	0.607765
UCP3	0.105845	6.8667	5.26829	5	0.557623
DUSP5	0.104488	6.8178	5.41916	5	0.566236
INMT	0.103903	7.0839	5.31483	5	0.552224
ANKRD13B	0.103089	6.9268	5.35184	5	0.551714
SH3TC1	0.102043	7.3746	5.86936	5.2215	0.598927
SPP1	0.101853	6.7452	5.2799	5	0.537776
MGP	0.0989331	6.7946	5.35201	5	0.529491
CORO2B	0.098477	6.6294	5.29571	5	0.521505
AGER	0.0980187	6.6687	5.27059	5	0.516616
SEC14L2	0.0978627	6.7013	5.45312	5	0.533657
AFAP1	0.096849	6.8178	5.33696	5	0.516879
CHI3L1	0.0966209	6.9398	5.39286	5	0.521063
TMEM138	0.0949131	6.9428	5.57483	5	0.529124
MFSD7C	0.0937244	6.6837	5.20735	5	0.488056
GPCPD1	0.0932765	7.4945	5.8531	5.2664	0.545956
CH25H	0.0930974	6.5538	5.32754	5	0.49598
PRR5L	0.0930703	7.0035	5.63972	5	0.52489
KCNN3	0.0918692	6.6209	5.25884	5	0.483125
HSD3B7	0.0902377	8.1347	6.51734	5.9976	0.58811
PSEN2	0.0896129	9.2699	7.62191	6.7301	0.683021
SCGB1A1	0.0893962	6.8976	5.13718	5	0.459244
IQSEC1	0.0884476	6.7946	5.58707	5.0823	0.494164
RMRP	0.0871804	6.7892	5.37433	5	0.468536
TRIM29	0.0865673	6.5026	5.18429	5	0.44879
COX6B2	0.0853476	6.7452	5.31582	5	0.453692
MMP19	0.0847119	7.0839	5.71619	5.0418	0.484229
SLC6A4	0.0841813	6.6202	5.19208	5	0.437076
MCOLN3	0.0840951	6.5713	5.16582	5	0.434421
SPEF1	0.0839415	6.8318	5.40855	5	0.454002
TMEM216	0.0830657	6.7359	5.34467	5	0.443959
CPNE8	0.0817477	6.5963	5.3067	5	0.43381
CLEC16A	0.0812586	6.851	5.71817	5.2139	0.46465
HDAC4	0.0811711	6.9268	5.79019	5.1202	0.469996
CD200R4	0.0797318	6.7746	5.36592	5	0.427835
C2CD2L	0.0796953	6.8976	5.76222	5.1424	0.459222
ACOX1	0.0788811	6.9502	5.80843	5.3407	0.458175
TMEM120A	0.0784856	8.0768	6.71809	5.9818	0.527273
PPM1J	0.0781798	6.6386	5.15969	5	0.403384
ARL13B	0.0777477	6.5538	5.53528	5.0412	0.430355
PEX16	0.0708059	7.6216	6.34302	5.4802	0.449124
AKR1B3	0.0638187	7.7212	6.57804	6.1587	0.419802
TRIO	0.0626538	7.0221	6.05461	5.4376	0.379344

## Sheet: Cluster 7 PM
Symbols	Coefficient of Variation	Maximum Data Value	Mean Data Value	Minimum Data Value	Standard Deviation
ALOX15	0.403366	12.7595	6.14435	5	2.47842
PRG4	0.321	10.9212	5.88682	5	1.88967
PADI4	0.296772	10.7237	6.08061	5	1.80455
SAA3	0.295044	10.5318	5.89897	5	1.74046
PTGIS	0.291389	10.4821	6.27205	5	1.82761
FLNB	0.263648	10.3811	6.26636	5	1.65211
SERPINB2	0.259716	9.568	5.62206	5	1.46014
SELP	0.255277	9.4961	5.59541	5	1.42838
FGFR1	0.243965	9.6082	5.7611	5	1.40551
EDNRB	0.241373	9.4766	5.65721	5	1.3655
ICAM2	0.241128	10.2106	6.29078	5.1602	1.51688
TGFB2	0.237315	9.0897	5.56332	5	1.32026
LTBP1	0.230465	9.0353	5.54486	5	1.2779
WNT2	0.22567	8.9931	5.57671	5	1.2585
ARG1	0.223372	9.0456	5.59878	5	1.25061
LRG1	0.218731	9.6058	6.32967	5	1.3845
F5	0.214933	9.0057	5.58217	5	1.1998
GARNL3	0.198188	8.444	5.74656	5	1.1389
THBS1	0.197001	8.5785	5.56407	5	1.09613
FAM20C	0.194077	9.0318	6.16847	5	1.19716
ITGA6	0.185731	8.3815	5.90435	5	1.09662
CGNL1	0.174213	8.1369	5.44487	5	0.948567
GATA6	0.1606	7.8124	5.38526	5	0.864872
HAL	0.159754	7.7193	5.43956	5	0.868989
FAM20A	0.149635	7.6679	5.35904	5	0.801899
ANK	0.14464	7.9214	5.78784	5	0.837154
CLEC4D	0.135108	7.4027	5.39896	5	0.72944
HGSNAT	0.129901	8.9034	6.65923	5.5627	0.865039
NAIP1	0.128935	7.2399	5.40489	5	0.696879
CALML4	0.126492	7.418	5.40651	5	0.683883
BCAM	0.126331	7.4668	5.46496	5	0.690395
GBE1	0.125151	7.3712	5.57366	5	0.697547
ACLY	0.124942	9.4272	7.1757	6.1871	0.896547
NT5E	0.124188	7.0936	5.33318	5	0.662317
SEC22B	0.122861	7.4565	5.75124	5.0831	0.706602
TIAM2	0.117735	7.0115	5.34527	5	0.629325
ANKRD33B	0.115855	7.3317	5.26372	5	0.609829
HDC	0.113899	7.1587	5.38658	5	0.613529
NTNG2	0.113641	7.4356	5.66975	5.0702	0.644316
MIR199B	0.111629	6.9655	5.22011	5	0.582717
EVI5	0.111218	7.3379	5.52888	5.0644	0.614911
RRAS2	0.108143	7.393	5.69759	5.0342	0.616156
FAM43A	0.107007	7.0854	5.71616	5.0412	0.611667
ARMC2	0.104849	6.7495	5.33564	5	0.559435
PELP1	0.104141	8.6053	6.95194	6.2443	0.723979
CYP2AB1	0.104082	6.7282	5.33888	5	0.555684
MFSD6	0.101632	6.8233	5.43246	5	0.55211
KANK2	0.0993132	6.983	5.56226	5	0.552405
4930444A02RIK	0.0982855	7.5993	6.07514	5.0491	0.597098
MBD1	0.0969436	8.2763	6.54665	5.6347	0.634656
CAR6	0.0968615	6.5863	5.18978	5	0.50269
VMN2R26	0.0939012	6.5048	5.19769	5	0.48807
ITGB1	0.0938479	9.1707	7.44446	6.4595	0.698647
AQP9	0.0936599	6.6803	5.21326	5	0.488273
ACACA	0.0933607	6.6782	5.40624	5.021	0.50473
GPRC5B	0.0922917	6.6525	5.21079	5	0.480912
GFOD1	0.0921233	6.7154	5.41201	5	0.498572
ZADH2	0.0919928	7.2225	5.79192	5.2172	0.532815
CDAN1	0.0911457	7.6225	6.30181	5.5358	0.574383
DHRS7	0.0908551	8.197	6.53969	5.9039	0.594165
NBEAL2	0.0902485	7.763	6.47265	5.6534	0.584147
ST8SIA6	0.0898232	6.6654	5.28945	5	0.475115
LANCL1	0.0855446	7.5073	5.91423	5.3007	0.50593
MFSD5	0.0850416	9.423	7.72275	7.0256	0.656755
ELOVL5	0.0850249	7.1045	5.79246	5.2819	0.492503
DPYSL3	0.0847975	6.5727	5.30516	5	0.449865
TOX2	0.0842952	6.698	5.1975	5	0.438124
POLR3GL	0.0840498	7.2806	5.91068	5.3912	0.496792
C230081A13RIK	0.0831021	6.5311	5.48314	5	0.455661
UAP1	0.0828051	6.9392	5.70414	5.321	0.472332
CRYL1	0.0823793	7.257	6.01842	5.4711	0.495793
CAPN5	0.0813161	6.7034	5.38751	5	0.438091
FBXW7	0.0796436	7.5867	6.3335	5.6347	0.504423
ARHGAP29	0.078369	6.5699	5.32144	5.0282	0.417036
IRF2	0.077623	7.6135	6.43574	5.8564	0.499561
MLLT4	0.0736397	6.6782	5.46482	5	0.402428
SNX2	0.0726549	8.174	7.13591	6.1138	0.518458
PIK3C3	0.0711258	7.3154	6.1668	5.5936	0.438618
RALGAPA2	0.0676796	6.5506	5.47952	5	0.370852
SPATA6	0.0665238	6.7994	5.70321	5.2472	0.379399
CCDC85B	0.0661358	8.4906	7.34904	6.7515	0.486035
PPP3CA	0.0646763	8.6834	7.53939	6.9537	0.48762
YEATS4	0.0625937	7.8321	6.88504	6.1366	0.430961

## Sheet: Cluster 11 KC
Symbols	Coefficient of Variation	Maximum Data Value	Mean Data Value	Minimum Data Value	Standard Deviation
CLEC4F	0.391936	13.2333	6.49174	5	2.54435
APOC1	0.278946	12.1602	6.68504	5.2341	1.86476
FOLR2	0.259964	10.2332	5.96027	5	1.54946
ID3	0.23931	10.6678	6.24893	5	1.49543
ALB	0.237416	10.1564	5.59906	5	1.3293
APOA1	0.196856	9.4219	5.71814	5	1.12565
VSIG4	0.189341	8.4687	5.55077	5	1.05099
CLEC4G	0.184044	8.2882	5.40344	5	0.994469
AHSG	0.179702	8.7027	5.46118	5	0.981386
2010110P09RIK	0.175244	8.5187	5.63262	5	0.987084
SERPINA1B	0.169053	8.6028	5.38776	5	0.910818
APOA2	0.164542	8.6736	5.35077	5	0.880426
SERPINA1C	0.164209	8.4553	5.36529	5	0.881027
GPR182	0.163347	8.2552	5.51882	5	0.901482
OASL1	0.159606	8.5746	6.08864	5.1097	0.971786
CD209F	0.157524	7.9616	5.53599	5	0.872051
RBFOX3	0.154617	8.0992	5.45019	5	0.842693
EHD3	0.154448	7.7529	5.38974	5	0.832435
ADCY4	0.153537	7.9914	5.59023	5	0.858306
SERPINA1D	0.14605	8.0624	5.28546	5	0.771941
SERPINA3K	0.14345	7.9095	5.32266	5	0.763534
TTR	0.140643	7.9556	5.46262	5	0.768279
GNMT	0.139463	8.137	5.40369	5	0.753614
CD207	0.137689	7.5461	5.28359	5	0.72749
GPIHBP1	0.134223	7.2868	5.45864	5	0.732676
HPD	0.133176	7.755	5.34152	5	0.71136
HPX	0.132475	7.8294	5.25009	5	0.695508
CDH5	0.122934	7.0536	5.32174	5	0.654221
BC021614	0.120378	7.7198	5.54232	5	0.667171
SERPINA1A	0.119208	7.4586	5.23407	5	0.623944
TTC36	0.117303	7.5219	5.24057	5	0.614736
BC006779	0.114975	7.4028	5.58589	5	0.64224
FLT4	0.106677	7.1904	5.26826	5	0.561999
CTLA2B	0.106652	7.1198	5.47112	5	0.583507
RCAN1	0.105425	7.2238	5.66957	5.0557	0.597716
FGB	0.10394	7.2437	5.1739	5	0.537776
APOC4	0.101996	7.2238	5.25906	5	0.536405
RBP4	0.0968892	7.0536	5.22329	5	0.506081
NFKBID	0.0929617	7.7756	6.01631	5.4905	0.559286
BTBD11	0.0919868	6.7509	5.25747	5	0.483618
APOC3	0.0919818	6.996	5.23475	5	0.481502
APOH	0.0905777	6.8861	5.15466	5	0.466897
SERPINC1	0.0896164	6.8606	5.171	5	0.463406
AMBP	0.0886944	6.8734	5.15039	5	0.45681
RNF31	0.0875354	8.2448	6.61373	6.0278	0.578936
VTN	0.0872025	6.8345	5.18402	5	0.45206
HAMP2	0.0796054	6.6967	5.13002	5	0.408377
ERG	0.0787963	6.5788	5.25472	5	0.414053
GSTA3	0.0776032	6.6822	5.18931	5	0.402707
GC	0.0773025	6.6377	5.10909	5	0.394946
SMAD6	0.0768558	6.5788	5.41558	5	0.416219
FGG	0.0744384	6.5762	5.10664	5	0.38013
NPR1	0.0727165	6.609	5.30265	5	0.38559
MAP3K8	0.0707362	6.594	5.34317	5	0.377956
