# Supplementary material for: Transcriptomic Analysis of Rat Macrophages
Source: Front Immunol. 2021 Feb 1;11:594594. doi: 10.3389/fimmu.2020.594594 (PMC7902030; doi:10.3389/fimmu.2020.594594)
Supplement: Supplementary file 5 [file Table_4.xlsx]

## Sheet: RMA normalised
Row.names	ENSEMBL	SYMBOL	DESC	Liver_A07.WT.CEL	Liver_B09.WT.CEL	Liver_D07.WT.CEL	Liver_E07.WT.CEL	Liver_B07.HET.CEL	Liver_F07.HET.CEL	Liver_H05.HET.CEL	Liver_H07.HET.CEL	Liver_G05.KO.CEL	Liver_A09.KO.CEL	Liver_G07.KO.CEL	Liver_C07.KO.CEL
17600001	NA	NA	NA	5.19295	14.8	10.816	5.65983	6.77292	4.61738	8.09364	7.84831	9.31263	7.98588	10.0984	5.84695
17600003	NA	NA	NA	10.325	26.113	15.9933	15.5784	12.0887	8.32827	10.358	11.1159	7.39719	9.22898	12.7849	10.6518
17600005	NA	NA	NA	2.89152	18.0668	2.26094	2.8129	2.89495	10.7458	18.152	2.80957	3.1676	2.48631	1.50787	2.8129
17600007	NA	NA	NA	5.71808	7.18185	3.27591	5.42011	4.14353	3.88856	5.89361	4.13728	3.71952	4.33124	5.45094	3.96688
17600009	NA	NA	NA	1.84319	8.23463	4.4281	2.88485	2.5321	4.12134	2.73454	6.31129	7.19486	4.57864	2.74636	1.95898
17600011	NA	NA	NA	3.40231	19.4422	8.34775	2.04701	7.78959	3.45027	13.661	2.5025	13.6642	4.71775	16.716	4.89822
17600013	NA	NA	NA	11.2406	32.3518	3.49941	11.4295	8.15543	4.5627	7.39323	5.54669	11.2406	13.986	3.49941	6.49035
17600015	NA	NA	NA	1.40106	1.93621	1.89938	3.1676	1.59207	1.8425	2.15009	2.27379	1.64229	1.84129	1.64122	1.57042
17600017	NA	NA	NA	2.37514	5.91704	4.10024	1.4581	4.35842	2.51552	2.49548	4.53759	3.89925	2.98285	2.31194	2.83888
17600019	NA	NA	NA	5.47766	7.24893	3.06194	2.48214	3.59937	2.48214	7.10065	2.77261	6.36541	1.90479	3.79022	4.07265
17600021	NA	NA	NA	3.35973	5.81799	4.18336	3.53161	5.9004	4.40839	8.2318	3.87869	7.32948	7.29162	6.07577	6.54115
17600023	NA	NA	NA	10.8727	15.1913	15.2454	17.0226	14.247	23.5735	16.6769	12.8971	10.5119	20.428	12.5131	16.0482
17600025	NA	NA	NA	4.19709	14.7656	6.44015	10.3192	6.80904	5.19104	6.98359	3.97054	5.51185	12.0293	8.02302	4.16147
17600027	NA	NA	NA	2.24269	4.88683	2.25177	2.1011	3.93681	5.15976	2.95339	2.17255	3.51639	2.68643	1.62164	2.07094
17600029	NA	NA	NA	2.5294	3.04053	5.42487	3.17267	2.37581	3.27061	2.54284	3.99909	4.31283	3.05518	4.0052	2.174
17600031	NA	NA	NA	2.67071	2.74402	3.76717	3.07064	4.36866	2.62887	5.47981	3.93776	2.78158	8.58791	3.18092	7.0843
17600033	NA	NA	NA	1.93755	8.30659	2.37485	2.04101	1.70639	3.21783	2.64913	2.05763	3.09702	2.64657	2.55933	4.19162
17600035	NA	NA	NA	5.08965	20.1754	3.60007	4.91412	6.30299	3.02018	3.60497	6.4111	6.16715	3.35353	5.56731	2.63415
17600037	NA	NA	NA	8.32544	21.9234	8.29184	8.00646	13.2745	9.02822	8.59399	9.35082	11.2541	6.2513	6.5306	12.1961
17600039	NA	NA	NA	2.44473	2.76761	3.01021	2.43645	2.53464	3.19106	2.37636	2.07466	5.45814	3.39313	2.00565	2.36767
17600041	NA	NA	NA	3.9948	5.84728	11.2765	3.90743	3.61907	3.80417	4.34979	2.45453	3.48486	4.17274	3.95868	1.98883
17600043	NA	NA	NA	22.1742	15.6595	17.9788	9.20731	16.7616	16.0379	8.00584	12.7874	13.18	8.59884	12.5582	12.9926
17600047	NA	NA	NA	6.85846	2.32138	3.38425	2.39066	4.22351	6.09431	4.31389	2.20907	1.99804	2.51779	6.88629	4.14767
17600049	NA	NA	NA	1.6972	3.29052	1.43644	1.97207	1.6721	1.56001	1.39938	1.57823	2.00706	1.80927	2.28089	1.47372
17600051	NA	NA	NA	1.52996	1.73419	1.93621	2.29696	2.03028	2.19054	1.25113	2.13534	1.71413	2.03028	1.47856	1.57042
17600053	NA	NA	NA	3.1676	1.44086	2.68643	1.98051	2.22381	4.33073	1.98051	2.72653	2.6067	12.3209	2.72423	2.631
17600055	NA	NA	NA	22.6223	19.8362	29.091	28.6527	15.8313	29.4027	22.3611	24.8193	12.8727	15.1349	7.19467	18.6527
17600057	NA	NA	NA	12.5756	18.54	14.6683	16.3279	17.5447	12.8545	12.6288	12.6933	12.4374	8.54232	34.5445	6.83477
17600059	NA	NA	NA	9.01832	21.0675	14.6529	11.2406	22.486	7.33711	15.2689	6.38039	13.2543	23.4279	5.32999	10.7354
17600061	NA	NA	NA	2.22275	2.8343	5.2513	1.72495	9.26979	2.41584	3.37772	2.82968	2.63415	2.33648	2.58497	2.75622
17600063	NA	NA	NA	3.89008	3.86354	8.95552	4.19031	10.5787	3.24863	4.42214	3.12023	3.9954	4.96068	4.71665	4.40561
17600065	NA	NA	NA	3.22227	6.87512	7.56948	2.57432	7.51665	8.7323	6.13935	7.37017	3.59486	4.9094	7.92087	7.0075
17600067	NA	NA	NA	2.56327	10.4407	2.30496	2.36903	8.75021	1.70705	2.30541	6.53658	6.57507	2.7642	2.42887	6.96599
17600069	NA	NA	NA	2.45766	3.02091	2.36824	2.98613	1.85887	2.36052	3.03323	3.20394	2.13162	5.45498	3.43668	7.5042
17600071	NA	NA	NA	3.61938	2.85416	2.95324	10.6159	8.70087	2.80895	6.91503	3.80926	2.8884	4.31649	1.68087	6.70379
17600073	NA	NA	NA	1.72102	3.9948	2.69837	1.77399	2.45952	1.70103	2.01355	1.93333	3.16886	3.18745	1.98004	5.51665
17600075	NA	NA	NA	1.92478	22.257	2.45952	5.30259	15.5124	2.71639	4.80827	3.1473	7.21714	3.52824	4.94743	3.61527
17600077	NA	NA	NA	3.56523	12.2366	1.89714	2.06981	2.91549	2.41464	3.46597	3.26866	4.96638	1.65015	2.86215	5.73976
17600079	NA	NA	NA	1.45322	1.93748	1.63155	2.39066	1.50539	1.93252	1.47233	4.03727	1.76269	1.48464	2.4146	1.73559
17600081	NA	NA	NA	2.32504	2.2884	1.93697	1.67557	2.03163	2.66739	2.03163	1.75873	2.98246	2.1448	1.74895	2.04613
17600083	NA	NA	NA	2.26523	4.88091	3.25655	3.32559	1.89714	4.48854	2.77056	1.91124	2.54491	2.06605	5.75631	3.39206
17600085	NA	NA	NA	3.18685	6.6579	7.58408	7.36566	5.46613	8.94245	4.80827	5.74898	4.43345	6.40967	5.54669	3.20707
17600087	NA	NA	NA	4.54027	7.64558	9.21668	4.19984	15.1402	8.11273	5.34459	8.08876	9.29342	5.58849	4.67044	4.37761
17600089	NA	NA	NA	14.8371	38.5131	8.48681	21.0468	23.0105	15.4047	17.065	29.9789	13.2105	20.5786	7.56662	14.7836
17600091	NA	NA	NA	5.30666	20.6308	6.4829	5.04675	4.99593	5.00405	6.5277	5.8692	6.49871	8.04277	5.0981	10.8738
17600093	NA	NA	NA	1.77442	4.39603	1.66659	1.70955	2.55382	3.1717	2.62448	1.997	2.32026	1.95535	3.24342	2.52661
17600095	NA	NA	NA	2.72653	1.74858	3.70293	2.25846	2.73268	1.86944	2.91645	2.11615	3.16628	3.59352	1.99173	1.89297
17600097	NA	NA	NA	5.81618	2.51019	5.01449	1.72209	2.08804	1.85474	11.5813	1.76071	2.40267	1.76071	3.15909	1.95348
17600099	NA	NA	NA	2.14992	7.97772	1.37731	3.1676	2.61765	1.8425	2.3637	2.72653	1.63047	5.59844	5.03703	4.10136
17600101	NA	NA	NA	2.18973	3.29676	1.91735	1.84121	1.68426	1.72785	3.48897	4.06033	2.79533	1.78731	1.8689	1.96602
17600103	NA	NA	NA	7.08169	8.67271	6.15845	12.8268	9.49097	9.48515	6.18969	9.16447	8.46962	7.34159	9.30926	10.9004
17600105	NA	NA	NA	3.34455	4.54193	2.66808	2.84861	2.24941	4.65691	2.64031	2.33686	3.40805	2.49742	2.95283	2.4938
17600107	NA	NA	NA	5.00729	7.48872	9.3861	10.8825	9.85922	5.79114	11.753	8.51698	7.41276	7.95512	11.5358	7.72889
17600109	NA	NA	NA	8.91085	9.95657	2.14965	1.96449	2.38933	2.73492	2.70999	3.379	3.1676	3.97547	3.06504	2.57394
17600111	NA	NA	NA	2.20442	3.07693	2.02372	1.66028	2.28486	1.59523	1.64829	1.64937	1.69175	1.76241	1.57716	2.60127
17600113	NA	NA	NA	2.14317	3.69273	2.3766	2.56326	2.29674	1.80483	2.69505	3.33289	2.32633	2.55601	1.67397	2.02418
17600115	NA	NA	NA	7.41857	5.09299	15.9027	13.2367	10.9911	15.5694	6.40967	3.59807	13.57	8.23993	6.88629	18.0451
17600117	NA	NA	NA	9.11053	3.85332	4.36868	4.83566	5.54669	3.46499	6.40967	2.42624	6.30037	4.83566	4.05556	11.2705
17600119	NA	NA	NA	2.51578	3.78481	3.00679	2.49002	2.4417	1.58245	2.8198	2.6183	4.90934	5.56309	3.27713	3.01574
17600121	NA	NA	NA	6.12112	12.155	8.04562	5.34166	10.2543	2.60906	8.06977	6.40967	6.57035	4.61544	6.88007	10.2763
17600123	NA	NA	NA	7.96431	14.2204	12.0191	9.21394	15.2211	9.14827	7.25216	9.14453	3.95104	6.54204	4.9438	9.29362
17600125	NA	NA	NA	9.01832	68.9027	16.4027	13.884	9.5053	17.4508	9.5053	9.5053	12.3209	12.2618	11.2331	11.0175
17600127	NA	NA	NA	5.88133	15.3697	4.32274	5.1539	8.21562	6.62224	5.15092	4.88242	5.98917	5.71237	7.77743	6.1433
17600129	NA	NA	NA	10.4472	9.14718	24.9405	7.41857	7.56607	9.89716	15.7407	7.45952	11.3038	13.3949	18.0033	3.94062
17600131	NA	NA	NA	1.61115	1.98525	2.18221	1.96834	1.66383	3.48305	4.80111	2.01247	2.19266	1.95555	2.95578	3.36945
17600133	NA	NA	NA	7.85893	15.2299	2.19348	3.71564	5.43387	4.19162	6.88384	1.65174	7.05966	3.24454	7.30272	3.98073
17600135	NA	NA	NA	41.1952	57.7742	7.45549	15.8097	11.5978	13.5889	23.6795	8.55124	9.25984	14.2476	9.89461	13.7008
17600137	NA	NA	NA	11.5557	11.4026	5.78155	3.99822	6.74714	2.86635	5.55054	4.61544	2.86635	8.52176	1.20473	3.32639
17600139	NA	NA	NA	1.50931	1.62922	2.88759	2.28504	3.1089	2.47509	2.05113	2.43794	2.23405	2.00525	3.91929	2.46223
17600141	NA	NA	NA	5.54669	17.3928	7.00098	22.236	3.13924	20.2693	1.89417	4.30755	11.6348	8.83242	4.73693	2.60906
17600143	NA	NA	NA	2.83009	11.8218	2.22755	2.59852	2.67886	1.8425	3.18126	5.88917	5.18839	2.2161	3.45718	1.83387
17600145	NA	NA	NA	1.94088	3.1141	1.51994	1.35382	2.40462	1.82976	1.60217	2.50461	1.57042	1.96752	2.16888	2.84067
17600147	NA	NA	NA	9.06857	23.6205	4.64909	5.87819	10.6329	2.66739	7.97805	14.8881	9.06595	1.71613	3.44521	1.8814
17600149	NA	NA	NA	5.39906	37.6029	8.2562	11.5554	4.81359	6.21286	2.05113	9.03086	14.9374	4.20378	6.28706	9.02987
17600151	NA	NA	NA	3.53402	36.4217	7.82437	7.82437	6.57035	2.32079	6.45387	9.99861	9.04181	8.30719	2.20337	5.77322
17600153	NA	NA	NA	2.72942	2.28337	4.11126	4.58794	2.89148	4.97508	3.03438	3.0734	3.71863	3.81157	2.67197	2.44276
17600155	NA	NA	NA	23.7893	86.486	12.155	29.0841	50.8619	20.2814	33.486	19.5693	25.986	16.4027	21.0062	20.2814
17600157	NA	NA	NA	12.6539	43.0693	3.19796	10.7223	12.2198	11.2164	5.72381	13.3809	35.1004	17.9605	8.19751	13.9669
17600159	NA	NA	NA	9.52495	41.3894	9.88442	6.12329	8.27539	4.95816	8.33913	4.45085	6.94844	6.64297	5.21019	11.2379
17600161	NA	NA	NA	21.794	82.9422	19.2901	9.65735	15.5036	9.70256	18.4186	17.8347	12.9994	9.60461	16.1627	21.6618
17600163	NA	NA	NA	5.24143	14.4994	2.66427	6.73487	3.27713	5.12167	5.94339	3.46925	3.49539	2.63781	5.81203	5.80133
17600165	NA	NA	NA	6.63444	8.47448	5.4011	2.55924	9.91458	6.13106	4.16966	6.30932	6.3597	2.97163	5.38318	5.74585
17600167	NA	NA	NA	10.2784	43.9874	5.92866	2.93679	10.1009	4.47874	7.79089	5.99112	7.13994	11.2177	7.44763	6.8921
17600169	NA	NA	NA	4.19644	11.4915	2.25059	3.29423	4.76754	2.59551	3.65383	3.12179	5.31668	4.00077	5.44816	2.26255
17600171	NA	NA	NA	2.82119	14.8195	1.51893	3.20555	2.36688	2.29525	2.56688	2.0364	2.83068	1.9433	4.14082	4.11475
17600173	NA	NA	NA	21.0314	20.7527	19.4382	16.3279	15.1976	20.482	12.0373	8.39782	14.7287	10.0768	10.1356	15.4531
17600175	NA	NA	NA	10.8154	25.4012	17.7421	13.3564	9.78482	5.18222	12.7572	9.38161	15.9122	7.95607	5.01627	15.0349
17600177	NA	NA	NA	3.53266	5.88982	8.28128	2.54598	2.37958	4.53947	4.37351	2.48935	8.03336	3.24454	1.59143	2.29175
17600179	NA	NA	NA	2.07632	5.81922	2.36644	2.33954	3.40119	2.56469	1.5837	2.08915	3.05438	2.34874	3.52461	2.13395
17600181	NA	NA	NA	2.10161	5.91855	2.41085	5.8963	3.00353	7.09114	5.21895	2.31779	3.36543	2.16826	2.82266	2.38832
17600183	NA	NA	NA	18.7798	20.9203	18.3022	16.9843	16.2478	33.2059	12.9777	14.0155	23.7564	13.6396	10.938	10.0371
17600185	NA	NA	NA	3.76183	6.61803	7.58105	4.19936	3.81765	4.26502	9.31436	3.15116	3.79376	5.79216	11.5048	4.59493
17600187	NA	NA	NA	2.24124	3.52266	2.16231	2.63034	1.99116	1.99209	3.50692	2.78675	2.55369	2.6037	2.90091	2.68855
17600189	NA	NA	NA	6.05145	5.74102	8.76593	4.7583	6.19968	5.1775	6.41721	5.01505	5.34613	4.2727	3.1676	6.07252
17600191	NA	NA	NA	1.78764	5.18342	2.63806	1.92789	1.8972	1.66569	1.72225	2.52706	1.57042	3.6475	1.30335	1.7062
17600197	NA	NA	NA	62.6033	55.2257	65.6889	44.762	53.7369	47.0605	71.9339	32.0498	62.6203	46.1675	31.7395	52.4437
17600199	NA	NA	NA	54.6971	48.2484	33.7924	49.6552	37.4025	46.214	62.7074	35.1429	37.7358	49.1231	34.3549	65.4964
17600203	NA	NA	NA	1.67027	4.67087	2.40441	3.26678	3.41409	3.39009	2.36813	5.62063	3.18543	3.12365	3.53606	2.85417
17600205	NA	NA	NA	2.01412	2.25723	3.36094	2.05375	1.61588	1.61794	1.95269	1.82771	8.74106	2.85041	2.13936	2.01756
17600207	NA	NA	NA	33.0771	51.7078	5.71983	19.8076	16.8523	7.4718	26.267	5.69263	25.4523	11.3167	28.6619	15.8037
17600209	NA	NA	NA	6.05584	14.0359	4.46048	7.41857	5.54669	3.48784	6.28961	4.46048	6.57035	3.76744	4.50369	9.62766
17600211	NA	NA	NA	7.485	66.119	19.9721	26.4544	21.451	21.3304	13.8327	33.0555	23.861	29.4514	16.6658	25.0075
17600213	NA	NA	NA	8.11405	16.6994	10.7334	18.3984	10.909	14.9914	5.86752	8.4258	12.3238	4.66521	6.10858	11.7819
17600215	NA	NA	NA	3.50121	19.4493	5.31197	5.73906	4.27707	3.38944	15.6131	3.33833	11.3047	9.46157	5.1261	4.60937
17600217	NA	NA	NA	3.1676	1.33974	3.30599	1.57042	1.50384	2.19054	1.33974	1.76071	1.94203	1.42764	2.06325	1.38299
17600219	NA	NA	NA	27.2767	21.9053	20.9323	13.6644	23.2981	19.5853	17.7404	22.5306	32.1949	18.3461	24.7649	19.997
17600221	NA	NA	NA	5.09975	11.1667	6.98532	3.04126	2.60626	3.42896	7.86677	2.72024	5.58987	6.18634	7.0373	7.5442
17600223	NA	NA	NA	5.20734	20.0088	5.6987	3.03784	15.1632	4.39108	11.1747	4.26826	20.9595	3.81385	9.59451	8.68474
17600225	NA	NA	NA	1.70832	2.52992	3.63774	4.11758	3.36106	2.23035	2.3728	3.33167	4.01893	3.34157	3.63677	7.14577
17600227	NA	NA	NA	21.4245	75.7583	10.8314	12.4821	22.6876	9.40563	19.1439	31.7643	41.7967	21.0857	8.44223	12.2308
17600229	NA	NA	NA	3.80629	11.5829	4.78182	2.79857	5.62119	6.73084	4.3279	7.48885	8.26577	3.96229	2.67036	4.86095
17600231	NA	NA	NA	5.1623	5.691	4.74389	3.1676	2.98781	5.09926	4.09448	3.61338	5.15203	2.98077	1.95348	5.19551
17600233	NA	NA	NA	3.36521	1.84607	1.65357	2.70367	1.85611	2.2741	2.44406	1.87473	3.1676	1.93621	1.93621	1.93828
17600235	NA	NA	NA	13.7576	78.3612	9.97633	11.8244	26.6572	7.81144	24.865	11.2461	40.7162	24.039	15.3563	16.8953
17600237	NA	NA	NA	9.68094	26.2824	9.81586	8.35373	11.5334	12.1119	15.6327	9.49029	28.8968	15.3333	6.8038	13.1351
17600239	NA	NA	NA	11.3851	43.72	12.564	17.5181	14.0479	5.18515	13.7461	2.55645	4.79992	11.4401	10.4722	18.9005
17600241	NA	NA	NA	2.85556	3.54093	2.08804	2.55843	3.53624	4.1377	2.08804	2.0364	2.99979	2.73191	4.12216	7.21564
17600243	NA	NA	NA	4.1298	3.58563	2.37788	3.12597	2.5193	3.15835	2.62746	2.90497	2.61922	2.08036	2.47652	3.46575
17600245	NA	NA	NA	14.9984	16.534	6.01943	5.27538	9.35782	6.63054	8.99733	5.28538	9.0893	4.99395	9.63742	5.32489
17600247	NA	NA	NA	3.07021	15.8196	4.20303	9.16857	19.4118	3.8128	4.85692	3.31461	10.551	3.57189	6.04962	2.67909
17600249	NA	NA	NA	10.1705	13.1887	7.20637	5.7098	11.3482	8.84493	7.6831	7.27246	11.6051	5.69793	6.14047	7.41214
17600251	NA	NA	NA	8.30255	7.92456	5.29137	9.65032	3.94065	3.78712	3.51461	2.83977	4.84434	8.72236	4.54919	12.6979
17600253	NA	NA	NA	5.40943	14.3005	2.57988	5.23749	7.45454	4.56975	5.25538	7.65345	8.4478	10.9092	4.67044	3.9186
17600255	NA	NA	NA	1.81826	7.50512	2.65758	2.85501	1.65694	2.14698	2.43078	1.92471	5.80047	2.32021	1.51874	3.42275
17600257	NA	NA	NA	31.6887	92.8259	11.5167	20.1958	33.0754	15.2373	37.0992	25.7018	43.6166	25.5075	48.4205	13.6283
17600259	NA	NA	NA	14.8542	21.2056	14.965	10.8857	8.531	5.92677	10.0518	6.26881	17.6887	7.76585	5.81098	9.90385
17600261	NA	NA	NA	2.11917	2.7006	2.3495	3.74184	3.01795	4.97508	4.27621	8.0718	3.67471	5.16184	1.52125	8.7963
17600263	NA	NA	NA	2.07549	1.65616	2.68874	3.48572	2.44393	1.78488	2.94202	1.77407	1.58102	3.86016	2.11156	1.91238
17600265	NA	NA	NA	16.445	20.76	10.414	2.8748	6.81121	5.5523	11.2415	3.85268	15.0135	7.78243	4.19162	3.98378
17600267	NA	NA	NA	25.9987	66.2978	36.245	13.8534	24.9459	17.0948	17.8845	21.0495	24.4076	35.1864	41.6506	44.8542
17600269	NA	NA	NA	9.65788	14.8753	13.6732	4.048	20.1957	8.7726	5.98896	4.52537	4.58994	15.3159	11.1408	8.10827
17600271	NA	NA	NA	5.54669	1.33974	2.25177	3.9186	3.96445	2.60906	3.4546	2.0364	2.19054	2.68643	1.64122	2.60906
17600273	NA	NA	NA	13.369	31.5232	2.66956	9.0025	7.41467	9.37828	19.5693	5.24855	13.3726	5.98271	14.6693	12.0238
17600275	NA	NA	NA	8.47224	20.2936	4.57452	7.75655	8.14002	6.14966	12.9777	5.08904	18.3654	6.05463	2.01628	4.46163
17600277	NA	NA	NA	3.46599	2.78754	3.2206	3.57236	8.47689	2.96056	6.78966	2.33454	3.88126	2.62584	3.48472	2.52147
17600279	NA	NA	NA	2.49885	1.76062	1.78708	6.37692	2.4945	3.12655	3.65098	3.86083	1.8399	3.85949	1.79702	2.16944
17600281	NA	NA	NA	3.45469	2.3139	1.68509	2.51302	1.68832	3.21277	2.6179	2.02014	2.84113	1.52006	1.26717	2.43168
17600283	NA	NA	NA	1.80155	1.77953	1.76071	1.861	1.76071	1.89824	1.93621	2.51506	1.89824	2.3398	2.93126	1.38299
17600285	NA	NA	NA	1.95427	10.4804	1.79702	3.08204	7.08504	1.99025	5.56948	2.79101	3.40255	2.36837	2.97635	3.53998
17600287	NA	NA	NA	12.5403	57.3976	8.04562	5.18145	33.6928	14.4062	16.1262	4.64452	27.7088	5.54669	12.9067	11.4035
17600289	NA	NA	NA	27.3102	46.7458	6.5446	2.84622	12.2145	11.0788	16.3473	8.21097	25.0729	1.6106	7.60897	15.0182
17600291	NA	NA	NA	6.66757	30.1934	2.5872	5.15085	9.90858	4.70317	4.94843	7.69143	9.22941	5.23704	6.27708	4.84283
17600293	NA	NA	NA	9.10794	38.8472	5.46131	6.61485	6.27423	4.28735	8.02614	8.27683	12.7165	4.01493	16.3418	15.5439
17600295	NA	NA	NA	3.91081	8.81516	3.8958	5.40072	5.81908	4.37527	3.43328	3.85861	4.06129	4.53788	8.58705	4.7401
17600297	NA	NA	NA	8.05645	11.815	6.60762	4.95934	6.28731	8.14881	8.06759	6.28062	8.37692	6.26988	4.70577	5.27524
17600299	NA	NA	NA	3.32585	3.99161	2.76855	3.21351	5.37426	1.8152	3.35029	3.05044	4.9216	5.69787	7.55336	2.18081
17600301	NA	NA	NA	13.3773	13.0885	10.1731	8.27406	13.1998	11.7344	9.01696	13.2313	6.96403	10.1188	12.2391	14.0687
17600303	NA	NA	NA	4.84357	9.96278	5.45824	8.66914	6.356	7.22178	7.2815	9.47526	13.4066	5.41444	5.25258	8.561
17600305	NA	NA	NA	2.38213	4.83451	2.08804	2.52906	2.19916	1.70103	2.08804	1.86093	1.94329	1.667	3.1676	2.39066
17600307	NA	NA	NA	9.32918	11.3895	8.47528	8.46082	10.3718	9.45903	13.4748	11.9116	18.7683	7.37721	8.48826	11.6516
17600309	NA	NA	NA	5.14178	4.22804	3.36555	3.72449	8.14298	3.3957	4.03973	4.60851	2.99556	4.54857	7.65713	3.05026
17600311	NA	NA	NA	1.80155	1.44086	16.4027	1.35382	1.93621	2.60906	3.4546	1.33974	2.60906	1.33974	1.64122	3.1676
17600313	NA	NA	NA	1.79424	2.3583	2.19305	1.65434	1.77213	1.51619	2.67774	1.75873	1.94802	1.80171	1.95214	2.21433
17600315	NA	NA	NA	2.10161	5.19695	3.00125	4.48052	3.07396	3.22385	4.56422	3.19314	8.31718	7.43598	2.90015	5.05969
17600317	NA	NA	NA	30.7414	21.6997	35.4919	25.9157	30.9223	52.4018	25.9457	13.4596	24.3085	34.7496	5.85247	15.853
17600319	NA	NA	NA	2.17128	2.05891	4.47654	1.84294	3.59792	2.79568	2.69986	4.06379	2.56892	1.56251	2.28618	1.671
17600321	NA	NA	NA	4.24444	6.10214	3.1934	2.60804	10.6853	2.19054	3.04102	3.9186	5.02617	2.68643	2.71637	3.51084
17600323	NA	NA	NA	6.91949	22.0636	3.4394	3.28244	4.68682	5.9204	7.28754	3.29374	4.26078	4.71612	8.13601	4.46114
17600325	NA	NA	NA	10.6958	10.342	3.59923	4.7561	8.20407	6.03199	11.9857	9.11435	6.46975	8.714	4.49309	6.6146
17600327	NA	NA	NA	8.12042	12.3625	3.90265	7.23566	6.78652	9.31294	3.13961	3.39173	13.6395	4.22351	6.53622	8.90672
17600329	NA	NA	NA	4.00231	55.516	2.48377	3.49572	2.64776	3.40435	2.44606	3.08321	19.4588	5.37506	4.21636	3.85319
17600331	NA	NA	NA	8.02342	70.2054	6.49666	6.73487	8.78144	4.09643	8.95805	6.83233	21.3692	19.8708	6.73067	4.61027
17600333	NA	NA	NA	9.06505	70.3183	9.77085	9.70017	6.21158	6.03199	10.0128	7.95438	35.6692	5.9358	5.328	9.9217
17600335	NA	NA	NA	4.71913	32.4714	9.98972	7.61677	13.31	4.19753	7.07262	7.26297	21.1296	6.44999	12.7331	21.3923
17600337	NA	NA	NA	3.34559	9.89766	3.17408	2.00348	2.49402	4.30894	1.79446	3.31101	2.91204	10.8052	5.22663	1.98262
17600339	NA	NA	NA	2.77074	3.5341	2.85108	2.53679	1.87332	3.03255	2.79354	2.86554	4.0777	3.54995	2.19	1.69662
17600341	NA	NA	NA	7.67592	10.0471	5.70319	9.17091	10.7553	9.35242	8.46669	12.4856	9.7099	10.3004	8.92376	6.52239
17600343	NA	NA	NA	10.5542	16.8666	11.2074	3.84555	6.41043	7.64792	5.27215	4.17782	4.31691	5.78166	5.37533	5.00133
17600345	NA	NA	NA	3.54497	4.4584	3.5456	3.43886	4.44314	6.21597	5.04931	6.32478	4.78037	7.41525	3.43279	7.154
17600347	NA	NA	NA	7.05183	12.2344	2.39769	8.60515	12.4885	13.6703	8.67269	8.82194	4.99263	2.68643	1.64122	1.82246
17600349	NA	NA	NA	1.86807	13.7061	4.8235	2.90214	2.50729	1.89548	3.68071	2.46218	2.35033	2.08804	3.14861	2.06677
17600351	NA	NA	NA	8.07612	14.9709	6.56567	5.88079	6.6644	8.40485	6.48833	6.48145	11.0932	11.5477	8.44158	7.64467
17600353	NA	NA	NA	7.94438	11.6269	6.81157	10.3294	5.84022	5.2795	7.27061	7.49972	4.00692	5.36377	4.231	8.01721
17600355	NA	NA	NA	4.71431	4.67167	5.47935	9.12479	5.13599	4.54752	4.36602	3.92093	5.31283	7.25459	11.1031	6.34972
17600357	NA	NA	NA	4.00583	11.9604	11.7208	7.39477	9.55693	9.05968	4.37818	7.29859	5.28417	12.7508	12.3237	8.85921
17600359	NA	NA	NA	5.60234	6.60332	7.08991	3.82073	8.80965	2.38965	8.99293	5.78684	9.60155	7.20279	8.86015	6.46875
17600361	NA	NA	NA	20.2166	32.5821	26.4813	14.4105	18.8076	17.5375	19.213	18.1655	38.0294	9.72818	28.2845	13.6004
17600363	NA	NA	NA	5.96705	30.849	9.12496	7.14902	17.5951	8.05859	14.4479	10.6649	21.3897	10.9801	9.1967	3.41378
17600365	NA	NA	NA	5.87844	8.3622	9.48275	6.37519	4.7619	7.04834	10.067	1.77969	22.1762	3.46112	5.7627	10.2768
17600367	NA	NA	NA	3.83922	14.9968	3.21785	3.8365	3.5193	3.83336	4.86795	4.5112	4.76607	5.03871	2.39361	5.91473
17600369	NA	NA	NA	1.90265	4.42134	1.85405	2.51165	1.84482	2.38538	2.55951	1.76316	4.95757	2.0476	3.18158	2.39667
17600371	NA	NA	NA	3.16652	3.07417	5.04829	3.74709	2.98829	3.74709	2.64471	2.76915	3.29863	3.20995	6.11078	3.19159
17600373	NA	NA	NA	5.57954	12.1509	7.10425	4.77264	5.0608	3.88201	6.09081	4.27683	4.63924	8.54492	3.36183	4.99917
17600375	NA	NA	NA	1.80155	1.80155	1.76071	10.247	1.93621	1.57042	1.93621	1.76071	2.19054	10.1649	2.47706	1.82246
17600377	NA	NA	NA	11.4375	18.0042	8.65117	7.0316	16.4965	15.1236	15.308	10.9164	11.3348	15.9906	21.1146	11.2967
17600379	NA	NA	NA	3.21381	1.9143	1.71492	1.94337	2.52479	1.70216	2.23405	2.37958	2.00061	1.95569	2.66773	2.08021
17600381	NA	NA	NA	23.5274	35.1402	11.38	8.48681	20.9479	10.5204	26.6972	13.8444	37.3921	29.2251	17.8517	31.3151
17600383	NA	NA	NA	6.25834	126.793	16.2625	20.4179	12.0717	6.06709	18.8684	12.8111	18.5397	8.28504	8.28504	10.0798
17600385	NA	NA	NA	14.7291	73.1256	17.5695	12.3023	10.4022	15.146	11.7811	7.4553	16.6248	9.74446	6.86223	24.7298
17600387	NA	NA	NA	3.52	31.736	10.1715	3.42429	3.52	3.42429	3.02672	6.12562	2.36091	8.45081	6.29807	2.8489
17600389	NA	NA	NA	2.96302	11.7046	3.61178	3.11546	4.30423	2.82748	3.1108	2.7413	5.93663	6.18047	10.193	1.91272
17600391	NA	NA	NA	12.094	28.2232	4.74354	19.8007	2.55827	22.7824	25.8547	27.0307	17.1652	14.7834	5.66848	15.8488
17600393	NA	NA	NA	7.80763	4.41997	2.13381	2.19054	7.16931	4.76213	2.25177	3.21598	4.19798	6.40967	3.05473	4.24921
17600395	NA	NA	NA	6.66326	12.8414	9.83932	26.2431	17.2565	11.8426	17.1101	9.58856	10.9073	21.1874	25.766	24.8722
17600397	NA	NA	NA	17.2335	13.8755	10.459	8.71573	6.41412	5.45418	12.0414	4.85285	3.8288	6.27275	5.33248	5.64909
17600399	NA	NA	NA	9.37247	51.736	17.986	31.9687	6.57035	11.1697	19.8439	23.8644	20.667	41.5693	32.1903	24.0555
17600401	NA	NA	NA	2.64442	11.1466	2.94993	4.52429	4.2184	8.31458	4.96834	4.51692	3.43174	2.75831	3.1181	2.89393
17600403	NA	NA	NA	1.95944	3.96445	2.68643	1.57042	2.68643	2.22866	4.17865	12.2954	2.64966	1.93621	2.34203	4.15999
17600405	NA	NA	NA	5.18503	10.7937	4.93439	3.1676	5.74987	9.25547	13.9744	4.92483	7.65472	5.17873	2.79945	6.54118
17600407	NA	NA	NA	2.81787	6.08054	2.25531	3.97598	6.82146	4.67006	2.94349	3.61911	4.59763	3.79671	2.23081	3.83123
17600411	NA	NA	NA	1.93463	8.04022	6.29651	2.77753	3.14645	2.45363	4.05347	3.159	5.3055	2.33025	2.77322	1.82246
17600413	NA	NA	NA	12.6539	8.36399	1.76071	5.54669	9.75514	3.1676	2.56341	1.76071	2.60906	1.93621	4.02892	4.61544
17600415	NA	NA	NA	7.32667	12.0148	8.49454	4.06509	3.58955	7.32831	8.18277	7.33793	11.0283	5.20008	8.41794	11.4578
17600417	NA	NA	NA	22.5903	18.1185	12.0855	6.87708	20.4961	9.98972	29.8401	14.4029	18.6095	12.1549	13.0066	22.2393
17600419	NA	NA	NA	5.97258	4.92124	4.39518	5.48634	5.46341	4.54151	4.78322	2.84452	4.30136	5.42597	3.65149	6.10922
17600421	NA	NA	NA	8.58672	8.95378	7.45212	10.3887	5.03949	3.26967	4.16102	12.4618	5.13599	6.96702	9.39917	3.05273
17600423	NA	NA	NA	6.34586	16.2509	6.19855	5.81345	6.94439	8.32118	14.5046	12.2107	4.32199	11.7766	7.40614	10.7133
17600425	NA	NA	NA	7.32438	33.298	7.4192	5.41535	3.51945	6.17976	9.77905	2.01593	9.04085	4.14558	4.17424	4.04976
17600427	NA	NA	NA	3.1676	14.3062	4.80827	2.66311	2.25177	3.86158	3.66315	7.25554	10.1649	3.21598	7.06996	2.19054
17600429	NA	NA	NA	5.17895	3.18236	2.3266	1.92732	6.92684	3.59431	3.23378	3.66512	4.28462	3.68852	2.35483	2.2812
17600431	NA	NA	NA	1.80155	1.80155	1.96418	6.18769	2.51199	1.57042	9.15364	2.27174	3.1676	1.50384	1.20661	5.54669
17600433	NA	NA	NA	15.527	24.4977	11.495	18.2974	19.8307	8.10784	12.1476	10.4017	14.8995	7.87855	12.807	16.3222
17600435	NA	NA	NA	11.5477	33.2617	9.59421	7.98146	6.39993	11.0286	14.9281	12.1244	9.8541	17.4184	6.02462	6.17812
17600437	NA	NA	NA	6.83309	29.6227	3.53747	9.62083	6.47817	4.18168	5.90649	4.59146	4.18662	3.54353	2.88378	5.05969
17600439	NA	NA	NA	6.44981	66.2171	6.20391	14.0352	9.34902	5.37574	11.3229	8.53207	10.4492	11.1366	8.10547	10.7683
17600441	NA	NA	NA	1.78157	5.15659	1.64069	2.30878	2.31904	2.03734	2.40254	1.89355	7.8588	1.94309	1.95602	2.74963
17600443	NA	NA	NA	2.37627	1.83501	2.61995	2.39253	2.46413	2.43465	3.51078	2.04979	2.26152	3.14653	2.25225	3.58534
17600445	NA	NA	NA	3.1524	36.9781	2.60869	7.79103	2.5091	6.98605	3.63715	2.52165	7.46796	3.83285	10.5116	3.90729
17600447	NA	NA	NA	7.37848	33.5643	7.86982	11.1812	8.64011	18.047	8.31875	11.1468	10.4102	7.89608	12.6316	24.961
17600449	NA	NA	NA	9.20604	24.8552	14.7007	9.73243	14.0832	9.23523	16.4404	16.7443	17.2936	11.7493	15.7835	31.894
17600453	NA	NA	NA	2.25177	25.866	5.07138	7.91631	5.07478	3.1676	4.73454	2.31779	18.236	3.21598	7.47422	27.8193
17600455	NA	NA	NA	25.19	97.6166	29.7976	11.2311	16.3449	17.4316	15.1972	17.2918	22.6268	8.2821	3.63716	18.0809
17600457	NA	NA	NA	34.3193	110.569	26.986	32.1799	19.322	11.7088	23.763	28.627	53.4027	22.8193	15.0593	15.0593
17600459	NA	NA	NA	1.86767	8.41836	1.55815	4.66336	2.61883	3.51109	2.15525	3.9688	4.66878	3.31923	2.52887	2.57068
17600461	NA	NA	NA	6.03104	6.25449	5.54998	1.89524	4.26447	4.89643	6.50248	3.01876	8.92987	3.88162	2.71159	4.25277
17600463	NA	NA	NA	5.96705	34.1361	5.41466	4.45475	3.75488	6.73869	6.1756	5.45171	5.45942	5.56552	3.73924	5.30498
17600465	NA	NA	NA	2.41884	4.38332	3.3647	2.19054	3.48477	2.19054	2.37893	2.15713	8.87872	3.54995	2.15301	4.19759
17600467	NA	NA	NA	3.09971	21.5609	3.59491	3.21668	4.96156	5.36231	4.61951	6.67633	6.28982	4.93279	3.02484	3.19748
17600469	NA	NA	NA	1.71215	3.48442	7.46432	4.23735	4.19125	3.33431	3.0861	2.0364	3.10915	1.71215	3.17809	2.19054
17600471	NA	NA	NA	3.71372	3.25962	1.99086	2.22062	4.12564	1.74906	3.16219	2.65605	2.26295	2.01606	1.87139	2.62163
17600473	NA	NA	NA	2.20244	2.71868	1.8494	2.23035	2.67429	1.74054	2.39522	2.03504	2.92982	6.63819	5.54669	2.02418
17600475	NA	NA	NA	4.42313	10.2344	2.05461	3.1676	4.20183	1.8425	1.64122	1.61396	4.1848	1.93621	1.90734	3.52921
17600477	NA	NA	NA	25.1896	32.8468	19.0314	18.9468	18.2222	14.2242	20.8115	15.3936	25.4138	17.223	18.5992	16.1267
17600479	NA	NA	NA	2.4778	18.5015	2.28949	2.42703	6.16004	2.009	2.87565	4.75283	3.13345	3.49969	2.47706	2.81391
17600481	NA	NA	NA	1.89641	5.65026	2.43551	4.93893	3.57066	2.1503	1.79255	1.75855	1.69175	1.77051	2.49041	7.45861
17600483	NA	NA	NA	4.07617	4.19516	3.56067	3.85431	2.096	4.60257	2.98231	3.43069	2.62777	2.49536	1.67412	2.88489
17600485	NA	NA	NA	2.07624	3.35304	1.75401	1.38752	2.32837	1.39787	2.1574	3.04238	2.73284	1.98373	1.42903	3.8765
17600487	NA	NA	NA	2.45757	10.6019	4.20942	3.29992	9.40244	5.21016	4.46747	2.53804	3.04106	4.99203	3.01718	4.75461
17600489	NA	NA	NA	11.543	19.7297	12.1501	14.0379	17.8243	14.1512	13.242	9.50221	9.55617	7.35196	6.36344	6.6055
17600491	NA	NA	NA	33.6527	37.1527	31.5693	6.40967	17.4027	7.33711	6.40967	28.986	17.1527	5.54669	46.1527	3.9186
17600493	NA	NA	NA	2.08358	3.80929	3.02347	2.23035	3.41222	2.00965	3.57672	1.80366	4.11375	2.53066	3.01718	2.10657
17600495	NA	NA	NA	2.84089	3.52521	2.66933	2.36053	2.41345	3.0219	2.58521	3.14686	2.9967	2.64991	2.85244	3.66355
17600497	NA	NA	NA	3.80228	9.34383	3.22275	4.39253	3.61997	1.74054	3.25017	2.81443	6.16899	3.7481	3.1676	3.19748
17600499	NA	NA	NA	49.9702	263.072	23.1741	28.5886	29.5703	22.9011	39.8015	15.0384	58.1254	21.564	56.4492	38.3206
17600501	NA	NA	NA	4.15476	19.6405	1.73689	6.73487	8.80965	8.67299	5.11212	15.5603	14.1306	4.65763	6.5306	3.41324
17600503	NA	NA	NA	2.51532	9.35427	2.37477	3.96573	2.79585	2.35947	2.63215	2.58256	2.91308	2.42545	2.97124	2.27633
17600505	NA	NA	NA	2.44362	3.80924	2.40442	2.74381	2.01167	2.49948	2.00006	3.0422	6.4712	12.1347	2.2415	7.48295
17600507	NA	NA	NA	13.2847	9.43761	7.90213	8.44926	10.7989	7.9289	5.86643	8.6345	14.343	8.96387	11.6086	8.85151
17600509	NA	NA	NA	3.63751	4.44653	2.73895	1.63883	4.9696	2.66837	4.88263	2.8116	3.02673	2.01286	2.3794	4.1546
17600511	NA	NA	NA	1.33974	1.19317	1.51893	1.57042	1.50384	2.60906	2.56341	1.33974	6.57035	1.33974	1.20473	1.20473
17600513	NA	NA	NA	1.4419	2.85906	1.91819	2.98347	2.78622	3.1676	2.51399	4.83835	2.35113	5.43868	4.234	5.14812
17600515	NA	NA	NA	5.49498	29.8152	7.03174	7.1399	8.69068	4.05853	13.701	11.7183	24.0391	6.09991	7.68344	12.6746
17600517	NA	NA	NA	5.28658	16.057	8.47563	9.62151	10.282	20.4064	7.25216	5.00522	14.9079	3.64379	3.3535	6.96244
17600519	NA	NA	NA	12.6539	19.6527	2.25177	3.9186	7.56607	2.60906	3.4546	6.40967	1.57042	2.25177	9.99949	8.61262
17600521	NA	NA	NA	3.42611	12.7383	5.55492	4.1553	5.69471	3.74709	5.45195	4.15659	13.8702	4.15213	6.05514	3.31791
17600523	NA	NA	NA	5.3073	11.5255	5.74702	7.51388	10.0803	4.74173	13.2847	6.45617	6.96437	8.03511	8.43673	8.2951
17600525	NA	NA	NA	9.84943	10.4727	10.4129	9.7396	10.8188	8.66698	9.6383	11.2406	12.3209	13.1607	9.88838	9.94941
17600527	NA	NA	NA	6.99736	10.9261	5.62691	7.35419	11.8749	7.53279	8.16525	10.743	7.45408	4.30665	6.11192	6.86582
17600529	NA	NA	NA	5.54669	5.02439	6.63637	5.54669	3.83512	9.84786	9.66786	9.99328	8.07805	5.7425	3.07231	5.58636
17600531	NA	NA	NA	2.61481	11.2171	2.00858	1.64665	3.27242	2.23217	1.98767	2.47634	4.69113	3.53813	4.59417	2.81329
17600533	NA	NA	NA	2.10161	3.4732	2.41211	1.82026	1.49532	1.79566	1.75082	2.03037	3.16038	1.87643	2.63453	1.74054
17600535	NA	NA	NA	3.47652	3.51672	1.45566	2.21781	2.23116	2.20243	3.05223	4.62498	3.5491	3.8021	4.15889	3.50103
17600537	NA	NA	NA	9.09303	11.2863	6.72333	8.07614	6.87633	10.9771	13.1519	8.70036	8.37143	8.61161	3.2137	6.96208
17600539	NA	NA	NA	2.75091	1.58165	2.6376	2.72702	2.80789	2.15303	1.89161	3.8108	3.22361	1.96395	1.98223	2.76895
17600541	NA	NA	NA	3.57662	17.0483	1.94878	1.428	4.15286	2.71434	3.42642	2.42948	6.52822	2.1618	1.93024	5.68486
17600543	NA	NA	NA	2.02531	1.86314	2.02531	2.14042	1.50384	1.66602	1.88764	1.67235	1.92062	1.72963	2.33177	2.02531
17600545	NA	NA	NA	2.52324	8.64799	2.85614	3.42042	3.97078	1.82767	2.22381	2.85128	8.2272	2.71726	1.93825	1.96118
17600547	NA	NA	NA	91.5945	209.192	130.261	93.6227	92.207	80.3345	93.1074	100.905	186.276	190.996	123.481	146.76
17600549	NA	NA	NA	3.36679	20.0922	4.12259	5.17059	4.3726	2.69026	3.87357	10.126	4.575	7.32272	6.87215	12.2594
17600551	NA	NA	NA	2.95472	19.9649	3.05802	1.87942	1.89714	3.01243	4.93642	2.82486	4.51658	2.11568	1.8689	6.10889
17600553	NA	NA	NA	4.31926	31.4677	2.95108	3.79996	3.6902	3.70441	2.36552	4.93103	5.53518	5.57891	3.19023	6.68129
17600555	NA	NA	NA	7.92962	39.0314	11.8853	5.70403	9.0213	10.8829	9.08622	8.75773	6.03686	10.1619	8.38793	7.92762
17600557	NA	NA	NA	4.76976	46.4376	10.7172	4.48485	3.70109	4.51088	5.05353	5.20336	8.99738	4.22634	6.3742	3.55205
17600559	NA	NA	NA	6.19793	13.4627	4.59729	6.22772	8.41677	5.54601	9.19658	5.4166	5.39443	8.88847	9.32843	6.43504
17600561	NA	NA	NA	1.33974	28.7859	1.76071	2.4764	2.25177	1.44045	1.44697	1.76071	2.03974	1.76071	1.93654	1.42478
17600563	NA	NA	NA	2.29313	2.37514	1.61997	2.63415	1.89517	2.57834	2.48894	3.03556	1.85474	2.06645	2.08281	4.13094
17600565	NA	NA	NA	10.4129	9.82246	8.04562	5.85087	7.17537	9.73623	1.93621	16.4027	5.54669	15.4861	1.63876	4.61544
17600567	NA	NA	NA	3.3285	2.48421	3.65154	2.45738	4.51684	4.49336	4.55581	4.22351	4.50218	4.92629	6.01419	6.05676
17600569	NA	NA	NA	4.74479	16.0358	7.31259	3.11011	4.0635	3.23084	2.55465	12.6128	8.47777	11.1335	8.39828	7.86942
17600571	NA	NA	NA	6.35913	21.7543	4.55373	9.82794	6.52236	10.5077	5.92109	3.60587	8.60376	5.99567	12.6272	8.94834
17600573	NA	NA	NA	12.1361	13.0341	11.1722	13.0042	10.3924	15.286	6.84075	13.4062	12.9452	5.05969	8.23153	8.24152
17600575	NA	NA	NA	1.73645	1.47216	1.80658	2.48538	1.63076	1.35317	1.46658	1.57911	1.53656	1.72775	2.96942	1.85474
17600577	NA	NA	NA	2.35457	2.31419	1.90067	2.57604	3.82406	3.51792	1.56245	2.96116	3.72272	3.25438	2.04589	2.90159
17600579	NA	NA	NA	18.3926	23.009	16.6692	12.9253	18.9227	14.9111	15.949	11.5654	16.881	19.8186	21.8197	19.5806
17600581	NA	NA	NA	4.31926	5.24188	6.16062	12.4934	7.04587	5.28067	5.92564	5.18139	10.5503	7.93625	3.64908	11.9086
17600583	NA	NA	NA	12.4341	20.7696	9.16303	11.1797	13.1578	13.1413	9.95042	7.20204	22.4892	9.82186	9.52924	14.5975
17600585	NA	NA	NA	2.08315	2.86945	3.30085	2.30128	4.22351	2.91927	2.54669	5.15039	2.41685	2.79123	2.84765	1.68417
17600587	NA	NA	NA	4.02893	3.57942	3.18471	2.1588	3.56604	2.8748	3.79166	5.24896	4.13343	8.59205	3.379	4.0954
17600589	NA	NA	NA	2.56816	3.69068	2.93242	3.27084	5.70874	2.49458	2.96523	2.74437	4.74289	2.28497	2.90796	4.3747
17600591	NA	NA	NA	13.1599	70.5518	9.94694	11.5936	19.6121	8.58164	14.2276	6.67446	24.9027	6.51434	23.4451	15.9621
17600593	NA	NA	NA	1.67371	17.2214	1.95447	3.86125	6.36361	2.06084	1.59075	2.90231	4.84182	2.14183	1.97128	2.70885
17600595	NA	NA	NA	8.66286	22.078	4.95409	5.63144	4.20129	4.80487	6.88033	2.35669	2.59441	3.05031	5.66768	5.48557
17600597	NA	NA	NA	8.90047	30.1687	8.24734	4.50591	14.8709	5.88851	4.64789	8.55124	7.23387	4.43639	7.90524	10.6108
17600599	NA	NA	NA	1.93621	7.56607	4.79308	2.60906	4.81345	3.62287	2.9147	1.9661	3.02019	1.73416	5.54669	2.83545
17600601	NA	NA	NA	8.79422	21.3895	4.0831	7.51393	18.3752	13.6864	6.3802	2.96116	9.63726	6.43489	11.4136	8.00012
17600603	NA	NA	NA	3.61574	2.77987	2.11564	2.99858	5.64291	1.71378	3.72835	1.85729	2.85897	1.99793	6.02557	2.39066
17600605	NA	NA	NA	3.03466	7.63598	3.13366	4.33722	2.22806	4.40164	3.61177	3.86793	2.31642	2.41084	5.07536	2.63415
17600607	NA	NA	NA	2.08804	2.29764	2.08594	1.861	3.66325	6.70192	2.73632	4.0795	2.77075	2.71115	2.01628	3.071
17600609	NA	NA	NA	8.40332	79.8951	20.3004	18.406	20.159	14.9423	14.3908	10.5615	19.1969	3.3594	11.647	12.3043
17600611	NA	NA	NA	1.7322	6.77186	1.72893	2.37983	2.47555	4.56329	2.49397	2.49395	3.52314	1.84638	2.02908	2.18058
17600615	NA	NA	NA	1.63054	3.49758	1.20099	2.19054	2.97221	1.38135	1.48747	1.52673	1.36633	1.51369	1.85709	1.58071
17600617	NA	NA	NA	4.19162	3.02536	3.6069	2.05369	3.08875	2.4289	3.07256	2.40113	3.74067	3.11373	3.32631	2.86569
17600619	NA	NA	NA	4.70951	18.3268	9.8891	11.7592	8.59035	14.3356	6.61152	9.7988	18.9479	12.1655	7.5432	14.5973
17600621	NA	NA	NA	3.73182	12.0093	8.18575	5.7176	4.0926	3.71224	6.5384	6.02296	6.66898	2.76043	8.26252	4.96615
17600623	NA	NA	NA	1.26433	8.21976	1.80889	3.86694	9.74675	3.07948	2.54725	1.9472	2.2473	2.84877	4.33299	4.28097
17600625	NA	NA	NA	2.59148	12.2776	4.68229	1.53244	2.89368	2.86374	1.95269	3.57452	2.81266	4.88403	3.78551	3.25359
17600627	NA	NA	NA	3.10375	4.54318	3.46558	13.5559	5.0672	2.75128	3.77373	3.97906	4.19162	4.40237	2.94027	3.07858
17600629	NA	NA	NA	2.15426	1.85907	5.9267	2.13574	2.11896	2.32301	3.29046	2.10938	1.98043	2.31314	4.63853	2.43064
17600631	NA	NA	NA	3.1676	3.38546	2.51843	3.1676	1.76071	2.44117	5.54669	1.88859	2.19054	8.28504	1.63432	3.1676
17600633	NA	NA	NA	5.20001	65.1358	4.1496	3.21543	14.3268	2.9433	6.76291	2.60947	4.78874	3.53694	1.87398	2.60331
17600635	NA	NA	NA	1.57124	9.19704	2.32953	1.4581	2.25177	2.44512	1.67638	1.76071	1.4748	1.78882	1.44757	1.62159
17600637	NA	NA	NA	20.8569	91.3244	37.1934	31.1773	23.7342	37.9691	41.1905	28.2596	63.3845	40.0558	48.2417	30.8085
17600639	NA	NA	NA	15.1002	10.6146	4.01911	6.40967	9.91254	7.22641	12.3799	7.48885	9.07266	5.80477	11.6086	7.74795
17600641	NA	NA	NA	4.49181	36.6454	6.04159	5.90195	4.07684	3.66555	7.40963	4.07684	7.73352	3.86026	7.33163	9.90638
17600643	NA	NA	NA	1.91124	5.23166	3.07874	2.30039	2.74709	1.9561	2.39822	2.8296	3.77165	2.18445	3.15909	2.7866
17600645	NA	NA	NA	1.8909	8.3795	2.02876	3.27893	1.96451	2.41265	2.47122	4.5643	2.18964	1.85423	2.71683	2.59318
17600647	NA	NA	NA	2.72182	14.9502	6.0172	4.17395	10.3715	4.62807	2.53808	7.13985	5.68056	4.90199	6.10879	6.17857
17600649	NA	NA	NA	2.98974	2.01163	2.53526	1.8868	1.6488	2.25653	1.9451	2.35633	6.93674	2.0608	2.793	1.6029
17600651	NA	NA	NA	4.92244	6.88518	2.521	4.40724	5.49046	5.17048	3.82388	3.71671	5.13627	3.26439	2.57094	2.56136
17600653	NA	NA	NA	5.07327	2.94922	2.20965	2.47627	3.39975	10.9757	4.03575	2.69641	3.51914	2.71281	2.40095	2.30489
17600655	NA	NA	NA	4.15476	3.96445	2.17877	4.3879	6.26284	3.60712	9.68345	5.16509	2.67239	7.10112	8.77916	7.53609
17600657	NA	NA	NA	2.72653	2.89607	3.1676	3.54806	2.98216	2.19054	2.83733	2.55555	2.7572	4.26618	2.86873	5.54669
17600659	NA	NA	NA	7.17292	14.8418	5.25037	9.40145	9.75891	7.60401	9.81244	5.13665	14.3914	2.86032	14.7114	6.38804
17600661	NA	NA	NA	3.0082	16.3819	2.23707	2.32846	9.00388	2.01163	2.74048	7.25554	1.82246	3.21598	2.39401	3.9186
17600663	NA	NA	NA	2.51019	15.3946	3.73117	4.76283	4.02329	2.66636	3.45632	4.01793	4.03233	2.7545	6.0144	4.16859
17600665	NA	NA	NA	2.24453	6.65265	3.52089	3.72116	5.16394	2.32662	2.63484	4.22351	3.9161	5.01168	3.53419	4.67672
17600667	NA	NA	NA	4.95761	35.2325	6.14657	4.81651	9.23345	4.97684	6.85671	4.5469	4.05015	6.25545	4.20359	3.50985
17600669	NA	NA	NA	19.3188	102.769	20.3075	19.6789	27.4555	25.2986	25.2524	19.8907	45.9928	28.3717	8.03834	22.3037
17600671	NA	NA	NA	9.99425	20.6315	8.31278	6.53732	8.25816	5.42347	10.0222	5.05969	16.2693	3.13562	5.04877	15.703
17600673	NA	NA	NA	2.20189	7.23439	2.4052	6.31093	4.61414	2.86683	2.82661	2.78728	3.37015	2.97487	7.79409	2.60986
17600675	NA	NA	NA	3.46903	20.6226	5.53501	5.63582	11.4239	7.38484	3.86078	6.25222	6.1506	4.30904	9.47155	4.92034
17600677	NA	NA	NA	25.5406	29.6227	14.4771	10.6544	15.2857	4.37527	12.3808	9.63591	30.2552	6.97164	13.619	17.9716
17600679	NA	NA	NA	2.25177	2.09516	12.11	3.1676	2.04766	1.57042	2.25177	2.8806	7.64115	1.93621	1.93621	9.56121
17600681	NA	NA	NA	6.89283	5.76774	6.04469	7.49475	9.09736	12.2882	11.349	8.45336	7.603	7.36123	7.27523	7.09413
17600683	NA	NA	NA	1.61115	9.82483	1.94409	5.96259	6.25994	8.74075	5.56279	4.44774	8.06056	1.79035	11.8725	8.7009
17600685	NA	NA	NA	2.25177	32.8193	11.2406	3.9186	10.9911	2.60906	3.96445	8.28504	34.0693	12.3209	31.4027	7.41857
17600687	NA	NA	NA	2.85074	6.44819	3.79169	6.9946	3.20664	3.3662	3.69342	3.44342	9.02615	4.00192	2.86422	2.32999
17600689	NA	NA	NA	3.5437	6.34077	2.08804	2.01906	6.21882	6.00944	1.92241	2.03504	2.63415	1.84638	2.19	2.18058
17600691	NA	NA	NA	2.83334	3.72861	1.80722	2.82975	3.23559	2.80873	2.10764	1.53587	5.46867	3.27713	1.52125	2.18935
17600693	NA	NA	NA	2.25187	3.85801	2.4436	1.70955	2.38229	1.87895	2.75892	3.57198	3.5297	2.28551	3.57239	2.04298
17600695	NA	NA	NA	6.26213	38.8788	15.8097	12.8436	19.7817	15.6209	4.99528	2.02014	4.05408	4.58579	25.8553	13.3278
17600697	NA	NA	NA	1.51635	4.5627	2.48071	1.861	1.93621	2.19054	4.80827	1.51893	2.0003	2.47151	1.80138	1.42726
17600699	NA	NA	NA	2.50527	1.80155	1.76071	2.47776	1.93621	1.56432	2.54701	1.64331	2.47776	2.54701	4.55718	3.58292
17600703	NA	NA	NA	1.47838	6.16916	2.92389	2.53057	2.13868	1.77391	2.17719	2.59844	2.733	1.93621	3.44964	1.58759
17600705	NA	NA	NA	5.19296	7.81515	6.80365	6.29089	11.0574	4.55271	8.06563	5.74832	5.13745	7.98232	15.8155	4.76933
17600707	NA	NA	NA	4.02444	7.99104	7.84012	8.90726	7.62135	6.49546	9.98582	8.58386	11.2243	5.00653	8.07281	5.98947
17600709	NA	NA	NA	1.61992	1.45447	1.35239	2.19054	1.50384	2.19054	1.92269	2.0364	3.19751	1.50384	2.47706	5.54669
17600711	NA	NA	NA	1.87959	3.50279	1.85161	2.13597	1.93621	3.86158	3.04102	2.0898	5.22566	2.0898	2.19948	3.41693
17600713	NA	NA	NA	1.46981	2.04394	1.76622	1.41331	1.83712	2.19054	1.83712	1.33974	2.07033	1.57968	1.93621	1.78717
17600715	NA	NA	NA	2.30776	3.1118	2.52004	2.98493	2.84593	2.77292	2.78908	2.6463	3.7309	2.00807	4.91715	3.81608
17600717	NA	NA	NA	1.15584	1.61992	2.52462	8.31749	1.76071	1.38299	1.93621	1.50208	1.76071	1.97406	1.64122	1.76071
17600719	NA	NA	NA	5.29137	6.56833	5.11685	4.54893	8.28471	6.56611	5.90649	6.10086	7.76962	8.24847	10.3897	5.70705
17600721	NA	NA	NA	1.31959	2.04193	1.53587	1.95582	1.59644	2.15135	1.8369	1.53587	2.05264	2.00997	1.7123	2.95138
17600723	NA	NA	NA	2.50527	5.35375	2.25177	5.11419	2.89868	3.1676	2.14197	1.76071	3.02887	2.9388	4.02892	2.60906
17600725	NA	NA	NA	6.2906	11.2136	4.95637	4.95284	4.66429	3.63553	6.30692	4.42388	9.50802	4.04213	5.77752	6.74136
17600727	NA	NA	NA	6.20025	10.1434	3.36156	5.95941	6.13337	7.30243	5.8631	6.52109	8.7229	8.7229	22.0517	7.41857
17600729	NA	NA	NA	2.42449	13.8892	4.05167	3.46275	6.6384	4.38128	3.82423	4.637	3.78246	9.61053	5.78889	3.76164
17600731	NA	NA	NA	14.3006	29.3416	12.6646	8.43638	11.6312	10.6306	15.4631	2.96116	24.5705	6.003	3.76942	5.84586
17600733	NA	NA	NA	19.3072	71.5889	29.3227	14.6058	41.6032	21.2993	57.1619	23.1192	60.6231	22.1964	21.374	33.4453
17600735	NA	NA	NA	17.4779	27.4192	16.483	12.3118	14.9753	10.1928	11.6701	16.6616	35.2521	12.2277	6.34237	11.2402
17600737	NA	NA	NA	34.3193	19.6527	42.3193	14.3195	27.736	56.0693	3.04102	15.4861	12.3209	27.0693	84.736	36.1527
17600741	NA	NA	NA	13.7187	2.59518	4.20823	3.13061	3.74743	10.5048	5.36323	9.21102	8.21104	8.89181	4.49763	2.91016
17600743	NA	NA	NA	7.24346	3.66645	3.89393	7.20813	3.0176	4.00852	3.70075	4.82326	5.97394	5.48035	1.93008	4.77055
17600745	NA	NA	NA	3.44609	2.75324	2.76862	1.92924	2.3365	2.06749	3.6055	1.97344	2.65035	3.45865	8.23942	2.29523
17600747	NA	NA	NA	4.7427	6.68805	4.68882	3.05419	5.81838	5.10586	4.04277	4.95436	7.6098	7.53007	8.1009	5.5917
17600749	NA	NA	NA	3.20533	3.83408	4.21956	2.21121	2.28675	6.97144	2.43686	2.5774	1.85275	5.54119	3.45973	3.27696
17600751	NA	NA	NA	5.30533	5.05542	4.82119	7.05866	4.14625	5.40459	3.54354	6.02296	4.48816	9.85492	3.10324	5.8831
17600753	NA	NA	NA	8.67674	16.0417	5.43365	6.07039	9.16705	4.60463	5.77833	8.85286	5.26259	12.1912	5.55924	5.79559
17600755	NA	NA	NA	2.23913	2.38177	1.81306	2.02145	2.42853	1.8425	5.15502	1.9325	2.97271	3.1081	2.78923	1.6142
17600757	NA	NA	NA	2.62993	3.06092	3.1676	5.90124	3.21598	1.86919	3.52035	3.76401	3.27799	2.26616	3.1676	1.61866
17600759	NA	NA	NA	8.95531	11.9655	2.59731	6.35249	3.64079	11.8467	2.93404	5.42197	4.82296	4.51235	14.3422	4.21449
17600761	NA	NA	NA	3.29442	40.4839	4.08578	5.01168	5.13851	5.14536	10.2598	7.36384	7.65199	4.84869	8.28589	3.1122
17600763	NA	NA	NA	2.81188	30.9342	9.25401	11.1603	8.30615	6.57992	13.8338	17.7564	1.99804	12.7606	7.5305	19.1461
17600765	NA	NA	NA	2.43607	10.6208	4.6401	3.83817	7.05065	8.47493	4.06563	2.80344	3.94137	2.21567	3.2905	3.62863
17600767	NA	NA	NA	5.16656	32.2339	2.08804	9.80017	6.08011	13.5579	3.27982	12.8565	9.71105	3.87808	9.50919	8.27217
17600769	NA	NA	NA	14.6302	43.9729	13.069	13.7399	10.8609	16.0827	16.249	12.0406	8.0202	10.0773	4.97111	18.7136
17600771	NA	NA	NA	18.1069	38.1324	8.39374	16.0662	11.1119	4.26014	17.6743	8.3903	17.1084	8.5552	14.995	24.6791
17600773	NA	NA	NA	9.50799	19.4749	16.5785	11.1237	14.8709	14.1065	9.99949	11.1233	17.8017	7.69735	14.7759	8.19379
17600775	NA	NA	NA	12.6273	7.87907	2.68643	3.47015	2.93931	4.97508	5.04091	2.37958	2.18058	2.28068	4.67044	2.48069
17600777	NA	NA	NA	2.79895	4.35664	3.29046	2.56103	2.40012	2.93597	2.47654	2.37398	3.98274	3.14629	2.33916	2.26608
17600779	NA	NA	NA	5.52268	6.94059	7.17357	3.16721	8.65235	1.57042	1.93621	1.19317	5.14954	2.25177	8.3669	5.52268
17600781	NA	NA	NA	1.44086	6.89525	2.64037	3.66191	3.8159	4.18733	5.14723	3.47001	4.7557	3.74275	4.8818	3.9186
17600783	NA	NA	NA	17.0328	17.4886	4.62929	3.82593	10.7599	5.36383	9.77783	8.28504	17.3795	4.90605	3.98056	28.0727
17600785	NA	NA	NA	8.64247	30.986	5.54669	2.19054	15.1528	8.07585	4.53717	10.0361	7.96293	3.98557	7.6336	20.736
17600787	NA	NA	NA	2.25177	2.50527	3.1676	3.1676	2.68643	6.82976	1.93621	2.17161	11.9718	4.61544	4.02892	1.94346
17600789	NA	NA	NA	20.5756	23.9041	39.0366	22.2358	31.736	17.5315	22.9489	13.2871	24.9027	11.3486	23.9041	43.7729
17600791	NA	NA	NA	9.82483	63.3653	15.812	6.4724	8.61347	5.93507	7.16907	4.59464	8.64483	5.96259	9.856	6.51769
17600793	NA	NA	NA	32.3071	119.812	21.5933	53.6655	38.772	17.3702	31.5302	17.7065	37.9708	17.3679	25.3767	32.4948
17600795	NA	NA	NA	30.4639	93.5785	26.4543	13.7337	26.4029	15.6988	25.5227	14.6132	22.706	40.1803	42.8888	29.9891
17600797	NA	NA	NA	18.7923	12.57	6.8183	5.49636	9.58668	5.29201	9.1356	13.2423	11.3298	22.8714	31.2336	11.5702
17600799	NA	NA	NA	9.82449	48.7321	8.07981	20.3213	9.5542	9.98464	18.4122	9.5471	16.0846	5.82983	11.9596	28.8335
17600801	NA	NA	NA	10.1873	14.0145	8.21097	9.79683	12.3514	9.93936	6.93548	13.9269	9.36724	8.19779	14.2165	8.47238
17600803	NA	NA	NA	8.84503	66.097	9.97019	8.51673	12.9547	3.3491	6.29623	6.13144	12.0016	5.56847	12.3324	9.41045
17600805	NA	NA	NA	13.2197	30.6692	14.5223	6.1674	9.97792	5.47149	6.19605	16.9254	14.0288	3.6849	7.33452	8.93226
17600807	NA	NA	NA	3.02849	6.42787	3.88249	5.4613	3.24654	2.8853	3.52285	4.05117	6.55624	3.54555	3.65149	5.05918
17600809	NA	NA	NA	2.33561	3.96445	2.19	1.57042	3.21598	4.436	1.64122	2.19	10.1649	16.2067	9.9287	3.69122
17600811	NA	NA	NA	6.78491	24.912	12.2915	8.71653	8.37637	6.00758	11.8457	5.71334	8.18575	6.30018	5.93403	5.95679
17600813	NA	NA	NA	4.51931	5.52017	6.5025	17.0768	2.15833	9.41242	7.67017	3.2034	2.90836	7.14495	6.88629	7.26242
17600815	NA	NA	NA	13.8636	30.5862	17.424	23.0944	14.1529	21.4066	24.1289	13.6313	33.795	8.40929	6.48127	28.1455
17600817	NA	NA	NA	16.2144	16.844	10.1713	14.3797	14.5329	15.2433	20.698	17.4153	19.5645	23.9342	24.6005	18.0005
17600819	NA	NA	NA	5.18037	16.8653	5.2721	2.46251	5.92728	5.66199	2.9994	7.07895	9.30002	5.33213	2.08631	4.68344
17600821	NA	NA	NA	3.08828	13.7412	2.35663	3.77272	4.79889	4.54312	7.64335	2.41915	7.77927	3.45913	4.59229	3.41324
17600823	NA	NA	NA	16.8369	23.6723	12.5745	11.6761	12.9769	15.3401	5.66255	15.8002	6.03492	18.4486	11.5493	7.2032
17600825	NA	NA	NA	9.43401	62.4164	8.31168	8.66697	16.9471	7.67863	11.0136	17.0995	13.8091	23.2178	17.8733	8.57476
17600827	NA	NA	NA	7.57975	17.6968	6.50537	4.36688	9.05807	11.1098	6.62042	7.63326	9.11538	5.18444	6.14462	7.05248
17600829	NA	NA	NA	7.12337	7.15606	5.19092	6.17971	5.06262	9.86786	6.80569	5.46831	5.18413	4.32873	9.4783	5.80107
17600831	NA	NA	NA	8.67825	29.5681	7.89608	4.87452	5.36794	8.12996	3.02036	9.85992	13.114	11.1685	10.628	13.1293
17600833	NA	NA	NA	15.3546	87.3904	8.68717	9.95732	19.1053	9.43205	12.4731	3.10906	31.4688	8.30532	17.4651	24.8212
17600835	NA	NA	NA	13.8852	53.7733	15.2464	2.00425	4.3376	2.46258	5.36769	2.71919	18.8089	5.14987	4.43554	6.05305
17600837	NA	NA	NA	16.397	71.8182	25.0353	4.53737	5.75229	11.328	19.3173	11.0697	21.6276	2.91443	30.4556	7.61711
17600839	NA	NA	NA	4.96402	30.9199	11.3155	9.53838	5.47006	8.99166	7.16731	12.3055	10.548	8.30975	11.9357	12.7553
17600841	NA	NA	NA	1.69003	6.52664	8.57876	1.88242	2.27143	4.27097	3.7806	1.57715	3.19748	1.81823	1.64122	4.11506
17600843	NA	NA	NA	7.73399	13.6981	5.33984	3.73554	3.17446	2.68335	5.03515	3.99942	6.53579	3.43489	2.56088	4.45034
17600845	NA	NA	NA	4.22994	2.83482	2.53866	4.63852	2.68249	2.79143	1.95458	3.45978	10.5093	2.12233	2.01628	2.603
17600847	NA	NA	NA	36.2063	116.722	34.0659	35.1086	26.9558	27.2948	26.1325	21.6626	50.0581	27.2621	11.6575	32.8977
17600849	NA	NA	NA	10.9122	37.709	18.2215	14.3314	31.6845	22.1716	23.2211	19.3882	13.7234	18.3289	3.72017	15.893
17600851	NA	NA	NA	14.1015	19.6527	8.92245	4.63962	5.14431	9.28825	4.41486	6.05649	7.2332	4.75822	10.2958	7.26881
17600853	NA	NA	NA	3.73506	4.03749	3.79909	2.54815	2.37958	3.93582	1.68381	3.12023	2.92982	10.316	3.24665	4.19162
17600855	NA	NA	NA	6.63167	9.9643	3.08223	4.35225	4.59327	5.96259	5.04091	9.86033	6.03086	6.25141	2.01628	2.59401
17600857	NA	NA	NA	25.3637	66.1212	16.9933	18.2188	18.7547	13.8595	31.6798	10.4495	45.7727	13.8552	12.6208	19.6146
17600859	NA	NA	NA	9.87438	54.9069	7.55816	16.9277	11.6663	15.0798	10.5892	8.42266	25.0465	8.63522	7.71033	17.8986
17600861	NA	NA	NA	9.43602	30.0623	10.3511	13.9141	9.55824	10.918	12.3666	14.6159	20.9565	10.6932	12.1959	15.9328
17600863	NA	NA	NA	26.9713	79.9212	31.3613	10.1636	14.0349	15.3436	16.8732	15.8927	31.1532	26.3872	17.7758	43.0101
17600865	NA	NA	NA	59.8384	131.592	31.101	46.6941	30.8115	18.1728	37.8316	40.2601	35.5486	38.5761	38.3662	50.2666
17600867	NA	NA	NA	6.67993	5.62367	9.49196	7.9109	6.70922	5.47077	5.54669	3.79344	3.92203	5.54669	3.1676	7.9109
17600869	NA	NA	NA	13.3097	23.986	15.6928	23.0693	24.4771	42.3193	52.4222	7.41472	25.986	6.15281	3.1676	33.9202
17600871	NA	NA	NA	53.0288	18.7423	46.5903	33.8594	22.9595	24.2783	44.0696	29.5249	35.1079	45.1482	48.5182	17.6321
17600873	NA	NA	NA	22.812	20.9644	40.7923	20.7082	20.5749	19.9349	24.777	16.7028	30.2976	26.8463	14.5453	24.5189
17600875	NA	NA	NA	48.9155	31.5771	62.048	54.6464	28.9612	51.9716	42.8707	61.0231	55.3429	47.1796	27.4547	55.1877
17600877	NA	NA	NA	23.5208	23.7891	20.1545	30.9591	30.6064	20.4417	20.3636	25.2635	29.6928	35.6903	17.0494	13.2218
17600879	NA	NA	NA	10.1283	13.4221	10.2638	18.1189	17.251	16.8111	7.36329	25.9837	11.8808	13.5212	19.1493	11.4616
17600881	NA	NA	NA	8.50481	11.4943	22.2722	14.1894	10.8866	9.70895	11.9741	9.13742	17.3952	16.2306	8.54027	13.1766
17600883	NA	NA	NA	263.375	157.403	221.101	202.883	200.319	135.393	165.279	314.319	207.634	281.862	248.029	260.319
17600885	NA	NA	NA	7.64894	29.4716	7.17206	10.3433	24.6527	4.98692	7.04211	8.96651	5.6339	9.14241	6.658	7.90155
17600887	NA	NA	NA	4.70571	4.41485	8.31479	4.23936	6.75972	3.65689	13.6049	10.1736	4.00538	10.2458	4.55068	3.32704
17600889	NA	NA	NA	26.7001	13.764	9.4214	7.43436	17.5091	7.84861	13.7595	21.7938	10.2628	12.2803	24.4316	15.1776
17600891	NA	NA	NA	25.9154	39.4966	33.8109	28.053	35.7362	39.065	31.0068	36.2809	35.3269	52.3896	36.9286	37.1503
17600893	NA	NA	NA	2.7777	1.4814	2.19466	1.97285	2.16474	1.79605	5.36323	1.41266	1.67842	2.16474	3.57239	2.29413
17600895	NA	NA	NA	14.9861	20.7471	21.6795	9.624	20.8938	16.9656	25.1691	22.736	14.7362	19.5693	24.5831	19.0955
17600897	NA	NA	NA	37.1527	47.8193	49.9027	65.986	64.1527	47.8193	45.9027	70.486	83.4027	43.736	11.4899	49.0693
17600899	NA	NA	NA	4.84226	25.9112	8.57406	9.70815	11.4239	7.40295	11.4052	11.6575	15.2103	8.85306	18.2856	13.8302
17600901	NA	NA	NA	8.63246	32.9967	7.53345	12.5016	8.52328	8.36997	3.24043	11.4785	11.6116	8.25797	7.44742	5.53501
17600903	NA	NA	NA	20.1841	103.145	15.4981	15.1774	22.6461	7.97885	37.858	17.4657	41.4811	11.3843	17.1719	32.5452
17600905	NA	NA	NA	15.0637	130.44	14.2291	10.8088	15.8015	20.9773	22.3382	10.2285	56.0765	9.15376	16.1627	25.467
17600907	NA	NA	NA	2.50527	2.85608	5.81026	2.60906	2.81408	3.31811	1.71921	1.84437	7.46069	2.68643	2.59476	2.60906
17600909	NA	NA	NA	3.55239	9.6107	3.42603	2.88792	2.59525	3.35977	2.58628	4.66211	8.32784	4.79377	3.21375	2.18058
17600911	NA	NA	NA	8.03935	7.34347	5.83053	4.91824	5.30791	5.40035	6.39121	4.83779	12.2624	7.61817	8.38695	9.76035
17600913	NA	NA	NA	9.51214	22.186	7.04357	3.17323	4.4656	4.0894	8.62846	3.43389	12.2464	10.9876	8.47483	5.39886
17600915	NA	NA	NA	4.72426	11.588	3.89253	13.1886	5.45436	5.27624	5.16464	6.14202	15.3693	6.65017	5.2814	4.88317
17600917	NA	NA	NA	9.44929	7.44742	5.28995	4.70124	6.94104	5.54669	7.37957	5.53574	12.6692	8.98907	14.5466	10.6435
17600919	NA	NA	NA	5.16987	37.7298	6.59842	5.49243	6.77738	7.28727	5.49927	11.5813	8.99193	8.17181	9.82464	8.58406
17600921	NA	NA	NA	10.8439	16.6036	5.77661	4.6132	5.76176	4.88604	8.25304	4.83497	8.55674	8.73889	10.973	8.04753
17600923	NA	NA	NA	10.8271	10.6156	3.31994	5.01168	5.73556	3.88148	8.97083	6.33885	6.78914	2.3342	5.57696	5.56829
17600925	NA	NA	NA	1.93309	1.90065	1.72587	1.68537	1.41942	2.2309	1.96113	2.54989	2.99012	4.09271	2.38457	1.47372
17600927	NA	NA	NA	2.01412	4.89667	4.14912	2.70289	2.28068	3.48561	3.04102	3.48767	3.15928	8.58791	2.25186	2.59403
17600929	NA	NA	NA	16.0041	28.2937	16.9933	6.98628	3.89961	7.0155	16.8061	5.49287	25.7931	9.78077	3.26089	4.88844
17600931	NA	NA	NA	6.50287	26.4067	3.36278	2.42373	6.37733	2.58299	4.29549	2.53102	8.00528	2.49273	3.34407	8.35739
17600933	NA	NA	NA	10.5415	10.6111	15.8515	10.1793	16.9108	10.574	16.0631	9.12412	12.637	14.5676	7.37515	12.4916
17600935	NA	NA	NA	1.88969	3.80168	3.52964	2.03148	2.5968	3.17413	3.50767	2.39104	4.23876	3.96922	2.35812	2.51816
17600937	NA	NA	NA	13.8123	15.5694	12.1567	16.5948	15.0128	11.7921	12.4955	19.5693	15.5393	19.1998	27.0087	10.3951
17600939	NA	NA	NA	5.8389	6.58356	7.85643	14.7237	6.16474	8.5993	9.98898	3.9186	12.9152	4.22351	7.44742	7.12626
17600941	NA	NA	NA	2.86905	12.2472	2.97434	2.4684	1.93621	3.17413	3.10617	2.51387	3.54465	4.22351	3.57239	3.18163
17600943	NA	NA	NA	4.30161	3.58291	2.70276	2.8565	2.68421	3.17413	2.43357	3.88791	3.13802	1.93164	3.25072	2.60599
17600945	NA	NA	NA	1.83205	4.44107	1.92567	1.85474	1.61387	3.39204	2.96994	5.11895	5.14683	2.70135	2.80683	2.37094
17600947	NA	NA	NA	1.96634	5.13155	2.02799	1.86599	2.90518	2.58533	2.14628	2.84494	1.86232	2.1134	1.55648	2.60943
17600949	NA	NA	NA	4.28445	9.90712	7.30483	6.95637	6.31829	12.2989	6.20815	6.81585	13.166	13.5121	15.4459	13.0479
17600951	NA	NA	NA	4.41372	3.99173	3.62759	4.84758	7.38117	9.42009	4.41346	10.9092	8.92139	5.62037	4.24023	6.67691
17600953	NA	NA	NA	5.19208	7.25203	3.1676	8.03942	4.3266	8.42171	5.06389	11.2746	5.30838	5.36506	4.72728	5.5842
17600955	NA	NA	NA	4.6594	4.41739	8.42173	11.6513	10.3174	14.7549	6.56692	7.09948	7.27522	5.08644	9.00457	5.08746
17600957	NA	NA	NA	2.67248	6.7509	1.9606	2.69343	3.91079	2.96314	2.75399	3.27072	5.14977	3.18832	3.52716	4.06769
17600959	NA	NA	NA	1.64711	2.76656	4.92876	4.61544	5.54669	2.00233	4.80827	2.99086	8.20758	3.66949	3.99828	6.54107
17600961	NA	NA	NA	18.788	15.1012	23.1467	14.3756	25.5781	14.6587	10.6388	22.6299	22.0176	52.4491	16.0701	15.8167
17600963	NA	NA	NA	3.2999	4.25157	3.22894	2.08443	2.07053	2.19253	2.70444	2.56562	2.69878	2.35865	4.68652	1.69175
17600965	NA	NA	NA	1.73624	2.85223	1.62153	3.17967	1.87654	2.14861	1.42224	2.35906	2.39136	1.74211	2.19	2.57433
17600967	NA	NA	NA	3.86829	17.7851	5.09412	6.56981	4.34491	6.42064	3.62021	5.30039	4.09234	4.56784	4.60238	4.13832
17600969	NA	NA	NA	5.86067	6.7751	6.93462	8.28504	17.9559	5.67889	8.97948	7.66612	12.511	6.65564	5.78205	6.41471
17600971	NA	NA	NA	28.0376	20.0102	27.3064	29.4646	21.0938	33.8948	25.366	18.0999	37.1719	26.6824	38.7935	33.5483
17600973	NA	NA	NA	1.90989	2.45181	2.85282	1.81312	1.70951	2.63415	2.80917	3.32081	8.52824	2.9394	3.01718	2.51088
17600975	NA	NA	NA	4.19516	4.99232	2.94838	4.53202	3.55443	2.99373	2.23405	3.00209	3.90329	4.17655	8.86139	2.33719
17600977	NA	NA	NA	5.54669	1.80155	3.28025	11.2406	14.2013	1.86024	6.38171	2.20909	4.30207	2.90322	2.32504	7.61037
17600979	NA	NA	NA	5.12286	2.26523	4.80827	17.0226	3.14337	7.17002	6.93399	5.29895	6.32035	2.28068	2.01628	2.02418
17600981	NA	NA	NA	1.3618	1.708	1.82828	1.328	1.49779	1.80394	1.92241	1.63535	1.76438	1.49779	1.8689	1.75568
17600983	NA	NA	NA	10.9908	8.53583	15.7665	6.04947	15.4462	13.7628	13.9579	7.99225	18.8637	14.438	16.8975	14.9199
17600985	NA	NA	NA	29.583	281.065	30.9445	24.038	36.607	18.5546	32.0573	47.8497	44.4656	61.4745	46.3888	47.9479
17600989	NA	NA	NA	5.21753	9.82483	10.2677	6.26406	5.48866	9.26097	6.05889	15.5603	13.961	10.7388	2.38349	18.3255
17600991	NA	NA	NA	14.4343	15.5836	6.43457	5.29609	6.96349	12.5554	8.27712	19.8304	5.62491	4.4177	12.1789	13.816
17600993	NA	NA	NA	4.66964	2.34308	4.95528	2.76444	4.26667	1.96244	5.21989	3.26567	3.50466	2.34729	4.02438	3.66622
17600995	NA	NA	NA	1.93621	3.1676	3.1676	2.47889	2.02473	3.11101	6.40967	3.22521	5.54669	3.07431	5.09712	2.94929
17600997	NA	NA	NA	16.8158	19.9518	7.75934	6.70039	20.8666	17.3926	11.4285	18.1615	13.0866	9.62429	22.3809	9.06006
17600999	NA	NA	NA	3.01934	3.03899	2.32571	2.20352	3.02138	4.30264	2.58951	5.76742	6.38744	6.02417	4.60422	5.69026
17601001	NA	NA	NA	1.93621	4.5627	1.51893	1.65449	1.83783	1.50119	3.05279	1.51893	1.95725	1.45816	2.36623	1.32183
17601003	NA	NA	NA	14.8611	15.2313	22.1115	17.3628	31.7862	10.308	13.5935	19.4351	19.2	31.4766	19.7704	36.8755
17601005	NA	NA	NA	3.31425	3.40056	3.32727	20.1553	4.66477	2.69512	4.05347	11.5644	3.1445	5.10685	6.87992	6.1579
17601009	NA	NA	NA	10.544	32.1076	15.1775	25.5928	17.013	3.76976	13.5125	9.98284	14.0207	12.8903	17.8772	9.0299
17601011	NA	NA	NA	9.35357	12.1842	9.66552	10.9852	6.21882	12.2329	17.0238	10.8397	22.2897	14.9527	18.2523	6.15629
17601013	NA	NA	NA	2.38029	2.97227	3.94839	2.07084	2.28068	2.41584	4.80809	3.01372	6.03686	2.93931	2.57145	5.46747
17601015	NA	NA	NA	12.166	6.2245	5.3056	6.28775	5.71811	8.19327	4.33405	7.04918	6.43092	5.16184	5.45741	5.75681
17601017	NA	NA	NA	6.91162	3.80168	4.84181	5.40916	6.72521	2.54463	3.33473	2.73391	2.67236	3.63335	4.01107	4.61948
17601019	NA	NA	NA	2.55709	9.29226	5.77825	7.23523	7.93306	3.89423	3.66039	3.79759	5.02228	6.01245	6.96236	3.36802
17601021	NA	NA	NA	6.01562	4.61133	3.80234	5.25567	5.78076	6.86939	5.46672	4.15998	4.11873	5.6829	5.90199	5.81381
17601023	NA	NA	NA	12.6943	8.39112	6.98603	2.39066	6.39717	3.90232	7.26138	11.4998	5.10338	2.66461	5.54309	4.20747
17601025	NA	NA	NA	4.23268	7.5744	3.48392	3.1676	3.22715	5.54669	2.77056	5.63222	6.70636	3.26268	4.17532	4.69825
17601027	NA	NA	NA	19.218	23.0628	6.95974	10.9841	10.7538	19.8768	11.5708	16.991	9.7963	19.3468	30.0314	15.3534
17601029	NA	NA	NA	6.06517	6.68703	10.5923	4.29801	6.45286	9.14959	12.433	2.76326	3.35523	2.78764	1.93621	13.1234
17601031	NA	NA	NA	13.7074	5.18585	11.0325	5.65214	10.6021	15.6136	12.4336	19.9633	9.98716	7.61974	12.1701	13.1534
17601033	NA	NA	NA	10.6826	10.2448	9.88406	8.21657	10.9263	8.94656	6.51161	5.53604	11.2406	11.2251	8.69552	7.80866
17601035	NA	NA	NA	2.08804	3.2995	3.4481	4.18277	2.25177	2.33825	3.79128	3.91696	3.19748	2.3697	3.88536	3.86261
17601037	NA	NA	NA	2.56279	5.8571	2.19512	2.97621	2.44305	2.45137	3.05318	2.4161	2.95138	3.32137	2.24293	2.76862
17601039	NA	NA	NA	2.55511	1.71844	2.05435	1.85474	2.99962	3.89587	1.82424	1.97203	2.06145	2.5988	2.08027	1.898
17601041	NA	NA	NA	191.965	294.653	111.156	140.728	93.5693	135.319	166.654	234.167	143.234	60.4027	51.5339	73.809
17601043	NA	NA	NA	6.2237	11.3877	9.47516	5.70415	7.0062	3.4427	6.97945	6.74101	13.5641	5.21152	7.61331	13.9423
17601045	NA	NA	NA	6.90838	12.2129	4.1496	4.55186	7.39472	10.9173	2.42003	5.6381	9.18443	6.69725	6.36264	8.99041
17601047	NA	NA	NA	4.24351	4.07778	2.5742	3.84359	4.99862	5.4079	7.12275	3.94281	12.071	5.79432	10.4185	7.04781
17601049	NA	NA	NA	1.44086	1.33974	2.25177	1.35382	1.19317	1.38299	3.04102	1.19317	1.82246	6.40967	1.41006	10.9911
17601051	NA	NA	NA	11.8716	24.6385	18.7539	24.2108	23.5693	12.4875	15.6609	17.6406	18.0354	27.8989	21.1527	17.4027
17601053	NA	NA	NA	6.42208	3.49758	3.11041	2.20916	2.68643	2.25675	3.06529	10.8147	2.97388	7.53146	1.75052	3.02083
17601055	NA	NA	NA	1.61992	3.49758	9.67181	1.861	3.96445	3.1676	1.93621	7.25554	9.01832	3.21598	2.47706	10.9911
17601057	NA	NA	NA	10.8188	6.6029	6.6206	8.9622	9.51412	8.72996	8.48148	8.48813	22.8684	18.8377	6.8038	17.8231
17601059	NA	NA	NA	2.16445	2.8114	2.41708	2.06998	1.90571	1.38299	2.03745	2.08169	1.946	2.38935	1.84407	2.25908
17601061	NA	NA	NA	6.41467	7.28379	9.42866	4.88451	5.58701	4.13423	7.81347	5.45633	6.97641	3.68467	9.81017	4.51692
17601063	NA	NA	NA	1.76595	4.25503	2.20776	2.22368	1.693	2.42675	1.74505	1.9047	2.39066	3.25906	4.63952	1.85474
17601065	NA	NA	NA	2.13412	6.91445	6.28427	2.11934	2.77682	2.48192	5.83507	1.87564	2.21967	3.8848	1.87041	2.70621
17601067	NA	NA	NA	3.32843	2.50527	3.66149	3.4181	2.06058	4.50581	3.34381	4.00279	3.49496	2.25177	6.50529	3.14736
17601069	NA	NA	NA	9.91554	17.0462	14.7699	9.26857	3.28485	3.75031	8.88978	8.28774	5.06404	9.40476	20.0408	2.87914
17601071	NA	NA	NA	5.32833	11.976	12.6283	9.50033	6.39993	5.26503	7.69405	8.0718	12.4818	13.3338	18.3802	17.2584
17601073	NA	NA	NA	2.13844	1.80125	2.54562	5.69611	2.08804	2.19723	2.42654	3.81646	2.35865	2.55367	2.45371	2.32863
17601075	NA	NA	NA	11.7341	18.3902	11.9046	13.1126	7.64328	5.85515	14.3603	18.9441	6.72138	8.77239	5.83863	11.567
17601077	NA	NA	NA	22.3432	21.482	19.2155	21.9282	24.1868	28.7424	47.0138	22.9066	27.1074	22.7903	19.322	32.9484
17601079	NA	NA	NA	32.9329	20.8671	23.9225	24.4809	34.6176	18.0721	23.3193	23.0091	22.5713	36.0101	9.36312	25.379
17601081	NA	NA	NA	6.73186	6.33929	8.4556	6.62506	5.47801	7.22928	7.44062	3.66287	6.87626	12.7485	13.6787	8.08222
17601083	NA	NA	NA	5.43736	9.3647	3.42482	4.5357	8.54233	5.54669	7.24903	5.16913	3.79717	4.25524	4.73997	2.18058
17601085	NA	NA	NA	6.9308	2.56383	4.66676	3.53561	3.72912	3.37764	3.8545	7.98145	4.30952	3.73647	4.05487	4.37412
17601087	NA	NA	NA	6.15687	5.54669	8.37412	5.54669	6.30298	6.40967	8.47028	9.07907	7.96293	8.28504	9.11133	3.55147
17601089	NA	NA	NA	10.1366	21.5981	10.2688	6.88685	8.82759	12.0397	7.62839	14.3885	13.653	6.43088	5.51451	3.69509
17601091	NA	NA	NA	2.46395	2.80334	3.30093	3.17967	3.17954	3.81748	4.11386	3.51223	2.99953	3.01052	3.27713	3.87445
17601093	NA	NA	NA	16.2894	18.3905	13.4381	13.7922	18.7616	14.0846	11.7642	16.1339	6.61519	24.4558	10.945	6.9117
17601095	NA	NA	NA	9.667	7.02833	7.09293	8.63033	20.7062	10.4935	14.8848	6.41387	10.4649	11.6313	10.1425	14.9558
17601097	NA	NA	NA	16.8821	7.6717	16.4027	11.1104	13.2156	11.4065	12.2188	15.3927	11.1104	16.4027	10.5483	15.0779
17601099	NA	NA	NA	1.89993	1.50077	1.58895	2.2647	2.92232	1.88833	3.20194	1.96627	2.94905	2.48654	1.88322	2.78565
17601101	NA	NA	NA	2.74831	3.48039	3.21306	2.26394	2.52133	2.02551	3.59455	2.32535	3.38502	3.44495	6.17341	2.71551
17601103	NA	NA	NA	4.92035	2.419	3.08976	2.2143	2.06793	3.59702	3.0512	3.41287	3.16267	3.22411	3.70668	2.61813
17601105	NA	NA	NA	2.73697	2.87774	3.37209	2.70739	2.30219	3.32092	2.92832	2.23796	2.60838	2.75779	2.80113	4.09168
17601107	NA	NA	NA	6.97378	6.53766	10.4453	8.6042	11.639	10.9363	7.75018	13.5141	13.8125	8.86684	10.6107	11.1909
17601109	NA	NA	NA	1.6106	1.53239	1.81562	2.6564	1.56981	1.69823	1.82756	3.5742	1.81199	1.51994	1.6248	5.10423
17601111	NA	NA	NA	5.0307	5.55954	2.90652	4.70583	5.56732	2.97733	2.5244	2.04669	2.96763	8.61633	8.33621	2.49123
17601113	NA	NA	NA	8.27435	4.5627	19.1152	6.38081	7.51301	13.3913	14.2276	12.2947	8.59387	13.2936	11.656	7.16641
17601115	NA	NA	NA	3.93412	2.05976	1.96613	3.61347	2.88404	4.37527	1.6728	1.85027	4.91985	3.79774	1.85404	3.19971
17601117	NA	NA	NA	5.90719	3.21802	4.41567	1.85474	6.47817	2.79187	3.96419	2.59022	4.30324	5.58803	4.10216	2.00558
17601119	NA	NA	NA	5.34232	3.37517	5.62948	10.4214	8.80043	4.45025	4.26316	4.18406	4.71534	3.93557	7.44215	6.53982
17601121	NA	NA	NA	19.3764	26.7866	18.7917	13.004	13.8555	10.5059	11.0465	11.7188	9.78268	9.84857	9.13915	13.777
17601123	NA	NA	NA	9.31439	15.0421	13.2984	5.34359	23.3669	13.0662	8.505	5.67583	7.4228	8.96564	17.2072	11.6191
17601125	NA	NA	NA	2.51036	2.70608	3.36229	2.02418	2.27481	2.88186	4.9265	3.52603	3.30869	2.7949	6.23415	1.91341
17601127	NA	NA	NA	16.8895	23.7131	7.52171	15.9314	13.6869	13.0379	11.1302	12.5431	9.79455	15.6402	25.8742	11.4964
17601129	NA	NA	NA	2.27698	6.40967	1.36449	2.30091	2.76831	3.72298	2.52805	9.42698	2.66903	3.82704	3.29073	6.90132
17601131	NA	NA	NA	7.56265	6.89904	3.6017	10.8869	2.83566	5.82147	6.67051	6.98154	6.19766	5.71754	5.54305	5.16428
17601133	NA	NA	NA	10.4862	19.4846	11.7148	24.0566	14.0892	13.6799	11.8393	20.4346	19.6845	20.4115	21.5689	19.5685
17601135	NA	NA	NA	2.00006	4.25307	1.63535	2.48815	3.54429	3.73554	6.96883	3.08455	6.22388	5.98739	2.70901	4.37359
17601137	NA	NA	NA	3.61248	4.93928	6.81943	3.47954	4.08937	3.19322	5.03507	2.10316	3.22763	7.34657	3.06863	2.45639
17601139	NA	NA	NA	13.0703	7.57132	13.0717	5.66632	6.84713	6.91696	7.48099	7.48161	9.76797	12.0127	9.50588	10.4155
17601141	NA	NA	NA	4.00598	8.94597	10.983	2.2529	6.02673	5.21229	4.35019	7.89486	4.55231	3.74335	6.76774	12.795
17601143	NA	NA	NA	3.46101	2.66963	3.52285	3.71564	4.05198	2.89944	3.87151	4.34985	3.84682	3.44694	2.73879	3.45958
17601145	NA	NA	NA	3.99097	7.02496	3.70293	4.8527	2.96792	2.19054	3.63579	2.31779	3.9186	7.0545	3.1676	8.68085
17601147	NA	NA	NA	35.5289	36.0169	16.5372	46.2919	21.7095	16.9601	29.9017	20.2372	44.4332	29.4674	32.7366	26.8884
17601149	NA	NA	NA	2.50662	2.64395	3.32859	4.39949	3.3921	3.17413	1.90228	3.61008	3.71817	2.72826	1.52125	3.30129
17601151	NA	NA	NA	5.0993	22.7709	17.3193	5.54669	4.14447	4.96065	6.88663	3.98726	6.74376	9.37461	8.25913	7.17326
17601153	NA	NA	NA	3.70918	4.36311	2.53766	2.33153	2.30672	3.6624	5.5973	1.67993	10.7344	2.76192	4.55959	2.35702
17601155	NA	NA	NA	2.25975	3.37516	2.91788	2.63692	2.66893	1.70103	3.65956	2.14876	2.58221	4.70702	5.01225	2.44207
17601157	NA	NA	NA	9.28825	3.49154	4.14114	2.86379	11.9473	5.08744	10.8698	6.80146	7.93684	2.48021	3.27713	6.08573
17601159	NA	NA	NA	2.37713	4.90357	2.98638	2.31856	3.40759	3.14952	2.42654	8.09607	3.88126	4.3974	4.79745	6.15212
17601161	NA	NA	NA	11.0591	11.4115	3.30093	17.3628	9.55693	2.8748	2.12683	15.7061	4.05408	2.08804	8.44335	14.6971
17601163	NA	NA	NA	4.65224	8.91152	3.74563	2.97225	4.9997	2.7492	4.42392	2.17255	6.57285	5.00887	4.60116	6.44725
17601165	NA	NA	NA	2.51191	3.55277	2.78832	3.31711	3.2762	2.7509	8.62575	3.81695	4.69216	3.86016	2.4795	2.56511
17601167	NA	NA	NA	1.61509	2.18262	2.28372	1.64155	1.32723	1.88772	1.78263	1.78676	2.27934	2.38398	5.628	1.99804
17601169	NA	NA	NA	1.80155	1.47319	1.8494	3.71564	2.28068	2.19253	2.08804	3.11778	3.53626	1.44942	1.8689	2.63415
17601171	NA	NA	NA	1.31118	2.66688	3.21662	4.66211	2.72601	5.84496	2.73357	1.97835	2.80941	1.99581	1.85895	2.90495
17601173	NA	NA	NA	3.49355	7.30928	2.92876	4.162	3.45824	4.19162	5.66768	4.97516	3.57713	4.95154	4.8267	3.08598
17601175	NA	NA	NA	7.00245	5.14421	5.52944	4.26014	4.19692	8.88124	4.22397	4.32171	8.23804	6.89247	6.08915	3.93813
17601177	NA	NA	NA	9.20127	16.4267	14.4924	12.1251	16.6067	12.8264	16.226	15.9841	15.023	20.7805	15.3252	13.5989
17601179	NA	NA	NA	2.01412	8.13159	2.33887	1.72935	2.72273	2.83538	4.07562	3.38413	3.10761	4.65524	2.21656	2.36134
17601181	NA	NA	NA	26.2039	67.6858	7.99931	14.4485	45.8499	45.4982	33.5443	29.2999	37.0891	40.4616	29.4361	37.4146
17601183	NA	NA	NA	2.75333	2.27712	3.16909	3.7232	1.28703	2.71093	2.5282	3.46121	2.23292	4.61544	3.44808	2.66919
17601185	NA	NA	NA	4.0219	3.12693	7.17357	3.03137	5.06392	4.2284	4.80827	6.61432	7.96293	2.29339	4.11109	4.2284
17601187	NA	NA	NA	5.01659	3.51138	11.6203	2.51133	10.0678	3.41016	3.49661	6.39092	3.1676	2.63455	6.8038	2.60906
17601189	NA	NA	NA	19.9415	32.3824	22.2881	16.9003	37.3848	16.1221	28.488	20.4185	21.903	31.9331	20.3456	20.7168
17601191	NA	NA	NA	14.9037	10.5742	21.2911	42.5301	31.7829	14.7401	24.2131	34.3952	22.136	18.1479	16.1112	14.1951
17601193	NA	NA	NA	20.8016	42.9391	52.2721	37.228	27.8222	16.5062	47.4551	48.0044	50.8682	39.8151	58.6865	58.0462
17601195	NA	NA	NA	16.9981	18.5698	38.8281	19.2358	17.8929	7.2058	27.3868	34.5008	18.9881	25.9845	18.3324	25.4317
17601197	NA	NA	NA	41.9376	43.0476	30.394	25.713	34.5124	32.418	59.4508	28.3298	52.3167	51.2792	40.2985	32.3951
17601199	NA	NA	NA	9.51304	6.80365	9.13605	10.8941	9.97792	10.9228	5.87765	14.0639	7.81619	12.2362	6.63867	7.50923
17601201	NA	NA	NA	34.0856	80.0423	37.6959	36.4758	51.2966	24.5638	60.7149	46.8412	50.0977	49.7884	77.8416	35.3209
17601203	NA	NA	NA	6.16438	2.84366	8.82663	5.58579	20.102	6.55676	11.5813	17.7019	21.5817	16.1943	16.2516	21.3368
17601205	NA	NA	NA	3.96498	7.83998	5.41486	2.87355	3.44766	2.13092	4.17635	4.27122	5.9153	18.2536	4.35313	2.67236
17601207	NA	NA	NA	12.3019	13.6868	14.6765	11.9674	11.2241	10.858	7.31929	12.6626	14.2539	17.4027	12.2208	11.9674
17601209	NA	NA	NA	9.75601	5.06602	2.95271	3.26013	2.29183	10.0122	4.85666	6.19298	4.98726	3.59513	7.92565	2.90226
17601211	NA	NA	NA	10.1733	9.71562	14.0369	15.0432	7.27582	14.1617	9.68942	9.23259	15.1964	7.99417	6.60209	7.02158
17601213	NA	NA	NA	24.6527	9.43429	10.8367	7.88455	10.2542	19.736	14.9291	20.6914	18.4478	33.736	13.2352	4.06099
17601215	NA	NA	NA	3.37341	2.67071	3.55395	1.4581	1.93621	1.85474	2.53808	2.64774	4.44466	1.41942	1.95348	1.6245
17601217	NA	NA	NA	37.1527	47.8193	49.9027	65.986	64.1527	47.8193	45.9027	70.486	83.4027	43.736	11.4899	49.0693
17601219	NA	NA	NA	4.84226	25.9112	8.57406	9.70815	11.4239	7.40295	11.4052	11.6575	15.2103	8.85306	18.2856	13.8302
17601221	NA	NA	NA	8.63246	32.9967	7.53345	12.5016	8.52328	8.36997	3.24043	11.4785	11.6116	8.25797	7.44742	5.53501
17601223	NA	NA	NA	20.1841	103.145	15.4981	15.1774	22.6461	7.97885	37.858	17.4657	41.4811	11.3843	17.1719	32.5452
17601225	NA	NA	NA	15.0637	130.44	14.2291	10.8088	15.8015	20.9773	22.3382	10.2285	56.0765	9.15376	16.1627	25.467
17601227	NA	NA	NA	2.50527	2.85608	5.81026	2.60906	2.81408	3.31811	1.71921	1.84437	7.46069	2.68643	2.59476	2.60906
17601229	NA	NA	NA	3.55239	9.6107	3.42603	2.88792	2.59525	3.35977	2.58628	4.66211	8.32784	4.79377	3.21375	2.18058
17601231	NA	NA	NA	8.03935	7.34347	5.83053	4.91824	5.30791	5.40035	6.39121	4.83779	12.2624	7.61817	8.38695	9.76035
17601233	NA	NA	NA	9.51214	22.186	7.04357	3.17323	4.4656	4.0894	8.62846	3.43389	12.2464	10.9876	8.47483	5.39886
17601235	NA	NA	NA	4.72426	11.588	3.89253	13.1886	5.45436	5.27624	5.16464	6.14202	15.3693	6.65017	5.2814	4.88317
17601237	NA	NA	NA	9.44929	7.44742	5.28995	4.70124	6.94104	5.54669	7.37957	5.53574	12.6692	8.98907	14.5466	10.6435
17601239	NA	NA	NA	5.16987	37.7298	6.59842	5.49243	6.77738	7.28727	5.49927	11.5813	8.99193	8.17181	9.82464	8.58406
17601241	NA	NA	NA	10.8439	16.6036	5.77661	4.6132	5.76176	4.88604	8.25304	4.83497	8.55674	8.73889	10.973	8.04753
17601243	NA	NA	NA	10.8271	10.6156	3.31994	5.01168	5.73556	3.88148	8.97083	6.33885	6.78914	2.3342	5.57696	5.56829
17601245	NA	NA	NA	1.93309	1.90065	1.72587	1.68537	1.41942	2.2309	1.96113	2.54989	2.99012	4.09271	2.38457	1.47372
17601247	NA	NA	NA	2.01412	4.89667	4.14912	2.70289	2.28068	3.48561	3.04102	3.48767	3.15928	8.58791	2.25186	2.59403
17601249	NA	NA	NA	16.0041	28.2937	16.9933	6.98628	3.89961	7.0155	16.8061	5.49287	25.7931	9.78077	3.26089	4.88844
17601251	NA	NA	NA	6.50287	26.4067	3.36278	2.42373	6.37733	2.58299	4.29549	2.53102	8.00528	2.49273	3.34407	8.35739
17601253	NA	NA	NA	10.5415	10.6111	15.8515	10.1793	16.9108	10.574	16.0631	9.12412	12.637	14.5676	7.37515	12.4916
17601255	NA	NA	NA	1.88969	3.80168	3.52964	2.03148	2.5968	3.17413	3.50767	2.39104	4.23876	3.96922	2.35812	2.51816
17601257	NA	NA	NA	13.8123	15.5694	12.1567	16.5948	15.0128	11.7921	12.4955	19.5693	15.5393	19.1998	27.0087	10.3951
17601259	NA	NA	NA	1.93309	1.90065	1.72587	1.68537	1.41942	2.2309	1.96113	2.54989	2.99012	4.09271	2.38457	1.47372
17601261	NA	NA	NA	2.01412	4.89667	4.14912	2.70289	2.28068	3.48561	3.04102	3.48767	3.15928	8.58791	2.25186	2.59403
17601263	NA	NA	NA	16.0041	28.2937	16.9933	6.98628	3.89961	7.0155	16.8061	5.49287	25.7931	9.78077	3.26089	4.88844
17601265	NA	NA	NA	6.50287	26.4067	3.36278	2.42373	6.37733	2.58299	4.29549	2.53102	8.00528	2.49273	3.34407	8.35739
17601267	NA	NA	NA	10.5415	10.6111	15.8515	10.1793	16.9108	10.574	16.0631	9.12412	12.637	14.5676	7.37515	12.4916
17601269	NA	NA	NA	1.88969	3.80168	3.52964	2.03148	2.5968	3.17413	3.50767	2.39104	4.23876	3.96922	2.35812	2.51816
17601271	NA	NA	NA	13.8123	15.5694	12.1567	16.5948	15.0128	11.7921	12.4955	19.5693	15.5393	19.1998	27.0087	10.3951
17601273	NA	NA	NA	5.8389	6.58356	7.85643	14.7237	6.16474	8.5993	9.98898	3.9186	12.9152	4.22351	7.44742	7.12626
17601275	NA	NA	NA	2.86905	12.2472	2.97434	2.4684	1.93621	3.17413	3.10617	2.51387	3.54465	4.22351	3.57239	3.18163
17601277	NA	NA	NA	4.30161	3.58291	2.70276	2.8565	2.68421	3.17413	2.43357	3.88791	3.13802	1.93164	3.25072	2.60599
17601279	NA	NA	NA	1.83205	4.44107	1.92567	1.85474	1.61387	3.39204	2.96994	5.11895	5.14683	2.70135	2.80683	2.37094
17601281	NA	NA	NA	1.96634	5.13155	2.02799	1.86599	2.90518	2.58533	2.14628	2.84494	1.86232	2.1134	1.55648	2.60943
17601283	NA	NA	NA	4.28445	9.90712	7.30483	6.95637	6.31829	12.2989	6.20815	6.81585	13.166	13.5121	15.4459	13.0479
17601285	NA	NA	NA	4.41372	3.99173	3.62759	4.84758	7.38117	9.42009	4.41346	10.9092	8.92139	5.62037	4.24023	6.67691
17601287	NA	NA	NA	5.19208	7.25203	3.1676	8.03942	4.3266	8.42171	5.06389	11.2746	5.30838	5.36506	4.72728	5.5842
17601289	NA	NA	NA	4.6594	4.41739	8.42173	11.6513	10.3174	14.7549	6.56692	7.09948	7.27522	5.08644	9.00457	5.08746
17601291	NA	NA	NA	2.67248	6.7509	1.9606	2.69343	3.91079	2.96314	2.75399	3.27072	5.14977	3.18832	3.52716	4.06769
17601293	NA	NA	NA	1.64711	2.76656	4.92876	4.61544	5.54669	2.00233	4.80827	2.99086	8.20758	3.66949	3.99828	6.54107
17601295	NA	NA	NA	18.788	15.1012	23.1467	14.3756	25.5781	14.6587	10.6388	22.6299	22.0176	52.4491	16.0701	15.8167
17601297	NA	NA	NA	3.2999	4.25157	3.22894	2.08443	2.07053	2.19253	2.70444	2.56562	2.69878	2.35865	4.68652	1.69175
17601299	NA	NA	NA	1.73624	2.85223	1.62153	3.17967	1.87654	2.14861	1.42224	2.35906	2.39136	1.74211	2.19	2.57433
17601301	NA	NA	NA	3.86829	17.7851	5.09412	6.56981	4.34491	6.42064	3.62021	5.30039	4.09234	4.56784	4.60238	4.13832
17601303	NA	NA	NA	5.86067	6.7751	6.93462	8.28504	17.9559	5.67889	8.97948	7.66612	12.511	6.65564	5.78205	6.41471
17601305	NA	NA	NA	28.0376	20.0102	27.3064	29.4646	21.0938	33.8948	25.366	18.0999	37.1719	26.6824	38.7935	33.5483
17601307	NA	NA	NA	1.90989	2.45181	2.85282	1.81312	1.70951	2.63415	2.80917	3.32081	8.52824	2.9394	3.01718	2.51088
17601309	NA	NA	NA	4.19516	4.99232	2.94838	4.53202	3.55443	2.99373	2.23405	3.00209	3.90329	4.17655	8.86139	2.33719
17601311	NA	NA	NA	5.54669	1.80155	3.28025	11.2406	14.2013	1.86024	6.38171	2.20909	4.30207	2.90322	2.32504	7.61037
17601313	NA	NA	NA	5.12286	2.26523	4.80827	17.0226	3.14337	7.17002	6.93399	5.29895	6.32035	2.28068	2.01628	2.02418
17601315	NA	NA	NA	1.3618	1.708	1.82828	1.328	1.49779	1.80394	1.92241	1.63535	1.76438	1.49779	1.8689	1.75568
17601317	NA	NA	NA	10.9908	8.53583	15.7665	6.04947	15.4462	13.7628	13.9579	7.99225	18.8637	14.438	16.8975	14.9199
17601319	NA	NA	NA	29.583	281.065	30.9445	24.038	36.607	18.5546	32.0573	47.8497	44.4656	61.4745	46.3888	47.9479
17601323	NA	NA	NA	5.21753	9.82483	10.2677	6.26406	5.48866	9.26097	6.05889	15.5603	13.961	10.7388	2.38349	18.3255
17601325	NA	NA	NA	14.4343	15.5836	6.43457	5.29609	6.96349	12.5554	8.27712	19.8304	5.62491	4.4177	12.1789	13.816
17601327	NA	NA	NA	4.66964	2.34308	4.95528	2.76444	4.26667	1.96244	5.21989	3.26567	3.50466	2.34729	4.02438	3.66622
17601329	NA	NA	NA	1.93621	3.1676	3.1676	2.47889	2.02473	3.11101	6.40967	3.22521	5.54669	3.07431	5.09712	2.94929
17601331	NA	NA	NA	16.8158	19.9518	7.75934	6.70039	20.8666	17.3926	11.4285	18.1615	13.0866	9.62429	22.3809	9.06006
17601333	NA	NA	NA	3.01934	3.03899	2.32571	2.20352	3.02138	4.30264	2.58951	5.76742	6.38744	6.02417	4.60422	5.69026
17601335	NA	NA	NA	1.93621	4.5627	1.51893	1.65449	1.83783	1.50119	3.05279	1.51893	1.95725	1.45816	2.36623	1.32183
17601337	NA	NA	NA	14.8611	15.2313	22.1115	17.3628	31.7862	10.308	13.5935	19.4351	19.2	31.4766	19.7704	36.8755
17601339	NA	NA	NA	3.31425	3.40056	3.32727	20.1553	4.66477	2.69512	4.05347	11.5644	3.1445	5.10685	6.87992	6.1579
17601343	NA	NA	NA	10.544	32.1076	15.1775	25.5928	17.013	3.76976	13.5125	9.98284	14.0207	12.8903	17.8772	9.0299
17601345	NA	NA	NA	9.35357	12.1842	9.66552	10.9852	6.21882	12.2329	17.0238	10.8397	22.2897	14.9527	18.2523	6.15629
17601347	NA	NA	NA	2.38029	2.97227	3.94839	2.07084	2.28068	2.41584	4.80809	3.01372	6.03686	2.93931	2.57145	5.46747
17601349	NA	NA	NA	12.166	6.2245	5.3056	6.28775	5.71811	8.19327	4.33405	7.04918	6.43092	5.16184	5.45741	5.75681
17601351	NA	NA	NA	6.91162	3.80168	4.84181	5.40916	6.72521	2.54463	3.33473	2.73391	2.67236	3.63335	4.01107	4.61948
17601353	NA	NA	NA	2.55709	9.29226	5.77825	7.23523	7.93306	3.89423	3.66039	3.79759	5.02228	6.01245	6.96236	3.36802
17601355	NA	NA	NA	6.01562	4.61133	3.80234	5.25567	5.78076	6.86939	5.46672	4.15998	4.11873	5.6829	5.90199	5.81381
17601357	NA	NA	NA	12.6943	8.39112	6.98603	2.39066	6.39717	3.90232	7.26138	11.4998	5.10338	2.66461	5.54309	4.20747
17601359	NA	NA	NA	4.23268	7.5744	3.48392	3.1676	3.22715	5.54669	2.77056	5.63222	6.70636	3.26268	4.17532	4.69825
17601361	NA	NA	NA	19.218	23.0628	6.95974	10.9841	10.7538	19.8768	11.5708	16.991	9.7963	19.3468	30.0314	15.3534
17601363	NA	NA	NA	6.06517	6.68703	10.5923	4.29801	6.45286	9.14959	12.433	2.76326	3.35523	2.78764	1.93621	13.1234
17601365	NA	NA	NA	13.7074	5.18585	11.0325	5.65214	10.6021	15.6136	12.4336	19.9633	9.98716	7.61974	12.1701	13.1534
17601367	NA	NA	NA	10.6826	10.2448	9.88406	8.21657	10.9263	8.94656	6.51161	5.53604	11.2406	11.2251	8.69552	7.80866
17601369	NA	NA	NA	2.08804	3.2995	3.4481	4.18277	2.25177	2.33825	3.79128	3.91696	3.19748	2.3697	3.88536	3.86261
17601371	NA	NA	NA	2.56279	5.8571	2.19512	2.97621	2.44305	2.45137	3.05318	2.4161	2.95138	3.32137	2.24293	2.76862
17601373	NA	NA	NA	2.55511	1.71844	2.05435	1.85474	2.99962	3.89587	1.82424	1.97203	2.06145	2.5988	2.08027	1.898
17601375	NA	NA	NA	191.965	294.653	111.156	140.728	93.5693	135.319	166.654	234.167	143.234	60.4027	51.5339	73.809
17601377	NA	NA	NA	6.2237	11.3877	9.47516	5.70415	7.0062	3.4427	6.97945	6.74101	13.5641	5.21152	7.61331	13.9423
17601379	NA	NA	NA	6.90838	12.2129	4.1496	4.55186	7.39472	10.9173	2.42003	5.6381	9.18443	6.69725	6.36264	8.99041
17601381	NA	NA	NA	4.24351	4.07778	2.5742	3.84359	4.99862	5.4079	7.12275	3.94281	12.071	5.79432	10.4185	7.04781
17601383	NA	NA	NA	1.44086	1.33974	2.25177	1.35382	1.19317	1.38299	3.04102	1.19317	1.82246	6.40967	1.41006	10.9911
17601385	NA	NA	NA	11.8716	24.6385	18.7539	24.2108	23.5693	12.4875	15.6609	17.6406	18.0354	27.8989	21.1527	17.4027
17601387	NA	NA	NA	6.42208	3.49758	3.11041	2.20916	2.68643	2.25675	3.06529	10.8147	2.97388	7.53146	1.75052	3.02083
17601389	NA	NA	NA	1.61992	3.49758	9.67181	1.861	3.96445	3.1676	1.93621	7.25554	9.01832	3.21598	2.47706	10.9911
17601391	NA	NA	NA	10.8188	6.6029	6.6206	8.9622	9.51412	8.72996	8.48148	8.48813	22.8684	18.8377	6.8038	17.8231
17601393	NA	NA	NA	2.16445	2.8114	2.41708	2.06998	1.90571	1.38299	2.03745	2.08169	1.946	2.38935	1.84407	2.25908
17601395	NA	NA	NA	6.41467	7.28379	9.42866	4.88451	5.58701	4.13423	7.81347	5.45633	6.97641	3.68467	9.81017	4.51692
17601397	NA	NA	NA	1.76595	4.25503	2.20776	2.22368	1.693	2.42675	1.74505	1.9047	2.39066	3.25906	4.63952	1.85474
17601399	NA	NA	NA	2.13412	6.91445	6.28427	2.11934	2.77682	2.48192	5.83507	1.87564	2.21967	3.8848	1.87041	2.70621
17601401	NA	NA	NA	3.32843	2.50527	3.66149	3.4181	2.06058	4.50581	3.34381	4.00279	3.49496	2.25177	6.50529	3.14736
17601403	NA	NA	NA	9.91554	17.0462	14.7699	9.26857	3.28485	3.75031	8.88978	8.28774	5.06404	9.40476	20.0408	2.87914
17601405	NA	NA	NA	5.32833	11.976	12.6283	9.50033	6.39993	5.26503	7.69405	8.0718	12.4818	13.3338	18.3802	17.2584
17601407	NA	NA	NA	2.13844	1.80125	2.54562	5.69611	2.08804	2.19723	2.42654	3.81646	2.35865	2.55367	2.45371	2.32863
17601409	NA	NA	NA	11.7341	18.3902	11.9046	13.1126	7.64328	5.85515	14.3603	18.9441	6.72138	8.77239	5.83863	11.567
17601411	NA	NA	NA	22.3432	21.482	19.2155	21.9282	24.1868	28.7424	47.0138	22.9066	27.1074	22.7903	19.322	32.9484
17601413	NA	NA	NA	32.9329	20.8671	23.9225	24.4809	34.6176	18.0721	23.3193	23.0091	22.5713	36.0101	9.36312	25.379
17601415	NA	NA	NA	6.73186	6.33929	8.4556	6.62506	5.47801	7.22928	7.44062	3.66287	6.87626	12.7485	13.6787	8.08222
17601417	NA	NA	NA	5.43736	9.3647	3.42482	4.5357	8.54233	5.54669	7.24903	5.16913	3.79717	4.25524	4.73997	2.18058
17601419	NA	NA	NA	6.9308	2.56383	4.66676	3.53561	3.72912	3.37764	3.8545	7.98145	4.30952	3.73647	4.05487	4.37412
17601421	NA	NA	NA	6.15687	5.54669	8.37412	5.54669	6.30298	6.40967	8.47028	9.07907	7.96293	8.28504	9.11133	3.55147
17601423	NA	NA	NA	10.1366	21.5981	10.2688	6.88685	8.82759	12.0397	7.62839	14.3885	13.653	6.43088	5.51451	3.69509
17601425	NA	NA	NA	2.46395	2.80334	3.30093	3.17967	3.17954	3.81748	4.11386	3.51223	2.99953	3.01052	3.27713	3.87445
17601427	NA	NA	NA	16.2894	18.3905	13.4381	13.7922	18.7616	14.0846	11.7642	16.1339	6.61519	24.4558	10.945	6.9117
17601429	NA	NA	NA	9.667	7.02833	7.09293	8.63033	20.7062	10.4935	14.8848	6.41387	10.4649	11.6313	10.1425	14.9558
17601431	NA	NA	NA	16.8821	7.6717	16.4027	11.1104	13.2156	11.4065	12.2188	15.3927	11.1104	16.4027	10.5483	15.0779
17601433	NA	NA	NA	1.89993	1.50077	1.58895	2.2647	2.92232	1.88833	3.20194	1.96627	2.94905	2.48654	1.88322	2.78565
17601435	NA	NA	NA	2.74831	3.48039	3.21306	2.26394	2.52133	2.02551	3.59455	2.32535	3.38502	3.44495	6.17341	2.71551
17601437	NA	NA	NA	4.92035	2.419	3.08976	2.2143	2.06793	3.59702	3.0512	3.41287	3.16267	3.22411	3.70668	2.61813
17601439	NA	NA	NA	2.73697	2.87774	3.37209	2.70739	2.30219	3.32092	2.92832	2.23796	2.60838	2.75779	2.80113	4.09168
17601441	NA	NA	NA	6.97378	6.53766	10.4453	8.6042	11.639	10.9363	7.75018	13.5141	13.8125	8.86684	10.6107	11.1909
17601443	NA	NA	NA	1.6106	1.53239	1.81562	2.6564	1.56981	1.69823	1.82756	3.5742	1.81199	1.51994	1.6248	5.10423
17601445	NA	NA	NA	5.0307	5.55954	2.90652	4.70583	5.56732	2.97733	2.5244	2.04669	2.96763	8.61633	8.33621	2.49123
17601447	NA	NA	NA	8.27435	4.5627	19.1152	6.38081	7.51301	13.3913	14.2276	12.2947	8.59387	13.2936	11.656	7.16641
17601449	NA	NA	NA	3.93412	2.05976	1.96613	3.61347	2.88404	4.37527	1.6728	1.85027	4.91985	3.79774	1.85404	3.19971
17601451	NA	NA	NA	5.90719	3.21802	4.41567	1.85474	6.47817	2.79187	3.96419	2.59022	4.30324	5.58803	4.10216	2.00558
17601453	NA	NA	NA	5.34232	3.37517	5.62948	10.4214	8.80043	4.45025	4.26316	4.18406	4.71534	3.93557	7.44215	6.53982
17601455	NA	NA	NA	19.3764	26.7866	18.7917	13.004	13.8555	10.5059	11.0465	11.7188	9.78268	9.84857	9.13915	13.777
17601457	NA	NA	NA	9.31439	15.0421	13.2984	5.34359	23.3669	13.0662	8.505	5.67583	7.4228	8.96564	17.2072	11.6191
17601459	NA	NA	NA	2.51036	2.70608	3.36229	2.02418	2.27481	2.88186	4.9265	3.52603	3.30869	2.7949	6.23415	1.91341
17601461	NA	NA	NA	16.8895	23.7131	7.52171	15.9314	13.6869	13.0379	11.1302	12.5431	9.79455	15.6402	25.8742	11.4964
17601463	NA	NA	NA	2.27698	6.40967	1.36449	2.30091	2.76831	3.72298	2.52805	9.42698	2.66903	3.82704	3.29073	6.90132
17601465	NA	NA	NA	7.56265	6.89904	3.6017	10.8869	2.83566	5.82147	6.67051	6.98154	6.19766	5.71754	5.54305	5.16428
17601467	NA	NA	NA	10.4862	19.4846	11.7148	24.0566	14.0892	13.6799	11.8393	20.4346	19.6845	20.4115	21.5689	19.5685
17601469	NA	NA	NA	2.00006	4.25307	1.63535	2.48815	3.54429	3.73554	6.96883	3.08455	6.22388	5.98739	2.70901	4.37359
17601471	NA	NA	NA	3.61248	4.93928	6.81943	3.47954	4.08937	3.19322	5.03507	2.10316	3.22763	7.34657	3.06863	2.45639
17601473	NA	NA	NA	13.0703	7.57132	13.0717	5.66632	6.84713	6.91696	7.48099	7.48161	9.76797	12.0127	9.50588	10.4155
17601475	NA	NA	NA	4.00598	8.94597	10.983	2.2529	6.02673	5.21229	4.35019	7.89486	4.55231	3.74335	6.76774	12.795
17601477	NA	NA	NA	3.46101	2.66963	3.52285	3.71564	4.05198	2.89944	3.87151	4.34985	3.84682	3.44694	2.73879	3.45958
17601479	NA	NA	NA	3.99097	7.02496	3.70293	4.8527	2.96792	2.19054	3.63579	2.31779	3.9186	7.0545	3.1676	8.68085
17601481	NA	NA	NA	35.5289	36.0169	16.5372	46.2919	21.7095	16.9601	29.9017	20.2372	44.4332	29.4674	32.7366	26.8884
17601483	NA	NA	NA	2.50662	2.64395	3.32859	4.39949	3.3921	3.17413	1.90228	3.61008	3.71817	2.72826	1.52125	3.30129
17601485	NA	NA	NA	5.0993	22.7709	17.3193	5.54669	4.14447	4.96065	6.88663	3.98726	6.74376	9.37461	8.25913	7.17326
17601487	NA	NA	NA	3.70918	4.36311	2.53766	2.33153	2.30672	3.6624	5.5973	1.67993	10.7344	2.76192	4.55959	2.35702
17601489	NA	NA	NA	2.25975	3.37516	2.91788	2.63692	2.66893	1.70103	3.65956	2.14876	2.58221	4.70702	5.01225	2.44207
17601491	NA	NA	NA	9.28825	3.49154	4.14114	2.86379	11.9473	5.08744	10.8698	6.80146	7.93684	2.48021	3.27713	6.08573
17601493	NA	NA	NA	2.37713	4.90357	2.98638	2.31856	3.40759	3.14952	2.42654	8.09607	3.88126	4.3974	4.79745	6.15212
17601495	NA	NA	NA	11.0591	11.4115	3.30093	17.3628	9.55693	2.8748	2.12683	15.7061	4.05408	2.08804	8.44335	14.6971
17601497	NA	NA	NA	4.65224	8.91152	3.74563	2.97225	4.9997	2.7492	4.42392	2.17255	6.57285	5.00887	4.60116	6.44725
17601499	NA	NA	NA	2.51191	3.55277	2.78832	3.31711	3.2762	2.7509	8.62575	3.81695	4.69216	3.86016	2.4795	2.56511
17601501	NA	NA	NA	1.61509	2.18262	2.28372	1.64155	1.32723	1.88772	1.78263	1.78676	2.27934	2.38398	5.628	1.99804
17601503	NA	NA	NA	1.80155	1.47319	1.8494	3.71564	2.28068	2.19253	2.08804	3.11778	3.53626	1.44942	1.8689	2.63415
17601505	NA	NA	NA	1.31118	2.66688	3.21662	4.66211	2.72601	5.84496	2.73357	1.97835	2.80941	1.99581	1.85895	2.90495
17601507	NA	NA	NA	3.49355	7.30928	2.92876	4.162	3.45824	4.19162	5.66768	4.97516	3.57713	4.95154	4.8267	3.08598
17601509	NA	NA	NA	7.00245	5.14421	5.52944	4.26014	4.19692	8.88124	4.22397	4.32171	8.23804	6.89247	6.08915	3.93813
17601511	NA	NA	NA	9.20127	16.4267	14.4924	12.1251	16.6067	12.8264	16.226	15.9841	15.023	20.7805	15.3252	13.5989
17601513	NA	NA	NA	2.01412	8.13159	2.33887	1.72935	2.72273	2.83538	4.07562	3.38413	3.10761	4.65524	2.21656	2.36134
17601515	NA	NA	NA	26.2039	67.6858	7.99931	14.4485	45.8499	45.4982	33.5443	29.2999	37.0891	40.4616	29.4361	37.4146
17601517	NA	NA	NA	2.75333	2.27712	3.16909	3.7232	1.28703	2.71093	2.5282	3.46121	2.23292	4.61544	3.44808	2.66919
17601519	NA	NA	NA	4.0219	3.12693	7.17357	3.03137	5.06392	4.2284	4.80827	6.61432	7.96293	2.29339	4.11109	4.2284
17601521	NA	NA	NA	5.01659	3.51138	11.6203	2.51133	10.0678	3.41016	3.49661	6.39092	3.1676	2.63455	6.8038	2.60906
17601523	NA	NA	NA	19.9415	32.3824	22.2881	16.9003	37.3848	16.1221	28.488	20.4185	21.903	31.9331	20.3456	20.7168
17601525	NA	NA	NA	14.9037	10.5742	21.2911	42.5301	31.7829	14.7401	24.2131	34.3952	22.136	18.1479	16.1112	14.1951
17601527	NA	NA	NA	20.8016	42.9391	52.2721	37.228	27.8222	16.5062	47.4551	48.0044	50.8682	39.8151	58.6865	58.0462
17601529	NA	NA	NA	16.9981	18.5698	38.8281	19.2358	17.8929	7.2058	27.3868	34.5008	18.9881	25.9845	18.3324	25.4317
17601531	NA	NA	NA	41.9376	43.0476	30.394	25.713	34.5124	32.418	59.4508	28.3298	52.3167	51.2792	40.2985	32.3951
17601533	NA	NA	NA	9.51304	6.80365	9.13605	10.8941	9.97792	10.9228	5.87765	14.0639	7.81619	12.2362	6.63867	7.50923
17601535	NA	NA	NA	34.0856	80.0423	37.6959	36.4758	51.2966	24.5638	60.7149	46.8412	50.0977	49.7884	77.8416	35.3209
17601537	NA	NA	NA	6.16438	2.84366	8.82663	5.58579	20.102	6.55676	11.5813	17.7019	21.5817	16.1943	16.2516	21.3368
17601539	NA	NA	NA	3.96498	7.83998	5.41486	2.87355	3.44766	2.13092	4.17635	4.27122	5.9153	18.2536	4.35313	2.67236
17601541	NA	NA	NA	12.3019	13.6868	14.6765	11.9674	11.2241	10.858	7.31929	12.6626	14.2539	17.4027	12.2208	11.9674
17601543	NA	NA	NA	9.75601	5.06602	2.95271	3.26013	2.29183	10.0122	4.85666	6.19298	4.98726	3.59513	7.92565	2.90226
17601545	NA	NA	NA	10.1733	9.71562	14.0369	15.0432	7.27582	14.1617	9.68942	9.23259	15.1964	7.99417	6.60209	7.02158
17601547	NA	NA	NA	24.6527	9.43429	10.8367	7.88455	10.2542	19.736	14.9291	20.6914	18.4478	33.736	13.2352	4.06099
17601549	NA	NA	NA	3.37341	2.67071	3.55395	1.4581	1.93621	1.85474	2.53808	2.64774	4.44466	1.41942	1.95348	1.6245
17601551	NA	NA	NA	2.75895	2.20244	2.86478	5.23243	2.14496	4.21329	3.92621	2.17255	4.31691	2.32338	2.57145	2.38082
17601553	NA	NA	NA	1.90989	5.07297	4.89255	2.88038	2.99861	4.49944	2.74947	3.49661	2.63415	2.19061	4.72728	4.28345
17601555	NA	NA	NA	4.85811	3.97784	2.31727	2.19862	2.95178	3.40114	3.24122	2.08482	2.60106	3.08647	2.62988	1.89971
17601557	NA	NA	NA	1.44086	1.85288	1.77476	1.78882	1.7203	1.88782	2.00705	3.44646	2.16711	1.7649	1.952	1.57248
17601561	NA	NA	NA	2.88307	8.08979	2.80638	3.07161	5.98507	2.52351	4.3919	4.05484	3.17362	2.69103	2.68158	2.18058
17601563	NA	NA	NA	23.1064	26.4533	13.8195	16.502	25.6902	21.6813	9.87171	22.6012	11.4406	14.1775	14.2094	23.6918
17601565	NA	NA	NA	14.7139	15.3098	8.34002	8.95167	19.4826	8.23039	7.01031	6.02296	14.7048	16.8634	7.6276	14.8911
17601567	NA	NA	NA	3.35655	5.7136	2.60612	3.07399	4.46114	4.3025	4.80844	2.91032	3.81613	6.26308	4.89158	2.40715
17601569	NA	NA	NA	4.70728	5.53191	4.20316	6.23336	3.81028	4.40518	7.85524	7.75347	5.96413	10.6467	7.06652	4.45015
17601571	NA	NA	NA	5.98961	3.48721	3.47595	5.25767	3.15497	2.88241	2.70251	5.32365	4.07394	2.9895	2.01628	4.4784
17601573	NA	NA	NA	9.28572	9.94808	5.64158	8.83275	8.42696	8.06094	8.29214	10.0766	10.8746	9.49663	17.5463	7.21737
17601575	NA	NA	NA	19.1494	11.1976	11.8723	9.83902	18.0555	14.7871	18.4148	23.8938	11.4103	13.8354	21.568	11.5022
17601579	NA	NA	NA	6.49418	9.09606	6.12102	5.26575	4.5048	10.4129	3.57565	4.61544	12.3209	11.2406	2.56977	9.41974
17601581	NA	NA	NA	27.736	31.736	17.986	15.9724	10.8755	24.0742	17.4481	7.55451	19.5966	17.9392	13.2758	13.1534
17601583	NA	NA	NA	25.4027	10.2675	15.4768	9.33907	18.8915	22.5513	23.2215	25.8193	17.1527	13.32	26.3718	10.9911
17601585	NA	NA	NA	3.74794	3.60333	6.26391	3.19748	3.77778	4.3493	3.6558	3.59083	5.19567	4.22664	3.8193	6.1837
17601587	NA	NA	NA	3.88887	18.236	13.6533	4.51797	3.21598	9.14217	9.99949	10.1649	5.58914	15.7131	14.6529	19.6527
17601589	NA	NA	NA	2.91898	4.33979	5.59855	4.28286	4.20129	5.09487	3.87332	3.58554	5.63128	4.14468	4.77235	3.74294
17601591	NA	NA	NA	4.05819	6.55062	4.04209	2.8748	2.97254	4.33597	2.31087	5.05969	2.74034	8.72454	2.99476	3.5658
17601593	NA	NA	NA	3.57313	7.19801	5.45824	11.3941	2.71951	8.16966	3.77074	12.8143	4.31847	4.52024	5.76133	2.76815
17601595	NA	NA	NA	2.51019	3.50742	2.73011	5.85405	12.8924	2.38828	2.42737	6.88831	4.43353	2.13216	10.9206	5.64916
17601597	NA	NA	NA	21.4179	21.5218	10.1	12.7114	16.1513	15.8757	18.914	13.4619	15.8422	20.7612	23.8321	19.2038
17601599	NA	NA	NA	5.28131	4.14566	3.19624	3.07397	6.3967	4.49271	4.70562	5.51359	4.07588	2.95916	6.6668	3.43038
17601601	NA	NA	NA	4.93726	1.80155	2.97628	3.36723	3.21598	5.93609	3.04102	3.21598	2.60906	2.28858	2.52283	2.19054
17601603	NA	NA	NA	1.39139	1.35054	1.33974	2.55884	1.74168	1.5923	1.71936	2.17255	2.39066	1.44506	2.34805	1.47639
17601605	NA	NA	NA	18.1589	13.1304	11.1682	11.0696	26.817	14.1027	14.8131	10.0411	13.3896	8.2973	17.6255	11.7341
17601607	NA	NA	NA	2.06702	1.70832	1.55241	1.68957	1.47128	2.32791	1.72959	2.04021	3.10922	1.64474	1.68398	2.74305
17601609	NA	NA	NA	14.9861	22.4027	13.2968	14.3195	34.986	12.9139	15.8809	13.4953	15.6784	15.9179	15.6784	14.6563
17601611	NA	NA	NA	3.98667	2.62426	2.13609	3.79133	2.43405	2.009	1.66679	1.75873	2.18058	3.21598	6.1018	1.69175
17601613	NA	NA	NA	3.49758	1.93621	6.40967	1.57042	2.68643	1.57042	1.19317	2.31779	1.35382	2.25177	1.93621	1.57042
17601615	NA	NA	NA	7.09729	8.1574	6.15418	9.22015	3.20896	4.05796	3.10616	4.79412	8.50662	6.40967	6.77898	3.14303
17601617	NA	NA	NA	8.30615	8.97033	11.6888	2.39066	11.4747	13.3121	3.24122	8.48813	5.34476	17.5796	3.15909	3.48572
17601619	NA	NA	NA	3.89679	9.99949	3.3697	3.9186	4.30951	4.19234	3.98664	4.43593	6.35888	9.62968	3.70559	2.60906
17601621	NA	NA	NA	2.0429	2.96013	2.81702	1.931	1.70384	2.43029	2.03907	2.10982	2.35584	4.66764	4.7436	2.65035
17601623	NA	NA	NA	7.12459	16.4605	7.2128	8.59609	4.79894	3.91781	7.07262	4.07332	4.31109	7.25554	5.12286	18.4792
17601625	NA	NA	NA	1.59348	1.52777	1.85351	1.27986	1.93355	1.8088	2.0294	2.17333	2.74155	2.09269	2.46188	1.48174
17601627	NA	NA	NA	6.42072	2.49593	3.95819	1.79119	4.01009	4.99675	2.202	3.75423	1.87942	2.72874	2.72874	3.9186
17601629	NA	NA	NA	4.20317	6.75807	1.71552	1.5347	1.67467	2.36571	2.26685	1.76217	1.78062	1.71269	1.93621	4.94125
17601631	NA	NA	NA	1.8146	1.8155	2.052	2.42794	2.48578	1.86694	1.59716	3.366	4.2207	2.45651	1.72066	1.88466
17601633	NA	NA	NA	2.72653	1.61992	2.68643	4.61544	5.54669	5.54669	7.25554	2.72653	5.54669	9.33907	9.99949	10.9911
17601635	NA	NA	NA	2.98781	3.97589	3.24301	1.92829	7.62483	3.58067	3.29329	2.82905	3.72733	4.60054	3.97589	2.07845
17601637	NA	NA	NA	6.41471	8.58694	8.31	3.66723	3.87111	5.60047	3.60357	3.6424	7.72126	8.70615	3.93689	4.52824
17601639	NA	NA	NA	4.086	3.27085	4.97466	4.22904	3.65262	4.80181	8.56077	4.25046	5.28411	10.1914	6.16043	8.75338
17601641	NA	NA	NA	4.19162	3.24819	3.83556	5.07174	3.32865	4.98767	5.07752	5.87674	4.84122	14.3433	6.69195	5.10369
17601643	NA	NA	NA	33.6527	23.1527	8.85427	2.19054	3.96445	16.486	14.7362	2.72653	13.57	9.33907	8.28504	2.60906
17601645	NA	NA	NA	1.38109	2.83627	1.61804	1.76913	2.68643	2.34312	1.58453	2.90094	3.37429	2.3987	1.59127	1.82246
17601647	NA	NA	NA	5.09382	2.22626	2.78871	5.39198	6.21882	4.14054	4.1351	1.89845	7.62949	5.468	5.61309	2.01979
17601649	NA	NA	NA	3.80168	4.90903	4.65552	3.08768	13.3043	5.9052	5.40459	5.52501	5.32227	3.81205	4.34375	4.80975
17601651	NA	NA	NA	4.50635	2.6489	2.66698	2.79558	2.26351	2.56316	2.6546	5.05969	1.83681	2.57165	2.57127	2.28682
17601653	NA	NA	NA	2.84669	5.24513	2.45809	3.07141	2.38598	3.7742	4.87728	4.49496	2.90252	5.98329	3.14996	3.57867
17601657	NA	NA	NA	8.11308	3.4715	5.09732	4.66211	7.2445	14.7433	3.52285	6.31129	4.31691	5.00887	8.56855	3.17967
17601659	NA	NA	NA	4.73497	8.91719	5.61092	18.68	7.30691	10.5584	8.36154	5.42858	10.9122	13.0707	14.7084	6.93895
17601661	NA	NA	NA	1.44086	1.94146	1.48881	1.94501	1.50441	1.85474	1.68651	1.72716	2.02418	1.84328	1.55273	2.99187
17601663	NA	NA	NA	18.6271	7.12644	8.52147	8.2746	16.7079	6.86137	7.27716	15.9465	9.13278	10.6785	17.0838	8.96165
17601665	NA	NA	NA	4.60258	10.3201	9.15306	2.53663	2.08804	2.66739	2.29158	3.32646	5.4839	3.86016	2.793	8.63841
17601667	NA	NA	NA	2.92162	2.49009	2.76612	1.61669	1.33974	1.74054	3.48224	2.35349	2.59683	3.85268	4.02394	3.69245
17601669	NA	NA	NA	2.87448	3.33847	2.74566	2.00395	1.84019	2.51852	2.67942	2.17255	2.87793	2.68643	3.85358	1.58759
17601671	NA	NA	NA	4.49026	8.98524	9.24004	5.72135	10.3108	13.9569	6.21546	6.02064	8.82811	13.0563	10.2155	9.34448
17601673	NA	NA	NA	20.4209	11.4298	26.5796	21.3232	7.97326	24.9955	10.5764	12.6926	9.2623	7.22641	19.5575	11.0193
17601675	NA	NA	NA	30.6731	43.5143	28.5144	45.3763	45.5255	43.284	29.059	34.7397	31.4743	38.6635	40.2306	39.3667
17601677	NA	NA	NA	6.91092	9.72186	4.80685	3.66523	6.94105	7.46786	4.77109	5.2138	8.11725	10.0909	9.73795	5.36778
17601679	NA	NA	NA	2.25155	2.68734	2.03369	1.86779	1.81316	2.51258	2.1346	2.13846	2.60906	2.45952	1.88397	2.09641
17601681	NA	NA	NA	1.80993	2.98337	2.40515	2.7526	1.86386	1.66145	3.12401	2.00745	3.19748	1.68648	4.95242	1.91767
17601683	NA	NA	NA	52.442	25.5024	35.251	44.349	14.6347	26.7726	30.29	24.3482	25.5317	55.8428	52.891	21.331
17601685	NA	NA	NA	13.4033	61.8193	10.4129	22.3503	6.57035	15.5694	9.36565	16.4027	18.5213	14.0009	7.49046	5.86788
17601687	NA	NA	NA	11.3161	14.8629	11.6897	10.2536	12.7257	11.8037	17.3888	13.9693	21.6068	12.0926	20.8658	16.0246
17601689	NA	NA	NA	3.06521	11.711	2.08804	4.80687	3.49213	2.35679	3.00334	4.89553	2.18823	3.80103	4.68563	3.41702
17601691	NA	NA	NA	8.0097	4.93217	5.45824	8.06502	6.8619	2.87502	5.3527	2.50287	10.5372	7.11548	6.18038	10.6192
17601693	NA	NA	NA	3.44393	2.11815	4.80827	2.19054	1.74761	2.60906	2.52567	3.36825	2.37728	2.14263	6.88629	6.02055
17601695	NA	NA	NA	3.88886	2.80638	2.49063	2.39567	2.24471	2.36963	2.32568	1.98449	3.09725	2.19169	3.20554	2.03712
17601697	NA	NA	NA	41.736	10.4962	30.736	24.986	3.21598	10.4129	24.236	17.4027	25.986	20.6527	34.986	43.1527
17601699	NA	NA	NA	10.2242	5.5347	3.35784	5.8247	4.24589	8.95256	14.4774	5.12848	11.4102	9.94385	11.9843	7.99203
17601701	NA	NA	NA	14.097	6.80415	8.21097	8.88034	13.6384	8.25672	11.0558	12.5501	10.2612	13.2751	14.2777	12.8124
17601703	NA	NA	NA	5.09382	4.25708	6.48679	3.48084	3.77215	3.79032	6.3923	6.72067	28.5305	9.37023	9.06633	5.85636
17601705	NA	NA	NA	6.80221	3.20533	3.42255	3.42735	7.05597	3.55811	7.25554	3.68433	9.94796	5.47027	2.83391	10.1403
17601707	NA	NA	NA	9.01832	7.70055	7.1043	11.2406	11.3927	3.69702	12.317	12.155	5.54669	13.7255	6.99148	15.9263
17601709	NA	NA	NA	2.60817	3.26558	1.76071	2.13141	4.14841	3.57528	2.0189	2.42096	1.62844	3.24454	5.31166	3.08502
17601711	NA	NA	NA	6.03643	5.63214	6.10213	8.79383	4.96394	9.90137	5.48715	6.27136	6.24654	8.32492	5.13173	3.3421
17601713	NA	NA	NA	1.98206	1.6621	1.84638	1.72639	2.61642	1.41395	2.08804	1.81407	2.18768	1.79553	3.91427	1.84001
17601715	NA	NA	NA	4.09572	2.94209	3.16941	4.549	4.50009	3.53027	4.73223	3.49927	2.57402	3.67966	4.04713	3.06537
17601717	NA	NA	NA	8.25107	9.16556	15.7429	18.0648	17.4333	6.67718	18.726	23.157	26.1814	18.3734	15.4658	18.8311
17601719	NA	NA	NA	25.8172	26.4161	15.1054	9.61265	10.8308	17.2995	17.508	17.371	12.1137	12.0915	8.26195	11.6103
17601721	NA	NA	NA	2.97731	2.20976	3.21236	4.50591	2.88	2.93208	2.62886	3.70892	3.38767	2.88	3.58203	3.02567
17601723	NA	NA	NA	1.86767	3.5437	3.93662	2.24665	3.9902	2.2575	2.05642	1.89355	4.60333	2.65028	2.47706	7.03123
17601725	NA	NA	NA	6.16194	9.23365	7.49821	5.68016	3.05001	4.44212	4.24585	6.47271	4.59218	9.46346	6.77898	3.86248
17601727	NA	NA	NA	7.69587	16.2691	4.7956	3.59511	8.18133	7.48721	12.1428	8.71216	8.81263	4.0975	11.7346	7.4269
17601729	NA	NA	NA	13.666	7.9158	11.2531	4.37175	8.17435	5.14484	6.40658	11.9733	20.9582	10.3742	5.57499	9.45132
17601731	NA	NA	NA	12.6539	2.25177	3.1676	2.19054	3.96445	1.38299	1.33974	6.40967	1.57042	3.21598	1.93621	3.1676
17601733	NA	NA	NA	2.59293	4.38815	2.96129	2.34852	4.03792	1.53926	3.88556	3.54939	3.28421	4.83968	7.62014	3.22102
17601735	NA	NA	NA	3.15151	2.65432	4.40207	3.17967	2.62763	3.74495	4.27644	3.49457	4.55805	3.45101	6.56599	2.74396
17601737	NA	NA	NA	3.16112	3.80827	2.72242	7.83984	1.62721	1.48987	5.34157	4.67727	7.70193	3.3032	1.93621	1.74054
17601739	NA	NA	NA	2.52919	3.75188	1.51671	4.20555	3.98846	2.13064	2.31187	4.22351	2.98801	3.5341	5.01956	2.17295
17601741	NA	NA	NA	3.30684	7.84605	3.72697	7.64324	5.15735	3.72543	4.77462	3.89524	7.18914	4.21534	4.01949	3.43627
17601743	NA	NA	NA	2.77056	2.51019	2.36852	1.96085	3.29896	2.61514	2.02078	1.98324	2.44118	6.04995	3.32193	4.53418
17601745	NA	NA	NA	5.12286	3.648	1.93621	3.17967	2.08804	2.67682	7.90213	1.51893	3.79376	2.62669	2.80113	2.90025
17601747	NA	NA	NA	2.60194	1.39979	2.4553	1.75151	1.54772	1.71393	1.74154	2.55677	1.70459	2.25177	2.84897	2.04796
17601749	NA	NA	NA	2.91711	10.9044	2.72468	1.85357	2.91711	2.84141	5.33875	1.70547	2.33077	2.25177	2.92368	3.1676
17601751	NA	NA	NA	2.50617	3.72141	2.08838	2.13221	3.20454	2.38223	2.42654	2.19204	3.55132	1.70639	2.38349	1.84385
17601753	NA	NA	NA	2.38885	2.98676	1.74351	2.20352	2.17375	2.009	3.23611	1.80857	3.25168	2.19692	1.52125	3.5845
17601755	NA	NA	NA	7.76555	6.33493	6.75054	7.77835	5.90793	6.04485	15.5617	6.23631	6.81239	10.5217	5.72609	5.6235
17601757	NA	NA	NA	2.61876	4.26942	4.80345	4.19162	3.29998	3.49799	3.31842	3.61061	5.69416	3.52123	5.60545	3.01765
17601759	NA	NA	NA	3.6541	3.45999	4.99334	7.79072	9.64309	12.6163	7.2209	3.2222	6.32697	4.50787	15.8442	6.62887
17601761	NA	NA	NA	3.08231	1.79111	2.15813	3.69173	1.88818	2.3218	4.99528	2.03504	6.87965	1.49329	5.26729	2.63415
17601763	NA	NA	NA	3.81384	8.51769	12.7558	12.5822	17.6234	12.092	14.073	5.43169	6.39342	3.16655	17.7875	3.71787
17601765	NA	NA	NA	8.0595	5.04091	3.72687	11.6888	6.46259	3.74709	7.32443	18.8414	6.68973	7.5343	5.88756	10.1716
17601767	NA	NA	NA	2.88941	2.61681	2.61681	2.61681	3.96445	1.57042	3.04102	4.61544	2.1554	1.90492	2.61681	1.82246
17601769	NA	NA	NA	2.15612	2.72653	2.07038	2.20352	1.80755	1.97401	2.61808	2.07343	3.28183	2.56119	8.64704	4.40057
17601771	NA	NA	NA	4.01347	2.61356	1.95495	2.10223	3.02889	3.39522	5.84024	2.67468	2.39066	4.36209	5.99363	2.43656
17601773	NA	NA	NA	1.8593	1.99577	1.64657	1.6327	3.13666	2.17696	2.23405	1.95125	2.81262	1.62419	1.38162	2.58123
17601775	NA	NA	NA	3.96186	1.9266	2.16128	6.56877	2.93931	3.74709	4.28471	2.75578	2.97455	4.63189	2.59827	3.14249
17601777	NA	NA	NA	15.0742	6.51267	16.9315	8.48813	10.6833	11.0347	16.6768	14.4814	15.5824	13.708	5.26729	15.2271
17601779	NA	NA	NA	12.3165	8.23211	8.67381	8.96316	6.78896	8.34522	12.8193	7.48109	7.09175	9.83278	8.52865	10.2227
17601781	NA	NA	NA	4.32773	4.9149	6.364	7.18145	3.93762	3.5634	4.70471	3.92804	4.24466	3.71977	4.75667	5.69911
17601783	NA	NA	NA	21.888	25.6935	14.953	14.0828	12.2622	17.1547	14.0693	14.1319	17.5649	8.5578	15.292	13.8486
17601785	NA	NA	NA	25.618	21.8529	22.5985	23.3936	14.9709	10.3095	24.2997	14.7272	20.2996	26.898	20.0766	17.4188
17601787	NA	NA	NA	17.9029	23.1879	12.4034	21.9026	17.8823	11.1031	14.2348	19.6487	20.6806	13.6556	16.0357	15.5123
17601789	NA	NA	NA	3.80197	5.06475	3.06955	9.00009	2.062	4.13359	4.32911	2.8243	2.56551	2.47096	2.53603	9.9232
17601791	NA	NA	NA	14.7422	5.02676	4.79761	6.16014	2.93931	10.9651	3.70075	6.57744	12.1422	9.62166	7.35361	4.49376
17601793	NA	NA	NA	1.7636	1.66383	1.55404	1.97344	1.96979	1.8427	2.57891	1.95613	6.88924	3.42902	2.14583	5.87206
17601795	NA	NA	NA	4.40454	3.73224	3.5424	2.01906	3.31755	2.80062	4.26712	3.58623	3.19782	2.49104	14.7654	4.66211
17601797	NA	NA	NA	3.96445	3.79117	2.72718	4.61544	4.0851	4.72067	4.07455	4.61544	2.60906	8.28504	5.0717	4.0851
17601799	NA	NA	NA	16.486	28.3193	21.7466	16.0417	6.42575	14.4862	42.3193	9.6068	22.4352	20.6527	17.9027	10.334
17601801	NA	NA	NA	3.51836	2.66617	2.75842	2.73565	3.06731	2.48579	2.38113	3.47383	1.76438	3.29204	1.5955	2.48579
17601803	NA	NA	NA	20.298	13.3068	13.5992	23.6067	19.7711	17.1379	18.5467	32.1788	16.118	17.9137	20.6193	24.3382
17601805	NA	NA	NA	1.88498	4.70607	1.9079	1.37663	2.00246	2.47213	2.01846	2.11751	2.62748	2.93895	3.51666	2.47213
17601807	NA	NA	NA	16.486	18.986	12.9867	13.3594	20.2995	15.5694	11.721	10.4272	19.3193	29.236	12.6835	23.7373
17601809	NA	NA	NA	1.97085	2.53114	3.426	3.64489	2.5486	1.5367	1.77111	2.23576	3.69896	1.61803	1.73411	7.34163
17601811	NA	NA	NA	3.5341	3.53028	2.65317	7.67288	2.53007	4.72219	3.52011	3.8472	3.43529	5.7532	5.07973	3.34518
17601813	NA	NA	NA	2.87531	7.12468	2.06483	1.57042	2.23338	3.94991	2.13983	1.76071	3.11302	2.82385	2.9498	2.24408
17601815	NA	NA	NA	25.4477	28.2533	39.0565	57.5906	41.8914	39.498	38.5775	32.4373	50.0581	98.5402	88.5881	54.1335
17601817	NA	NA	NA	2.71868	5.36518	4.532	2.39066	1.63913	4.23238	19.2483	4.03727	2.60906	9.03086	17.9162	5.36778
17601819	NA	NA	NA	13.4033	9.75492	37.964	19.7561	18.599	19.7561	17.4624	14.5171	21.541	13.5629	14.8019	19.1827
17601821	NA	NA	NA	4.69932	15.1739	7.69485	8.01721	5.84055	8.74764	4.90745	5.02399	7.25609	9.96297	13.6342	5.26961
17601823	NA	NA	NA	3.55723	3.57093	6.85721	4.79038	4.40173	7.43306	4.16463	9.87227	5.66975	2.97049	6.21587	5.57708
17601825	NA	NA	NA	6.46088	6.77745	5.77664	8.31443	7.82869	9.42241	7.25932	5.80323	7.13306	8.71583	7.11286	6.59713
17601827	NA	NA	NA	1.61992	14.8195	2.44292	2.19054	3.12425	1.91885	1.64122	4.46207	3.03931	2.68643	3.06206	2.5286
17601829	NA	NA	NA	3.99404	4.81006	3.73057	2.19054	3.99404	4.59675	2.26857	2.72653	4.13279	5.54669	10.0741	2.20689
17601831	NA	NA	NA	12.8917	15.7393	16.4437	14.6289	6.45869	12.6282	9.56258	20.9101	7.94418	6.8195	14.9837	19.4673
17601833	NA	NA	NA	12.7023	21.7907	12.155	14.0134	11.6656	9.52583	15.4597	16.8408	16.8408	20.3348	11.2023	19.2539
17601835	NA	NA	NA	2.32477	2.57155	2.60853	2.01906	1.98332	3.99625	2.30197	5.50506	1.98046	3.60567	2.8726	3.78339
17601837	NA	NA	NA	4.79372	3.55205	6.69214	6.15479	6.52504	5.05738	2.8425	4.10619	4.56204	4.95949	7.50456	2.45458
17601839	NA	NA	NA	9.08009	4.08719	6.89027	3.31279	6.31122	5.04187	3.68904	2.02896	5.74366	4.85543	1.30335	6.64443
17601841	NA	NA	NA	8.63933	7.33348	7.89937	12.848	5.35214	5.09635	6.21193	4.78827	6.59208	7.5929	7.5305	5.97064
17601843	NA	NA	NA	4.82232	7.14674	10.9571	3.9186	10.9911	10.7995	7.40139	11.9745	5.13065	6.02332	7.55336	9.85224
17601845	NA	NA	NA	2.61649	2.2163	5.1643	3.84637	2.96493	3.85431	4.75432	2.51387	3.19511	2.45952	1.48643	3.67045
17601847	NA	NA	NA	5.17545	6.40453	6.52485	3.63792	3.91079	4.82834	15.5675	5.20333	4.5155	6.10623	3.00922	8.00542
17601849	NA	NA	NA	12.3231	10.531	7.11214	6.22019	7.85747	6.64817	8.44057	12.1798	10.069	9.30609	7.24058	5.41311
17601851	NA	NA	NA	2.80383	6.97118	2.66069	5.96259	3.52479	2.92977	2.08804	5.54669	4.19162	4.80716	5.50231	2.84863
17601853	NA	NA	NA	2.76647	7.68043	3.89491	2.38881	4.33678	7.69512	2.87237	5.20702	4.90953	3.00691	6.17875	4.25277
17601855	NA	NA	NA	1.26433	3.38094	1.71492	3.17267	1.99116	1.85098	1.6106	1.89355	1.87942	2.37958	2.08752	1.99804
17601857	NA	NA	NA	1.90989	1.47033	1.42652	3.25297	1.84638	1.63504	2.05113	1.7307	2.15524	1.84397	1.97775	2.58522
17601859	NA	NA	NA	10.8188	11.4066	12.0513	2.19054	2.93931	7.21664	1.39938	15.8319	7.69763	5.78684	3.36183	6.68129
17601861	NA	NA	NA	2.57687	3.63973	2.17306	3.43571	3.2674	5.46587	1.78263	2.45687	1.96731	2.00997	5.91358	2.82028
17601863	NA	NA	NA	1.61215	1.73689	3.32568	1.49611	1.77024	1.93115	1.92241	2.66317	1.95855	2.30272	6.36559	2.2963
17601865	NA	NA	NA	1.66082	1.88808	2.2516	2.01906	1.74352	3.73501	2.09168	1.78806	1.98254	1.88368	2.08904	2.00244
17601867	NA	NA	NA	3.35431	6.4018	9.67181	9.33907	3.91314	3.86158	3.80206	12.155	6.4018	4.42638	6.88629	6.22449
17601869	NA	NA	NA	12.2597	10.9407	7.14265	6.3868	7.64414	7.98644	7.12013	2.2137	2.42493	9.03086	6.06018	5.50153
17601871	NA	NA	NA	2.74661	3.82762	3.12508	4.20467	3.6378	3.22418	4.96332	3.48067	4.3304	8.18579	9.34517	7.42925
17601873	NA	NA	NA	7.02496	14.0695	5.54669	4.61544	9.75514	3.1676	4.80827	9.25739	4.7557	15.4861	1.93621	3.9186
17601875	NA	NA	NA	3.48039	4.06265	1.87032	4.15076	4.36095	2.31575	9.66318	2.50314	2.30746	7.87555	3.1676	4.30823
17601877	NA	NA	NA	2.38029	3.955	4.04115	5.23687	3.40019	6.47309	4.36046	2.67839	4.00955	3.38551	5.66597	4.80587
17601879	NA	NA	NA	2.67071	1.77102	3.5341	2.92982	2.49536	6.1478	8.06759	1.76071	3.46037	6.81946	2.11341	2.39066
17601881	NA	NA	NA	6.86988	4.25682	11.6288	9.05407	7.80798	8.31467	11.333	8.67789	7.22615	8.64908	10.3241	12.3833
17601883	NA	NA	NA	22.1635	17.6999	22.5022	7.93914	25.6711	13.6663	35.4594	23.0295	23.3315	30.7455	37.7728	27.6072
17601885	NA	NA	NA	3.72274	2.072	7.12353	9.93647	9.31752	2.67682	4.59182	7.8087	2.1457	4.5402	2.11341	3.47015
17601887	NA	NA	NA	1.44086	2.56171	2.37946	1.95992	3.10598	3.17413	2.20697	1.82033	2.65152	1.95108	1.74602	1.65947
17601889	NA	NA	NA	1.83708	1.70706	1.99116	1.90375	2.79861	1.71349	2.30573	2.00623	3.12557	1.996	2.43887	2.49943
17601891	NA	NA	NA	4.3449	3.75952	3.76613	6.31418	5.19604	4.02167	3.52847	6.20808	5.44425	6.27182	6.09258	8.26246
17601893	NA	NA	NA	3.1873	3.37123	2.35477	4.77565	3.60193	4.03622	3.2178	4.75452	2.75621	2.84539	6.64545	6.19093
17601895	NA	NA	NA	9.6748	11.8371	13.4832	9.18761	7.05594	7.48731	12.9551	10.0578	7.6265	8.49716	7.55336	10.4518
17601897	NA	NA	NA	4.21104	2.20967	2.44112	1.20483	1.79804	2.00309	2.20967	2.20967	2.00309	2.20967	3.03944	2.90831
17601899	NA	NA	NA	13.8135	6.75461	10.4212	10.7282	7.56343	6.85024	5.62395	10.2343	8.43661	8.93627	11.426	5.68536
17601901	NA	NA	NA	4.12373	2.16494	2.82865	2.48782	1.55922	2.27327	2.12666	3.20527	2.09873	1.87733	2.16271	2.22763
17601903	NA	NA	NA	1.93245	3.36574	3.94713	3.41037	2.87893	2.50866	2.64651	2.40659	6.73568	4.27857	2.63774	2.82338
17601905	NA	NA	NA	3.31641	5.32425	3.28235	2.68707	4.71712	3.16373	10.0309	3.37208	2.76165	3.64142	4.60831	15.1571
17601907	NA	NA	NA	4.26133	3.1465	4.24956	2.44747	5.05118	2.64862	2.25177	2.31779	4.52165	3.81395	4.02892	3.52314
17601909	NA	NA	NA	2.13637	1.70832	1.71492	2.01906	2.37958	2.19253	2.80917	1.75873	6.12676	5.05034	5.63552	2.8748
17601911	NA	NA	NA	2.81229	3.96445	6.10429	4.29145	4.39503	11.4651	5.00329	4.05837	3.06515	4.44684	6.18254	5.54669
17601913	NA	NA	NA	16.2043	8.38247	11.6099	8.97781	9.28682	11.9153	27.661	14.0019	6.30544	15.0517	4.27537	4.54339
17601915	NA	NA	NA	2.18413	2.63754	1.51893	2.55664	1.89731	2.20529	3.00431	3.83986	3.1676	1.33974	3.10395	2.60906
17601917	NA	NA	NA	4.0998	2.99419	4.62556	3.74727	4.50781	12.572	5.28515	4.74899	2.50301	6.63375	5.03499	4.4689
17601919	NA	NA	NA	2.95006	2.0524	3.77274	4.12516	2.75564	5.77521	4.64063	3.54995	2.57038	4.05942	1.93621	12.9736
17601921	NA	NA	NA	3.06388	3.46678	2.55842	3.14016	3.3404	4.08447	2.44555	4.49566	2.14501	3.29078	3.15953	3.13095
17601923	NA	NA	NA	7.89608	19.3248	4.95091	6.14171	10.4043	8.72209	12.886	21.1973	6.71264	8.47218	3.15909	7.62729
17601925	NA	NA	NA	5.66375	3.86338	6.59575	4.87622	3.86016	3.68973	4.53583	6.85473	4.6337	4.48213	3.76142	2.67236
17601927	NA	NA	NA	9.67181	19.6527	20.5693	14.9504	31.0775	21.4272	12.8131	17.6707	19.3546	17.9439	13.0786	22.0693
17601929	NA	NA	NA	4.75064	2.66023	2.91711	2.965	4.68682	5.666	2.64956	2.72964	7.22169	5.47457	2.77445	5.979
17601931	NA	NA	NA	2.29599	2.39016	2.91502	8.85566	1.98973	6.44538	2.24658	1.90421	3.16533	2.70805	4.12715	3.82891
17601933	NA	NA	NA	22.6556	22.6759	48.6967	21.9686	23.347	32.5431	39.6258	23.7623	25.2273	25.4527	25.2907	28.5521
17601935	NA	NA	NA	3.30872	2.1911	3.271	3.68339	6.0357	2.19054	4.49745	4.12968	8.70527	3.11869	4.70738	2.77914
17601937	NA	NA	NA	4.85849	6.67501	2.95137	2.41631	6.66167	4.25957	3.62732	7.0035	6.11836	3.85268	3.94058	3.49159
17601939	NA	NA	NA	19.5113	24.7736	11.1349	10.7411	11.7731	22.7824	5.84496	5.42957	8.65544	19.6006	8.568	13.032
17601941	NA	NA	NA	5.94371	4.7348	7.84531	2.98892	5.94772	6.20828	8.88879	6.72381	11.5637	3.85645	12.469	5.69718
17601943	NA	NA	NA	5.13522	2.80638	3.36278	2.01906	1.84638	2.19054	23.202	3.21598	2.18058	4.1496	5.63552	7.80798
17601945	NA	NA	NA	21.6596	21.2618	14.9383	22.7248	49.918	19.3577	18.5375	23.9864	8.37143	10.7388	23.9873	8.8991
17601947	NA	NA	NA	1.61992	1.87076	3.28714	2.1676	1.87076	1.91203	2.12967	2.67183	1.51409	1.87076	1.25019	2.70753
17601949	NA	NA	NA	12.1196	8.94253	6.55163	6.85972	5.47127	12.3531	7.40253	17.8315	20.9582	6.8195	20.1597	8.85151
17601951	NA	NA	NA	17.9206	6.3934	6.83971	7.75108	7.30297	12.5463	7.99459	6.53658	6.43729	5.90879	5.67603	10.6147
17601953	NA	NA	NA	4.87749	8.55398	4.94076	9.94407	4.32523	4.37527	3.91607	9.85667	1.96853	3.28589	7.17405	14.1211
17601955	NA	NA	NA	4.04262	5.62292	2.69389	2.19319	2.65909	3.39554	2.7802	3.71807	2.36982	3.14559	8.03196	4.66211
17601957	NA	NA	NA	15.7882	14.5139	21.2763	28.5773	23.5617	21.1537	25.2571	21.3082	39.6469	24.1373	40.1737	21.8404
17601959	NA	NA	NA	3.08986	4.76991	3.78974	5.27222	3.61949	14.6938	6.87935	8.9622	5.36971	5.2978	7.12744	5.86037
17601961	NA	NA	NA	2.81749	3.1676	2.68643	5.70121	2.68643	3.86158	8.02154	3.9186	2.30314	2.68643	5.38875	2.19054
17601963	NA	NA	NA	2.96985	4.39655	2.53442	2.19054	2.18812	3.13446	2.39724	2.11671	1.77094	2.55836	1.8689	3.52532
17601965	NA	NA	NA	16.8348	20.2195	5.24708	12.2711	11.5506	10.176	9.65535	15.4899	9.18465	7.67242	12.4791	20.4295
17601967	NA	NA	NA	3.34074	2.56212	4.49048	6.47642	2.98664	4.82462	3.11487	4.61544	2.7409	4.23054	6.01496	3.71526
17601969	NA	NA	NA	2.43842	8.34536	1.63535	1.50391	2.55912	2.41584	2.19109	3.67004	1.48435	1.76071	1.78207	2.62017
17601971	NA	NA	NA	16.5383	24.0863	21.7318	13.4515	20.124	15.2936	17.3382	12.6843	12.8672	12.9125	19.5693	28.0168
17601973	NA	NA	NA	1.52777	3.3285	3.93414	2.36599	2.00997	1.85526	2.62862	2.37337	2.79591	1.70639	2.47652	1.74145
17601975	NA	NA	NA	2.42393	2.98781	2.22558	1.82417	2.93425	2.2143	3.37894	3.54995	3.83895	2.27938	2.76513	3.19987
17601977	NA	NA	NA	5.91426	6.74643	5.48528	3.06981	3.73453	4.43966	6.41723	4.87744	3.56064	6.41752	6.02176	3.71969
17601979	NA	NA	NA	3.77313	11.4994	2.70827	4.06602	3.06939	2.9182	2.38334	2.62669	2.60906	3.38077	5.12506	3.18191
17601981	NA	NA	NA	9.86708	12.1315	8.06299	7.15362	7.23482	12.0824	13.8661	11.6488	5.92627	13.6341	7.55219	6.43141
17601983	NA	NA	NA	7.95948	11.6103	4.35881	5.16221	12.7748	7.68096	5.72144	17.4926	6.136	10.5076	12.0328	16.265
17601985	NA	NA	NA	6.2044	5.45612	4.08311	9.47148	10.0594	4.21839	5.38858	11.9803	8.09848	3.81584	2.09865	5.03328
17601987	NA	NA	NA	4.59414	5.16618	5.28943	3.06611	3.37099	3.05082	3.57991	4.86533	5.19907	3.57594	6.78473	6.39001
17601989	NA	NA	NA	1.80155	1.28435	2.61931	6.89947	3.21598	1.16427	1.59281	1.92864	3.40965	1.33974	5.54669	3.9186
17601991	NA	NA	NA	1.89993	3.07417	5.14156	3.82965	2.89368	1.59629	1.56245	1.89355	5.35146	1.84019	3.47083	1.82246
17601993	NA	NA	NA	3.31522	3.07417	2.75512	4.39949	4.12668	6.56282	4.41529	5.07623	3.31263	3.42808	4.99514	2.79806
17601995	NA	NA	NA	2.19426	1.51829	2.21264	1.95714	2.55186	1.5673	1.51829	2.0364	2.06534	1.50384	1.85995	1.54222
17601997	NA	NA	NA	2.4778	3.00022	2.13204	2.38955	3.5388	2.41043	1.48747	3.00022	3.95606	1.76071	7.24735	2.19054
17601999	NA	NA	NA	4.87769	6.65281	1.98922	4.56279	5.61462	2.76911	3.24513	3.15691	2.9584	2.07409	5.09922	5.79292
17602001	NA	NA	NA	5.23306	5.70316	4.07229	3.75325	2.60682	4.58524	4.67374	3.22286	3.24044	4.14629	3.98847	5.15108
17602003	NA	NA	NA	22.4937	25.5891	9.62385	15.0101	18.5239	17.9679	21.3622	18.8057	21.1312	12.3169	34.7582	18.4425
17602005	NA	NA	NA	3.2476	4.88443	5.29911	3.32906	3.31796	6.16169	3.39862	4.73118	2.50923	2.58468	5.26729	5.48345
17602007	NA	NA	NA	4.72108	2.98628	1.80243	3.222	3.45954	1.70103	6.26135	4.96174	1.4581	2.52255	4.04929	1.78006
17602009	NA	NA	NA	2.66322	3.17568	3.08082	2.29408	2.48182	2.28644	2.93158	4.5175	3.86417	3.77281	5.83963	3.30717
17602011	NA	NA	NA	17.5747	7.85236	14.16	18.0393	15.1955	7.43509	22.8987	17.4481	8.0565	10.9291	19.4586	12.4029
17602013	NA	NA	NA	1.99368	2.38885	1.97095	1.73449	1.62219	1.85474	2.12676	1.75873	1.72459	1.93356	2.21423	1.48433
17602015	NA	NA	NA	1.56228	1.80155	1.4987	1.4581	2.03614	2.009	1.69209	1.63535	2.60906	1.99622	1.54751	1.60589
17602017	NA	NA	NA	3.23983	2.64707	3.02783	3.20579	4.10764	3.38216	5.4112	2.62358	2.96806	2.73639	1.74936	2.18058
17602019	NA	NA	NA	5.16295	20.3633	3.1676	4.36019	5.37446	4.36019	7.86415	4.55649	25.986	23.986	3.23575	2.64232
17602021	NA	NA	NA	2.32091	1.61115	2.65732	1.6309	2.26848	2.2692	5.00763	2.09777	1.63964	2.63535	1.81247	2.70366
17602023	NA	NA	NA	3.75288	5.47912	4.20942	4.71072	5.48515	4.74125	3.77037	3.86836	4.31691	3.17731	2.53133	7.45689
17602027	NA	NA	NA	2.12447	2.11022	2.43398	3.11424	4.61032	3.72768	2.76164	3.27829	4.56421	2.93931	7.51697	4.57235
17602029	NA	NA	NA	3.88886	3.09211	3.77589	2.89624	2.49812	2.99743	2.50833	3.92879	1.94973	2.71693	3.32576	2.43729
17602033	NA	NA	NA	6.23068	7.38091	2.74463	4.06851	3.17279	13.0296	2.63311	3.02017	2.11813	5.50763	3.12979	7.52515
17602035	NA	NA	NA	6.86148	6.43307	6.25768	5.43788	11.8996	3.47261	6.98723	4.86569	7.72597	7.95007	22.4821	7.36916
17602039	NA	NA	NA	4.92244	3.76113	2.85488	3.21312	3.09838	3.64481	4.97343	3.27072	4.03449	2.79813	2.10622	3.15248
17602041	NA	NA	NA	14.2375	9.44294	8.37403	10.8128	9.79771	12.4719	16.2108	8.41615	14.5806	10.1339	9.10483	15.1821
17602043	NA	NA	NA	3.29921	4.25307	7.69355	3.04337	3.65443	4.90372	2.87319	2.64774	3.47349	3.86437	8.86655	3.95902
17602045	NA	NA	NA	13.2449	28.4828	10.214	12.0654	11.4352	10.1246	9.89674	11.6624	15.41	8.92363	20.5994	14.5921
17602047	NA	NA	NA	6.00474	8.85518	1.93621	3.34073	6.82693	5.48696	5.62143	2.76259	2.82861	6.42096	12.8931	5.95507
17602049	NA	NA	NA	3.38094	4.36718	5.23576	6.93812	6.62124	2.02418	3.84722	2.85069	8.2054	9.53821	1.93621	2.95138
17602051	NA	NA	NA	1.85043	2.1101	3.613	2.85913	1.81966	2.3427	2.22125	2.44297	2.54278	1.84638	2.18312	4.09263
17602053	NA	NA	NA	3.36897	4.07928	3.36897	3.44751	2.96881	3.90354	4.54981	3.04676	2.34957	4.66296	3.36897	3.1676
17602055	NA	NA	NA	6.67554	7.09646	7.5328	10.9697	5.57807	12.4175	15.478	3.72422	7.52584	3.72422	9.86687	2.92982
17602057	NA	NA	NA	6.24222	7.31283	6.53501	7.81186	5.44841	2.9316	7.90339	6.34383	7.13714	8.26241	6.55838	9.54301
17602059	NA	NA	NA	7.04246	8.12282	11.98	5.62001	7.17195	5.80918	8.07174	5.22173	17.3125	7.15691	9.58821	11.3761
17602061	NA	NA	NA	8.16613	14.2492	7.0249	9.46659	12.7987	5.25167	7.82249	5.46103	8.04349	8.48541	17.6286	6.87242
17602063	NA	NA	NA	5.37704	7.65448	5.83401	4.36093	3.33717	7.4542	3.78307	4.36093	7.04371	6.75794	5.17057	8.514
17602065	NA	NA	NA	20.864	24.4688	18.1363	16.5776	27.9346	17.9183	27.2648	23.3319	26.2534	44.7933	21.4403	30.2771
17602067	NA	NA	NA	3.09674	2.61944	2.28243	1.73911	2.64575	2.30288	8.61204	6.8195	2.74037	2.24615	2.66539	2.40267
17602069	NA	NA	NA	3.48974	2.67679	2.68643	24.986	3.21598	2.85546	4.89593	2.31779	3.77373	4.16337	3.0007	3.39485
17602071	NA	NA	NA	2.35695	4.58883	2.08804	2.42672	2.25177	4.1678	3.81015	3.20472	2.69215	7.08122	4.69946	4.53298
17602073	NA	NA	NA	7.8252	5.75835	4.20942	2.93076	7.48109	4.64932	3.9859	6.88831	2.19054	5.05969	4.0052	1.6245
17602075	NA	NA	NA	2.25217	3.84103	2.60022	3.21285	2.29914	5.77435	3.45581	2.96116	5.78103	2.31238	1.68911	4.12209
17602077	NA	NA	NA	10.9155	30.195	16.0514	12.7517	16.0414	15.3976	20.3696	7.88	21.4143	10.745	6.69435	7.68662
17602079	NA	NA	NA	1.80186	1.86767	2.50724	2.46519	1.84941	1.50248	1.7456	3.12192	2.20424	3.87035	3.26965	4.11443
17602081	NA	NA	NA	7.21908	5.32135	6.63813	6.32035	3.56674	4.15573	5.55152	9.53838	3.19748	2.97049	2.80113	5.85816
17602083	NA	NA	NA	11.7249	9.20254	31.6585	11.444	17.5208	22.3235	11.6634	9.92952	12.6794	8.68155	13.2806	6.40581
17602085	NA	NA	NA	15.301	11.4613	11.4878	15.2557	18.9728	19.225	19.658	18.2046	13.5536	4.62137	6.99969	9.04926
17602087	NA	NA	NA	43.6372	37.5907	30.3656	90.9095	57.4638	41.3204	38.7149	21.021	33.8806	20.75	21.8154	18.8511
17602089	NA	NA	NA	7.55749	5.30273	7.96937	4.21954	2.67581	4.19375	3.21678	3.92334	3.10575	2.81851	7.1689	3.96707
17602091	NA	NA	NA	3.07417	2.38885	2.25177	2.8748	4.68682	2.66739	2.97583	2.7302	6.60012	5.26725	1.93621	6.39214
17602093	NA	NA	NA	12.7861	10.2562	6.26543	3.9186	10.5413	14.9241	21.4027	9.25739	9.01832	6.19416	10.3987	20.736
17602095	NA	NA	NA	4.88091	9.99949	3.69881	5.20317	3.96445	5.20317	2.85268	7.25554	2.99361	5.20317	29.4027	5.20317
17602097	NA	NA	NA	9.46769	36.8592	13.9189	23.6955	18.1076	17.2662	18.1398	18.8094	16.4137	11.0902	11.2007	13.1291
17602099	NA	NA	NA	3.20533	2.67842	2.44854	6.41945	2.77557	5.20755	2.98781	1.93063	2.18058	3.5126	2.18163	2.49366
17602101	NA	NA	NA	12.3943	13.4965	9.60517	13.1463	9.65046	10.4231	8.64104	16.8698	13.3362	11.6715	12.9071	9.11446
17602103	NA	NA	NA	3.57138	2.14807	1.99116	3.45131	2.30735	3.7182	6.37382	2.68131	4.69672	1.94318	9.54942	2.57797
17602105	NA	NA	NA	7.6411	6.79648	8.37316	5.54669	9.13305	12.3068	7.96609	5.62812	7.40759	5.62812	6.65118	10.9173
17602107	NA	NA	NA	3.83616	3.15151	1.95634	2.20352	3.17201	3.03592	2.57759	2.10345	4.14034	2.47045	6.06823	6.16622
17602109	NA	NA	NA	4.37255	5.87493	4.16919	5.86797	5.15269	7.5483	5.96576	10.1656	6.60803	3.66394	6.91122	6.52388
17602111	NA	NA	NA	4.25637	2.79412	2.70926	3.70346	4.21695	4.73466	4.39868	3.30122	1.85474	3.39299	4.52374	2.13079
17602113	NA	NA	NA	2.32363	2.32385	3.08141	3.51787	2.4417	10.681	3.98584	7.73465	1.9519	5.26207	1.84368	5.28225
17602115	NA	NA	NA	14.1072	6.92034	20.182	8.32361	11.5187	16.1173	10.8221	13.0817	5.66975	9.03086	7.87323	7.47656
17602119	NA	NA	NA	1.44086	3.80168	1.89714	2.02418	1.84638	1.59629	1.92241	1.89355	5.13599	3.5341	1.52125	1.58759
17602121	NA	NA	NA	4.88091	11.4899	1.76071	3.9186	6.57035	2.19054	9.01832	9.25739	10.1649	2.25177	2.47706	9.67181
17602123	NA	NA	NA	3.20885	3.9948	4.12133	5.40322	5.9985	3.22692	4.48431	8.63511	3.52249	2.51919	2.793	3.11047
17602125	NA	NA	NA	4.24566	4.98989	6.21207	3.47015	3.31938	2.87157	2.38113	2.35534	4.04623	4.63028	4.28694	2.48069
17602127	NA	NA	NA	9.38392	13.8945	6.51029	16.1387	9.61219	9.30639	9.36132	11.9059	17.4907	13.2525	6.13071	9.43033
17602129	NA	NA	NA	5.50106	6.77577	8.25334	5.81715	5.53946	5.55047	4.98021	9.41679	8.0392	5.32597	7.55068	5.64911
17602131	NA	NA	NA	4.28596	6.85144	14.2752	10.1923	4.38105	10.0677	14.5375	10.6295	7.61008	9.4413	5.89586	15.764
17602133	NA	NA	NA	6.64208	18.2049	4.55814	8.25758	5.63431	8.11677	6.32187	6.21464	7.95316	6.72405	16.3727	7.03034
17602135	NA	NA	NA	5.23575	4.47521	4.3893	4.90088	3.8157	8.96384	3.27713	6.63057	7.88629	11.636	4.37342	12.4559
17602137	NA	NA	NA	6.18567	7.7133	3.70743	7.49108	4.22351	5.35515	3.80271	2.03504	6.93891	3.49306	2.12788	4.88651
17602139	NA	NA	NA	5.56754	11.3407	5.23724	10.5654	14.7131	11.9348	7.60484	11.2597	6.40492	7.66255	2.97412	5.53501
17602141	NA	NA	NA	11.6631	3.74345	5.9257	3.70016	16.9936	7.33711	17.5693	8.28504	2.21071	10.2138	3.48702	13.6152
17602143	NA	NA	NA	41.6252	43.481	45.2085	20.561	19.8894	42.492	26.6408	24.8641	30.3245	14.0185	10.0143	28.2527
17602145	NA	NA	NA	8.28504	44.0693	22.236	2.60906	50.0693	26.3193	26.986	7.25554	41.986	11.2406	109.653	16.4027
17602147	NA	NA	NA	12.4182	26.0913	7.83251	8.14168	9.60511	9.09585	16.034	13.8334	18.3828	12.7052	6.37128	8.3452
17602149	NA	NA	NA	8.88298	3.66119	5.58847	5.82681	4.99584	3.69245	4.3991	1.53587	3.29314	3.4487	6.35287	5.54627
17602151	NA	NA	NA	5.59537	27.2782	9.22581	6.07514	16.9764	5.7927	4.47499	8.64196	15.2183	11.9534	8.32097	8.88616
17602155	NA	NA	NA	8.42274	8.04526	16.5276	12.6242	11.0628	18.038	11.8589	8.0249	11.6579	7.35857	7.38784	8.01076
17602157	NA	NA	NA	4.39651	5.72921	2.02868	3.5007	7.83751	6.29132	4.4089	7.67941	4.36074	1.6106	3.48504	2.63938
17602159	NA	NA	NA	5.90477	2.95761	7.45317	6.00847	4.61653	6.37595	5.30908	4.26082	3.39653	5.63759	6.88629	6.52947
17602161	NA	NA	NA	2.22095	4.01192	3.70293	1.55291	7.56607	2.99274	2.25177	2.0364	1.24067	3.68891	1.64122	4.61544
17602163	NA	NA	NA	4.49073	5.07115	2.3157	3.06096	2.3371	2.36877	3.38294	2.86193	1.89684	3.21483	12.0182	1.89741
17602165	NA	NA	NA	6.83653	6.70978	5.442	10.0223	6.27417	7.73588	11.5374	5.70941	4.31691	5.37543	10.9834	13.078
17602167	NA	NA	NA	7.20135	11.4567	5.63188	8.23243	9.71955	7.12734	5.66501	10.0062	9.40011	9.14869	11.5315	6.87282
17602169	NA	NA	NA	2.61186	2.52628	2.99253	2.32372	4.02647	2.90843	2.95924	3.07268	3.06478	5.18281	4.07278	2.63415
17602171	NA	NA	NA	3.73707	2.67071	2.07922	2.64195	2.00241	2.65358	2.09003	1.63535	2.61462	3.2238	4.69961	3.72757
17602173	NA	NA	NA	9.07193	12.6021	4.37947	7.93463	8.47651	5.32627	11.7209	7.38118	6.47549	2.90474	9.10935	6.24116
17602175	NA	NA	NA	6.45835	3.81357	9.64049	8.03781	10.0605	3.94123	2.79202	7.2566	8.99754	4.36668	5.77752	2.35908
17602177	NA	NA	NA	5.60009	7.66092	4.27025	5.49497	5.00338	4.8955	9.94527	4.10376	8.86872	5.29709	4.0511	4.3315
17602179	NA	NA	NA	2.26887	3.52285	3.96788	2.02418	2.69103	4.93794	2.15221	2.37417	3.18444	2.07598	3.27713	2.02418
17602181	NA	NA	NA	1.6106	1.6106	1.21938	1.58728	5.26289	1.59813	1.96191	1.42652	1.57076	3.54995	1.63684	1.58759
17602183	NA	NA	NA	5.6319	17.2515	3.3594	3.12381	3.92109	6.41931	4.08133	4.38212	4.55556	5.84056	11.2755	2.69224
17602185	NA	NA	NA	3.1676	4.26798	2.22679	9.33907	4.16368	2.73577	8.20539	3.39794	3.82496	2.58125	1.71962	9.67181
17602187	NA	NA	NA	8.48432	5.41662	5.35543	3.32443	3.291	2.09876	2.84856	3.36373	2.71383	7.16825	3.31448	16.9442
17602189	NA	NA	NA	4.06261	9.18577	2.05286	3.06634	4.7557	2.90181	3.96445	5.72086	3.29508	3.69436	3.44365	4.86814
17602191	NA	NA	NA	6.60277	7.15759	5.87303	3.06144	5.35032	4.12718	9.41959	4.49695	3.19748	4.5402	8.75202	3.19748
17602193	NA	NA	NA	15.5901	14.2767	11.371	12.817	11.638	15.3264	14.9223	19.6266	15.8135	18.4179	12.8108	12.2939
17602195	NA	NA	NA	4.17888	7.41067	9.87575	4.32317	4.75951	4.402	3.92769	6.26136	5.35358	3.91306	2.90646	4.66211
17602197	NA	NA	NA	4.31341	3.8821	4.33623	6.88208	3.29696	5.36038	5.27159	5.39577	7.1605	3.82488	4.46386	4.90679
17602199	NA	NA	NA	3.86961	3.95308	5.54669	4.45164	11.4165	2.8748	3.70075	2.44857	7.23285	4.55111	4.75858	3.88923
17602201	NA	NA	NA	2.46444	5.32911	4.29579	3.7568	7.11248	2.86112	3.70731	2.56648	3.51744	2.75985	11.5185	3.43924
17602203	NA	NA	NA	12.2055	20.9572	14.1016	14.3986	16.8526	13.4852	17.7857	15.5739	24.0952	20.0648	12.4247	13.5285
17602205	NA	NA	NA	2.04715	3.26205	3.59404	2.3176	2.73897	2.42566	1.9106	2.65953	4.0334	3.38065	2.12867	5.30713
17602207	NA	NA	NA	5.2257	6.03831	4.06367	6.64806	8.32048	7.20355	9.01832	15.4861	11.6412	11.7572	4.18311	13.1534
17602209	NA	NA	NA	12.6539	8.13623	10.8971	8.07513	11.3098	9.42229	9.72485	3.21598	16.544	6.40967	14.6529	7.88759
17602211	NA	NA	NA	2.39003	8.11886	2.81754	3.93249	4.02637	2.39066	13.3375	3.15741	3.68369	3.12181	5.25425	2.72846
17602213	NA	NA	NA	6.91171	5.49051	7.50182	5.63144	4.43744	5.52074	4.61244	4.43247	11.4609	8.4543	6.15511	10.3797
17602215	NA	NA	NA	1.93621	3.31606	2.25177	2.60906	1.76071	1.8425	3.04102	2.36853	2.41227	1.95611	1.93621	2.19054
17602217	NA	NA	NA	3.52816	3.88886	2.54514	3.20515	2.98781	3.51343	3.25387	3.69488	4.07668	4.30747	5.58545	4.09357
17602219	NA	NA	NA	3.59111	2.27532	3.42482	2.30554	2.35695	4.64932	2.01369	2.51387	2.56183	3.08937	1.91026	1.68286
17602221	NA	NA	NA	4.27254	47.7885	8.93774	3.41656	6.81121	1.89098	4.83479	4.14204	5.79977	6.59454	2.31384	5.51292
17602223	NA	NA	NA	4.84696	2.54261	2.56028	1.93073	2.47707	2.48861	3.08246	2.07806	3.59183	3.85531	5.47996	3.1676
17602225	NA	NA	NA	1.13099	2.37812	2.67329	2.66168	2.8709	1.2918	2.26665	1.69366	2.22565	2.43676	1.67938	2.44833
17602227	NA	NA	NA	3.12511	4.06144	4.43904	4.64924	2.83554	2.53523	2.50949	2.38385	1.89138	2.10758	3.24212	2.00664
17602229	NA	NA	NA	4.31109	14.5724	3.75988	3.30569	6.38019	6.51068	3.91875	4.66211	3.64669	5.27916	10.8206	4.04792
17602231	NA	NA	NA	4.91	4.06645	6.06019	2.67027	2.67429	3.62693	2.98087	4.8382	1.75773	1.70639	3.84008	2.46171
17602233	NA	NA	NA	5.15701	9.70732	2.23629	4.55679	2.33769	4.31186	3.2368	2.34873	2.73189	5.70829	3.30544	6.68129
17602235	NA	NA	NA	3.34493	5.84791	4.38991	2.7149	4.87612	3.97565	5.59695	9.9782	5.58601	5.09869	3.85864	9.46332
17602241	NA	NA	NA	4.75665	3.39435	1.98865	3.28248	2.99102	4.54556	2.68476	2.02014	7.10332	3.54296	2.34641	7.47656
17602243	NA	NA	NA	3.90897	9.14784	5.3954	5.26363	5.51727	4.64492	7.00067	7.85237	7.7534	7.56527	6.34722	5.00819
17602245	NA	NA	NA	173.903	241.476	210.689	182.653	208.069	186.09	202.38	151.569	277.069	169.736	191.674	147.569
17602247	NA	NA	NA	1.40096	4.71142	1.68419	1.4581	1.50384	1.59629	1.56245	1.8391	2.75452	2.49536	1.86408	1.52176
17602249	NA	NA	NA	4.18028	14.6615	3.65352	5.20035	10.3142	5.17151	10.022	3.80746	3.53859	4.91288	4.97665	3.34983
17602251	NA	NA	NA	3.36902	14.2326	3.02011	4.45931	6.40242	4.0894	3.08807	4.30905	8.99883	2.58646	6.10629	7.51498
17602253	NA	NA	NA	10.8041	46.0325	5.30931	10.6496	4.69144	8.05672	2.60135	4.39638	13.1372	12.0595	4.5936	5.31464
17602255	NA	NA	NA	2.66924	28.7791	6.08534	4.2363	3.27144	11.4031	7.65506	9.48493	13.9376	3.13405	9.25962	9.46332
17602257	NA	NA	NA	6.17558	12.652	3.65154	5.75523	9.75514	8.64907	4.96524	7.20279	3.88126	6.08546	2.95896	6.93895
17602259	NA	NA	NA	9.82556	20.2054	11.4914	11.511	9.35961	6.15435	7.63694	13.2403	4.76831	9.67489	11.1201	9.45969
17602261	NA	NA	NA	2.15228	15.1808	1.93621	3.64335	4.27758	3.1676	5.05969	4.61544	6.28581	2.68643	17.6982	8.00451
17602263	NA	NA	NA	11.5496	47.134	23.7668	9.21394	11.9478	9.86121	5.99126	5.43906	7.59402	14.2778	9.58859	13.5027
17602265	NA	NA	NA	2.31222	7.06052	2.62736	4.24864	2.30463	2.01025	4.72803	6.18463	4.14716	6.20256	8.00216	4.94098
17602267	NA	NA	NA	6.29927	8.70403	4.88391	4.94062	4.68931	6.78014	7.40017	5.73499	4.03902	7.52849	4.48019	4.85898
17602271	NA	NA	NA	1.6485	2.74893	2.23803	2.54322	2.60368	2.68551	2.0431	2.57123	2.85989	3.29346	2.331	3.35315
17602273	NA	NA	NA	1.93621	2.72219	3.82934	2.19054	3.21598	4.63489	4.63489	2.0364	8.12817	2.34071	2.99454	3.82934
17602275	NA	NA	NA	7.17122	8.46338	4.97165	4.48958	3.88999	4.45456	7.15069	3.96859	6.71423	14.2173	7.73521	5.37921
17602277	NA	NA	NA	2.31226	2.93697	2.29685	2.66564	2.44617	2.49888	2.71889	2.52314	2.20935	2.78836	6.84939	2.10457
17602279	NA	NA	NA	2.48316	8.95039	5.27731	3.97937	5.22261	2.35749	2.53801	2.42025	5.53878	2.53767	7.44742	4.94185
17602281	NA	NA	NA	2.39424	7.693	7.41757	4.11888	3.72936	2.756	2.37783	3.25598	2.25661	2.31683	1.82141	2.5655
17602283	NA	NA	NA	10.5152	151.04	12.3871	8.68175	13.0928	23.6304	12.5837	6.60778	17.3853	5.25938	21.3826	14.9798
17602285	NA	NA	NA	4.47902	43.4308	7.63797	6.26663	10.1009	4.85763	10.5625	4.21643	16.6046	10.9752	2.19	9.53916
17602287	NA	NA	NA	3.2418	2.81703	2.08804	3.1676	2.1622	1.85474	1.85097	3.36085	2.7658	1.50384	2.72008	2.02294
17602289	NA	NA	NA	6.17823	89.486	7.97673	12.0317	10.9911	6.37765	5.5023	15.4861	6.24316	12.3209	11.5997	11.7048
17602291	NA	NA	NA	23.0401	23.1527	16.8108	15.3194	25.736	30.4193	28.0234	24.6213	21.4588	26.3943	20.1171	19.2692
17602293	NA	NA	NA	3.78998	2.61707	3.81944	2.23037	2.89853	2.21363	2.45478	2.22591	3.92707	1.84019	5.1099	2.25625
17602297	NA	NA	NA	3.1788	13.6281	5.24336	2.55295	3.86667	3.66188	3.81909	3.43747	4.0513	2.85155	2.75734	2.74547
17602299	NA	NA	NA	3.15259	9.99949	6.47988	3.9166	9.75514	2.54256	2.79688	5.62775	6.4617	3.94044	5.54307	3.8333
17602301	NA	NA	NA	2.05381	2.0377	1.90967	2.23848	1.93621	2.6263	2.96903	2.65859	2.59774	2.14358	2.17223	2.19054
17602303	NA	NA	NA	1.68082	1.99283	3.36849	3.69513	5.45927	2.34358	1.63243	1.95358	2.65069	3.19437	2.07951	1.9735
17602305	NA	NA	NA	2.60084	13.0773	3.06245	5.49074	3.79553	2.65545	2.12618	3.65804	5.07411	1.98327	2.33742	4.72928
17602307	NA	NA	NA	21.6527	18.986	4.3112	13.1001	13.3705	6.40967	3.96445	11.1222	5.17272	9.12798	3.85492	6.21746
17602309	NA	NA	NA	6.77541	5.31619	4.96853	6.205	11.4338	7.61256	5.54667	6.63682	9.03178	7.98041	10.0971	4.97876
17602311	NA	NA	NA	6.71914	18.5975	8.48499	5.85461	5.44242	7.47928	5.66916	12.6931	5.95247	5.22505	11.0855	6.25679
17602313	NA	NA	NA	3.21466	15.1878	2.36161	2.13628	3.17165	2.56161	4.31148	2.77521	9.98718	2.3324	2.21883	4.10694
17602315	NA	NA	NA	1.8189	2.50057	2.50305	3.45375	3.50923	1.70103	2.2154	3.55952	2.86654	2.06219	2.80113	8.12852
17602317	NA	NA	NA	2.31184	11.0711	2.51101	2.01906	1.63913	2.295	4.33994	4.34186	2.83385	4.61647	6.98524	6.49953
17602319	NA	NA	NA	2.9388	4.42024	4.27549	4.82212	6.48844	2.009	3.95947	7.03648	4.85931	18.8663	3.26438	5.23308
17602321	NA	NA	NA	46.1808	51.2336	42.0409	22.5233	46.6111	29.6307	38.2649	45.5784	20.182	55.1444	57.4406	57.8873
17602323	NA	NA	NA	4.92244	16.5611	5.54473	4.50591	5.94536	8.64907	6.69805	7.09948	6.12974	9.51517	9.55006	9.21804
17602325	NA	NA	NA	8.56775	39.5959	17.2074	14.9177	17.2905	6.56576	15.3396	5.53729	12.1983	10.785	21.1527	14.2362
17602327	NA	NA	NA	2.26986	13.775	2.45016	2.05503	2.23136	1.95863	1.62935	2.47923	7.97807	3.21598	1.72748	2.0618
17602329	NA	NA	NA	1.33974	7.02496	1.76071	2.45428	2.17455	2.24474	2.66388	2.46539	2.19054	2.68643	11.4899	1.9554
17602331	NA	NA	NA	1.29107	27.6858	4.04861	1.6779	3.27111	5.26968	2.72339	3.02699	6.14712	4.52001	20.5934	5.62916
17602333	NA	NA	NA	9.87065	79.3562	9.25401	8.96471	7.99853	8.62646	6.73531	3.85268	9.95175	6.77046	7.31877	30.7282
17602335	NA	NA	NA	5.20075	4.30124	7.2293	5.17277	7.2293	7.61539	4.80827	6.239	8.37639	3.9186	9.99949	6.49035
17602337	NA	NA	NA	6.33116	16.0758	3.47589	3.9186	15.1528	5.54669	4.91923	25.7228	5.53855	7.25554	5.08221	1.82246
17602339	NA	NA	NA	2.15826	3.72371	5.71433	2.92158	1.84951	2.03783	3.5341	2.11108	1.4581	2.9465	1.78565	4.27685
17602341	NA	NA	NA	2.06319	4.22995	2.78939	2.29879	2.99535	2.60906	2.04073	3.01372	3.15908	3.54995	4.33559	2.10743
17602343	NA	NA	NA	1.8553	3.296	2.52592	1.94414	1.68836	2.30403	1.99264	1.65857	4.02426	2.82343	4.47385	2.02932
17602345	NA	NA	NA	2.99753	4.0625	2.25168	2.41105	2.88619	2.95138	2.83208	2.64774	2.93659	5.34217	2.87117	2.15434
17602347	NA	NA	NA	3.25813	2.37608	4.09314	3.07435	4.17036	4.79329	4.03445	2.33459	4.99427	3.62363	3.61873	2.86768
17602349	NA	NA	NA	4.90885	20.9652	5.21758	3.45375	3.60888	6.18446	13.6421	2.98524	6.32498	5.05969	4.76378	6.81901
17602351	NA	NA	NA	3.21118	11.4252	5.24491	2.62983	7.48135	2.18554	3.54033	2.74489	4.86309	3.91003	3.89831	4.36642
17602353	NA	NA	NA	1.94262	3.25253	2.67071	3.00022	2.87878	3.18196	2.66195	3.12908	2.4177	2.28891	4.99285	2.49931
17602355	NA	NA	NA	3.88066	4.5081	5.87303	2.01906	3.89414	2.15688	2.05113	3.85438	2.95138	1.62721	1.64122	2.69224
17602357	NA	NA	NA	7.89817	6.58668	6.22206	5.76131	4.49473	7.80629	6.8195	12.6225	13.3183	10.7671	6.52823	6.44563
17602359	NA	NA	NA	11.1365	7.81665	5.55871	6.92853	7.13909	8.3265	9.62196	19.0081	5.54669	14.2639	15.3476	10.2496
17602361	NA	NA	NA	3.1634	3.25548	2.10529	4.70226	2.3543	2.99683	2.56341	2.92296	3.00875	2.78101	3.77874	2.77363
17602363	NA	NA	NA	7.37081	4.40569	6.01215	3.93811	4.82536	5.96969	6.71953	4.94203	4.51798	5.96259	8.36183	5.85907
17602365	NA	NA	NA	2.99428	1.81919	1.93637	2.44543	2.05431	2.26842	2.2791	3.96017	1.75353	1.90493	1.78957	2.48986
17602367	NA	NA	NA	5.42077	7.58584	3.7225	2.39556	3.56255	2.009	3.19873	3.87942	5.13599	2.42275	8.2603	9.67181
17602369	NA	NA	NA	4.90369	4.35287	2.92293	4.27022	2.00848	2.81608	2.86934	3.03482	1.64332	3.72667	5.67613	3.48997
17602371	NA	NA	NA	4.87712	8.62024	2.43928	3.16631	6.84632	5.39706	5.68753	4.56443	9.3707	3.3117	13.2561	8.10659
17602373	NA	NA	NA	12.9877	14.6861	6.07742	4.46983	4.44277	3.19684	10.7128	3.93812	12.8241	10.1831	2.19	11.403
17602375	NA	NA	NA	10.4129	12.155	13.2596	15.5406	10.4875	9.99104	11.5329	10.5065	12.2521	11.5329	21.8116	11.1977
17602377	NA	NA	NA	20.6923	21.9987	13.1831	13.0836	21.0498	23.8984	9.90182	20.0761	16.0293	28.2215	20.6456	24.3016
17602379	NA	NA	NA	38.8749	68.0486	37.8061	40.2037	40.0794	41.2611	27.0498	28.703	33.4401	29.7695	44.6898	55.2951
17602381	NA	NA	NA	13.0789	18.2912	11.4147	6.0861	12.9929	4.06381	6.18497	8.92111	22.0014	4.66723	6.86427	22.0915
17602383	NA	NA	NA	26.2861	59.9189	25.6911	25.6715	25.9742	25.106	24.7227	30.2126	41.3428	31.5478	23.0271	38.3251
17602385	NA	NA	NA	31.7875	101.623	51.3627	37.9946	36.2906	27.2398	32.3442	39.9411	48.2663	30.2757	45.0032	45.6615
17602387	NA	NA	NA	3.82837	9.97075	4.24976	2.82573	3.21137	3.70803	3.03769	4.61444	3.5259	7.05172	4.81976	4.99255
17602389	NA	NA	NA	16.2571	14.4621	5.35549	14.2465	6.54437	7.65223	1.7197	2.31779	7.96293	9.71826	32.986	6.67523
17602391	NA	NA	NA	2.85893	2.80638	2.34615	2.80138	2.53514	3.11038	4.31265	2.53354	2.4953	2.86616	2.66792	2.18058
17602393	NA	NA	NA	5.82053	14.249	8.53321	7.10102	7.47836	2.50566	6.01635	1.53587	11.0935	5.36403	13.5242	5.79837
17602395	NA	NA	NA	5.80775	14.5021	8.32955	3.81564	6.19002	4.37527	4.82685	4.92557	8.47421	3.57862	6.72673	10.8959
17602397	NA	NA	NA	3.86394	5.37107	4.20942	4.75955	4.90558	3.29879	8.20539	13.2367	6.22332	5.54669	5.54669	2.19054
17602399	NA	NA	NA	3.72371	9.77215	7.13364	3.92374	4.68931	3.1299	3.70075	2.63205	8.95729	7.28727	3.52874	4.1027
17602401	NA	NA	NA	15.6437	29.5808	14.746	13.7684	13.0231	16.0499	21.6236	13.2014	14.9019	12.0726	5.11958	22.0918
17602403	NA	NA	NA	3.5992	6.11887	3.47912	1.99712	4.8977	2.32936	6.12469	3.74396	3.05037	3.4962	1.93841	3.57101
17602405	NA	NA	NA	2.16938	5.86074	2.35156	2.39066	1.75927	2.60207	2.20924	1.89355	3.12447	1.44302	1.8056	2.72204
17602407	NA	NA	NA	1.98806	3.02493	1.61548	2.21803	2.4097	2.20338	1.93621	1.5635	2.74113	1.69744	1.51371	2.63415
17602409	NA	NA	NA	2.4778	14.4003	4.21783	2.67732	2.03515	4.12433	4.60856	3.00608	2.9047	3.98178	6.73935	2.66156
17602411	NA	NA	NA	1.92383	8.244	2.88759	13.5739	3.11555	10.6255	6.59776	3.65021	8.21591	7.659	10.9369	2.97512
17602413	NA	NA	NA	2.13218	4.54156	2.91067	4.84758	2.83279	3.11994	4.53671	2.69833	5.83827	2.83279	2.793	4.02275
17602415	NA	NA	NA	24.5309	52.0447	26.1454	26.8637	32.775	21.6617	26.4332	17.5864	33.4103	19.4037	23.7106	25.8846
17602417	NA	NA	NA	67.9027	83.5748	18.8201	26.4745	47.986	33.1623	46.8193	52.4107	44.6447	47.986	51.1903	24.3193
17602419	NA	NA	NA	2.4778	10.8492	3.08261	2.00561	5.67747	2.76336	2.72062	3.15162	4.99123	2.5228	3.01233	4.05959
17602421	NA	NA	NA	15.5848	34.7899	10.0818	12.3868	24.8525	17.9167	14.4935	16.8106	14.8349	14.3754	16.8063	17.0636
17602423	NA	NA	NA	2.38023	23.9678	1.80712	5.06142	3.33306	2.22975	4.9451	2.93864	28.4596	7.88217	6.77898	1.9217
17602425	NA	NA	NA	1.94085	1.72172	2.28579	2.00421	2.15064	2.36673	1.86956	1.67058	1.69175	2.49536	1.56463	1.90904
17602427	NA	NA	NA	4.25819	12.8209	2.34891	2.95138	5.92829	3.84383	4.49265	2.17255	4.99582	3.05935	4.81822	2.23273
17602429	NA	NA	NA	2.92488	4.71297	1.83506	1.56036	2.56337	1.8983	2.01797	2.22288	1.93306	5.66874	2.49257	2.10287
17602431	NA	NA	NA	7.46714	36.5314	10.1073	13.4292	7.82738	9.04686	3.46871	8.04175	7.00506	4.68482	13.8205	11.0333
17602433	NA	NA	NA	8.67352	106.003	17.2598	8.82569	6.15509	8.50263	12.9165	8.03851	14.3172	9.91908	9.33097	12.2699
17602435	NA	NA	NA	9.98845	131.326	8.99652	7.88822	10.0219	8.66484	18.7842	10.8336	53.8836	15.7267	9.6662	10.8265
17602437	NA	NA	NA	4.75149	15.085	1.44942	1.36695	5.99994	2.40821	4.13639	5.52001	6.01269	6.60353	2.83626	5.16214
17602439	NA	NA	NA	1.77507	7.18314	2.17793	3.31656	1.77075	2.41044	2.00517	1.8506	1.78328	1.44126	4.30791	1.79578
17602441	NA	NA	NA	4.16066	5.92452	7.62593	2.20352	7.03327	3.39095	5.40058	3.85268	9.54258	5.95229	2.19823	5.32437
17602443	NA	NA	NA	6.79369	20.8146	7.37292	7.34002	7.21578	5.17926	6.67376	6.34383	12.9967	4.71439	6.15161	15.5544
17602445	NA	NA	NA	10.8572	58.5326	25.3193	16.7613	8.37685	13.307	14.6549	23.6114	29.8536	13.905	28.2113	18.5392
17602447	NA	NA	NA	4.0052	24.8922	6.07178	3.29563	5.5277	1.57763	6.27653	1.98799	22.4483	5.28334	3.40666	3.96176
17602449	NA	NA	NA	3.82878	26.1986	2.88801	1.71213	10.5999	1.70103	5.60908	1.95825	15.5552	2.34626	2.80113	3.91121
17602451	NA	NA	NA	2.32138	1.39027	2.47533	3.16411	2.063	1.48987	2.05835	1.53587	1.86127	2.35506	1.7889	1.55545
17602453	NA	NA	NA	1.88101	4.03128	1.85264	3.97296	2.48712	1.33084	4.65339	2.39831	2.23989	2.6484	2.35094	2.88173
17602455	NA	NA	NA	3.1676	2.45952	2.68643	5.54669	1.93621	3.25583	2.25177	1.95421	1.99485	2.45952	3.39692	4.67661
17602457	NA	NA	NA	1.77694	6.22178	1.68782	1.87868	5.59868	1.83874	1.46402	3.45562	2.64407	1.52982	1.41764	3.49279
17602459	NA	NA	NA	3.13682	3.66083	2.08804	2.63612	2.93635	1.92871	2.20808	2.90258	1.96186	2.13115	1.97296	4.18498
17602461	NA	NA	NA	2.79012	7.44742	2.46609	1.94499	2.74908	2.48818	3.77074	3.03499	1.94499	3.77455	6.77898	3.22005
17602463	NA	NA	NA	6.28575	5.13154	5.49514	4.58347	5.00632	8.62942	3.48293	4.84361	4.9203	7.91857	5.37135	4.45882
17602465	NA	NA	NA	3.53375	8.29965	3.92686	3.7052	3.90029	3.19836	3.76484	3.01372	5.93733	6.36186	3.15909	3.19836
17602467	NA	NA	NA	3.63522	12.1326	3.59404	1.87601	4.00562	3.43189	2.29355	2.79523	2.3448	1.64634	2.6062	3.20605
17602469	NA	NA	NA	2.41521	10.6294	1.42652	3.24735	3.42989	3.40248	3.46262	2.82486	4.10836	2.67387	2.87551	3.52314
17602471	NA	NA	NA	7.23928	14.4298	4.49017	4.43561	3.58659	4.77727	5.79463	2.48666	6.16237	4.15749	3.96486	5.023
17602473	NA	NA	NA	12.4958	12.2395	8.74889	11.6888	20.6356	9.26645	6.9155	11.8218	18.6075	8.92874	3.03059	4.83619
17602475	NA	NA	NA	14.9325	45.6444	35.269	33.2271	9.26214	20.2587	26.8458	8.46624	21.4437	8.71293	30.3666	31.2249
17602477	NA	NA	NA	3.33076	20.074	3.89441	6.93169	11.0902	2.70514	5.27179	3.63739	11.6391	3.1373	3.77056	2.76206
17602479	NA	NA	NA	6.81417	4.87558	4.84022	5.68806	7.88237	3.9858	4.67312	2.9507	4.59909	9.88954	2.72162	3.98049
17602481	NA	NA	NA	3.70229	5.09612	2.44588	3.97506	3.5341	6.38999	2.77056	3.96839	6.12095	3.47926	4.16871	10.5582
17602483	NA	NA	NA	7.67598	17.2238	3.90265	2.8748	7.17532	1.6245	1.92241	1.89355	11.8417	4.25235	6.34722	3.45125
17602485	NA	NA	NA	9.43936	9.19189	10.63	7.79998	7.92525	11.683	6.92167	9.87787	8.80701	9.58177	5.63488	7.13361
17602487	NA	NA	NA	6.94166	21.9201	11.9372	7.07053	6.39993	2.8417	5.5946	4.72529	7.65078	12.2359	5.03417	7.28238
17602489	NA	NA	NA	5.60285	54.0508	5.70295	4.12532	7.40863	6.7566	7.78699	14.5392	25.7719	7.88728	6.62771	15.1472
17602491	NA	NA	NA	7.17098	13.1415	10.2805	3.09074	8.53045	7.71661	9.42129	9.70765	9.25171	5.46032	4.03063	4.21762
17602493	NA	NA	NA	16.898	79.0117	17.2426	16.8649	7.93313	11.5226	15.6138	21.823	40.7067	22.7557	5.49152	16.0544
17602495	NA	NA	NA	49.736	77.6743	45.236	43.1822	60.0693	33.736	37.2994	51.3778	48.2605	39.914	69.7804	32.6527
17602499	NA	NA	NA	4.13175	5.26179	4.40302	2.63252	3.60021	2.52572	2.79202	1.75873	2.26384	4.65458	3.35677	4.21898
17602501	NA	NA	NA	3.13564	5.54471	3.77916	2.74369	2.25177	2.23035	3.50319	4.36593	2.68938	3.66965	3.15114	2.26831
17602503	NA	NA	NA	3.96445	18.1693	2.35146	4.61544	19.486	3.73027	5.90357	4.61544	7.5241	5.34871	13.1753	3.73027
17602505	NA	NA	NA	4.86965	3.96445	2.00776	1.72602	5.34887	2.41415	6.71037	1.91246	1.51854	1.84638	5.7766	2.53838
17602507	NA	NA	NA	4.90875	7.12842	4.56478	6.29195	3.45472	4.0539	5.628	3.83011	7.5961	4.38859	3.74617	13.5902
17602509	NA	NA	NA	10.1819	30.4424	18.06	15.941	8.65911	17.3915	14.9051	6.40967	31.2678	20.004	7.07816	14.274
17602511	NA	NA	NA	7.66086	21.2122	5.02046	3.31967	14.6779	4.67209	4.97831	3.71617	12.1749	8.16797	9.34994	8.14563
17602513	NA	NA	NA	6.50317	9.15645	4.22553	6.66396	5.01131	3.50594	5.51947	6.08373	5.61945	5.36438	3.42936	4.74035
17602515	NA	NA	NA	6.75518	14.0183	19.6432	4.48659	8.68482	4.99588	13.6022	5.3078	7.59903	6.84153	15.3205	9.0055
17602517	NA	NA	NA	2.80638	7.1766	3.8702	3.46314	4.9121	7.40599	4.94018	2.95082	4.09916	5.05969	4.24571	2.63817
17602519	NA	NA	NA	3.74276	6.29689	2.66737	3.8511	3.11264	2.11589	2.98445	3.51874	2.08374	2.44339	3.57239	2.33165
17602521	NA	NA	NA	22.5262	96.0401	25.9035	26.5255	35.6161	34.2752	34.9718	21.4554	32.7407	35.5654	18.1954	36.9633
17602523	NA	NA	NA	21.8095	29.7042	20.6597	10.0211	19.7075	18.6452	11.7696	19.5828	10.1717	13.0853	6.44752	14.5659
17602525	NA	NA	NA	6.11944	4.94263	11.7252	5.57156	8.48894	5.47503	5.25201	6.25166	3.54999	5.71931	24.8865	3.30297
17602527	NA	NA	NA	4.00927	3.40567	2.32011	3.52314	5.75466	2.53398	3.2294	3.64265	4.23889	4.52418	2.92886	2.8765
17602529	NA	NA	NA	19.3888	79.8771	8.64279	18.5329	16.4584	21.6973	22.7973	14.9433	29.0896	11.3295	22.1196	27.0294
17602531	NA	NA	NA	13.1544	13.8675	10.1213	4.9062	8.29097	5.87609	6.29311	7.44602	10.9586	5.10092	5.10942	6.43584
17602533	NA	NA	NA	1.71373	4.3765	1.73013	2.88786	2.84865	2.1582	2.1197	2.18428	3.52249	2.26419	3.09394	2.35642
17602535	NA	NA	NA	2.3323	7.01493	3.00615	2.71715	6.95353	1.46852	1.82816	2.25505	5.3791	2.51233	6.818	4.61544
17602537	NA	NA	NA	33.6527	69.9027	27.736	23.0693	16.3194	33.736	48.736	28.986	13.57	16.4027	2.47706	47.9027
17602539	NA	NA	NA	4.31262	93.9163	11.8044	8.28849	28.6031	5.48551	11.1618	10.4623	32.3715	7.07338	4.77603	19.1484
17602541	NA	NA	NA	12.4908	75.5064	6.72989	31.911	4.94657	10.756	32.0521	7.99169	32.0862	7.03261	2.793	19.9123
17602543	NA	NA	NA	9.43234	19.5896	8.48718	14.5401	10.9312	10.1254	8.90333	19.1895	19.0289	7.52795	10.1525	13.1844
17602545	NA	NA	NA	44.0763	124.799	44.6359	45.9985	36.5831	37.506	61.9143	51.5003	51.7525	52.2767	24.196	51.9916
17602547	NA	NA	NA	7.35836	6.12871	14.8947	8.48813	13.0801	9.31375	12.9581	9.17317	6.77956	10.4586	12.9753	5.8474
17602549	NA	NA	NA	31.8348	55.9027	34.7972	27.7278	32.3061	23.1129	32.9794	36.236	43.1459	57.236	29.3977	15.3194
17602551	NA	NA	NA	1.8455	2.92449	1.99863	2.92982	1.53647	1.72447	3.54736	1.55704	2.67236	2.54021	1.55623	1.58759
17602553	NA	NA	NA	6.43392	15.4766	4.99339	6.21426	9.75173	8.99655	6.6686	5.91216	7.69763	25.7951	8.39713	10.6488
17602555	NA	NA	NA	6.79015	9.47574	1.91758	4.66797	5.00697	4.74357	3.4546	2.94882	9.01832	4.37156	4.55523	5.0652
17602557	NA	NA	NA	6.93007	7.16087	6.77801	5.1483	7.37207	3.82704	3.69957	4.54716	6.54969	6.58117	1.89013	6.59893
17602559	NA	NA	NA	5.85561	6.3674	3.24665	2.45244	2.19767	4.98911	3.0361	2.40448	2.42691	2.7744	2.05123	3.65993
17602561	NA	NA	NA	7.37567	10.5498	8.57667	12.3924	8.5221	10.26	7.41281	17.7512	15.8923	9.23604	7.84476	9.66859
17602563	NA	NA	NA	5.36862	6.19362	4.8832	4.65444	7.08519	5.09864	5.36546	4.67903	3.72466	2.94008	8.90409	5.96883
17602565	NA	NA	NA	6.64813	14.7709	5.79463	8.94519	11.4933	6.93218	7.46665	10.1455	7.97347	9.54573	10.8212	6.97481
17602567	NA	NA	NA	5.8154	7.47579	4.76844	6.66309	5.01053	5.41019	6.96399	4.60884	13.4794	6.56285	4.24856	4.57646
17602569	NA	NA	NA	12.9123	11.5048	8.79164	9.72316	9.45285	13.4816	14.5439	9.38265	7.56808	10.2701	14.3858	11.9986
17602571	NA	NA	NA	5.53604	11.8903	8.23898	4.62723	5.10208	1.63573	3.84815	6.53488	2.42068	3.56952	2.47958	3.07916
17602573	NA	NA	NA	2.77511	9.41878	2.28068	2.8748	1.9165	2.19312	1.96872	2.51387	5.97073	3.0123	3.8017	2.27849
17602575	NA	NA	NA	5.70192	5.19662	6.82303	4.72279	8.21476	5.9854	5.32413	2.58953	3.40704	4.84266	4.99783	8.37826
17602577	NA	NA	NA	3.07417	8.56237	5.23166	2.42743	3.27713	6.1265	18.3033	4.4259	4.46848	4.76095	4.40013	9.14789
17602579	NA	NA	NA	13.3247	22.8128	14.8639	23.3092	21.0033	21.2363	23.3985	17.9488	25.7972	32.4442	16.6987	12.7253
17602581	NA	NA	NA	6.27015	9.57483	6.3079	3.6202	7.68233	7.47977	6.14993	5.38546	7.87835	4.1496	11.3864	2.61061
17602583	NA	NA	NA	2.29764	2.08804	2.45952	2.60906	2.78293	3.5277	2.39586	3.02084	2.28558	3.0019	3.77053	2.18058
17602585	NA	NA	NA	2.42107	2.90398	2.3011	4.64776	3.57434	2.83694	7.60315	2.44063	6.57939	4.55646	2.38349	2.31672
17602587	NA	NA	NA	11.669	4.2993	16.3362	4.95356	4.77839	7.89413	5.27704	8.97605	13.1038	6.16748	11.8716	14.2164
17602589	NA	NA	NA	7.5668	5.18193	7.04103	4.05724	9.16775	7.06148	12.0068	5.08443	8.49449	7.84007	18.561	8.72131
17602591	NA	NA	NA	2.72653	14.8195	12.9867	5.54669	1.76071	3.86158	3.96445	14.4029	1.57042	1.76071	4.02892	7.41857
17602593	NA	NA	NA	9.01832	26.6527	5.7206	8.25006	6.07815	10.4129	11.0338	16.4027	9.82629	7.2922	9.32913	14.8857
17602595	NA	NA	NA	4.22046	4.61175	1.98936	1.8639	2.17486	1.70103	2.73632	5.03244	2.22157	2.11842	2.20824	2.22495
17602597	NA	NA	NA	1.80452	3.27713	1.63386	1.88542	1.64869	1.68783	2.25708	1.67342	1.93048	2.01728	8.68815	1.39352
17602599	NA	NA	NA	1.67027	6.96402	2.48307	1.63255	2.709	2.90843	3.54692	3.01372	2.43132	2.93221	6.12491	1.63255
17602601	NA	NA	NA	2.13554	3.80168	2.56304	2.60906	2.0576	3.44815	2.31809	2.71465	2.23649	2.08804	2.17592	3.92427
17602603	NA	NA	NA	3.18151	7.5581	1.97636	2.18042	2.03627	1.744	3.22959	1.37388	4.43372	1.96831	2.14107	1.91493
17602605	NA	NA	NA	2.15588	8.93333	4.51267	6.22697	4.22766	3.25661	3.3102	2.96116	6.26168	2.65404	3.03248	2.20086
17602607	NA	NA	NA	1.95828	6.44225	2.36663	3.67054	3.57066	2.35906	2.51777	2.76796	4.44538	2.62464	2.32835	3.23733
17602609	NA	NA	NA	3.48224	7.57419	2.25419	1.863	1.7626	1.33135	2.25419	1.7626	2.1929	2.68932	2.47706	5.07376
17602611	NA	NA	NA	3.9716	64.5947	3.86016	4.24022	2.25726	5.86429	3.52015	3.26866	15.5714	3.33717	2.1967	2.08721
17602613	NA	NA	NA	7.49745	24.8193	9.44067	9.33907	11.3284	9.18398	9.6335	8.6003	6.58406	12.5241	51.9027	9.13431
17602615	NA	NA	NA	7.49234	62.8522	7.17669	6.97885	6.14347	6.13056	8.49725	7.88169	13.5198	9.81697	6.70881	9.72363
17602617	NA	NA	NA	14.8861	90.041	3.7853	5.02708	17.8964	5.13822	14.3011	9.516	11.437	5.54737	17.1363	5.75379
17602619	NA	NA	NA	3.38313	5.04091	9.332	3.63422	3.58776	2.79268	5.36927	5.8306	3.19748	3.85268	2.77296	4.14174
17602621	NA	NA	NA	3.79471	31.906	5.20377	6.76642	5.42292	9.81234	3.29404	5.04529	8.47421	3.98028	5.78346	3.3811
17602623	NA	NA	NA	4.69136	9.53708	4.76699	6.57895	10.8537	4.20878	4.397	3.47779	2.8748	6.46757	2.42994	1.85474
17602625	NA	NA	NA	2.4592	4.12967	3.88907	2.90933	1.94515	1.64565	2.03678	8.48813	6.86723	4.50844	2.70071	4.84744
17602627	NA	NA	NA	8.30615	32.9763	9.51254	7.57924	5.89265	11.8211	4.80809	5.92213	7.89974	5.89265	5.96384	14.7062
17602629	NA	NA	NA	4.51838	4.31448	7.27955	12.4584	8.24972	3.60747	6.61858	2.73778	4.20575	2.70054	15.115	4.80718
17602631	NA	NA	NA	2.51958	6.28455	3.80984	3.54265	2.36715	2.89994	2.89788	2.31779	1.69773	3.73873	2.66582	8.29638
17602633	NA	NA	NA	2.09317	4.09437	1.99537	2.29225	3.03448	2.39373	1.79455	2.02014	2.40964	2.58687	3.88036	2.06256
17602635	NA	NA	NA	4.73687	8.38129	3.54701	2.61561	1.96213	4.38972	6.68184	5.13925	2.61561	5.89838	7.33461	3.03634
17602637	NA	NA	NA	9.89993	49.8991	6.20954	7.89608	2.13303	3.2571	5.55152	3.7963	7.54854	2.51815	5.51815	10.6683
17602639	NA	NA	NA	9.6633	23.8742	9.82547	15.375	18.0363	6.83934	8.41637	9.19911	13.325	18.6188	6.48816	16.7634
17602641	NA	NA	NA	2.77043	5.45886	3.22095	3.719	4.133	4.0271	6.34245	3.41918	2.19613	4.48717	3.57239	7.69602
17602643	NA	NA	NA	5.24089	6.12358	1.93621	1.91271	1.7635	3.46471	2.22785	2.78865	2.0162	2.17486	1.69735	1.65572
17602645	NA	NA	NA	22.4027	27.4002	8.38988	6.68777	21.5693	19.0759	19.5693	15.4861	23.4928	9.56474	36.8193	14.2362
17602647	NA	NA	NA	1.93621	3.0313	3.3071	1.861	2.08151	1.91464	2.70955	2.64827	2.60906	2.68643	4.47162	1.58361
17602649	NA	NA	NA	4.0833	4.38089	3.80993	2.07588	3.13904	4.84795	3.68554	3.929	3.2977	3.806	3.0952	2.75216
17602651	NA	NA	NA	1.77102	6.33929	3.9469	1.58728	2.17486	1.57042	2.23405	1.80366	2.30328	3.9186	2.19	2.63415
17602653	NA	NA	NA	1.96095	4.78098	4.95537	9.63246	2.19809	2.83675	6.02924	2.51387	4.53251	2.52511	8.53497	2.09283
17602655	NA	NA	NA	26.371	12.5331	7.08206	10.0747	10.9933	5.88851	6.58607	11.9834	24.7764	5.39635	26.8427	14.5158
17602657	NA	NA	NA	1.67027	3.10874	1.84559	4.87641	2.71653	1.65953	3.52322	2.38917	3.04411	2.1728	2.19965	2.5252
17602659	NA	NA	NA	2.93651	2.84196	2.6436	2.501	3.04861	1.37547	2.18149	2.92601	2.36993	3.07403	2.47706	2.3775
17602661	NA	NA	NA	2.21765	2.68142	3.20498	2.24095	2.25177	2.42956	2.78743	3.37082	2.97489	2.21765	3.20498	2.19054
17602663	NA	NA	NA	1.92215	4.02424	3.06	3.43869	2.22955	1.95898	2.40254	2.35633	4.66211	3.30037	3.30068	1.71656
17602665	NA	NA	NA	2.56954	4.19021	2.56954	4.20862	3.93503	3.74709	4.24359	4.03727	2.96335	2.23962	3.56917	2.72979
17602667	NA	NA	NA	13.6617	3.92352	4.52354	4.81138	10.7885	4.51527	3.27104	3.77986	6.33662	6.11981	7.32235	2.82087
17602669	NA	NA	NA	8.09966	40.0445	16.4877	5.33823	9.45566	2.77978	9.68323	4.14866	22.4892	15.8203	13.5009	15.1239
17602671	NA	NA	NA	1.67027	3.5303	3.12023	2.14692	2.3579	2.19787	1.90073	1.83874	2.56654	1.61466	3.33542	2.37668
17602673	NA	NA	NA	2.15126	41.7407	3.69418	7.54167	9.44212	2.75079	3.50569	3.54741	8.53697	5.8576	2.03671	7.40235
17602675	NA	NA	NA	2.83155	22.4082	2.90272	3.4002	2.45265	2.15471	2.08804	1.75873	2.91961	2.9311	4.21052	3.70732
17602677	NA	NA	NA	4.91394	6.74853	4.84039	6.82372	9.62651	5.00454	7.69227	5.02569	7.30041	6.09671	6.52474	5.71488
17602679	NA	NA	NA	1.80536	6.03284	2.34125	3.74286	2.28068	1.48879	1.56245	1.53566	1.69056	1.89541	5.12476	1.48879
17602681	NA	NA	NA	4.84758	7.80569	3.10547	4.8381	4.91489	3.96256	4.21676	2.65293	4.8428	4.04586	5.19665	4.72898
17602683	NA	NA	NA	13.4033	40.1612	7.98692	12.1808	15.1528	12.3781	14.8477	17.6953	13.0548	19.5693	12.9371	19.93
17602685	NA	NA	NA	3.84362	22.5965	5.43322	4.50566	3.42236	4.86032	5.8153	11.7298	11.7086	2.46509	2.47706	8.89352
17602687	NA	NA	NA	3.79653	3.23825	3.7843	4.09188	5.28428	3.99127	4.07003	2.83768	5.2077	4.59086	10.3903	3.0285
17602689	NA	NA	NA	7.7068	7.52748	8.00827	6.66118	8.04346	6.94417	5.82491	5.80616	7.12561	10.5243	8.92582	10.7181
17602691	NA	NA	NA	1.51994	2.67248	1.93621	1.72209	1.84019	2.19253	6.88872	2.96116	1.61669	2.29127	1.52729	2.60906
17602693	NA	NA	NA	3.28815	2.37514	2.88759	3.15429	3.39988	2.72235	2.25177	2.35772	3.29704	1.93621	4.13217	4.71948
17602695	NA	NA	NA	7.92665	5.39322	5.82992	6.09515	5.97778	6.87814	4.03245	6.32106	6.87595	6.10372	4.70024	10.5999
17602697	NA	NA	NA	1.7123	10.1892	3.35202	5.73038	3.27713	2.56752	2.07867	2.28211	1.79797	1.93621	1.65232	2.59832
17602699	NA	NA	NA	1.93062	2.03366	1.80838	1.88211	3.7565	2.60906	2.62012	1.97086	3.83147	1.51141	7.33256	1.59924
17602701	NA	NA	NA	3.52709	16.2303	3.40208	2.67143	3.27199	6.09292	2.77355	3.3284	4.96666	2.44725	2.80844	1.44765
17602703	NA	NA	NA	8.91374	22.2286	5.72714	5.37746	5.56487	8.9794	5.91589	5.53895	6.33717	5.87841	4.31239	13.3083
17602705	NA	NA	NA	16.5029	15.2889	8.22056	8.73541	6.5934	9.9413	5.38632	6.47721	9.6247	10.2471	8.08023	10.2763
17602707	NA	NA	NA	6.2951	4.03478	5.90539	9.33907	5.18832	2.73418	3.92045	3.25536	5.7495	12.6323	7.2304	5.45332
17602709	NA	NA	NA	3.93202	31.0017	4.02448	3.1676	5.27743	1.57042	2.2463	1.80374	3.17941	3.65571	4.1396	6.03511
17602711	NA	NA	NA	20.2863	83.8099	19.2384	12.5883	17.0915	20.1065	15.9395	15.1528	24.2441	33.9919	13.7236	33.9997
17602713	NA	NA	NA	3.73834	18.1978	3.94293	6.41442	8.87798	4.12608	11.1573	6.64462	22.736	5.04261	6.88629	8.61262
17602715	NA	NA	NA	8.11948	8.08882	10.8679	5.58808	5.68732	7.07518	8.01861	4.86978	2.97834	5.17802	16.4538	5.00099
17602717	NA	NA	NA	3.27713	13.4677	11.6897	6.45166	3.02929	2.4759	4.02884	3.5886	5.81394	4.6299	4.83133	3.82359
17602719	NA	NA	NA	2.62089	6.32617	4.45853	6.21912	7.30937	2.89705	5.6859	2.76547	5.54817	4.21548	2.96163	2.5953
17602721	NA	NA	NA	7.14228	5.4379	2.82475	2.61151	4.55316	2.1161	2.55868	2.62227	2.74774	3.3868	6.28441	4.92789
17602723	NA	NA	NA	18.6425	109.13	23.8708	12.9513	17.4568	15.7868	36.0706	2.85963	38.7387	10.4266	21.93	17.4507
17602725	NA	NA	NA	13.3586	72.3432	9.10635	18.6272	18.6689	13.0307	23.6949	21.4493	10.4134	15.9943	30.5541	26.1603
17602727	NA	NA	NA	3.0303	21.2603	3.37347	3.62745	2.1643	2.88698	3.9859	3.90001	7.65842	2.62049	3.41019	2.49251
17602729	NA	NA	NA	6.55317	40.8543	6.57387	18.0639	11.7961	21.5584	20.0645	14.4762	12.2645	6.41674	5.7066	9.84067
17602731	NA	NA	NA	1.60311	2.73812	2.48777	2.6855	2.00728	2.20798	1.62253	1.55605	1.59587	1.46116	8.70803	1.47372
17602733	NA	NA	NA	3.18084	4.33979	2.67201	2.1623	2.86251	2.80811	4.77203	3.30071	2.75815	3.72074	2.88715	1.92631
17602735	NA	NA	NA	22.534	89.7713	29.9027	23.2046	16.6104	24.2465	29.156	32.2574	52.236	4.64251	24.462	49.0693
17602737	NA	NA	NA	2.85089	5.95866	2.60267	1.81138	1.99116	1.97273	2.08804	2.71553	1.68281	2.4563	1.76959	2.46479
17602739	NA	NA	NA	3.16639	4.22334	1.97072	2.69224	2.3916	2.017	2.43636	2.22475	3.52249	5.10728	1.65232	3.49961
17602741	NA	NA	NA	1.77102	3.48857	2.79173	3.13987	4.52211	1.70401	2.26697	1.52815	2.15533	2.64733	3.1676	2.86418
17602743	NA	NA	NA	57.9629	655.586	66.2906	62.0355	73.7752	59.5714	77.6789	39.2294	159.178	40.4007	64.4913	84.5632
17602745	NA	NA	NA	10.9944	24.053	12.1305	10.1284	3.86343	6.27154	5.79431	2.7302	15.487	6.04947	4.80564	10.6443
17602747	NA	NA	NA	9.63307	8.36399	37.1527	9.33868	6.77209	13.0264	9.31701	12.1097	10.0908	4.70865	9.75973	9.33868
17602749	NA	NA	NA	10.4339	32.7492	5.65061	3.7743	9.39839	8.37547	11.8647	2.87659	3.51487	8.01721	14.3514	7.78774
17602751	NA	NA	NA	1.71485	3.08695	1.68719	3.34638	2.53352	5.93448	2.04044	1.90362	2.06786	2.17649	1.70263	5.67061
17602753	NA	NA	NA	17.954	52.0768	9.61054	13.6913	6.03686	3.97979	6.50081	4.80603	25.0498	2.64873	6.77898	10.2048
17602755	NA	NA	NA	7.07283	26.9344	6.20951	6.17425	8.48149	4.58522	7.6273	4.48616	14.958	6.09859	5.75186	5.76197
17602757	NA	NA	NA	3.52102	40.1942	2.90038	4.93246	11.6813	5.45899	6.84724	3.90845	5.941	4.48542	15.3951	6.44764
17602759	NA	NA	NA	3.92565	2.80181	3.7784	4.35535	4.85326	3.51954	3.5166	2.83351	4.14034	3.08779	6.0108	3.51954
17602761	NA	NA	NA	16.064	39.5919	2.88759	2.92982	7.2445	19.5018	3.82388	4.38212	19.8328	11.1047	9.53838	8.9622
17602763	NA	NA	NA	2.29764	8.69809	4.12665	1.85474	2.93282	6.20418	2.59639	2.4003	3.73186	2.04274	2.55588	2.82723
17602765	NA	NA	NA	1.97705	9.00154	2.08804	3.79013	4.18315	2.34054	4.3774	4.93313	4.55805	2.40165	2.45659	2.4941
17602767	NA	NA	NA	2.50527	10.4962	6.40967	6.40967	1.93621	1.20473	7.25554	2.31779	1.82246	1.76071	40.486	5.54669
17602769	NA	NA	NA	16.6045	103.914	13.2087	20.4474	16.7366	7.85771	27.3893	10.9092	42.1909	7.10048	4.05978	13.4981
17602771	NA	NA	NA	8.35974	10.6791	3.95574	12.5013	21.4153	3.34946	4.58779	12.2378	11.9442	5.07966	8.56545	16.9487
17602773	NA	NA	NA	1.80815	2.99926	3.36278	2.76933	1.88026	1.79728	1.87547	2.98757	2.52681	1.75097	3.6931	3.86664
17602775	NA	NA	NA	9.71089	27.6246	4.159	6.37122	4.5815	4.0255	15.333	3.58028	25.8351	9.83077	3.5549	12.9574
17602777	NA	NA	NA	6.94563	44.0693	15.8966	23.0385	27.4228	23.0693	30.3889	16.2175	28.3193	11.0278	29.4027	23.9426
17602779	NA	NA	NA	10.5289	21.037	11.808	20.236	19.2749	16.3702	21.4027	18.2914	28.3193	31.9965	22.736	14.0901
17602781	NA	NA	NA	3.47638	3.97726	3.95713	2.73217	3.8196	9.29759	4.73901	2.90259	2.79969	5.62658	3.21517	2.69132
17602783	NA	NA	NA	20.3876	14.8672	13.4293	10.1307	11.6701	14.1723	19.6713	5.87326	11.7445	10.9975	15.5956	9.35826
17602785	NA	NA	NA	4.29376	5.78379	3.11242	4.33969	3.2052	2.59472	2.80917	3.36085	3.0721	2.4506	1.72748	3.51223
17602787	NA	NA	NA	73.5369	53.199	58.4357	91.486	62.2987	59.4893	71.6799	87.5827	78.0429	68.8204	107.9	60.9027
17602789	NA	NA	NA	5.17488	16.5239	10.0658	10.6239	7.29427	15.4201	14.8984	14.5201	8.31028	14.8607	8.22859	11.2236
17602791	NA	NA	NA	4.55077	10.5879	3.16879	4.39949	6.85348	6.64132	8.09683	3.75539	3.37428	7.75322	3.44621	5.70566
17602793	NA	NA	NA	2.6003	2.45454	2.55339	1.82664	3.03448	2.43081	2.58952	2.0364	2.58229	2.6991	3.15909	5.92099
17602795	NA	NA	NA	3.47595	6.31772	4.5958	4.76358	8.48316	5.74512	4.04401	5.7099	4.9416	4.30559	4.73824	4.79442
17602797	NA	NA	NA	8.4507	4.44825	3.95079	4.35196	5.14306	3.92	5.68439	4.70552	4.31054	5.59716	4.68868	3.73326
17602799	NA	NA	NA	13.0418	25.3272	5.82422	10.5614	9.38001	15.9228	19.4771	3.53054	15.6937	16.706	3.79105	10.1965
17602801	NA	NA	NA	2.12565	4.90891	3.2276	3.05666	5.83325	2.87706	3.24709	2.12409	6.31087	2.56394	2.2385	2.32041
17602803	NA	NA	NA	7.0594	14.4022	6.40341	3.80417	13.5767	11.3463	8.45279	6.45963	7.69489	1.9099	4.1301	10.6217
17602805	NA	NA	NA	4.00413	12.5412	4.10227	6.56579	4.28425	2.8748	3.49364	2.76964	5.25538	9.1107	4.26243	3.09647
17602807	NA	NA	NA	5.01031	7.56607	6.33491	3.1407	9.75514	4.3809	9.99949	2.67937	5.2179	6.43168	3.46233	3.1407
17602809	NA	NA	NA	45.986	27.5693	63.9027	12.155	53.986	38.0693	38.0693	55.3193	14.7362	17.4027	59.6527	20.736
17602811	NA	NA	NA	13.652	25.5172	19.3423	18.9799	40.627	29.1929	28.4076	27.2978	27.0327	37.4611	23.5956	18.9541
17602813	NA	NA	NA	14.2727	30.0351	34.4403	14.8882	26.4084	27.8974	42.3726	33.6293	20.5117	30.2511	10.2385	46.1808
17602815	NA	NA	NA	6.40925	6.71859	7.13408	12.6974	5.45202	5.78832	5.21369	6.72602	5.88668	10.2992	9.66205	5.51561
17602817	NA	NA	NA	4.39888	3.93202	9.88921	2.8748	3.39363	1.89558	3.99649	3.38184	6.91695	7.75322	2.89656	2.18058
17602819	NA	NA	NA	6.19019	5.28059	4.34373	6.48199	4.86825	3.59925	5.31248	5.33255	7.64712	6.31129	4.12792	3.80417
17602821	NA	NA	NA	2.17749	2.30087	1.71492	3.0033	5.19642	2.76243	2.81769	1.59198	4.83026	2.7545	7.00363	3.3544
17602823	NA	NA	NA	2.91341	7.28619	2.45952	2.19054	2.05657	1.57042	1.44121	1.44011	2.71291	2.23682	1.52125	3.08558
17602825	NA	NA	NA	3.72371	13.9519	4.35526	4.85234	3.79972	1.9106	4.26589	2.28171	8.03261	13.1783	7.4774	3.70799
17602827	NA	NA	NA	12.7566	37.7388	10.0078	4.03018	15.8038	6.97775	9.3919	10.9092	14.0822	6.8495	17.0957	7.03962
17602829	NA	NA	NA	16.4053	14.9026	14.3499	13.9887	12.6766	9.14827	9.16336	7.96057	15.9741	12.1037	39.6517	14.1942
17602831	NA	NA	NA	3.08631	10.1901	3.15399	8.08175	2.87247	4.19753	2.50431	3.09653	2.22835	3.27713	3.3299	2.85848
17602833	NA	NA	NA	2.5147	4.2891	2.18467	3.33526	2.01349	1.92228	2.8339	1.91688	2.11494	2.45952	2.22885	1.61367
17602835	NA	NA	NA	5.10756	13.4728	5.33531	3.24598	6.37547	4.99471	3.36601	4.48855	7.33327	4.09871	4.76745	4.44687
17602837	NA	NA	NA	4.11294	16.5177	4.33977	8.32361	6.31402	3.9124	7.57642	3.76682	8.41134	16.3563	2.62701	3.93718
17602839	NA	NA	NA	1.61992	1.99116	1.99116	1.50577	2.21065	1.26652	2.37467	2.31779	1.79346	1.76071	1.70272	8.29799
17602841	NA	NA	NA	3.11844	2.46026	4.67037	11.3623	4.17709	2.84768	4.9359	2.70803	5.68675	3.74922	3.1676	6.09452
17602843	NA	NA	NA	5.45986	7.66493	3.58064	10.6606	3.40935	3.07624	4.75151	3.55308	4.74173	5.58241	6.90091	7.49902
17602845	NA	NA	NA	3.48067	3.55501	2.3733	1.61669	4.34799	3.71469	1.51526	3.14293	2.52032	3.39816	1.94197	2.39066
17602847	NA	NA	NA	9.67181	3.49758	2.54939	3.62949	3.43389	3.06277	3.77618	4.52036	4.27219	3.9186	3.75492	2.19054
17602849	NA	NA	NA	2.56848	10.3668	10.3742	2.62528	5.10608	2.67004	3.32533	3.9499	2.20829	1.88662	5.68665	4.34926
17602851	NA	NA	NA	10.8489	50.254	10.5018	5.2823	7.81169	6.14835	11.5168	7.28371	9.90508	26.5247	8.27867	14.0475
17602853	NA	NA	NA	4.16129	78.1289	4.69518	8.00749	4.97687	8.85604	21.6335	6.25464	13.1716	4.64427	6.57962	11.6424
17602855	NA	NA	NA	4.77627	25.4953	5.92598	5.64818	6.70526	2.90709	5.04091	14.9347	7.06143	19.2407	3.3379	3.87471
17602857	NA	NA	NA	3.40078	3.04381	2.20985	2.89019	3.58702	2.69539	4.31089	5.54669	4.63381	4.6935	1.99908	2.66688
17602859	NA	NA	NA	19.0185	20.5103	14.2647	12.7809	10.0241	9.06383	10.8666	13.7341	13.6649	9.31076	20.6048	26.4457
17602861	NA	NA	NA	8.90236	11.1783	8.56635	11.3422	11.1547	8.14957	8.79057	8.19557	7.65472	10.2038	10.9527	8.13629
17602863	NA	NA	NA	3.82654	4.33405	2.46684	4.21685	2.44986	3.75961	4.36746	4.40708	3.96444	3.48501	4.72728	4.36918
17602865	NA	NA	NA	1.84655	5.81681	3.29046	3.16273	3.43083	3.12121	3.07982	3.59261	2.64332	3.11896	3.6854	4.88829
17602867	NA	NA	NA	7.82726	7.54843	7.80945	5.15568	6.9117	3.24904	4.73733	11.0361	5.56953	7.2525	3.03701	10.4369
17602869	NA	NA	NA	2.47333	6.12765	3.19218	1.68358	2.30665	3.00858	1.85319	1.59238	1.404	1.79225	1.61815	3.62118
17602871	NA	NA	NA	2.56598	3.96059	5.39462	3.1676	4.34209	3.49773	3.09638	2.5385	2.48648	2.98747	4.09208	5.05969
17602873	NA	NA	NA	11.1083	8.36399	3.56408	12.0434	12.9867	15.5694	12.0717	23.7711	12.7142	13.32	14.5056	4.61544
17602875	NA	NA	NA	2.98493	4.5524	2.67118	1.87903	6.39993	2.41584	2.44905	4.34438	3.69508	10.497	2.6567	4.53418
17602877	NA	NA	NA	10.6016	18.4855	9.45242	14.811	14.1094	12.5984	12.6011	7.76916	14.6203	9.6073	13.0877	5.11059
17602879	NA	NA	NA	6.84512	34.5118	4.10886	16.018	11.857	4.19162	14.2738	2.58009	4.65729	13.9662	2.11341	11.7633
17602881	NA	NA	NA	11.8622	12.6575	6.05063	11.1864	14.6632	9.74128	13.616	10.2331	9.12535	10.957	13.9252	7.42892
17602883	NA	NA	NA	7.27755	11.2259	6.00929	8.20746	9.56913	7.53236	7.89094	8.30633	7.95164	7.14598	8.98438	7.29431
17602885	NA	NA	NA	3.22517	4.93371	3.64437	8.88994	3.68833	2.42985	4.36602	2.70427	2.64276	6.31129	3.24328	4.49682
17602887	NA	NA	NA	1.63913	1.91315	2.22024	2.21193	1.92252	1.57042	3.66942	2.15155	2.38173	2.28881	1.52125	4.68434
17602889	NA	NA	NA	28.5441	28.736	25.2831	25.4905	28.8623	19.1615	23.6481	24.4144	37.6009	22.321	34.9052	18.6532
17602891	NA	NA	NA	1.80125	3.3425	2.26834	1.87942	1.72742	5.02326	2.29416	1.74071	2.10567	2.92501	1.44715	3.46918
17602893	NA	NA	NA	3.99906	4.34161	6.01802	1.58728	3.03448	2.512	1.73689	2.37958	2.18058	2.62669	1.8689	6.82635
17602895	NA	NA	NA	5.77579	5.91388	3.79909	3.55576	4.93278	3.48572	3.45079	3.27072	4.96216	2.88814	6.47523	2.02418
17602897	NA	NA	NA	4.29467	4.28363	4.61568	5.22197	3.19377	1.8425	7.77715	2.72653	3.74367	9.85274	3.36139	3.74367
17602899	NA	NA	NA	4.57635	4.31257	3.34396	4.65223	3.44549	7.28647	4.4421	5.02399	3.9802	4.1496	4.87303	2.69224
17602901	NA	NA	NA	4.29544	6.96922	2.39522	2.37438	2.15856	2.77438	2.6335	4.19542	4.31691	2.09031	3.57239	3.04029
17602903	NA	NA	NA	4.95716	3.81677	10.8655	4.61544	2.96399	3.69116	10.9635	13.5795	8.30194	3.21598	6.88629	2.60906
17602905	NA	NA	NA	2.42411	6.4859	2.75867	3.30904	2.1367	1.83498	2.57815	2.2632	2.79977	2.41636	1.95348	1.63988
17602907	NA	NA	NA	4.72166	7.74973	2.67762	5.87722	4.47876	2.19054	3.62129	1.68683	3.03666	2.61597	5.25907	4.04194
17602909	NA	NA	NA	2.86705	3.05342	5.00665	1.88297	3.94292	2.13617	2.14391	2.75341	2.60534	2.00076	3.81043	2.52187
17602911	NA	NA	NA	37.799	45.1807	16.7341	24.4273	23.3979	15.2348	13.0461	22.755	25.4738	21.8589	9.60574	12.0959
17602913	NA	NA	NA	11.6323	9.9921	9.24548	5.53372	7.45065	11.0799	6.65385	5.53543	11.6878	7.73209	10.4185	12.6776
17602915	NA	NA	NA	4.42668	5.246	18.5195	7.49083	8.69314	12.7822	4.80809	9.64153	5.47392	4.781	7.2334	8.79161
17602917	NA	NA	NA	5.30138	5.19129	3.74525	5.98994	3.7476	15.4538	2.92479	7.48815	4.95033	10.4736	3.21497	4.70937
17602919	NA	NA	NA	3.02595	5.15289	2.77141	2.42465	3.27048	6.02677	6.01183	2.88291	3.28529	3.11756	1.69226	2.99659
17602921	NA	NA	NA	2.94018	9.91586	4.21956	1.70955	7.52249	2.36354	2.09722	3.88886	3.00662	1.9772	2.87198	1.58759
17602923	NA	NA	NA	5.05648	15.1485	1.81046	9.27356	5.83939	3.36239	5.05466	4.89587	8.99282	4.6633	2.60389	2.94592
17602925	NA	NA	NA	9.45188	33.5851	7.07965	3.90897	6.83061	4.26608	5.89264	2.17726	4.59343	3.9612	5.87749	2.91733
17602927	NA	NA	NA	3.36689	8.01321	2.55968	2.89056	2.30463	5.84668	2.83874	2.93228	3.5864	3.06296	3.27713	2.74845
17602929	NA	NA	NA	12.1491	43.4777	17.3011	14.9921	13.7792	11.5272	15.3393	16.546	21.0655	15.2709	16.7288	22.6761
17602931	NA	NA	NA	12.3333	14.6423	5.7296	7.50384	16.4056	13.0531	9.76846	9.51664	20.6675	11.1192	10.5778	7.45568
17602933	NA	NA	NA	3.9066	15.2318	4.53514	3.47256	2.77248	2.8748	2.42822	2.85267	2.19054	2.28226	2.47706	3.88415
17602935	NA	NA	NA	4.02849	21.6868	4.86038	7.75586	4.79238	5.42712	2.08804	6.40967	2.8748	2.6512	3.58843	6.93895
17602937	NA	NA	NA	3.46814	35.4031	1.72749	5.86485	3.82169	4.57744	1.81154	5.55232	10.135	5.51281	12.2046	16.0865
17602939	NA	NA	NA	9.44826	16.1035	11.95	3.35046	3.47073	8.39822	4.97045	4.04496	7.0434	5.54669	6.21809	4.50168
17602941	NA	NA	NA	3.16112	5.10644	8.8808	2.9567	3.29913	3.16871	4.23344	3.62333	2.7323	3.93146	6.9121	2.80396
17602943	NA	NA	NA	2.65855	3.7073	1.57492	2.76319	1.77111	1.30697	1.43746	3.54995	2.19054	1.97695	1.84835	1.43397
17602945	NA	NA	NA	3.20533	1.90973	1.99826	1.88612	1.93621	2.39931	2.08804	1.6032	2.61838	2.61752	4.00241	2.25158
17602947	NA	NA	NA	2.7358	3.80168	3.30328	3.33585	6.51415	5.56476	4.73421	3.7474	8.0895	2.95797	4.9042	2.66781
17602949	NA	NA	NA	10.4129	5.35135	10.2948	6.27274	6.57035	2.19054	5.35135	9.25739	5.54669	5.35135	2.47706	5.50101
17602951	NA	NA	NA	7.90748	17.164	11.83	13.4061	8.14104	8.13394	11.055	12.3764	10.5671	37.029	14.5225	12.8395
17602953	NA	NA	NA	2.34683	1.62956	1.8042	1.55063	4.34209	1.92156	3.7481	1.6339	2.53469	1.8042	1.52125	2.54946
17602955	NA	NA	NA	2.47652	10.0278	2.73502	3.47895	2.60785	2.19054	2.29638	2.35633	5.43588	2.41819	5.63552	2.44384
17602957	NA	NA	NA	3.12065	2.83357	3.61361	2.62546	3.96445	2.65089	4.33286	2.35894	3.1676	3.87428	4.26047	3.1676
17602959	NA	NA	NA	9.81936	10.4536	17.1949	6.95044	4.34604	9.42229	12.435	10.4851	4.93683	8.85957	3.62207	9.46332
17602961	NA	NA	NA	3.09701	4.71885	2.16395	3.80724	3.03448	2.68515	2.15518	3.27072	3.80724	3.77659	3.0791	3.48572
17602963	NA	NA	NA	2.36769	4.3651	2.89772	5.13491	4.54619	4.96287	3.15344	4.43301	2.26734	3.46503	6.1814	2.5361
17602965	NA	NA	NA	3.40089	3.80168	1.80662	2.32222	6.9117	3.48572	4.2988	5.7348	3.26035	5.64808	1.89616	2.8822
17602967	NA	NA	NA	8.53186	25.2534	8.98437	2.89627	4.34209	8.97501	12.4172	8.46537	18.2038	2.92621	15.6077	10.5489
17602969	NA	NA	NA	2.55963	3.47119	6.92955	10.2089	5.10371	2.59256	4.36602	3.16532	4.20073	3.02646	4.12307	5.45086
17602971	NA	NA	NA	4.41157	3.78784	3.72687	7.1435	6.60105	4.30882	3.21292	4.61812	3.4979	3.91987	3.48974	5.12778
17602973	NA	NA	NA	1.47319	1.6106	2.25177	1.93028	1.41942	2.41584	2.04632	1.64646	1.57076	2.51017	2.44877	1.83236
17602975	NA	NA	NA	2.07597	3.5891	2.13299	1.80237	3.32854	2.05664	1.70527	2.05662	2.89017	2.50229	3.57239	2.29645
17602977	NA	NA	NA	2.7459	3.2926	6.12974	2.56538	3.64259	2.66739	2.27005	2.61905	6.30996	2.0736	8.0375	2.79974
17602979	NA	NA	NA	5.74245	6.29049	2.68736	3.6022	3.83306	2.05547	2.60472	3.81442	2.9087	14.5131	8.6877	3.41458
17602981	NA	NA	NA	5.81796	17.0806	7.60496	3.94797	2.20581	6.49751	3.51078	2.08018	10.2845	2.76555	6.73593	4.64836
17602983	NA	NA	NA	1.70832	6.23702	9.86398	2.03584	1.97534	1.98141	2.05113	1.79135	13.489	2.32677	2.36233	1.57042
17602985	NA	NA	NA	4.06843	5.74919	7.57593	5.20408	5.20234	5.22159	3.90862	4.17603	4.34025	5.27324	4.13258	6.92162
17602987	NA	NA	NA	1.61115	1.53344	1.54892	1.93289	2.54545	2.05997	3.14161	1.80377	2.84851	1.99116	1.96468	1.47372
17602989	NA	NA	NA	3.93202	7.91621	2.93991	2.12963	3.34271	2.39824	4.36602	1.87631	3.60927	4.31964	2.08703	3.6858
17602991	NA	NA	NA	2.76686	2.01453	1.94059	2.7007	4.22351	1.65257	5.01235	1.53587	3.43962	2.32389	2.24365	1.89955
17602993	NA	NA	NA	5.54669	12.6121	5.66676	4.90682	4.75214	4.21689	3.82388	8.0718	6.57035	5.39637	6.88629	3.67312
17602995	NA	NA	NA	9.42833	20.5757	3.35391	7.81622	11.0405	3.23855	8.40087	7.80715	6.68194	8.44246	5.56181	2.78185
17602997	NA	NA	NA	1.69762	1.73615	1.90581	3.34126	1.49325	1.3524	1.5165	2.17541	5.94468	1.47222	1.70875	1.62164
17602999	NA	NA	NA	4.65631	3.93202	8.89574	7.22919	10.3171	7.27188	3.14836	6.52802	14.8015	3.50017	12.9753	9.34886
17603001	NA	NA	NA	3.66828	20.1846	4.90762	5.69146	6.09673	2.66613	9.53815	4.20804	8.99338	7.51674	5.90012	8.26314
17603003	NA	NA	NA	3.49933	2.38885	3.92953	2.0937	1.68476	3.23749	3.45079	1.81187	1.99804	3.31757	5.03532	2.60906
17603005	NA	NA	NA	6.85143	8.84907	8.21506	3.45663	3.01087	3.60128	2.65903	3.75362	2.50102	5.12957	1.65232	3.78409
17603007	NA	NA	NA	2.53643	2.10612	2.08804	1.57729	1.84638	2.99561	3.30337	2.54727	2.51125	2.29954	2.20754	1.87085
17603009	NA	NA	NA	2.94977	4.39292	7.79612	3.96849	3.64303	6.11544	3.68967	2.43207	3.79524	8.14675	4.29962	7.49414
17603011	NA	NA	NA	6.83853	7.28029	9.7324	7.00093	6.39503	6.02522	7.21427	6.69812	7.44491	10.3509	6.97097	8.52326
17603013	NA	NA	NA	3.62327	6.61972	7.29541	7.73606	4.90388	3.58799	6.9306	4.10135	8.57157	8.193	4.14815	3.11769
17603015	NA	NA	NA	13.4841	63.2653	6.05379	7.41392	5.09164	4.31779	9.99949	3.66577	13.9267	2.33744	3.2689	8.31676
17603017	NA	NA	NA	4.49973	34.3377	4.63654	9.65218	6.11912	7.79412	5.23593	9.47486	14.8492	11.4632	4.46845	10.6966
17603019	NA	NA	NA	1.33974	6.40967	1.41859	1.57042	1.40217	1.10136	2.56341	1.76071	1.82246	1.86433	1.73781	2.07777
17603021	NA	NA	NA	13.4474	44.342	18.2975	13.1181	19.4645	11.4719	15.3906	13.1095	16.4856	16.416	19.0582	26.4073
17603023	NA	NA	NA	2.70358	4.94955	5.87614	1.88689	2.89078	1.76723	1.48284	2.02287	2.25409	2.19916	2.76232	1.67037
17603025	NA	NA	NA	5.81618	17.8236	6.20954	3.98093	4.72018	5.34363	6.65075	5.73922	11.4847	4.55669	2.38349	5.54971
17603027	NA	NA	NA	5.80618	5.30441	6.45352	10.791	4.38078	14.4862	7.78227	7.62357	19.3193	6.67498	4.81908	3.1676
17603029	NA	NA	NA	2.93897	5.6217	2.988	3.16635	3.69111	3.33217	2.49241	2.77542	5.02228	3.54995	5.48288	1.57042
17603031	NA	NA	NA	14.9861	12.5904	3.39039	3.12559	12.9677	2.60906	5.88658	2.72653	3.29821	3.21598	4.02892	3.16493
17603033	NA	NA	NA	3.09138	41.7617	3.852	4.29315	3.02658	6.14668	5.70456	3.86594	6.8847	7.44123	2.60295	8.10594
17603035	NA	NA	NA	2.4372	7.20505	3.2167	2.44285	3.01752	1.85474	3.50443	3.73271	3.62276	4.029	2.6769	2.65375
17603037	NA	NA	NA	3.73423	3.53072	3.99884	2.77201	3.74284	2.39884	3.28295	3.87385	6.28965	7.7928	2.39361	7.08902
17603039	NA	NA	NA	35.8193	88.486	53.736	26.8193	15.1528	11.4065	19.5693	32.0693	39.8193	3.9186	19.5693	19.6527
17603041	NA	NA	NA	2.82044	1.97794	4.21902	1.85474	4.72704	2.40898	2.35779	1.91707	5.07536	2.99242	3.30607	5.06949
17603043	NA	NA	NA	8.28504	8.59682	8.59682	20.236	6.99674	9.42229	12.9867	11.2406	7.96293	7.81757	8.28504	7.41857
17603045	NA	NA	NA	2.70447	1.89957	1.94534	2.53652	1.96572	1.73723	1.52936	1.89128	2.01037	1.74498	1.88164	7.03259
17603047	NA	NA	NA	7.34671	8.55006	5.62336	6.12777	8.27162	7.27375	7.52508	9.674	10.7136	14.5554	24.8293	13.2153
17603049	NA	NA	NA	17.713	46.5129	11.4743	7.47134	12.9716	6.72832	13.5295	12.1362	25.4113	8.4148	33.7393	7.58812
17603051	NA	NA	NA	1.92426	1.43385	1.6693	2.57853	2.94386	2.63788	2.80917	1.73626	1.89183	1.70032	2.87875	2.26877
17603053	NA	NA	NA	2.23267	5.75725	4.24509	2.92982	4.53931	3.54977	1.63431	2.42513	2.39066	2.03549	1.45635	3.02774
17603055	NA	NA	NA	6.66904	21.9821	2.88759	8.79628	3.89414	2.19253	2.93041	6.90149	8.70085	2.48666	3.65149	3.43924
17603057	NA	NA	NA	3.89808	11.4414	4.00894	4.72676	8.02291	5.2467	6.05658	6.25649	8.43484	6.77028	5.08368	11.5997
17603059	NA	NA	NA	8.68155	17.8762	10.9802	8.09393	6.27874	8.83789	16.6016	12.1214	6.06275	9.83822	15.5898	19.4814
17603061	NA	NA	NA	17.7216	26.4828	11.5661	18.0571	14.1148	8.11369	11.3489	9.0011	16.8729	9.83869	10.6778	16.9102
17603063	NA	NA	NA	2.80712	9.8702	2.47267	3.09833	5.23715	1.86637	5.83508	1.52345	2.66569	1.8435	3.70091	13.5614
17603065	NA	NA	NA	2.84782	6.60714	3.43022	4.08862	4.7557	3.37375	2.39894	3.28474	4.90513	2.08804	6.03717	3.07053
17603067	NA	NA	NA	3.05885	8.93519	1.95694	2.36323	3.23622	2.92362	3.68461	3.00234	3.68604	3.69715	10.344	4.07968
17603069	NA	NA	NA	4.74065	2.82272	4.66511	4.09199	3.75305	4.69019	6.35087	11.4178	2.38728	2.96446	7.29736	4.19162
17603071	NA	NA	NA	3.4818	5.50797	3.12043	6.98707	2.58232	2.8204	8.01153	3.03224	1.95235	3.57907	5.4298	4.43163
17603073	NA	NA	NA	2.15776	3.6547	1.84873	2.21608	2.01006	2.02531	2.74844	1.46138	2.04687	3.04308	1.94066	2.58654
17603075	NA	NA	NA	1.72504	11.4899	2.68643	1.861	2.31809	1.44233	2.31809	3.27212	4.32857	1.76071	2.42774	3.67708
17603077	NA	NA	NA	2.42016	1.82758	1.77371	2.08074	2.3045	2.20673	2.14254	1.95139	2.25746	3.97038	3.59878	7.47656
17603079	NA	NA	NA	2.05436	1.77102	3.69627	2.85617	2.3393	1.92142	2.12786	2.45511	2.97859	2.29505	3.72761	2.682
17603081	NA	NA	NA	1.54319	4.06388	3.65367	2.09887	2.17486	2.02556	4.1833	1.58262	2.77159	1.76071	2.45067	2.12565
17603083	NA	NA	NA	8.62503	11.1244	12.1956	6.65056	5.32393	8.20729	5.11369	5.29305	4.50537	4.59657	8.82171	6.26049
17603085	NA	NA	NA	3.41561	9.53708	5.97565	6.8457	10.0731	3.67676	5.82161	5.56633	16.302	2.16627	4.92295	4.60401
17603087	NA	NA	NA	3.32122	8.60979	6.27039	2.82545	6.47817	7.33813	9.03551	4.89135	10.197	5.29078	1.87079	4.90968
17603089	NA	NA	NA	18.475	56.7915	14.0969	11.2733	13.3672	6.70416	26.764	17.2743	39.5052	14.8693	7.20899	22.9516
17603091	NA	NA	NA	4.21105	1.63051	3.61606	3.75003	1.96344	1.62876	1.85323	3.38082	15.6478	2.53896	1.78414	4.03688
17603093	NA	NA	NA	19.8041	67.9354	7.30814	16.0662	5.6011	17.8464	16.7699	5.53895	14.4305	15.8776	31.9566	17.7395
17603095	NA	NA	NA	13.4673	49.2399	11.5787	8.40463	7.0847	16.5109	8.96947	5.12098	15.2023	4.62848	5.30797	5.0167
17603097	NA	NA	NA	3.97283	64.453	4.1368	6.47549	10.6034	5.04168	22.4485	3.17762	5.87406	2.42203	1.49531	3.37796
17603099	NA	NA	NA	25.9447	140.722	3.91848	13.1433	12.6239	6.62194	22.698	4.76847	29.3043	10.7531	9.06371	20.9006
17603101	NA	NA	NA	9.0028	75.9428	11.1464	6.205	9.37072	7.8447	5.80282	4.21405	23.4257	6.84801	2.33724	14.7062
17603103	NA	NA	NA	8.58492	32.9991	2.79684	9.06645	6.41265	6.46967	12.3367	5.3173	8.05209	4.33851	5.19406	5.36353
17603105	NA	NA	NA	13.9987	49.8674	8.13481	6.75389	4.76908	6.19416	4.80663	6.86803	4.4442	11.6511	8.09194	16.1304
17603107	NA	NA	NA	4.03521	18.0888	3.20583	4.22906	3.22929	4.1162	3.13542	3.78328	7.06215	2.87043	3.75873	2.6861
17603109	NA	NA	NA	5.56629	43.3432	12.0138	3.93425	4.61028	8.59755	2.68481	3.94426	8.46738	4.22351	2.16251	30.9233
17603111	NA	NA	NA	4.67793	20.1089	4.93106	3.81176	4.22682	5.07906	4.20879	2.64774	7.37108	4.46089	5.62765	6.09452
17603113	NA	NA	NA	5.964	10.4322	6.00207	6.14806	2.94732	3.71544	3.39124	3.31314	3.18359	4.06648	6.67266	6.4488
17603115	NA	NA	NA	2.26698	5.11014	2.74157	2.1575	3.25844	2.32618	3.68717	2.16858	3.19504	2.10592	4.30066	2.74733
17603117	NA	NA	NA	7.54101	6.45451	3.03975	5.14805	7.9636	4.75416	3.94621	3.60553	5.07411	5.71147	3.54693	11.2114
17603119	NA	NA	NA	15.9481	19.4726	8.53344	6.59492	9.83322	8.52012	9.13762	10.4672	20.6333	18.6197	12.8399	16.1563
17603123	NA	NA	NA	3.33346	8.44217	4.20942	2.27949	2.68643	1.85603	3.4546	1.51893	1.81689	1.60129	2.20259	1.20473
17603125	NA	NA	NA	16.3743	83.5491	12.1978	13.3091	15.1199	14.1707	19.6257	14.9246	32.8311	17.6159	19.2629	14.2049
17603127	NA	NA	NA	62.8061	165.153	40.3271	50.6527	51.0693	58.7114	51.5259	44.6527	32.9027	58.1527	140.274	57.1253
17603129	NA	NA	NA	3.29521	3.10776	2.47652	2.86197	2.42588	4.14012	3.131	5.43906	2.65112	4.20454	6.09578	3.9186
17603131	NA	NA	NA	6.85109	30.6911	7.53345	11.7202	6.23388	6.47765	4.45264	9.19642	27.4273	3.66296	18.9999	21.9579
17603133	NA	NA	NA	8.22438	31.0719	7.43013	2.76386	7.33006	5.84799	3.63604	5.81274	6.98187	5.05969	5.14978	13.6404
17603135	NA	NA	NA	3.14968	1.76534	1.90546	2.0133	2.73884	1.95348	1.73689	2.73257	6.30073	2.43292	5.9624	1.91409
17603137	NA	NA	NA	3.14559	5.78439	1.86195	3.92304	3.06958	3.50277	2.15366	1.98564	6.49546	4.23054	4.06629	3.92304
17603139	NA	NA	NA	4.28021	4.15771	4.35441	3.58618	3.96934	2.12215	8.29187	1.81852	7.5378	4.22347	8.56855	2.72017
17603141	NA	NA	NA	3.54214	13.2354	1.28176	3.63506	3.91822	4.26152	4.0366	2.43969	4.3117	4.66211	6.64754	3.90247
17603143	NA	NA	NA	2.8405	9.76297	5.22777	3.58676	4.20129	4.16088	3.50124	2.70275	4.52454	2.31319	3.20528	12.9106
17603145	NA	NA	NA	7.0786	33.5737	7.80848	10.2458	12.8325	6.66902	15.6527	8.98939	11.44	9.49969	7.10425	7.63723
17603147	NA	NA	NA	2.21192	17.8106	2.47993	1.83555	4.38812	1.95183	5.05749	1.83407	3.19206	3.60686	2.6195	1.88972
17603149	NA	NA	NA	2.56402	12.6438	4.86074	4.48666	2.51274	4.01376	4.48689	7.23699	4.43154	5.54818	6.92502	4.36452
17603151	NA	NA	NA	5.53936	3.48063	3.27713	4.2291	2.6028	2.84726	2.74938	2.24706	3.12347	2.52605	3.89549	5.86508
17603153	NA	NA	NA	7.91225	11.0885	7.61854	4.50414	7.27148	4.87392	4.43227	5.48758	8.21366	8.40064	7.8261	10.7671
17603155	NA	NA	NA	9.94889	23.4264	3.83552	4.02049	6.80257	2.46258	11.3124	3.60655	8.99682	3.29762	2.3025	2.35349
17603157	NA	NA	NA	11.2406	9.99949	2.68643	6.40967	7.56607	26.3193	13.7366	13.2367	7.96293	10.1649	22.736	20.736
17603159	NA	NA	NA	9.01832	25.8193	1.93621	3.9186	8.61262	13.4867	1.48747	1.76071	5.54669	9.33907	1.64122	0.978902
17603161	NA	NA	NA	10.9487	18.276	9.30783	10.3725	8.95503	20.1162	13.8642	10.9626	16.6864	23.3133	22.0576	11.1199
17603163	NA	NA	NA	7.51257	14.1685	15.8387	3.3642	3.63574	7.36026	2.41589	11.7581	7.69077	14.7431	5.45413	2.63212
17603165	NA	NA	NA	1.28142	2.69432	1.71492	1.37009	1.73317	2.56242	2.08804	1.29571	1.25244	3.43373	2.0623	1.56969
17603167	NA	NA	NA	8.14373	20.8793	8.89946	9.49974	7.0744	10.0475	12.8745	5.31569	7.4791	5.04772	5.62332	4.70059
17603169	NA	NA	NA	6.42665	21.8522	7.72246	8.29654	9.67838	7.75818	7.24636	9.48221	7.65537	17.1214	10.494	6.79391
17603171	NA	NA	NA	21.6527	103.315	17.3193	21.8837	18.882	26.8468	25.986	20.5693	14.7362	7.25636	25.752	39.6527
17603173	NA	NA	NA	1.86678	5.55183	2.43451	2.32686	2.31826	2.03196	2.16941	2.31768	3.35844	2.44158	2.18966	4.07952
17603175	NA	NA	NA	3.27975	27.2147	2.48129	6.06064	4.17564	7.95415	2.7979	3.8047	7.60491	3.05603	3.54765	4.08129
17603177	NA	NA	NA	3.80975	5.24799	3.27733	7.59185	4.03609	2.8885	4.08954	5.47911	5.33697	5.54661	10.3568	2.57409
17603179	NA	NA	NA	8.66021	25.2507	5.47813	5.46175	13.1017	12.3597	8.01868	5.53543	9.67758	6.07742	9.7424	9.73104
17603181	NA	NA	NA	27.5122	43.2838	21.6331	16.0081	41.7051	41.2756	33.6673	15.6427	16.8265	17.0475	16.4392	31.4288
17603183	NA	NA	NA	3.78562	3.12721	3.05941	2.63237	5.31156	4.88059	5.10295	3.3371	5.4102	6.40338	7.98315	5.89109
17603185	NA	NA	NA	31.0756	57.095	38.6988	40.5452	30.2594	31.665	34.486	42.0047	37.6466	46.1689	28.2059	44.8392
17603187	NA	NA	NA	11.857	7.56607	17.7081	8.28504	3.0015	3.73424	6.56162	4.206	9.4555	9.33907	2.79781	7.21235
17603189	NA	NA	NA	4.20329	12.8799	5.57604	5.2675	7.0417	3.82566	6.26795	7.93313	4.75458	8.22886	4.65066	3.43387
17603191	NA	NA	NA	2.48937	8.69566	7.35684	6.34282	3.16909	6.48023	3.69696	6.67525	8.65014	4.37585	5.62225	6.7921
17603193	NA	NA	NA	5.43871	9.48218	3.65154	1.70955	5.8823	7.09857	2.38819	3.91299	3.47842	3.24454	3.01085	3.86885
17603195	NA	NA	NA	1.67027	2.80156	1.76826	1.73904	1.84638	3.09237	2.16524	2.113	1.7223	2.27657	3.57239	1.81979
17603197	NA	NA	NA	4.66529	6.20125	4.28931	3.23974	1.96867	1.92109	6.65683	3.00889	3.35363	3.17579	3.25349	4.08581
17603199	NA	NA	NA	7.41857	1.44086	4.80827	1.861	4.7557	15.5694	1.48747	1.33974	1.35382	2.25177	1.93621	1.57042
17603201	NA	NA	NA	1.82698	2.06307	1.71748	1.88145	3.96445	2.39066	1.78263	4.5402	1.69175	4.58579	3.47559	2.21198
17603203	NA	NA	NA	11.0325	7.75739	4.73178	10.3159	7.65369	7.24258	8.48724	6.71401	8.12122	5.67688	3.01525	4.34361
17603205	NA	NA	NA	7.03377	5.61288	8.47594	8.87247	8.72079	5.01281	5.93166	8.6053	11.2887	8.4376	10.4824	9.25097
17603207	NA	NA	NA	7.39676	16.486	8.86015	10.1864	18.7469	10.6699	11.1209	3.91346	20.486	23.6777	10.6593	12.4948
17603209	NA	NA	NA	1.70467	4.2814	1.42652	2.03995	1.97884	2.12379	1.65454	2.0294	1.92748	2.75714	1.50681	1.87746
17603213	NA	NA	NA	6.54069	6.34464	6.14049	6.80651	9.07415	3.75409	9.59966	5.00452	12.3505	9.74851	6.06607	4.85525
17603215	NA	NA	NA	3.46383	5.87698	3.072	1.77282	2.39485	6.03688	4.50666	2.30051	16.7991	3.58687	1.33235	4.89985
17603217	NA	NA	NA	30.8028	91.5642	21.9747	50.7722	31.0902	18.7441	33.2235	19.2497	46.4516	35.8764	45.4085	44.9798
17603219	NA	NA	NA	3.05085	2.47213	2.84232	5.01666	1.84019	2.36263	3.22193	3.21553	3.91417	3.35866	2.47652	2.99594
17603223	NA	NA	NA	11.7696	26.6527	10.3919	15.2757	6.53744	7.0072	9.50496	9.26804	14.9895	16.8006	11.8347	8.88865
17603225	NA	NA	NA	2.73893	9.09606	1.66171	1.82937	2.23983	2.28824	1.99918	2.09166	3.26556	2.17687	3.50925	2.39066
17603227	NA	NA	NA	7.86091	9.95675	2.55339	3.26073	3.40931	2.71671	3.79392	3.50845	4.43818	4.81327	3.26225	4.97624
17603229	NA	NA	NA	1.80125	1.80155	1.33974	1.4581	2.98781	2.009	3.5341	1.76217	1.85474	2.08804	2.47652	1.99804
17603231	NA	NA	NA	12.7612	257.403	13.7361	7.84876	30.5213	19.736	20.8522	7.25554	34.1198	21.9133	25.3329	23.4404
17603233	NA	NA	NA	1.74872	1.62129	1.93621	1.96482	2.25177	2.0432	2.06131	2.62669	1.6701	2.2138	12.7331	2.53255
17603235	NA	NA	NA	1.38552	2.29156	1.91286	3.82021	1.62721	1.66183	1.81596	1.84239	2.19054	2.51436	1.64122	3.68905
17603237	NA	NA	NA	1.80155	8.08443	3.28864	2.8748	3.35329	2.64933	2.45526	2.85069	6.86621	2.96022	6.38303	4.70915
17603239	NA	NA	NA	1.56126	1.9922	1.6776	1.42647	2.28068	1.22305	1.21515	1.49049	1.69175	1.62721	1.6641	1.69175
17603241	NA	NA	NA	7.00383	7.47583	5.80569	5.76627	6.4945	6.50936	7.43685	6.01018	5.09362	8.65573	4.42486	7.95804
17603243	NA	NA	NA	10.6287	9.17872	5.92734	7.18924	11.7149	6.19522	8.00364	7.80273	7.96293	15.5376	12.3486	5.96961
17603245	NA	NA	NA	10.7595	25.9502	15.9304	8.97278	18.7769	7.56864	10.3704	13.2888	16.9573	9.11244	6.05416	13.0652
17603247	NA	NA	NA	3.4728	3.37341	5.18083	1.85403	2.24348	1.48536	1.64885	3.61285	2.08871	1.77766	2.16495	1.99804
17603249	NA	NA	NA	1.84852	5.94842	1.55218	2.26066	2.12171	1.60395	1.38178	1.82745	1.68117	1.71425	4.3447	4.88502
17603251	NA	NA	NA	3.14583	14.6032	1.76071	1.861	4.87897	1.92801	1.65821	2.33071	4.22846	3.85284	8.23199	4.30494
17603253	NA	NA	NA	3.47181	13.2043	3.59404	5.83422	7.04427	6.02841	5.3335	2.05429	3.5875	4.07836	4.26819	2.67357
17603255	NA	NA	NA	7.02496	4.88091	1.08162	2.60906	2.68643	3.86158	8.20539	2.72653	2.19054	1.76071	11.4899	4.61544
17603257	NA	NA	NA	3.63888	3.86551	4.58262	3.11683	3.53143	1.84697	2.51126	2.62669	3.10119	2.78926	1.94043	2.59188
17603259	NA	NA	NA	1.39027	2.55053	1.63913	1.79793	1.20834	1.64212	1.68554	2.70359	3.63894	2.18583	2.53573	2.08506
17603261	NA	NA	NA	5.39293	15.6722	3.7321	5.85295	6.39993	7.92355	9.37643	6.73644	2.85952	4.2862	4.77529	15.2811
17603263	NA	NA	NA	1.52777	10.2917	2.45952	3.19748	2.39915	1.54074	3.20678	3.26866	4.65288	1.80451	2.19	3.09478
17603265	NA	NA	NA	3.10455	2.68804	1.76071	2.34705	2.65116	1.73263	3.24557	4.61107	2.85913	5.01991	5.95553	7.02998
17603267	NA	NA	NA	3.99877	2.80094	2.0173	2.80592	3.82747	7.5977	6.74632	2.37713	2.92982	2.76714	6.65105	2.83848
17603269	NA	NA	NA	5.75071	13.0549	3.03079	5.41923	2.20425	2.69934	3.13587	1.82433	2.19054	11.4207	4.23671	8.04721
17603271	NA	NA	NA	2.27145	34.5163	5.87586	5.08476	4.58339	5.26597	12.8274	6.76586	9.93036	5.35621	6.27656	5.3917
17603273	NA	NA	NA	2.65689	11.8335	2.07407	2.3204	1.97344	1.98287	3.72482	4.13207	4.7477	2.6567	1.63974	3.59682
17603275	NA	NA	NA	9.20054	26.1903	5.9833	4.19887	7.49171	7.77016	8.02643	3.21202	12.4962	4.83853	10.2874	6.98039
17603277	NA	NA	NA	19.3522	36.5905	13.6074	9.73978	21.6598	8.79693	14.4351	8.59365	21.6685	15.5373	26.2347	16.3492
17603279	NA	NA	NA	4.66211	7.77765	5.36246	6.26826	7.57538	4.09169	6.46691	4.86138	7.7812	5.01908	5.64584	7.9743
17603281	NA	NA	NA	2.2413	2.73995	3.46567	3.33837	2.00997	2.09302	3.15313	2.31252	2.34166	2.25318	4.35349	3.28561
17603283	NA	NA	NA	12.2847	13.6667	5.79371	10.0352	7.07912	13.1022	17.6272	11.6332	12.947	12.8915	7.25002	5.62076
17603285	NA	NA	NA	4.25307	10.6016	8.70064	5.36129	9.05878	3.20058	3.89189	4.69822	6.74385	3.14295	13.4862	3.84763
17603287	NA	NA	NA	1.80596	1.80596	2.17927	4.77882	1.51994	3.31395	2.99812	1.76217	4.68939	1.88716	3.25501	1.84435
17603289	NA	NA	NA	2.06204	1.71035	1.79754	1.77221	2.49818	2.62775	1.81279	1.6697	2.2543	2.51949	1.52422	2.04157
17603291	NA	NA	NA	3.61853	4.90761	7.34336	5.43906	3.28478	6.14835	6.89238	4.6745	6.14963	2.63367	2.80113	3.49779
17603293	NA	NA	NA	2.41816	4.42509	1.85107	1.93504	2.62445	2.96619	1.35652	1.71995	2.22484	1.96599	1.53124	1.38299
17603295	NA	NA	NA	2.88154	1.97747	1.44781	1.84935	3.21598	1.34766	2.51232	2.51387	1.84094	2.29851	1.52611	3.78263
17603297	NA	NA	NA	3.16067	7.80169	4.23458	8.41085	3.3759	3.94544	4.03215	6.60031	4.88729	3.95786	19.6598	5.63565
17603299	NA	NA	NA	2.17392	1.67027	1.92128	1.84823	1.92128	5.0182	1.90199	1.87325	1.81189	1.93621	1.64195	2.15657
17603301	NA	NA	NA	5.47258	16.9037	9.14883	10.9203	9.47898	6.25182	7.9952	10.6519	15.7859	13.7907	9.51252	19.1807
17603303	NA	NA	NA	12.5525	16.3074	7.75375	12.6843	5.70948	11.3575	11.4569	5.00924	9.56934	6.48819	6.3114	4.48367
17603305	NA	NA	NA	2.95326	6.98926	2.95649	2.55201	3.79788	2.52195	2.74082	3.61843	2.60793	3.65408	1.91552	3.93817
17603307	NA	NA	NA	2.73481	3.87813	8.1382	2.95138	4.75115	3.23297	2.20195	3.85268	1.85474	1.76551	3.27067	3.89529
17603309	NA	NA	NA	1.54969	1.74228	2.05607	2.04094	1.86167	1.38299	1.34324	2.07571	2.05337	2.08246	1.79738	1.47372
17603311	NA	NA	NA	3.90583	6.59576	4.95955	6.90844	6.78642	5.43744	12.7604	5.46411	12.636	3.59003	13.6791	4.81509
17603313	NA	NA	NA	1.93621	2.72653	13.0775	2.51631	3.44741	2.19054	1.93621	9.25739	3.9186	2.03338	4.02892	2.96844
17603315	NA	NA	NA	2.00347	3.5967	1.91005	2.20352	1.9369	3.01597	1.83015	3.43437	2.53446	1.33953	1.93621	2.31556
17603317	NA	NA	NA	4.51596	3.49758	4.10871	4.10871	3.73964	4.92202	4.74795	14.4029	14.9054	6.06851	10.8541	12.1503
17603319	NA	NA	NA	3.30369	4.95685	5.40021	4.33288	3.26347	2.02418	3.95506	2.60097	2.8939	4.25028	3.28967	3.41072
17603321	NA	NA	NA	1.63946	2.35106	1.5436	2.11641	2.07129	2.5208	2.38113	2.08165	2.67236	5.59918	2.0519	2.46868
17603323	NA	NA	NA	9.76813	44.5408	4.19162	2.89337	4.85923	4.54312	9.52426	3.6209	2.52202	4.14757	3.88517	7.30098
17603325	NA	NA	NA	8.48874	12.119	8.58755	7.14327	3.96445	3.99838	4.85119	7.89365	6.96758	4.83049	5.00933	5.75032
17603327	NA	NA	NA	2.98409	4.95158	3.01812	3.29904	4.41754	2.42273	3.11246	2.82789	3.46037	2.48101	2.74414	5.18575
17603329	NA	NA	NA	6.67554	96.2436	7.22763	5.28922	5.91376	4.048	7.26841	6.78659	13.4863	4.6512	1.85098	4.95149
17603331	NA	NA	NA	2.9163	14.4527	4.60698	6.88342	6.93994	2.89944	3.51078	2.42895	5.15533	2.77111	3.21745	9.68653
17603333	NA	NA	NA	6.34228	50.1798	7.45065	8.84054	8.05932	6.02244	8.92013	4.95891	6.79848	6.30843	9.45803	15.0956
17603335	NA	NA	NA	15.0247	170.017	9.29671	6.6668	21.2613	13.6411	15.1657	5.06782	36.7201	17.263	28.5335	17.0047
17603337	NA	NA	NA	31.7871	345.68	18.8298	32.8398	31.0491	28.9206	37.0385	18.7113	69.0966	17.2852	56.7021	36.9981
17603339	NA	NA	NA	9.57745	91.7095	11.8012	6.66029	7.68922	15.7149	9.72196	8.29642	9.75949	8.67272	18.5138	13.1701
17603341	NA	NA	NA	6.47847	22.3478	4.54384	2.7403	3.97452	10.4696	10.9369	7.40398	1.81769	2.18883	2.37067	5.84287
17603343	NA	NA	NA	4.10227	5.64943	5.04828	4.89086	12.9547	2.7959	3.60408	2.69788	5.92082	3.64077	3.53335	4.82309
17603345	NA	NA	NA	8.14618	33.2578	4.3796	7.90565	5.34514	7.78295	7.21471	10.0482	9.35	3.33698	3.5979	11.3649
17603347	NA	NA	NA	2.97589	4.06722	3.00283	4.75077	3.12508	3.31856	3.24341	3.88886	3.96884	8.28536	2.80441	3.19748
17603349	NA	NA	NA	1.61115	5.03127	3.1051	1.85474	3.57066	3.48572	2.42041	1.76358	1.72209	2.32037	1.56343	1.99804
17603351	NA	NA	NA	3.46293	4.68923	4.19162	2.45856	4.22457	3.5306	5.70705	3.53315	3.41002	2.17124	2.28007	4.89798
17603353	NA	NA	NA	6.54114	9.47142	5.99697	2.42183	4.99675	3.36287	8.79728	4.75132	7.14671	13.1832	7.28785	8.99963
17603355	NA	NA	NA	4.57777	16.3363	4.35078	2.28668	2.75884	2.96948	3.67176	4.5742	4.33979	5.77227	2.23255	3.4225
17603357	NA	NA	NA	2.35574	5.81325	2.01344	2.01906	4.12449	1.74457	3.08774	2.26931	1.57042	1.70216	2.13261	1.6583
17603359	NA	NA	NA	1.81858	1.83205	2.14082	2.11564	2.10813	2.06641	1.92241	2.10465	1.61289	1.73689	3.15909	1.63169
17603361	NA	NA	NA	2.08804	1.64613	1.94409	4.36903	1.73689	1.6245	1.6106	1.51893	1.87942	1.33953	1.23497	2.39066
17603363	NA	NA	NA	60.1423	279.492	39.8813	48.5577	41.1547	52.8582	73.1029	30.2187	51.6976	14.3111	40.2582	45.7211
17603365	NA	NA	NA	1.56824	9.49014	1.64283	1.479	1.9857	1.58942	2.14249	1.65174	4.88212	2.6308	2.25315	2.02418
17603367	NA	NA	NA	2.79854	5.68226	1.85098	2.13187	2.08497	3.16566	2.58628	2.99867	2.19054	3.11684	1.64953	2.55098
17603369	NA	NA	NA	8.76471	13.7552	8.77587	5.09858	5.65804	9.42596	7.16905	6.24661	13.4922	8.43196	9.36064	9.74669
17603371	NA	NA	NA	2.08804	4.59864	2.6157	2.20352	2.37958	2.06304	1.77714	2.73571	2.76977	4.7599	3.64213	4.47422
17603373	NA	NA	NA	2.37722	4.76056	2.02377	2.58238	1.73689	3.68953	5.47892	2.19103	3.57161	3.4926	3.07375	2.80171
17603375	NA	NA	NA	13.4997	65.8193	13.4997	13.1288	28.5111	10.1745	17.5693	16.2722	22.736	6.25034	2.38967	25.5693
17603377	NA	NA	NA	4.76818	80.6234	10.7485	5.5516	11.5099	5.32195	11.7891	8.4543	10.4904	2.85069	2.19	14.1086
17603379	NA	NA	NA	2.62354	4.9562	2.1959	1.92111	1.99298	3.63069	4.68931	2.10681	2.16797	2.41251	2.6472	3.64351
17603381	NA	NA	NA	5.91773	7.61121	3.86858	3.6096	7.43943	2.77534	3.79222	3.35055	3.03827	9.32326	4.66454	2.79576
17603383	NA	NA	NA	3.0544	7.78975	2.41432	1.95515	2.87988	2.71214	2.93776	1.88904	1.99804	4.20723	2.45861	5.03836
17603385	NA	NA	NA	15.8228	45.576	10.2525	9.12267	10.9426	5.46315	11.7289	4.73572	11.6873	16.3597	6.17671	13.935
17603387	NA	NA	NA	4.8842	9.90598	3.60148	4.05255	2.05179	4.82763	4.37635	2.8461	2.22006	3.50319	4.85662	4.65219
17603389	NA	NA	NA	3.85682	19.8246	6.07742	3.51745	4.1276	3.48876	2.78532	3.36245	5.67157	3.07219	2.37693	15.7258
17603391	NA	NA	NA	1.98963	1.61115	1.99532	1.62336	1.60622	2.08736	1.99666	5.436	1.57076	3.02274	1.52729	1.57042
17603393	NA	NA	NA	2.63877	4.00723	2.44913	1.69751	5.49266	3.60408	2.23547	1.88087	2.34301	1.64711	3.59779	1.94594
17603395	NA	NA	NA	11.9263	25.7488	6.35406	7.55476	5.24486	7.29084	3.68422	2.02014	4.78501	2.90996	3.97173	1.89768
17603397	NA	NA	NA	2.07797	3.2429	2.39735	3.20437	2.32576	4.40399	4.36602	1.9257	3.17151	1.94354	2.4205	2.38491
17603399	NA	NA	NA	2.3939	8.83399	2.14422	3.35802	2.79245	1.94314	4.46275	3.68265	1.86939	2.28068	1.53327	2.8467
17603401	NA	NA	NA	1.75892	5.41961	2.10061	2.93533	2.95014	3.47233	1.73689	2.0364	2.68034	1.90413	1.72245	6.78732
17603403	NA	NA	NA	2.91033	5.3693	2.02735	3.14294	4.09624	2.41584	2.05141	1.81025	2.24237	2.19868	3.20851	5.56024
17603405	NA	NA	NA	4.09392	2.98781	2.61504	4.71621	3.06788	2.06516	8.16879	2.61881	2.56515	1.84019	6.72949	2.1034
17603407	NA	NA	NA	1.46614	4.71913	1.86341	2.27393	2.00997	2.15875	4.11771	1.61252	1.99804	2.59189	3.62202	2.48945
17603409	NA	NA	NA	2.89475	6.67182	5.45276	1.93192	1.81073	1.50765	2.30463	1.45012	3.05071	1.87093	3.19409	2.8748
17603411	NA	NA	NA	2.81608	11.8155	2.42101	3.1645	2.7498	2.34659	4.05347	2.06531	1.95141	2.05959	4.08684	4.40528
17603413	NA	NA	NA	2.01412	2.63262	1.9547	3.37465	3.80734	3.11491	3.35194	2.04122	3.31293	3.95524	2.11341	2.00792
17603415	NA	NA	NA	3.97726	23.7494	5.1852	3.21285	4.2584	4.50515	5.34157	3.08092	4.05837	4.8771	4.71052	6.49527
17603417	NA	NA	NA	3.49942	14.4495	4.87816	9.2507	3.24865	9.85653	5.53758	3.28124	1.35382	1.93621	10.074	6.84276
17603419	NA	NA	NA	8.31114	21.0323	12.1926	3.28671	11.0216	8.40816	8.43958	5.035	8.73438	8.28504	5.0267	7.38532
17603421	NA	NA	NA	5.11427	8.18831	5.0012	7.14414	4.32628	3.18716	4.42724	4.2478	8.21637	5.36053	4.55238	4.61544
17603423	NA	NA	NA	5.79146	8.00933	4.50591	3.64008	3.98328	3.70077	2.97583	2.25555	4.39958	5.60163	3.86699	1.97777
17603425	NA	NA	NA	1.50274	2.16378	1.69657	1.67113	1.8754	1.36597	1.79073	1.66416	2.16137	2.07652	1.61607	3.17431
17603427	NA	NA	NA	16.2367	28.1368	10.5693	10.4925	14.6295	19.4728	4.30545	8.86558	11.4894	10.1158	9.46393	18.5117
17603429	NA	NA	NA	5.08322	46.4989	5.09016	10.4658	11.4442	4.49306	17.9206	3.04462	12.0881	3.00607	5.29208	11.1391
17603431	NA	NA	NA	5.7595	19.0587	7.3135	7.46831	10.6518	8.36293	14.4853	6.75667	12.9263	3.2693	3.68842	9.19922
17603433	NA	NA	NA	5.75334	32.7652	8.16966	15.002	9.4307	5.82894	9.99427	7.23186	20.6935	4.41492	6.54797	12.8921
17603435	NA	NA	NA	1.44265	3.15449	3.17154	1.35551	1.34141	1.7788	1.7788	1.76071	1.19465	1.76071	1.41181	2.19327
17603437	NA	NA	NA	2.90716	4.59139	3.36278	3.73374	3.35129	4.5627	6.38736	3.4075	3.52388	14.4886	1.78263	3.80926
17603439	NA	NA	NA	1.84682	6.92886	1.73096	1.81946	1.62705	5.53827	1.70062	1.96768	2.32027	1.93621	1.78263	4.85426
17603441	NA	NA	NA	4.40321	14.6497	8.07604	9.21394	6.67866	12.4734	10.7785	4.55114	7.16408	8.58791	2.47652	9.74048
17603443	NA	NA	NA	2.98602	4.75751	4.66521	3.24276	7.6285	4.26682	5.23257	3.3594	2.74894	3.74759	4.60569	2.86036
17603445	NA	NA	NA	8.69575	27.7851	9.35702	8.06319	8.22902	5.207	8.38284	6.88349	15.2441	7.62329	6.76904	25.3662
17603447	NA	NA	NA	3.16567	15.8582	4.88719	5.45568	2.7876	2.44824	3.46639	2.47963	5.40154	2.70041	3.51302	5.22133
17603449	NA	NA	NA	2.35898	12.9601	1.94349	2.35898	2.39501	3.56807	2.42286	1.72611	7.74634	1.44194	2.29677	8.99002
17603451	NA	NA	NA	5.29531	21.7778	11.9235	3.97757	12.1967	5.18931	5.65834	5.56515	6.1796	5.54427	2.47652	9.26208
17603453	NA	NA	NA	42.8423	39.8627	31.5693	39.986	45.986	40.7686	41.2185	33.0693	79.986	49.8245	48.6881	30.6011
17603455	NA	NA	NA	7.59413	15.2299	11.7412	11.7125	5.41115	5.55702	6.37912	8.21097	8.50428	5.1295	4.38596	8.55492
17603457	NA	NA	NA	5.97206	10.0166	9.07266	3.69393	7.98038	4.52025	6.76889	5.16184	4.96839	3.42827	6.46999	5.3917
17603459	NA	NA	NA	6.38815	10.9116	3.01087	3.21285	2.39295	2.82253	5.83832	2.99794	3.55819	3.27713	2.98616	3.99385
17603461	NA	NA	NA	2.52881	7.51281	3.97724	4.18779	2.34493	3.80168	2.90904	3.41881	4.70055	5.85017	2.99926	2.64088
17603463	NA	NA	NA	14.2707	26.267	4.85944	11.2323	8.90589	1.85474	8.17514	5.10313	9.69519	7.89396	8.37321	12.0238
17603465	NA	NA	NA	5.60126	20.0961	12.7147	13.97	13.1757	9.59587	12.6525	5.87123	12.3919	7.86128	11.294	8.78233
17603467	NA	NA	NA	6.89283	40.5808	7.32438	7.40293	6.75527	2.8748	8.99733	10.6866	10.931	2.98939	6.76211	16.2761
17603469	NA	NA	NA	33.4994	195.796	25.5077	25.5385	28.3047	22.2949	25.0687	40.0505	44.3939	31.0941	53.9956	46.954
17603471	NA	NA	NA	2.58644	2.91606	2.3951	2.19054	1.87278	2.55804	1.64122	9.25739	2.60906	1.76071	1.40466	1.57042
17603473	NA	NA	NA	2.99028	1.52744	2.10283	3.51274	1.6654	1.66109	1.65723	3.96172	1.61619	2.22714	3.70587	1.95114
17603475	NA	NA	NA	10.6556	19.0899	6.37418	17.4851	8.06533	6.83262	8.64541	3.4282	4.72929	3.4282	2.90873	5.76385
17603477	NA	NA	NA	26.0693	57.4375	19.1396	15.3194	23.6716	18.5237	21.2672	20.0914	22.736	42.6227	9.99949	19.6527
17603479	NA	NA	NA	13.7751	20.9661	10.4809	13.613	3.98535	4.5627	23.0805	5.03383	8.60571	3.69872	4.28369	13.1093
17603481	NA	NA	NA	3.48103	9.80771	3.32456	1.87942	3.55659	2.50295	2.58621	3.12591	3.80406	2.64328	1.78263	3.5487
17603483	NA	NA	NA	2.67071	31.6103	2.1553	4.90141	8.21703	2.4507	4.37096	1.76217	7.08013	5.02524	3.93245	3.83214
17603485	NA	NA	NA	7.02496	39.4061	12.891	7.57142	2.68643	4.40407	4.39055	4.61544	28.3193	14.4862	5.92085	18.6527
17603487	NA	NA	NA	1.93621	55.9027	3.92037	4.36734	3.96445	2.19054	2.78683	2.98972	6.65386	3.35047	4.42322	2.34834
17603489	NA	NA	NA	21.97	59.7393	6.02346	19.6189	10.3775	8.10681	19.1718	6.84722	20.9005	10.1892	17.8371	18.0658
17603491	NA	NA	NA	5.34747	30.7246	5.24911	10.828	7.64847	11.6752	2.66538	5.67338	7.58463	16.6885	19.0494	2.69687
17603493	NA	NA	NA	1.63844	1.61992	1.51893	1.50522	2.25177	1.57042	1.48747	1.51893	2.60906	1.68427	1.08162	1.57042
17603495	NA	NA	NA	11.9353	172.736	11.0858	6.24666	17.368	14.3131	15.5977	9.49628	12.3209	4.61544	9.49628	13.8365
17603497	NA	NA	NA	8.19018	15.9564	6.82692	9.91885	12.7028	8.53807	9.32581	13.0775	10.6939	6.65825	6.69079	11.9433
17603499	NA	NA	NA	16.486	121.236	25.3193	16.5658	13.9214	9.12307	16.4066	11.5217	38.6288	21.6543	11.0905	12.9774
17603501	NA	NA	NA	15.6527	59.8193	2.68643	14.3195	12.9867	14.4862	7.25554	44.6527	14.7362	15.4861	2.47706	15.3194
17603503	NA	NA	NA	5.70195	4.8833	5.1069	7.59169	6.04837	4.31949	6.12005	6.44686	4.60289	9.54568	5.22488	7.77277
17603505	NA	NA	NA	2.73763	8.21097	2.09853	2.29194	3.33621	1.91029	3.78556	2.29114	2.53422	2.86782	7.18291	4.82712
17603507	NA	NA	NA	1.88909	8.9399	2.8503	3.0846	1.63913	2.16479	3.34893	2.07086	3.95368	1.50384	1.94946	3.1676
17603509	NA	NA	NA	2.7878	3.49666	2.62751	3.18972	2.96689	2.009	2.7698	4.21782	3.26966	3.09025	4.32741	3.38425
17603511	NA	NA	NA	4.25384	9.31423	2.39762	3.78649	8.10896	3.04784	2.46055	2.70519	2.50719	2.34799	2.15371	9.72027
17603513	NA	NA	NA	2.52187	3.14145	1.70561	2.23035	1.91375	2.90843	2.61443	1.67153	3.34962	2.50819	2.34192	2.73321
17603515	NA	NA	NA	11.9867	25.4048	10.307	8.35973	10.307	11.2517	8.73664	12.3382	20.486	16.4027	6.23456	17.4027
17603517	NA	NA	NA	21.815	123.795	28.3951	22.6163	24.6428	11.2006	35.0857	14.7243	16.2323	24.4081	34.2435	30.1622
17603519	NA	NA	NA	7.06142	17.2714	4.58145	5.46272	5.07336	14.2225	6.37172	8.31924	5.57903	5.80477	4.95026	7.74087
17603521	NA	NA	NA	1.87369	4.65625	1.81619	5.11276	2.28068	2.5735	2.84392	2.56932	4.51085	2.96412	6.15906	5.44998
17603523	NA	NA	NA	3.10719	4.25291	2.68643	1.57042	3.64635	1.8425	3.19986	3.21598	1.57042	11.2406	1.93621	4.36243
17603525	NA	NA	NA	11.9312	21.2199	9.96634	7.58333	4.56107	20.8614	4.80827	10.8931	9.46186	10.3635	15.5711	23.6213
17603527	NA	NA	NA	11.1882	24.3758	21.9229	17.4027	14.1529	25.1528	19.8076	13.6923	28.0598	16.4027	5.54669	30.9334
17603529	NA	NA	NA	2.05029	4.60976	1.80864	2.0462	2.78342	2.92457	1.84334	2.03504	3.22011	2.64399	2.4847	11.247
17603531	NA	NA	NA	5.91491	13.9848	5.91997	5.3176	6.52245	6.93442	6.38127	6.46368	6.95173	10.3287	10.1396	7.8204
17603533	NA	NA	NA	2.95374	5.30285	3.60741	3.14318	5.0142	2.85975	2.27856	2.90259	3.37751	2.51799	2.86275	4.88286
17603535	NA	NA	NA	5.37468	11.0814	6.37888	4.00319	6.32696	4.38824	6.72736	8.48813	12.3531	6.32307	3.65605	4.83223
17603537	NA	NA	NA	1.65286	3.09272	4.6807	2.18966	1.62197	1.93782	2.69126	2.72653	2.5861	2.08804	1.80308	2.83653
17603539	NA	NA	NA	4.50041	14.7523	7.98842	8.74874	8.72017	8.55056	5.95813	26.2404	5.08439	5.19529	3.69312	12.4655
17603541	NA	NA	NA	18.9538	24.5408	4.86204	10.247	14.3117	7.59907	14.1237	24.8193	16.0881	22.306	3.1676	20.736
17603543	NA	NA	NA	2.37492	2.50527	1.33974	4.30042	2.90211	4.5627	2.70516	2.20824	2.23145	2.47872	2.47706	2.21058
17603545	NA	NA	NA	2.71446	1.71958	1.58871	1.7508	2.11919	3.65809	2.92029	2.0364	1.84043	1.68455	1.897	1.5056
17603547	NA	NA	NA	13.1445	33.062	5.77954	9.72565	13.9944	8.73279	11.6872	4.53347	9.09668	10.3096	10.8302	9.45958
17603549	NA	NA	NA	2.15464	3.46832	3.92419	3.53849	3.57598	2.25874	1.92241	2.55911	2.03278	2.46679	2.19	1.79294
17603551	NA	NA	NA	2.67286	2.50677	2.08283	1.97737	2.89889	2.61508	2.69609	3.32965	2.76169	2.37166	2.37912	2.95713
17603553	NA	NA	NA	3.38853	2.7488	1.7019	2.01459	2.6295	2.98934	3.11511	1.69198	2.62167	2.6737	5.49088	2.37933
17603555	NA	NA	NA	1.95662	3.72773	7.68538	3.19748	2.36452	2.66739	2.40254	2.51387	3.1676	2.17486	2.83042	2.58946
17603557	NA	NA	NA	5.55401	14.0695	6.7869	6.0534	5.54669	7.10217	6.40967	7.84962	6.77327	9.70887	5.43527	4.37499
17603559	NA	NA	NA	3.40203	7.28421	3.62147	2.14976	1.84019	2.08557	3.31558	1.82781	3.30058	4.86227	2.83061	4.11506
17603561	NA	NA	NA	2.34	1.77408	2.17486	2.11496	2.13095	1.58568	2.97379	2.4437	1.58138	2.00997	1.65232	1.78325
17603563	NA	NA	NA	4.06436	4.07158	4.50591	2.29528	2.2717	5.59666	1.97558	2.08677	2.39066	9.7092	2.47303	2.72551
17603565	NA	NA	NA	4.34923	15.867	3.90707	3.83136	3.39747	3.00921	9.44989	5.02236	7.74396	6.6996	6.2705	3.26328
17603567	NA	NA	NA	7.56582	16.1074	25.7166	5.97144	5.2834	9.29572	8.24015	5.57849	11.7396	4.07472	9.6345	4.72916
17603569	NA	NA	NA	28.8978	21.6232	11.7321	23.0693	20.5693	18.754	20.658	31.0693	28.4601	29.236	11.4899	24.6797
17603571	NA	NA	NA	8.89858	10.8298	10.7663	8.70879	5.43783	4.80261	6.19196	6.77119	8.06651	8.16918	5.51914	5.53501
17603573	NA	NA	NA	1.48309	1.72893	3.30093	2.00788	2.64201	3.0848	2.25785	2.2001	2.38035	2.80265	5.66724	2.23699
17603575	NA	NA	NA	2.85777	3.57443	5.90798	2.70482	2.54794	3.02282	1.98476	1.76217	4.73967	3.22427	1.86734	2.85757
17603577	NA	NA	NA	3.96445	3.1676	2.75962	1.57042	1.54481	1.57042	4.07246	2.09189	1.5228	1.8775	1.59145	6.29354
17603579	NA	NA	NA	3.13377	2.509	1.93621	1.80374	1.97375	2.47552	3.16942	1.74531	1.82246	1.79804	2.72034	1.4988
17603581	NA	NA	NA	2.07783	4.30811	1.50719	3.82359	2.3812	3.07307	1.92241	3.32134	1.71962	2.42754	2.55591	2.67176
17603583	NA	NA	NA	5.61625	26.4207	4.62616	5.01168	30.1166	6.34116	12.6718	10.9379	17.686	16.8953	13.2367	7.17933
17603585	NA	NA	NA	5.57462	12.194	11.5684	6.53805	5.37806	17.3266	8.04082	11.4042	15.4924	4.54451	7.63864	10.0337
17603587	NA	NA	NA	3.72371	11.3089	2.91329	3.10067	3.84641	2.10434	2.86144	1.99204	7.07315	4.37974	4.91755	3.19899
17603589	NA	NA	NA	23.5793	45.5422	14.3861	8.60579	13.3884	15.7457	8.05573	11.434	22.0457	30.3677	6.16116	31.8122
17603591	NA	NA	NA	5.41813	2.97949	3.15768	2.28581	3.88627	3.66072	2.17033	4.16446	4.15635	2.24438	4.22398	3.84385
17603593	NA	NA	NA	3.54892	3.83968	2.86624	2.87567	7.00432	2.90096	4.4983	3.27323	2.87567	3.59203	2.75881	2.26824
17603595	NA	NA	NA	2.25986	3.92428	3.08613	2.79518	5.9985	2.79518	2.70116	1.87631	3.07246	5.49958	3.37489	3.06586
17603597	NA	NA	NA	2.75797	1.80155	3.70293	1.861	2.13923	1.39894	1.50462	1.53644	2.60906	1.77833	2.50563	1.82246
17603599	NA	NA	NA	1.67928	3.4623	2.17486	2.28553	2.30349	5.11917	3.21434	2.72703	2.48037	1.98834	3.34384	4.68445
17603601	NA	NA	NA	6.76664	4.9689	6.20954	10.0299	5.67179	7.5483	4.99528	4.74908	7.23119	4.10449	5.5028	3.19679
17603603	NA	NA	NA	2.37519	2.69958	3.06699	3.88234	3.10811	1.56336	2.49117	1.89359	1.69179	4.83049	1.86541	5.23164
17603605	NA	NA	NA	5.01144	6.27157	8.57676	12.5717	12.3218	7.86558	5.17464	3.05499	3.48572	8.69678	4.41498	6.80139
17603607	NA	NA	NA	2.37514	2.00462	2.5848	3.67615	2.91957	3.64931	5.57616	2.21106	7.02126	2.99254	3.18845	4.44684
17603609	NA	NA	NA	1.52275	2.8225	1.80288	1.66672	1.78893	2.8748	1.74063	2.45464	4.59147	2.28068	2.13088	1.82246
17603611	NA	NA	NA	2.53486	2.45964	1.97366	2.09647	2.95161	3.40846	2.22785	1.50052	2.25816	2.03701	3.81866	2.28799
17603613	NA	NA	NA	5.94852	5.53905	5.45824	3.74709	3.74117	2.5315	2.91928	3.50065	6.52598	5.9559	3.35586	2.70141
17603615	NA	NA	NA	4.17535	2.16952	2.04741	2.57957	2.29855	6.67598	2.18277	8.90076	3.16802	3.21598	3.84927	2.69553
17603617	NA	NA	NA	1.85608	2.63616	1.86042	2.20539	4.01659	1.85349	1.72227	2.17255	2.05365	1.952	2.01629	2.54418
17603619	NA	NA	NA	1.62435	1.47319	1.83208	1.86173	1.61123	1.70103	2.02699	2.28864	2.02497	2.46048	1.41006	2.01442
17603621	NA	NA	NA	8.28782	22.19	8.23812	4.89965	5.94412	10.9982	10.4485	5.86482	6.38866	10.5051	4.01531	6.56277
17603623	NA	NA	NA	3.02764	7.28507	4.26593	4.28562	3.49727	2.55807	4.85332	2.72653	9.26315	2.17486	4.2956	8.34424
17603625	NA	NA	NA	28.877	94.1466	22.1519	15.4312	21.6707	37.2946	23.92	13.368	54.4351	17.5869	22.2726	35.8091
17603627	NA	NA	NA	7.92229	21.1787	12.0295	3.82359	8.19031	16.4444	4.05375	11.8401	18.9771	11.636	11.389	14.9316
17603629	NA	NA	NA	6.33355	23.0011	4.16381	4.23295	3.93797	3.18122	4.03259	6.37524	10.4389	4.5402	9.65707	4.25277
17603631	NA	NA	NA	1.33974	17.9652	3.79909	5.63728	3.91079	3.51248	7.93839	3.33164	11.2308	1.84019	2.38349	4.69043
17603633	NA	NA	NA	11.2943	33.9586	2.94553	8.8812	12.612	5.70795	4.16552	8.4684	11.9236	6.71771	3.00469	6.57506
17603635	NA	NA	NA	5.64093	9.49637	4.20824	1.91	2.97157	3.22412	4.63838	2.61633	4.11729	2.28068	1.77203	9.87789
17603637	NA	NA	NA	3.06219	8.98419	5.23166	2.73665	1.84297	2.04504	7.22296	2.24812	7.31149	3.76523	2.3689	2.9463
17603639	NA	NA	NA	6.31628	13.7786	3.30034	2.70977	5.06733	2.19943	3.47074	1.5418	3.10503	2.29127	2.31441	6.35656
17603641	NA	NA	NA	4.49743	3.42776	4.76047	1.87942	5.9556	2.43778	7.38882	2.44252	5.13599	3.66805	4.92123	6.05415
17603643	NA	NA	NA	7.90778	15.9148	9.72087	10.9844	2.69103	3.1676	4.15302	2.91137	3.94468	3.32086	1.84673	8.44366
17603645	NA	NA	NA	3.08962	2.53242	2.00939	2.77104	2.11411	2.66994	1.70105	2.54442	5.03512	1.94076	6.29789	2.14474
17603647	NA	NA	NA	9.01832	6.96272	8.44758	5.58722	5.64413	4.17143	5.26976	3.07223	10.8325	4.71775	3.66639	7.65133
17603649	NA	NA	NA	21.6527	49.4234	18.7911	12.7926	23.5853	17.8464	20.6742	13.2313	25.8269	19.6503	7.82013	22.4614
17603651	NA	NA	NA	6.90123	13.1415	7.49241	4.16297	12.3924	2.08909	10.9369	2.17255	20.5344	8.59648	3.66906	11.2731
17603653	NA	NA	NA	14.489	36.4027	13.7604	12.155	14.2597	10.1174	27.2588	5.54669	25.5752	9.00528	16.4027	13.9817
17603655	NA	NA	NA	19.1053	26.6624	10.8276	7.91597	11.4673	11.9107	16.2945	10.3249	22.2377	15.6309	15.7864	17.6791
17603657	NA	NA	NA	3.48496	12.684	5.6639	7.25079	6.75507	2.512	5.99773	4.83096	3.78818	4.43639	6.38368	4.08199
17603659	NA	NA	NA	31.394	39.3273	19.7022	18.3579	29.2325	20.2412	12.7211	43.023	35.0934	28.432	27.6845	24.7251
17603663	NA	NA	NA	1.8308	7.7202	3.41886	3.21973	6.03686	2.33247	2.22091	2.82486	4.66865	3.27713	2.82916	14.3345
17603665	NA	NA	NA	9.73621	26.3471	7.18913	11.87	13.1918	8.80059	13.0773	7.71043	10.5622	7.13233	6.1717	14.1674
17603667	NA	NA	NA	2.68155	2.41142	1.69395	1.99437	2.90336	2.00116	3.61843	2.35633	2.60194	5.02615	2.18208	4.25519
17603669	NA	NA	NA	3.5615	2.62741	4.85426	7.42468	14.5784	4.48443	6.1604	5.01168	9.89927	9.27763	6.10947	12.0368
17603671	NA	NA	NA	2.00539	2.84391	2.53808	3.71322	3.12962	3.0299	3.4536	4.56639	1.95084	3.54943	2.4501	3.264
17603673	NA	NA	NA	12.8284	25.2704	12.2713	3.4064	9.22353	5.97325	6.77391	10.9728	22.225	8.08112	4.55172	14.9125
17603675	NA	NA	NA	53.8193	59.8193	19.6527	29.736	28.736	7.33711	26.986	20.5693	57.8193	24.986	5.54669	24.3193
17603677	NA	NA	NA	25.6302	88.2475	29.2853	21.3603	22.2039	19.716	24.3316	24.3329	39.9703	15.4757	6.47129	17.8093
17603679	NA	NA	NA	8.95204	9.85523	5.57736	3.82548	6.38407	4.07937	5.08467	4.84293	7.05995	3.84911	5.32903	2.96598
17603681	NA	NA	NA	2.80638	7.38195	2.88464	4.66211	2.88464	4.64932	4.55621	2.73044	8.24119	3.36718	2.47652	8.67985
17603683	NA	NA	NA	42.3072	103.041	31.9215	23.7144	30.1557	30.692	39.1121	18.9625	34.6687	21.1319	21.669	18.9639
17603685	NA	NA	NA	17.5641	5.87841	4.89236	3.88469	14.7713	3.79628	5.57811	4.83049	6.21501	4.82464	9.14535	4.92729
17603687	NA	NA	NA	20.4897	36.9829	13.892	20.9017	22.0183	14.5999	36.4058	17.4084	24.6194	29.5062	15.8398	24.0145
17603689	NA	NA	NA	8.22017	24.3656	7.18509	4.56808	6.33901	6.86211	5.79667	6.58199	4.67559	7.9657	19.728	4.57972
17603691	NA	NA	NA	5.6376	7.79717	5.81957	3.19748	3.79849	4.29838	3.346	4.22529	6.88746	2.13136	4.81144	7.57572
17603693	NA	NA	NA	2.38029	3.50092	3.36278	5.3917	4.20129	2.41584	3.18787	4.18045	7.31142	4.71775	2.19	2.19054
17603695	NA	NA	NA	4.5078	4.5078	4.4056	3.92945	7.37502	2.91941	4.84475	3.80062	6.02009	4.19338	2.47706	6.52833
17603697	NA	NA	NA	2.6303	2.35364	2.19558	4.98065	2.62459	1.91725	2.06738	5.79115	2.32065	1.76071	2.66202	2.19643
17603699	NA	NA	NA	2.3591	6.16739	3.70366	3.00597	3.26347	1.90254	2.60211	2.43018	3.91201	2.86259	4.80185	2.39066
17603701	NA	NA	NA	9.69068	13.9696	15.9766	3.81064	17.4027	11.1088	8.20539	11.4155	7.276	5.17002	9.26412	5.54669
17603703	NA	NA	NA	3.97428	6.08789	4.19606	14.7046	13.0434	5.90735	3.56031	4.10082	5.37395	8.10592	9.53838	10.3373
17603705	NA	NA	NA	2.61928	3.2526	3.93588	3.99104	4.57475	7.75386	4.31265	7.20204	3.36282	6.33657	8.08679	4.6027
17603707	NA	NA	NA	19.4676	20.2559	28.0435	14.253	22.7906	22.8645	21.2398	16.3629	24.9358	12.0415	9.64059	30.5016
17603709	NA	NA	NA	2.29559	6.5263	6.41554	2.58848	3.81315	3.19469	3.0135	6.16186	2.89342	4.33965	11.6778	4.3343
17603711	NA	NA	NA	3.68807	12.0509	12.1381	3.74709	8.43868	9.74522	8.99443	17.4755	2.30328	9.83459	3.84054	3.90334
17603713	NA	NA	NA	2.9388	2.3634	4.86841	2.38053	3.51983	4.27195	2.51335	3.42346	3.36966	2.04726	2.42273	3.70214
17603715	NA	NA	NA	3.1676	7.02496	6.40967	6.40967	8.61262	4.5627	6.40967	2.72653	1.35382	2.25177	1.20473	5.54669
17603717	NA	NA	NA	15.7291	36.0006	40.9896	39.5079	41.303	48.1184	43.236	55.5972	47.4245	39.4593	61.0538	50.4791
17603719	NA	NA	NA	3.87918	3.16201	2.72877	1.57042	3.47186	1.63099	2.04263	2.96116	2.59724	9.4868	4.29872	4.59678
17603721	NA	NA	NA	8.28504	8.99009	10.5095	13.0993	9.75514	5.54669	10.4702	14.1574	7.4049	7.62448	17.9027	8.96416
17603723	NA	NA	NA	2.20244	10.2781	1.51994	3.55576	6.87176	4.19162	5.93402	6.00752	7.65472	2.07571	2.01628	5.55544
17603725	NA	NA	NA	11.8948	31.329	8.20252	13.4467	11.4346	7.35279	13.054	5.48533	11.7881	12.5323	12.203	8.17014
17603727	NA	NA	NA	5.44893	10.2107	11.256	10.5803	6.62495	8.98696	13.2011	15.2102	11.9453	16.2782	9.52292	8.00334
17603729	NA	NA	NA	2.4241	9.22168	1.93437	1.57697	2.65283	2.40647	3.54908	2.36711	2.52349	2.14046	4.19209	2.60906
17603731	NA	NA	NA	5.93686	4.5081	8.35522	6.17425	4.08361	5.7065	6.58607	6.61057	4.73861	4.8428	4.44531	4.19839
17603733	NA	NA	NA	4.08208	4.37284	4.64303	5.09088	5.94776	8.09291	4.04284	5.09088	11.777	2.25177	4.9268	3.1676
17603735	NA	NA	NA	8.13109	6.4502	4.95847	5.32483	3.76838	7.40059	9.99949	4.29481	9.01013	5.745	6.0313	6.12154
17603737	NA	NA	NA	1.54666	2.15074	1.60011	1.85474	1.81741	1.8425	1.64122	1.91696	1.47613	2.78856	1.42761	3.23837
17603739	NA	NA	NA	2.57881	4.46634	3.1263	3.76554	1.88048	2.65331	2.58628	2.58468	2.5003	2.45916	3.15909	2.02418
17603741	NA	NA	NA	1.07204	1.97891	1.66284	2.27342	1.66284	1.8425	1.63664	1.45758	1.57042	2.76192	1.4717	1.68947
17603743	NA	NA	NA	1.49584	2.79717	2.25177	1.33219	1.93621	1.8425	1.83245	1.51893	2.01333	1.67906	2.49958	1.7534
17603745	NA	NA	NA	1.77102	1.88678	2.08804	2.20352	2.07271	1.88487	1.96031	3.48561	2.03393	2.2195	3.57239	2.48623
17603747	NA	NA	NA	3.22893	3.2861	1.82019	1.74626	2.12257	2.49764	1.86205	1.82019	2.18403	3.20886	2.66828	1.76703
17603749	NA	NA	NA	3.00094	2.2092	3.81848	2.40173	2.52194	2.23859	1.69707	1.75873	3.48572	2.37063	3.65833	4.48149
17603751	NA	NA	NA	3.76342	12.8196	6.4369	3.2749	5.13599	6.80405	2.61252	6.21978	3.96519	2.49536	3.57493	5.80363
17603753	NA	NA	NA	2.94648	10.2076	4.23335	3.52216	6.8214	5.18769	5.66243	4.81388	9.39435	3.10368	2.23522	4.5146
17603755	NA	NA	NA	12.5493	30.4604	12.4593	11.3095	20.6796	14.132	10.8853	12.6643	20.6622	20.0112	9.27767	7.84333
17603757	NA	NA	NA	4.98086	7.77295	2.67762	7.97153	4.16888	4.67112	5.3141	5.502	6.9528	4.3128	5.65531	7.72247
17603759	NA	NA	NA	4.65292	4.10342	4.0729	5.54669	4.66774	2.16935	3.5805	5.87404	6.4388	2.2797	9.99949	3.07191
17603761	NA	NA	NA	3.2761	3.8122	2.51052	4.92413	4.62487	10.0789	8.1146	6.18378	5.82079	6.01935	3.60443	3.38557
17603763	NA	NA	NA	1.93621	1.61992	1.93621	3.1676	1.76071	2.19054	3.96445	2.0364	1.57042	2.68643	2.47706	3.9186
17603765	NA	NA	NA	5.23049	2.64619	3.38476	2.22494	3.01566	2.98178	2.07126	3.20718	5.08372	2.34798	2.19	3.52303
17603767	NA	NA	NA	3.77535	2.61356	1.83146	3.29677	3.64699	3.32847	2.36293	4.98596	4.7557	2.07818	3.99178	2.85103
17603769	NA	NA	NA	4.88091	4.27758	2.66981	4.22811	8.16367	3.41778	11.1573	3.46999	2.19054	2.68643	7.05292	5.29041
17603771	NA	NA	NA	3.32645	7.02496	7.10308	8.80928	10.9911	8.28504	12.9867	4.0278	4.7557	9.33907	8.19392	11.1669
17603773	NA	NA	NA	3.16408	1.94603	2.26888	2.36571	1.93788	2.19054	2.36571	2.31779	2.02367	2.26888	2.11491	1.57042
17603775	NA	NA	NA	2.83043	2.61356	2.99464	2.26395	2.66979	3.86158	4.07562	3.32032	3.25061	2.25177	6.44089	3.82359
17603777	NA	NA	NA	2.58592	3.92487	3.78823	2.45597	3.74466	3.25568	2.77056	2.87058	2.43082	2.668	2.38349	2.71535
17603779	NA	NA	NA	3.33124	2.89664	2.25735	2.60906	3.45578	2.60906	6.09666	2.98157	3.99611	2.26495	2.08142	2.66166
17603781	NA	NA	NA	1.70632	1.25309	2.19634	1.20472	1.75359	1.29078	1.46314	1.48496	5.50021	1.39462	3.1682	1.45148
17603783	NA	NA	NA	6.8203	5.36119	4.67463	4.51273	4.73886	3.1676	4.76479	4.3756	3.70797	3.91538	3.97011	3.16483
17603785	NA	NA	NA	14.2362	19.6272	14.0632	6.93385	19.7435	13.1442	22.4027	18.2941	17.5334	15.6808	24.9745	14.5861
17603789	NA	NA	NA	3.34937	1.80588	3.19478	2.22061	2.49536	1.6245	2.42837	3.15882	3.39547	2.28706	3.21686	3.1816
17603793	NA	NA	NA	24.1063	106.339	22.9255	18.1753	22.723	10.4249	11.8468	12.477	25.1859	9.25866	4.33666	19.385
17603795	NA	NA	NA	3.3285	17.043	4.96417	2.44431	4.7303	2.72212	3.61024	6.35175	13.5923	1.97799	4.56234	3.62104
17603797	NA	NA	NA	8.45018	33.5938	9.704	8.07081	8.7893	5.12286	9.79858	9.45421	9.28805	8.48911	10.0804	8.32343
17603799	NA	NA	NA	6.66904	3.3285	9.25401	6.77898	7.85881	3.16146	11.333	5.43906	5.13599	8.0718	2.793	7.4246
17603801	NA	NA	NA	1.88433	7.96783	2.54004	2.16795	2.69103	3.49739	3.10286	2.32685	2.79437	2.6342	2.07373	4.25277
17603803	NA	NA	NA	7.04105	22.1879	6.74416	4.40388	5.6714	7.25952	9.45654	8.94365	14.2864	3.21501	7.10382	2.59139
17603805	NA	NA	NA	3.88886	10.3215	4.58923	5.01168	3.09136	4.18199	3.48439	2.23568	12.6274	3.80279	6.36838	4.86472
17603807	NA	NA	NA	13.4218	49.3716	16.0444	9.59099	10.2376	18.309	23.7379	9.17698	13.1816	7.49014	4.66077	8.71478
17603809	NA	NA	NA	18.1176	49.3551	14.4423	6.63682	16.2829	14.2011	15.0833	14.1047	17.4002	12.838	9.53838	18.9856
17603811	NA	NA	NA	56.9824	372.214	27.1801	37.4302	65.3758	34.4535	32.2265	30.9532	83.1414	27.7852	53.2641	48.9891
17603813	NA	NA	NA	10.2996	32.7493	5.28665	2.85538	8.00591	6.00317	10.8352	6.54716	8.68626	6.30892	8.89452	3.26028
17603815	NA	NA	NA	7.04256	7.59349	3.48796	6.02615	10.0201	14.5218	5.0579	6.07023	7.9917	6.38212	12.6182	5.55886
17603817	NA	NA	NA	6.18656	22.0697	2.96809	4.24906	8.04347	6.63187	4.70562	3.08134	8.99682	10.4242	4.15529	3.30012
17603819	NA	NA	NA	6.1267	64.9027	25.6988	16.3793	8.61262	7.33711	15.3228	5.54669	4.57589	9.33907	8.28504	11.3831
17603821	NA	NA	NA	1.60503	5.5442	2.32143	3.82359	2.28148	2.09943	1.64122	1.85022	9.00324	2.04105	2.47706	1.55669
17603823	NA	NA	NA	6.07378	42.3261	2.67762	10.1749	11.8504	3.49742	4.7135	2.90332	7.36997	5.3259	4.98151	10.3616
17603825	NA	NA	NA	1.61115	5.28218	1.57025	2.27797	3.86531	1.47372	2.26798	1.63815	1.79408	2.14732	4.46695	1.82246
17603827	NA	NA	NA	7.07262	3.27713	6.68031	4.52301	2.17486	10.2796	5.06289	5.77949	3.52249	3.3594	3.70668	4.5788
17603829	NA	NA	NA	4.40353	4.93797	4.79428	3.68143	2.9154	3.73243	4.41682	5.55481	4.22281	6.69242	3.02529	2.87913
17603831	NA	NA	NA	4.7258	4.94909	2.25177	1.87431	3.88777	4.5627	2.04414	1.76071	2.61123	9.33907	2.30805	13.0587
17603833	NA	NA	NA	11.1472	6.98617	2.52859	1.94409	7.52249	2.95138	6.34383	10.2439	7.2332	6.01245	14.7349	4.53418
17603835	NA	NA	NA	4.5878	16.8445	6.46731	5.85041	6.8541	4.13517	4.61786	3.12023	6.09514	4.9145	11.578	4.80468
17603837	NA	NA	NA	1.80155	2.72653	3.84946	1.861	1.76071	2.5543	2.29499	1.80038	2.60906	1.19317	1.93621	1.13457
17603839	NA	NA	NA	4.25801	3.04734	4.52204	4.46354	3.50322	2.97267	3.84573	3.30382	4.17904	2.14036	8.87937	4.65777
17603841	NA	NA	NA	2.29112	1.81606	2.25642	3.22062	2.73824	2.42168	1.90176	3.02541	4.49975	2.69103	2.40149	1.9715
17603843	NA	NA	NA	4.97752	3.90562	3.61608	3.80411	5.2175	2.80347	4.06124	5.72412	3.41073	4.74866	5.18294	4.02743
17603845	NA	NA	NA	3.18756	2.06004	1.93621	1.81732	1.78154	1.81286	2.32597	2.28753	2.9132	2.70993	1.80356	1.85767
17603847	NA	NA	NA	6.44035	5.33011	6.71082	3.41964	9.07729	8.6241	4.95091	10.743	6.24732	4.00126	5.26729	4.65063
17603849	NA	NA	NA	3.2923	2.79763	1.84638	3.9186	3.21598	2.80149	3.88907	2.11673	4.11401	3.94576	4.62736	6.25431
17603851	NA	NA	NA	1.93621	2.81188	1.63535	1.70955	2.52417	1.37547	2.12683	1.42652	1.85474	1.84019	1.41006	1.57042
17603853	NA	NA	NA	3.34663	3.19583	2.45952	2.75905	2.1331	2.70697	5.69509	1.94589	4.86981	2.34691	2.29609	2.02418
17603855	NA	NA	NA	4.09555	2.72597	3.05074	3.79966	3.2411	2.47505	2.65491	3.54741	3.55089	2.68654	2.21348	2.22691
17603857	NA	NA	NA	4.40362	8.6337	5.42505	12.7727	7.79678	5.36167	13.3804	10.9362	6.55624	10.7337	6.99018	4.36971
17603859	NA	NA	NA	4.76125	3.96701	2.64608	7.63379	7.40526	5.13456	5.69251	6.35529	5.11814	3.21598	5.36782	6.32039
17603861	NA	NA	NA	5.51248	24.9387	8.32955	8.2678	13.7617	15.8022	10.9426	8.70738	17.5164	2.93931	18.6006	12.9803
17603863	NA	NA	NA	3.93219	5.15451	2.78539	5.87124	5.90921	2.009	7.37121	2.76255	6.86417	4.5987	3.64625	5.54669
17603867	NA	NA	NA	22.6477	49.8857	13.1223	16.9807	19.1969	9.87943	24.6571	9.22846	19.3732	12.1449	20.5663	23.2081
17603869	NA	NA	NA	2.30752	2.29764	2.18422	2.22001	1.42553	2.21254	2.29326	1.81194	3.73856	2.19518	3.59921	1.69423
17603871	NA	NA	NA	7.02496	1.80155	1.93621	1.57042	1.93621	1.38299	2.25177	1.33974	4.7557	1.76071	5.54669	1.20473
17603873	NA	NA	NA	4.92244	7.20473	10.7135	4.6805	3.22494	7.03254	5.98271	7.7341	32.5246	4.29165	3.24312	3.72358
17603875	NA	NA	NA	5.87378	20.5999	16.9696	8.56855	5.69471	4.62807	9.34945	6.80583	14.1306	4.66211	30.3396	4.66211
17603877	NA	NA	NA	8.07786	9.17936	6.92613	7.57429	4.91845	10.9955	11.7135	15.6048	11.0841	12.1347	3.96559	7.49948
17603879	NA	NA	NA	1.93038	2.48806	1.71311	2.33091	2.91657	4.56772	2.10476	1.83502	3.78871	2.44747	2.09222	2.17717
17603881	NA	NA	NA	2.99221	2.17202	2.2583	2.12167	2.15352	1.607	1.81218	1.67076	3.78174	2.29148	4.19903	1.78481
17603883	NA	NA	NA	3.15151	2.32751	3.07874	2.89444	2.90365	3.3277	2.19128	4.58399	3.99326	4.11145	2.77662	3.33241
17603885	NA	NA	NA	5.20552	6.51567	2.49433	2.87393	3.1621	3.7553	4.08182	2.08852	3.88126	2.22209	4.0511	2.92105
17603887	NA	NA	NA	7.31093	15.2422	9.32932	5.13716	8.56226	4.29143	8.49166	6.21119	10.8536	10.8123	10.8192	10.7503
17603889	NA	NA	NA	8.21353	14.9007	10.3929	18.0452	11.4675	11.6924	11.249	15.0225	11.9892	8.59652	24.994	14.949
17603891	NA	NA	NA	7.24074	21.1722	5.12791	9.068	7.85881	11.6628	6.91791	5.0358	7.21605	3.72468	13.5913	10.0547
17603893	NA	NA	NA	7.28951	31.8284	6.87869	30.6867	16.1362	11.0431	6.91791	4.54972	11.5544	10.7388	1.40614	15.047
17603895	NA	NA	NA	2.34229	3.32628	2.2838	3.1676	2.44612	2.70753	1.91302	2.4447	3.22763	2.54501	8.15251	2.18586
17603897	NA	NA	NA	2.75341	2.57924	1.79035	2.29521	2.9631	3.03323	1.75874	4.20606	3.8536	3.89988	2.43362	2.30075
17603899	NA	NA	NA	10.7793	11.0418	8.82132	9.76335	9.78546	6.45776	6.76636	11.495	16.0806	6.61691	14.444	23.0769
17603901	NA	NA	NA	1.84768	3.74638	1.82374	1.82939	2.0595	2.00049	1.68524	1.76387	2.6381	1.84638	2.45925	2.31894
17603903	NA	NA	NA	4.29619	6.75173	2.7771	3.24117	3.4402	3.10925	3.81516	3.74345	7.5733	7.64623	6.53325	13.1225
17603905	NA	NA	NA	1.44086	1.62011	1.70789	1.57042	1.50641	2.07171	1.48747	1.51893	1.82246	1.76071	1.60543	1.35283
17603907	NA	NA	NA	8.80233	20.6527	5.18265	8.90407	21.3501	10.5444	31.8047	25.8193	17.8753	3.9186	38.1731	3.51588
17603909	NA	NA	NA	9.65428	33.7871	12.0149	8.89194	9.13811	26.2457	11.1415	7.41888	6.43704	9.20917	25.407	27.319
17603911	NA	NA	NA	11.5459	58.585	7.14323	9.69138	22.235	8.40767	16.493	5.78684	14.4414	8.80609	22.3986	23.9572
17603913	NA	NA	NA	2.58778	2.97829	3.93471	2.05082	1.70639	2.63415	2.47381	2.28871	3.911	2.46662	2.03071	2.23575
17603915	NA	NA	NA	2.50925	1.67296	2.46234	1.80515	2.39381	2.22796	1.58435	1.92978	2.3358	2.11253	4.15233	2.31963
17603917	NA	NA	NA	2.4242	8.27757	4.19162	3.43366	2.25177	1.78941	2.08804	2.99516	1.82688	2.97049	2.40568	1.99804
17603919	NA	NA	NA	3.07734	1.86767	2.13785	4.39895	6.28668	4.42104	2.37941	3.64404	2.57059	3.65423	2.86046	4.43644
17603921	NA	NA	NA	3.3388	5.76797	3.10866	3.10287	4.93107	2.45299	3.41154	4.71161	4.11195	3.76202	4.03562	4.66211
17603923	NA	NA	NA	2.50527	2.79251	4.7923	4.25441	2.68643	2.19054	3.04102	1.8746	2.60906	5.14463	11.146	1.78366
17603925	NA	NA	NA	3.24141	4.89553	2.65411	2.54243	2.59415	3.00546	1.73311	2.97807	2.0288	1.85158	5.52318	4.62499
17603927	NA	NA	NA	2.27562	6.26974	2.10134	2.53272	2.84385	3.67676	3.53654	3.36053	2.34096	2.96808	5.41441	2.73993
17603929	NA	NA	NA	9.22583	9.63957	6.2561	9.59886	9.43594	8.32856	6.87284	7.87951	8.28987	5.94425	7.46813	5.96542
17603931	NA	NA	NA	2.98781	2.12447	1.53587	5.28355	2.1588	4.44904	3.69705	8.05051	3.63806	1.704	1.57558	2.24735
17603933	NA	NA	NA	5.73643	7.2378	2.65694	2.42438	3.01165	2.93208	7.45712	5.1752	2.61994	4.32467	4.29494	2.30073
17603935	NA	NA	NA	13.9362	29.4967	10.2536	7.44125	16.0257	12.4516	14.9119	25.5307	16.1228	17.7187	17.3889	10.2204
17603937	NA	NA	NA	15.1479	12.5726	8.86987	19.4234	10.3716	10.791	15.7266	10.8707	15.9719	14.8774	7.9964	10.8034
17603939	NA	NA	NA	3.50948	4.43071	1.75784	2.29246	2.43452	2.23035	2.65609	1.84174	3.37391	5.00243	2.32766	4.40029
17603941	NA	NA	NA	2.24395	3.01408	3.86016	2.81673	2.26849	2.49388	2.7335	3.60205	8.72813	3.54995	3.39749	2.27445
17603943	NA	NA	NA	12.3749	25.7265	6.78683	12.8431	19.9791	14.4047	12.602	11.6512	18.3433	15.2251	16.9228	6.05349
17603945	NA	NA	NA	3.15587	8.55014	1.93621	2.60906	2.34689	3.17413	2.60567	3.17413	2.37156	5.6336	16.4027	3.19249
17603947	NA	NA	NA	2.21725	4.91013	5.51094	2.33231	2.3728	4.48073	3.10257	2.38153	1.99804	3.49798	2.84969	3.31509
17603949	NA	NA	NA	2.34005	3.77962	5.24814	2.20352	2.45952	1.47372	2.98781	1.33974	3.02843	2.93931	1.45663	3.59362
17603951	NA	NA	NA	1.8523	2.61917	3.02118	2.00901	1.53587	2.85772	1.57952	2.04762	2.43651	1.6106	6.72451	6.3651
17603953	NA	NA	NA	13.8155	6.25542	7.18078	4.77165	3.661	2.66138	5.55152	9.73453	3.9186	8.64577	7.00587	6.83027
17603955	NA	NA	NA	5.76632	6.45935	4.55228	5.7818	6.57196	6.66048	6.99142	7.9142	17.8933	5.89959	7.08138	3.96421
17603957	NA	NA	NA	12.3231	21.9329	8.49266	4.34016	15.3372	11.5279	16.2965	7.8011	9.52754	9.41496	16.671	6.20088
17603959	NA	NA	NA	2.98575	1.83293	1.76071	1.96398	1.72242	14.324	1.69836	2.14903	1.62207	4.87089	2.80113	1.91575
17603961	NA	NA	NA	15.4032	9.99664	21.5117	5.23425	9.14718	7.27084	10.7919	8.65227	6.16458	13.2056	10.9995	5.79953
17603963	NA	NA	NA	7.89733	10.299	4.40168	6.23791	3.29563	3.17413	2.55506	2.86289	3.60947	2.11046	5.56567	5.43657
17603965	NA	NA	NA	5.62727	18.201	4.28127	10.0352	8.58694	7.92727	9.1958	10.898	13.4984	5.91283	11.4375	8.99745
17603967	NA	NA	NA	5.36845	12.768	2.15341	4.115	4.80612	5.87739	4.17408	3.3594	4.67054	4.11506	7.57902	2.58043
17603969	NA	NA	NA	5.99938	16.7523	3.8673	3.43541	8.48642	3.94533	6.16234	4.45075	3.21321	4.43814	6.05084	11.6274
17603971	NA	NA	NA	6.85333	20.0972	8.03808	12.5244	5.62148	7.6938	6.07385	5.98137	8.6036	6.41603	1.5875	8.00683
17603973	NA	NA	NA	4.33887	7.97641	2.15767	4.74232	4.18223	2.86741	6.21977	2.23037	4.02883	2.78715	4.22836	6.53059
17603975	NA	NA	NA	4.0542	22.0813	1.60737	2.57392	2.25817	2.04516	6.67028	7.02158	2.0464	4.89604	7.07238	10.9547
17603977	NA	NA	NA	15.3217	34.3757	7.90259	8.5422	12.899	13.1645	18.138	5.21555	12.0097	6.24709	7.73577	11.7633
17603979	NA	NA	NA	2.78973	17.6662	2.18492	3.50357	3.91079	5.24084	3.18787	2.02014	2.63415	1.63837	8.2572	4.7071
17603981	NA	NA	NA	3.36344	10.8535	2.21214	7.72541	2.77716	3.81933	3.69937	4.91984	2.66784	2.94272	2.60953	2.15734
17603983	NA	NA	NA	2.08194	23.56	2.55184	6.90223	4.34209	6.6527	12.1239	8.30428	10.0472	5.65478	2.07306	4.41818
17603985	NA	NA	NA	3.96445	1.93621	1.93621	1.57042	1.07204	2.60906	1.19317	1.33974	1.57042	1.50384	3.1676	1.57042
17603987	NA	NA	NA	8.17943	4.77897	2.49869	7.82971	3.46274	2.38124	3.18995	2.15681	2.28699	2.02113	2.237	3.27409
17603989	NA	NA	NA	12.0139	17.7443	12.5201	4.29992	10.8518	13.8158	13.7602	7.75902	13.57	11.8551	15.5175	10.3695
17603991	NA	NA	NA	19.0181	13.4121	7.70826	8.12963	7.16324	7.99962	6.40173	14.9556	20.6935	9.05607	20.3456	18.0662
17603993	NA	NA	NA	3.07417	3.01535	2.74254	11.4504	6.97592	5.31187	4.14779	3.56734	8.7898	2.47223	4.48707	4.43282
17603995	NA	NA	NA	8.76594	8.493	8.454	7.32717	10.1965	8.00401	8.4005	9.26442	12.1026	7.59444	9.55649	10.3372
17603997	NA	NA	NA	2.24489	3.87574	3.89877	3.16292	3.09287	4.22192	3.28081	6.28603	3.62865	10.7518	3.4418	3.75206
17603999	NA	NA	NA	3.63522	4.73003	4.13912	4.83083	4.75636	5.21229	7.03025	4.17586	11.5037	6.04244	5.13343	4.40292
17604001	NA	NA	NA	17.9235	12.3324	9.94499	14.9395	10.5759	7.3514	15.9353	6.6663	8.37143	5.3697	11.4606	22.0811
17604003	NA	NA	NA	2.69154	1.9697	1.59211	2.68467	1.87194	1.63651	1.26433	1.25786	1.57001	1.51114	1.72557	1.43558
17604005	NA	NA	NA	10.0004	23.2684	4.43444	4.64111	6.83367	7.35538	5.59438	11.5267	5.96616	4.84567	5.87971	9.90791
17604007	NA	NA	NA	3.32945	5.9467	2.61772	1.82351	4.95327	1.79545	2.26985	1.63026	2.03838	2.55021	2.10208	2.43892
17604009	NA	NA	NA	3.17856	6.41221	2.81064	2.05892	2.02952	2.30015	6.16984	2.42533	2.79502	1.9903	2.03627	3.18764
17604011	NA	NA	NA	2.20925	14.1405	7.8992	4.27174	2.16021	5.46739	3.0002	7.46861	11.7045	2.7481	3.68245	2.51901
17604013	NA	NA	NA	8.02139	19.3111	7.58052	8.13286	5.25209	7.98582	6.96194	7.37218	5.07411	9.9367	10.1671	3.80674
17604015	NA	NA	NA	5.32063	6.79163	5.1643	3.54911	3.82691	2.5226	3.91601	5.02089	6.75484	1.53587	1.86335	6.23061
17604017	NA	NA	NA	2.97028	4.71913	2.09439	1.96342	2.49536	2.54936	2.5391	1.75324	5.09249	2.88814	3.1299	2.12912
17604019	NA	NA	NA	10.1439	12.155	5.03511	6.40967	8.91486	9.20013	11.0676	11.2406	17.1527	5.12522	7.98308	7.20721
17604021	NA	NA	NA	3.01138	8.78241	2.55244	4.04312	3.8022	2.95797	4.57707	1.61229	9.73956	2.65718	1.78263	3.28683
17604023	NA	NA	NA	8.32852	4.71913	4.01313	3.60385	3.01251	2.24996	2.22445	1.86295	3.43713	2.68643	3.24264	6.35226
17604025	NA	NA	NA	3.3094	26.0873	3.02814	2.53271	9.79311	2.82391	5.04091	5.77926	5.4895	2.72908	6.1803	2.12377
17604027	NA	NA	NA	1.61115	9.75148	1.76071	2.4385	2.52417	13.825	7.05514	1.76071	2.92982	4.42393	5.32645	5.7065
17604029	NA	NA	NA	10.8344	8.30676	1.93621	1.88626	2.78848	4.5627	2.86616	2.4842	2.91193	2.78848	2.91277	2.56439
17604031	NA	NA	NA	3.96347	2.62142	2.30992	2.3541	3.48184	1.97796	3.29846	2.35005	2.46164	2.75867	2.28007	2.18058
17604033	NA	NA	NA	8.56602	8.00584	6.71598	6.56536	6.01769	6.47606	15.2422	10.6861	11.2665	5.03103	8.15974	10.7152
17604035	NA	NA	NA	3.72056	14.8018	6.76875	6.36965	5.39633	3.60707	12.2996	8.86028	4.80875	6.30474	4.01661	3.46731
17604037	NA	NA	NA	2.36054	6.45231	2.9378	4.0323	3.67455	3.37479	3.01718	1.57422	2.92739	3.57671	1.93621	2.92739
17604039	NA	NA	NA	19.5113	7.14743	11.4235	8.54149	15.5	5.98645	4.14988	6.8	11.2154	12.5115	17.9318	8.85151
17604041	NA	NA	NA	3.69573	17.9007	2.45952	3.17967	2.76691	6.0427	4.23494	4.3185	3.52314	2.6092	3.01915	3.58603
17604043	NA	NA	NA	3.1676	14.9586	3.72672	6.40967	3.38891	5.54669	4.87871	6.18994	9.01832	2.89451	7.61109	5.54669
17604045	NA	NA	NA	2.87502	3.04029	3.3749	4.68366	3.61039	2.35185	2.36639	3.29864	2.41278	3.12508	2.63687	3.97772
17604047	NA	NA	NA	5.72682	8.88179	3.70824	3.91164	2.5174	2.61945	5.68911	5.20606	8.58817	5.81761	3.1736	3.65038
17604049	NA	NA	NA	6.66904	21.2002	5.64905	7.89415	9.03029	8.67299	11.202	9.18382	3.17941	6.81946	4.34251	5.07534
17604051	NA	NA	NA	3.5214	3.56276	3.25157	4.55929	5.33158	4.44952	5.66434	3.58228	4.75424	5.07843	7.01835	3.59571
17604053	NA	NA	NA	2.25413	5.11184	1.71492	2.67431	2.00855	2.25688	3.82388	2.39273	3.26898	3.52923	3.70668	4.42932
17604055	NA	NA	NA	20.3193	13.8817	16.5921	13.4575	17.8932	17.8594	18.486	12.155	23.9027	24.986	23.4087	18.7534
17604057	NA	NA	NA	3.45617	7.98315	2.08191	2.92982	1.71747	2.67216	2.15513	3.16096	1.69256	2.40539	6.47153	3.42079
17604059	NA	NA	NA	9.42257	19.8234	6.49056	6.61248	5.30223	4.6683	7.3424	6.05739	15.1813	9.62962	5.07786	11.0334
17604061	NA	NA	NA	43.9887	318.721	15.9622	20.2112	33.6045	23.2382	41.0864	25.1434	66.5346	27.8383	35.9362	47.4641
17604063	NA	NA	NA	3.99616	5.92081	3.1676	6.40967	4.67489	3.86158	3.96445	3.12469	4.7557	3.9186	4.39598	3.9186
[truncated: 34,686 more rows]

## Sheet: Cluster 3 Females
SYMBOL	Coefficient of Variation	Maximum Data Value	Mean Data Value	Minimum Data Value	Standard Deviation
Abcc2	0.25233	3051.14	2168.32	1159.2	547.131
Abhd5	0.202312	657.252	472.719	347.261	95.6365
Acacb	0.342007	249.234	156.697	82.2721	53.5914
Acat2	0.360066	193.583	129.111	49.0395	46.4884
Acer3	0.214323	47.8727	36.8408	24.6779	7.89585
Acot2	0.289126	230.955	170.893	92.4573	49.4097
Acot5	0.620732	239.486	115.463	12.1767	71.6718
Acot6	0.490527	33.5406	19.9208	7.16522	9.7717
Acp1	0.265691	55.1965	36.4135	21.9273	9.67475
Acsl4	0.234265	1708.78	1362.16	531.573	319.107
Acsl5	0.256589	1704.24	1304.2	568.519	334.643
Acsm2	0.448444	299.038	183.925	18.4853	82.4801
Acss2	0.36218	1078.66	667.553	306.419	241.774
Adck5	0.233697	275.5	208.77	133.249	48.789
Add3	0.32696	219.539	132.55	61.6405	43.3387
Adh4	0.291034	610.786	467.686	169.139	136.112
Adh5	0.208256	411.236	339.133	178.813	70.6266
Afg1l	0.232304	42.2351	30.7518	19.9677	7.14375
Aifm2	0.334174	88.2916	62.4984	24.5279	20.8853				Females
Akap5	0.306547	79.2889	56.0015	28.321	17.1671				X59, X61, X62, X63, X64, X65, X67, X69, X70
Akr1b7	0.902359	571.805	256.294	2.72463	231.269
Alcam	0.277443	786.203	537.805	352.403	149.21
Aldh1b1	0.589672	268.903	128.577	29.8544	75.8182
Ano10	0.212177	286.783	213.803	113.557	45.3641
Ap3b1	0.202496	356.239	267.307	169.284	54.1285
Apbb1	0.247925	15.576	11.3468	5.97463	2.81314
Apmap	0.211286	528.202	416.465	223.355	87.9934
Arfgap3	0.241848	77.4606	50.2711	29.9085	12.158
Arhgap12	0.236837	195.663	124.422	90.452	29.4678
Arhgap19	0.237928	17.6239	12.4061	8.22759	2.95176
Arrdc4	0.293922	136.14	89.9512	39.5113	26.4386
Ascl1	1.29685	1418.49	456.832	5.09904	592.444
Aspg	0.228373	182.615	139.032	73.1455	31.7511
Atp6v0a1	0.209662	524.742	411.005	259.253	86.1721
Atp8b1	0.260118	161.95	116.223	57.1462	30.2317
Atxn1l	0.304725	241.639	151.746	113.451	46.2407
B4galt5	0.336773	149.3	89.4193	47.5346	30.114
Bche	0.413564	346.93	201.077	57.8201	83.1579
Bmp7	0.561008	116.707	53.3256	19.3964	29.9161
Bzw2	0.215826	50.9056	38.2703	24.7218	8.25974
Ca12	0.642084	166.934	72.6021	6.6069	46.6166
Cabp2	0.279533	899.39	670.494	323.511	187.425
Cacybp	0.227028	730.112	531.155	336.319	120.587
Cars	0.242212	137.924	99.8077	58.1982	24.1746
Cavin3	0.558398	1006.75	475.523	142.116	265.531
Cbx3	0.246357	64.2742	48.0989	26.7752	11.8495
Ccdc117	0.250067	119.733	80.2998	50.8072	20.0804
Ccdc141	0.285074	104.755	76.6722	37.6761	21.8573
Ccdc141	0.278479	140.6	103.254	51.8206	28.7541
Cct6a	0.247484	595.316	452.273	227.875	111.93
Cd36 | LOC100365047 | RGD1565355	0.460452	1248.88	762.236	110.452	350.973
Cd99l2 | LOC100912792 | LOC100912880 | LOC102557071	0.200455	33.3716	23.4937	17.0904	4.70944
Cdc42ep5	0.219549	17.9684	13.0492	7.79998	2.86495
Cdca7	0.20298	13.8387	9.59144	7.87186	1.94687
Cdyl2	0.291612	24.7562	18.9251	10.2251	5.51877
Ces2a	0.247674	2189.97	1696.4	1041.15	420.154
Ces2e	0.40579	2307.74	1633.41	452.907	662.823
Ces4a	0.285597	91.5784	63.9367	31.9947	18.2601
Chmp4c	0.432871	174.184	100.36	24.0527	43.4428
Chordc1	0.353186	384.79	241.834	135.688	85.4123
Chp2	0.402403	24.0247	12.4502	7.98745	5.01001
Clcn6	0.201839	145.662	109.473	68.0107	22.096
Clcn6	0.23028	170.389	131.978	76.1295	30.3919
Cldn23	0.237413	10.9961	7.63191	5.2164	1.81192
Clic5	0.355907	41.0688	24.5011	11.8005	8.72011
Cpne4	0.221572	12.6994	9.91621	6.59585	2.19716
Creb3l1	0.409982	215.2	122.85	50.622	50.3662
Csrp2	0.233031	47.6577	31.3195	17.6897	7.29843
Cstf2t	0.211155	61.9377	51.5568	25.0421	10.8865
Ctps2	0.276457	497.575	299.878	186.802	82.9034
Ctsz	0.293493	636.074	428.404	257.104	125.734
Cux2	0.66424	130.179	69.5273	9.16949	46.1828
Cyp2a1	0.207806	4401.74	3349.39	1763.7	696.023
Cyp2c12	0.362204	3986.03	2906.19	898.767	1052.63
Cyp2r1	0.21764	96.0508	73.6901	47.1903	16.0379
Cyp51	0.337211	925.415	641.394	295.912	216.285
Dapk1	0.292698	86.6199	57.1145	30.4893	16.7173
Dbi	0.20097	1306.43	971.539	681.107	195.25
Ddhd1	0.498198	58.872	30.7586	10.1649	15.3238
Ddo | LOC100911156	0.263681	54.803	36.4053	23.26	9.5994
Dennd11	0.21347	87.3331	65.089	47.2774	13.8946
Dhcr7	0.300328	1388.31	945.723	528.049	284.027
Dhfr	0.339504	492.997	290.511	163.292	98.6296
Dis3	0.202874	90.7179	73.524	46.7924	14.9161
Dnajc2	0.205358	108.197	75.6643	43.7886	15.5383
Dpysl2	0.277605	382.583	270.112	167.707	74.9846
Dpysl5 | LOC100911610	0.376587	67.1154	36.7974	14.9546	13.8574
Eif2s1	0.227644	548.477	355.628	256.862	80.9565
Eif2s3	0.256991	937.938	730.07	384.722	187.621
Elovl6	0.854398	2292.8	862.273	51.8917	736.725
Enpep	0.302194	403.682	288.329	133.435	87.1311
Eri1	0.21301	151.597	117.575	68.3315	25.0446
Ermp1	0.207427	174.65	130.006	68.1448	26.9667
F7	0.213952	615.132	464.204	244.018	99.3176
Fabp2	0.418854	138.202	78.7775	34.2545	32.9963
Fam115c | LOC100912416 | Tcaf2	0.25618	28.8452	21.4362	9.20703	5.49153
Fam3c	0.231723	147.788	108.856	62.5915	25.2245
Fam84b	0.378495	216.785	122.463	57.4666	46.3516
Fat1	0.255974	301.534	219.585	117.413	56.2082
Fbxo3	0.228266	1031.05	794.735	448.896	181.411
Fcgr2a	0.268572	96.2753	69.3565	28.2394	18.6272
Fdps	0.288403	2402.78	1667.17	905.778	480.815
Fdx1	0.395198	396.936	249.055	78.1185	98.4259
Fkbp4	0.26144	785.724	576.256	246.252	150.656
Flvcr2	0.341249	93.9532	62.8225	22.1616	21.4381
Fnbp1l	0.246031	189.655	130.431	69.2565	32.0901
Foxo4	0.276703	34.6155	24.8998	12.0769	6.88983
Fuca2	0.207611	171.725	138.764	68.2443	28.8089
Gale	0.233983	56.9502	41.4636	28.347	9.70178
Gan	0.314578	137.348	79.7975	43.2017	25.1025
Gar1	0.318764	73.4415	45.6876	18.0267	14.5636
Gas6	0.42993	775.774	458.868	174.347	197.281
Gask1b	0.242925	68.2465	46.7524	29.4718	11.3573
Gdf15	0.580316	131.021	56.0412	13.2118	32.5216
Gjc3	0.389477	131.777	82.4741	27.3177	32.1218
Glce	0.251242	126.569	89.8727	48.4995	22.5798
Gnat3	0.267322	13.3517	9.53557	6.44016	2.54907
Gnb5	0.21689	68.3324	51.7932	32.134	11.2334
Gpam	0.271808	2055.57	1411.15	808.838	383.561
Gpatch11	0.223639	39.1232	29.7506	18.1493	6.6534
Gpatch4	0.320407	89.8729	55.2633	20.5945	17.7068
Greb1l	0.23304	25.2734	19.6523	13.1644	4.57976
Gsta5	0.397676	112.881	59.9195	30.3715	23.8286
Hars2	0.280948	73.5216	48.5441	27.0388	13.6384
Hcfc2	0.228635	77.2718	51.4596	41.125	11.7654
Hdc	0.33964	16.2155	9.3718	5.40507	3.18304
Hdhd3	0.220356	417.522	296.994	208.722	65.4443
Hebp2	0.365585	91.3351	49.4343	21.2551	18.0724
Hes6	0.417838	351.811	194.985	85.8814	81.4723
Hexb	0.236916	241.056	177.219	74.2861	41.9859
Hltf	0.290671	41.9429	29.9106	12.5637	8.69414
Hmg1l1 | Hmgb1	0.20521	34.2598	25.4309	14.8365	5.21867
Hmgcr	0.406744	697.98	358.584	181.957	145.852
Homer2	0.26696	107.584	74.0329	40.995	19.7639
Hsd17b7	0.25145	514.91	377.155	215.249	94.8355
Hsdl2	0.23365	534.085	404.378	242.201	94.4832
Hsp90aa1 | LOC100362895	0.345893	718.735	456.121	199.161	157.769
Hsp90ab1	0.241639	427.935	316.829	198.086	76.558
Hspa4l	0.508532	35.2802	18.7857	4.69011	9.55313
Hspa8 | LOC498426 | LOC680121 | LOC688932 | LOC689955	0.217646	3539.53	2752.63	1739.86	599.099
Hsph1	0.475402	784.188	429.194	149.929	204.04
Htra4	0.238747	17.213	11.551	8.1195	2.75777
Hyou1	0.251715	759.702	528.578	286.333	133.051
Idi1	0.451213	617.649	373.425	122.646	168.494
Iffo2	0.203197	101.687	72.8525	40.8446	14.8034
Igsf9	0.266603	14.1134	8.68412	5.3843	2.31521
Il13ra1 | LOC100360218	0.286327	1254.54	933.578	406.7	267.309
Il13ra1 | LOC100360218	0.264754	1719.8	1307.96	647.145	346.288
Il17b	0.254985	21.879	14.4937	9.86825	3.69568
Ipp	0.244856	40.9723	31.2851	18.4006	7.66035
Itpk1	0.274146	163.163	121.876	53.9244	33.4118
Jdp2	0.381542	81.7496	49.5318	18.371	18.8984
Kbtbd12	0.207816	29.1527	20.0054	14.008	4.15745
Kcnn3	0.508574	23.2015	11.3559	5.03537	5.77529
Kdm6a	0.213975	236.329	190.096	110.028	40.6758
Kras	0.258285	85.889	58.2529	38.4448	15.0459
L3hypdh	0.374725	209.916	117.711	50.279	44.1093
Ldlrad3	0.211662	53.4538	36.814	23.905	7.79211
Lifr	0.887174	3907.71	1760.77	277.845	1562.11
Limk2	0.464286	156.695	77.4972	40.8633	35.9809
LOC100361547	0.301836	401.084	267.357	141.495	80.6982
LOC100909878 | Rps15al4	0.304764	56.0736	40.5362	8.22824	12.354
LOC100911699 | LOC102556092	0.255517	100.121	71.7884	46.0044	18.3432
LOC100911860 | Usp40	0.211853	116.092	89.1056	56.3842	18.8773
LOC100912849	0.253779	50.1186	33.9432	20.3837	8.61407
LOC102548740	0.230294	76.7657	58.4819	25.0457	13.468
LOC103690008	0.20164	117.08	93.3912	56.2713	18.8314
LOC103690062 | Pepd	0.212324	611.196	486.927	311.553	103.387
LOC108348225	0.252585	94.6455	66.9508	42.8991	16.9108
LOC290071	0.342854	35.5474	22.8201	10.4164	7.82395
LOC317456 | Lpgat1	0.230013	279.92	205.545	136.399	47.2779
LOC362695	0.227177	37.1844	26.3036	16.486	5.97557
LOC500877	0.31934	16.9677	10.5271	6.73083	3.36172
LOC501307	0.237136	227.443	146.934	80.0971	34.8434
LOC680491	0.420493	81.306	48.8734	22.5048	20.5509
LOC686461 | Tmem64	0.316389	1034.08	593.301	316.928	187.714
Lpar3	0.307547	21.6726	12.5744	7.15003	3.86724
Lpgat1	0.200943	1014.99	790.448	522.662	158.835
Lrp11	0.214678	113.403	91.0413	46.7757	19.5446
Lss	0.33752	747.689	518.486	198.801	175
Magohb	0.233661	18.3534	13.9061	8.38215	3.24931
Manf	0.217837	544.774	405.497	199.974	88.3323
Map7d1	0.271378	105.774	73.161	41.1719	19.8543
Me1	0.445002	509.361	330.361	84.6219	147.011
Med12	0.220717	150.877	118.872	69.4506	26.2372
Med14	0.256333	57.2555	40.0857	24.5607	10.2753
Mfap1a	0.244338	96.7246	69.6008	38.8391	17.0061
Mfhas1	0.381507	187.465	116.322	43.1606	44.3775
Mgat2	0.236906	447.773	308.77	216.784	73.1494
Mmp15	0.277064	204.459	145.408	79.1998	40.2874
Mrpl49	0.227653	131.751	91.7782	59.7101	20.8936
Mthfd2	0.442209	28.4676	14.0186	7.21959	6.19917
Mtmr12	0.215069	149.566	119.073	73.307	25.609
Mttp	0.248674	1083.16	859.088	484.23	213.633
Mvd	0.42282	273.817	171.674	45.7238	72.5871
Mycl	0.261942	34.1399	25.33	11.2111	6.63499
Myh9 | Myh9l1	0.205154	660.558	501.612	344.727	102.908
Nanp	0.204009	69.5677	56.9127	28.6936	11.6107
Naprt	0.327837	331.828	202.881	118.794	66.5117
Ncl-ps1	0.213919	416.239	273.669	190.311	58.543
Nedd1	0.226793	63.8081	45.8095	30.8611	10.3893
Nfe2l2	0.232416	1624.18	1190.19	671.733	276.619
Nmt2	0.256397	36.6903	26.5828	15.5033	6.81576
Nop58	0.237405	88.2467	65.8	31.9976	15.6212
Nova1	0.248265	37.5548	29.0376	14.1777	7.20901
Npc1	0.20203	708.127	519.137	341.539	104.881
Npffr2	0.279468	13.9865	8.97946	6.08368	2.50947
Nphp3	0.21851	17.5445	11.1498	7.57815	2.43635
Nrg1	0.317978	43.3888	29.0359	12.4254	9.2328
Onecut1	0.605384	908.496	467.134	89.853	282.796
Otogl	0.667447	38.7148	19.3483	5.06207	12.914
Otub2	0.313699	473.38	313.212	123.652	98.2543
Pacs1	0.220322	44.1774	31.4993	23.8381	6.94
Paqr8	0.22556	43.3776	28.9625	20.362	6.53278
Parp14	0.241486	270.75	202.023	89.9665	48.7856
Pawr	0.205829	197.87	162.216	101.521	33.3886
Pbx2	0.281124	74.0841	52.3517	27.1707	14.7173
Pcdh12	0.269327	41.3858	28.4782	17.9515	7.66994
Pcdh18	0.355283	244.428	147.918	67.7971	52.5528
Pcnt	0.230563	21.8159	14.4503	11.2465	3.33171
Pde5a	0.302634	39.157	25.7488	14.0625	7.79245
Pdzk1	0.241718	204.72	155.74	67.6141	37.6452
Peg3	0.346439	201.968	139.36	74.4657	48.2797
Phf20	0.211466	81.7719	60.2505	36.8853	12.7409
Pi4k2b	0.217529	253.687	183.506	127.39	39.9179
Pkp2	0.255897	240.234	160.775	105.454	41.1418
Plaat3	0.436774	135.917	86.9773	13.9142	37.9895
Plbd1	0.202703	1020.61	774.899	494.599	157.074
Plcl2	0.232926	58.9913	39.5716	27.2604	9.21728
Plin2	0.243545	1226.71	961.743	579.252	234.228
Plin3	0.243875	110.41	81.9956	41.8364	19.9967
Pls1	0.364352	638.35	421.152	183.319	153.448
Pm20d2	0.319815	40.6853	27.0062	15.9257	8.63698
Pmm2	0.236659	509.325	337.429	194.049	79.8555
Pmvk	0.285949	216.035	147.036	81.0089	42.0446
Pnpla3	0.992534	189.715	55.6261	7.10217	55.2108
Polr2m	0.259382	142.227	100.128	49.5435	25.9714
Polr2m	0.226639	212.992	142.889	83.5847	32.3843
Polr2m	0.215213	237.541	169.438	94.0798	36.4652
Polr2m	0.223106	305.75	199.254	112.488	44.4546
Polr2m	0.221849	200.692	133.913	80.6772	29.7083
Polr3d	0.236701	101.085	72.6099	38.9774	17.1869
Ppp2r1b	0.388691	186.657	128.151	40.1549	49.8112
Ppp2r2d	0.217114	73.3892	56.9814	30.3908	12.3715
Ppp3ca	0.213528	474.642	364.578	192.983	77.8476
Prelid2	0.275351	217.832	143.631	78.574	39.5489
Prickle1	0.237372	55.7992	44.2068	22.6452	10.4934
Prkca	0.298967	191.51	143.132	70.7359	42.7917
Prlr	0.570074	468.33	264.058	7.92947	150.533
Prodh2	0.229524	548.988	402.765	236.19	92.4442
Prss32	0.601218	76.0174	41.8277	4.33206	25.1475
Prss8	0.648202	140.391	65.8887	22.3047	42.7092
Prxl2b	0.207927	38.5906	29.3094	17.2591	6.09421
Psat1	0.46641	109.232	62.4959	19.6752	29.1487
Ptgfr	0.309782	63.0966	38.8582	21.5399	12.0376
Ptpn13	0.246977	44.8375	30.5828	19.5693	7.55326
Ptprn	0.289541	57.4216	43.3106	16.3246	12.5402
Qpct	0.240074	10.2306	7.59592	3.48424	1.82358
Qsox1	0.362601	127.01	78.4601	28.6912	28.4497
Rangap1	0.225325	217.273	174.683	86.8216	39.3605
Rasl10b	0.481346	77.3659	43.3545	14.015	20.8685
Rbm19	0.259607	32.2242	24.1105	9.32927	6.25925
Rbm48	0.237239	54.7261	41.0587	20.3846	9.74074
Rcan2	0.246866	153.021	102.576	65.9377	25.3224
RGD1309730	0.213377	54.3749	39.3268	22.0999	8.39142
RGD1559459	0.349827	1890.52	1257.84	352.13	440.028
Rgs19	0.305611	53.7416	33.5845	17.0242	10.2638
Rogdi	0.25046	501.303	341.942	211.053	85.6428
Rpia	0.273056	114.021	80.9226	39.1948	22.0964
Rrbp1	0.230117	515.922	412.552	222.309	94.9355
Rsl24d1	0.259883	107.839	68.3142	36.0153	17.7537
Rtn4	0.419252	147.761	88.3032	37.2379	37.0213
S100g	0.481467	23.4105	11.7052	4.72413	5.63567
Sall1	0.342665	411.251	302.981	92.6398	103.821
Scml4	0.234149	25.1182	18.7712	10.3171	4.39525
Secisbp2l	0.230455	728.51	501.277	314.342	115.522
Sema3c	0.578591	78.3043	37.2806	9.80793	21.5702
Senp18	0.264933	19.8728	14.1014	4.88437	3.73594
Serpina6	0.275222	2170.26	1661.5	855.333	457.281
Serpinh1	0.220575	216.993	161.063	104.99	35.5264
Sesn1	0.235463	218.911	158.924	72.6971	37.4207
Sgtb	0.297815	55.6325	34.409	24.0168	10.2475
Sh3gl3	0.27889	123.512	86.2673	41.9207	24.0591
Sirpa	0.211937	234.126	176.28	111.312	37.3602
Slc37a2	0.459507	83.3867	47.6259	17.6721	21.8844
Slc39a5	0.443904	70.8594	42.2706	7.12509	18.7641
Slc39a6	0.285631	43.2191	27.8098	15.0934	7.94333
Slc7a5	0.427351	300.905	206.391	42.9484	88.2012
Slc9a6	0.210183	135.88	105.718	66.0947	22.2201
Slco3a1	0.501322	59.9448	37.2333	8.44329	18.6658
Snx12	0.341503	112.291	73.6298	30.5051	25.1448
Spart	0.271559	87.7019	65.908	37.8427	17.8979
Spn	0.20076	31.9509	25.1777	15.3918	5.05468
Sqle	0.421409	660.254	385.567	148.207	162.481
Sqor	0.310778	342.616	228.701	99.473	71.0751
Srd5a1	0.460448	1400.25	965.606	145.93	444.612
Stambpl1	0.370397	61.0836	34.4318	15.3734	12.7534
Stip1	0.276727	991.836	709.572	370.201	196.358
Stk40	0.216761	219.823	168.962	107.01	36.6244
Ston2	0.253284	101.594	69.8227	37.9313	17.685
Sult2a1	0.466967	2761	1469	436.785	685.972
Sult2a2	0.535128	77.1782	39.6883	8.7055	21.2383
Synj2	0.410525	53.7106	29.8648	10.9059	12.2603
Syt12	0.600873	47.3571	21.9417	8.82059	13.1842
Sytl2	0.413605	33.7462	19.2182	6.52756	7.94874
Tars1	0.243062	789.633	557.232	321.107	135.442
Tbc1d2	0.210396	110.663	80.2381	46.6519	16.8818
Tent4a	0.270672	210.571	148.06	85.9598	40.0756
Thg1l	0.215792	44.7741	32.6645	23.3439	7.04874
Thumpd3	0.20769	366.676	258.122	158.447	53.6094
Tlr1	0.332924	44.3898	29.7826	12.4093	9.91534
Tlr3	0.21	272.896	222.702	128.462	46.7676
Tm7sf2	0.399122	1419.7	896.094	473.218	357.651
Tm7sf3	0.298184	382.546	271.993	133.376	81.1038
Tmem135	0.269594	685.398	475.558	263.702	128.207
Tmem164	0.306358	63.016	43.4133	25.1918	13.3
Tmem30b	0.450666	84.1389	52.4928	6.90107	23.6567
Tmod1	0.537886	37.402	18.3869	7.7533	9.89007
Tmtc4	0.488955	258.895	128.065	43.3218	62.6178
Tomm40l	0.327233	51.5325	35.2174	15.5473	11.5243
Tox	0.546548	46.9457	26.9351	7.28999	14.7213
Trim24	0.627955	324.897	170.181	14.6756	106.866
Trim47	0.311034	36.3056	23.9765	13.1696	7.45752
Trip11	0.203934	148.955	108.511	77.3422	22.1291
Trmt10a	0.24985	63.6698	45.8366	26.5087	11.4523
Tspan6	0.230842	572.01	406.797	198.832	93.9059
Tstd2	0.200995	91.0218	64.9711	41.7116	13.0589
Tsx	1.09048	302.326	86.2903	11.7024	94.0975
Ttc39b	0.222736	299.028	220.206	133.753	49.0478
Ttll12	0.213186	102.862	73.2021	49.1584	15.6056
Ttpal	0.23236	43.7182	30.9947	17.7809	7.20193
Tuba4a	0.228466	1412.58	1005.68	494.212	229.764
Tubb4b	0.249536	160.387	121.007	59.2133	30.1955
Txnrd3	0.296101	36.3794	24.7628	11.8044	7.33227
Uap1	0.245219	39.3034	29.4555	17.4027	7.22307
Uap1l2	0.299176	16.0912	10.0931	6.16646	3.01962
Ugt2b10	0.220233	568.104	449.915	269.808	99.086
Unc5a	0.27042	16.5554	11.3461	8.06064	3.06822
Uprt	0.255333	70.996	46.1271	29.5744	11.7778
Utp23	0.247158	23.0005	17.5496	10.9422	4.33753
Wasf1	0.224501	101.982	69.0803	47.0383	15.5086
Wnt2	0.240309	39.42	25.4159	16.4027	6.10767
Wwc3	0.285092	87.192	59.1146	35.4135	16.8531
Xpo1	0.208543	118.24	85.2163	61.6592	17.7713
Xrcc4	0.2171	29.6491	20.7491	13.2974	4.50463
Zc3h15	0.344393	167.342	94.7372	35.4454	32.6269
Zdhhc2	0.378267	345.082	196.895	90.6393	74.479
Zfp326	0.227514	51.6715	36.2555	22.4637	8.24863

## Sheet: Cluster 4 KC
SYMBOL	Coefficient of Variation	Maximum Data Value	Mean Data Value	Minimum Data Value	Standard Deviation
Abi3	0.2653	46.1491	33.8931	13.7234	8.99183
Ackr4	0.237171	598.548	436.935	266.28	103.628
Acp5	0.377682	188.95	119.614	49.0958	45.1759
Acsbg1	0.301455	50.2526	30.6499	17.5829	9.23957
Acss1	0.287034	21.986	14.0686	8.35126	4.03816
Ada	0.279856	38.346	25.184	14.4583	7.0479
Adamts9	0.213743	36.0568	27.8309	18.4938	5.94866
Adgre1	0.538593	266.395	140.507	17.403	75.6762
Adgre4	0.418713	79.0975	51.3254	11.1804	21.4906
Adgre5	0.278546	278.842	168.958	113.03	47.0625
Adora3 | LOC100911796	0.231893	34.0659	23.4466	14.4045	5.4371
Aif1	0.376744	61.3347	38.4806	13	14.4973
Alox5ap	0.300296	100.496	71.5378	36.6432	21.4825
Anxa3	0.360232	195.663	114.056	28.4693	41.0867
Ap1s2	0.213571	20.1427	14.8844	9.6078	3.17887
Apbb1ip	0.234245	53.4014	35.9421	22.4386	8.41926
Aplp1	0.205374	37.722	29.2814	21.9445	6.01364
Apobec1	0.348308	120.565	67.3932	32.025	23.4736
Arhgap15	0.2921	17.5761	10.3918	5.88493	3.03544				WT: X59-X62
Arhgap25	0.360185	33.1245	19.9274	8.55924	7.17754				HET: X63-X66
Arhgap30	0.216625	29.1215	20.8738	14.0466	4.52181				KO: X67-X70
Atp8b4	0.317666	15.3194	10.7185	6.04204	3.40489
Axl	0.428663	115.549	71.1697	24.9275	30.5078
Bak1	0.298629	94.1662	59.177	32.8606	17.672
Bank1	0.305938	25.3355	19.1304	9.16082	5.85271
Btk	0.23404	20.0583	13.7929	8.24287	3.22809
C1qa	0.435124	476.002	289.746	78.6675	126.075
C1qb	0.442251	809.361	531.125	144.326	234.891
C1qc	0.405434	240.762	150.692	40.4553	61.0955
C3ar1	0.377796	46.187	31.4227	9.67181	11.8714
C5ar1	0.405195	92.1032	58.6685	17.1657	23.7722
Capg	0.341799	40.3812	25.3449	12.5542	8.66287
Ccl6	0.391817	1204.29	773.925	249.796	303.237
Cd163	0.412632	238.266	161.263	41.084	66.5424
Cd180	0.426278	52.1528	28.4431	9.80122	12.1247
Cd200r1l	0.348357	42.9492	27.1358	13.4878	9.45295
Cd22	0.397979	53.0991	32.1362	11.0916	12.7895
Cd300le	0.478158	117.702	73.9385	15.6725	35.3543
Cd37	0.320577	53.065	34.1543	17.3024	10.9491
Cd38	0.228118	111.277	86.5232	53.1457	19.7375
Cd4	0.44331	513.902	315.08	83.5725	139.678
Cd53	0.337248	366.629	229.364	90.5911	77.3526
Cd5l	0.433778	643.403	352.806	104.073	153.039
Cd68	0.421481	323.986	198.9	50.7012	83.8325
Cd84	0.382977	53.9572	33.6193	10.1649	12.8754
Cd86	0.300863	39.8525	26.5315	11.9678	7.98236
Ceacam10	0.272941	26.6061	18.55	9.3146	5.06307
Cfd	0.381283	28.3436	17.3984	8.04125	6.63371
Cfp	0.503879	674.193	368.766	85.8774	185.813
Clec4a1	0.456208	66.3582	40.1465	13.0408	18.3152
Clec4a2	0.284224	21.4763	15.1665	7.64943	4.31068
Clec4a3	0.46943	49.7996	23.3867	8.33775	10.9784
Clec4f	0.415767	174.91	108.37	37.0996	45.0566
Cmklr1	0.328274	48.4527	27.7855	11.1024	9.12126
Cmtm7	0.216295	63.6489	50.4459	30.2036	10.9112
Cndp1	0.249553	43.6702	29.8777	17.6599	7.45608
Cotl1	0.228818	63.8228	47.2005	20.0193	10.8003
Cpamd8	0.225245	233.794	189.067	71.7235	42.5864
Cpb1	0.398707	80.0565	48.0486	7.53862	19.1573
Cpm	0.224653	21.2508	15.7489	9.91212	3.53804
Csf1r	0.787579	425.856	161.509	4.04854	127.201
Csf2ra	0.292449	118.091	79.2905	33.4765	23.1884
Ctla2a	0.355729	172.346	100.061	42.6052	35.5946
Ctss	0.364544	389.408	263.411	91.1729	96.0248
Cyba	0.330301	118.669	67.2092	32.6527	22.1993
Cybb	0.42143	636.895	359.725	103.468	151.599
Cystm1	0.204321	72.7691	53.9351	30.9336	11.0201
Cyth4	0.278217	95.2732	63.3216	30.959	17.6171
Dock10	0.2123	53.7283	39.7902	21.3292	8.44745
Dock11	0.252181	23.7922	18.6522	8.28045	4.70372
Dock2	0.349934	61.2973	37.2755	17.1223	13.044
Dram1	0.201523	20.2764	16.6514	8.47941	3.35563
Efna1	0.251756	698.521	472.395	244.625	118.928
Elf4	0.266244	38.3641	27.7855	15.543	7.39773
Elmo1	0.30915	36.7967	22.6973	13.2926	7.01687
Elovl1	0.211529	1097.54	852.117	614.452	180.247
Epsti1	0.26121	55.1202	41.3658	22.8466	10.8052
Etv5	0.297053	22.7425	16.5959	7.74427	4.92987
Evi2b	0.286345	208.105	135.483	64.7984	38.7949
Evl	0.207657	77.8892	59.0209	37.8074	12.2561
Fam102b	0.217993	62.9244	43.2665	31.1568	9.4318
Fam133b	0.219767	21.4886	15.4442	8.84453	3.39412
Fam167a	0.390347	26.3593	14.7772	6.33909	5.76824
Fcer1g	0.374791	383.739	235.723	87.1865	88.3469
Fcgr1a	0.45405	127.143	79.7919	18.6822	36.2295
Fcgr2a | LOC100362543 | LOC100911825 | LOC103693683 | LOC498276	0.217598	26.1095	19.149	11.8534	4.16679
Fcgr2a | LOC100362543 | LOC100911825 | LOC498276	0.311394	296.944	206.473	103.389	64.2945
Fcgr3a	0.370198	63.8371	41.3287	13.0405	15.2998
Fcna	0.417405	112.306	73.6518	27.5418	30.7426
Fgl2	0.343427	141.765	85.3453	38.9826	29.3099
Fmnl1	0.221586	48.9705	36.361	23.0623	8.05708
Folr2	0.376967	46.7442	28.6283	10.7456	10.7919
Fxyd2	0.303079	103.672	66.7609	32.7383	20.2339
Fyb1	0.319185	51.9118	33.1208	13.9455	10.5716
Gapt	0.388792	22.6799	13.7622	6.65928	5.35066
Gng2	0.223271	41.8144	28.3584	14.9518	6.3316
Gpr31	0.365693	53.4761	35.4514	13.9907	12.9643
Gpr35	0.279924	20.7675	15.0609	7.43446	4.2159
Gramd1b	0.269502	34.044	21.8919	12.2633	5.89992
Hck	0.406188	38.7584	20.5107	7.28399	8.33121
Hcls1	0.288372	66.7396	45.3787	18.6727	13.0859
Hist1h2ah	0.255706	29.1328	20.7004	11.797	5.2932
Hmgcs1	0.31079	2661.59	1872.02	995.528	581.805
Hmox1	0.239034	68.2003	52.6744	25.4141	12.591
Hpgds	0.445845	160.664	101.72	26.3955	45.3514
Hps3	0.208162	21.4701	15.992	9.8939	3.32892
Icos	0.380781	25.5103	14.2662	6.45249	5.4323
Ifngr2	0.222416	381.361	273.743	184.316	60.8847
Igfals	0.422542	574.944	359.198	99.5155	151.776
Igsf6	0.419981	41.238	25.642	7.38313	10.7691
Ikzf1	0.247264	34.779	22.8032	12.1801	5.63842
Il10ra	0.31146	20.3004	12.9252	6.01474	4.02567
Inpp5d	0.2048	59.3251	44.0532	26.8214	9.02211
Itga4	0.297644	25.8367	18.1313	7.41591	5.39668
Itgal	0.395631	120.505	65.0436	24.9556	25.7332
Itgb2	0.404963	188.406	114.642	38.8909	46.4259
Jak2	0.228621	100.323	76.9326	50.4354	17.5884
Kcna2	0.26924	33.5108	23.8977	14.4145	6.43423
Kcnj2	0.244017	24.5964	17.3129	10.9231	4.22462
Klrk1	0.372901	48.1673	28.0526	12.5271	10.4609
Laptm5	0.309891	302.932	203.017	90.5471	62.9132
Layn	0.259563	18.2532	12.0877	7.08554	3.13752
Lcp1	0.273632	310.084	210.872	106.65	57.7014
Lcp2	0.248316	108.031	78.0977	48.9544	19.3929
Lgmn	0.210489	742.213	564.245	346.074	118.767
Lilra5	0.450609	75.9994	45.2878	14.4138	20.4071
Lilrb3	0.418005	108.321	58.5844	22.1586	24.4886
LOC100363332	0.210209	24.0046	16.3318	9.93197	3.4331
LOC100365868	0.311301	59.6125	40.9808	22.7938	12.7573
LOC100909556 | LOC681266 | LOC685181 | RGD1562525	0.207713	32.5916	25.3865	14.6522	5.27311
LOC100910669	0.414726	190.485	120.079	34.3185	49.7997
LOC100910801 | LOC685181 | RGD1561730	0.248804	23.5774	17.3535	9.97973	4.31761
LOC100911216 | Pcsk1	0.256944	41.0988	31.4799	11.2276	8.08857
LOC100911379	0.320105	40.1771	23.2323	12.164	7.43679
LOC100911562 | LOC100911761 | RGD1309808	0.282221	294.34	211.554	95.0408	59.7049
LOC100911675 | Pla2g4a	0.42016	69.8239	39.2329	13.8479	16.4841
LOC100912573 | Ms4a6bl	0.247327	16.0773	11.4391	6.28763	2.82919
LOC103690111	0.381259	59.7407	30.3424	12.2297	11.5683
LOC103693683	0.350604	46.736	30.616	10.4016	10.7341
LOC108348125	0.216183	16.7919	11.6201	7.70445	2.51208
LOC360919	0.219321	556.733	384.841	214.01	84.4038
LOC365085	0.230642	10.5094	7.88415	4.8073	1.81842
LOC680910	0.329649	23.5977	16.7108	6.5873	5.50869
LOC680910 | RGD1563400	0.229767	49.1495	32.3712	19.3943	7.43784
LOC680910 | RGD1563400	0.201572	50.6477	36.2711	22.9095	7.31122
LOC681069 | LOC681182 | LOC681341	0.240511	14.1815	10.7884	5.87267	2.59474
LOC684193	0.333274	53.68	33.2566	14.5878	11.0835
LOC685181 | RGD1561730	0.225592	26.5535	20.4289	11.8467	4.60861
LOC691141	0.441823	82.6599	41.3445	11.8134	18.2669
Lpcat2	0.351328	41.5997	27.2829	11.0045	9.58523
Lpxn	0.282383	33.6443	21.8124	11.3765	6.15946
Lrrc25	0.321058	40.8057	28.6999	13.0242	9.21433
Lst1	0.26166	53.1128	39.1973	19.9188	10.2564
Ly86	0.418131	155.459	96.6242	29.4572	40.4016
Med12l	0.273843	24.9903	16.9625	9.26917	4.64506
Mir194-1	0.233004	10.3144	7.31871	3.70668	1.70529
Mnda	0.254404	22.6609	15.7533	7.20452	4.00769
Ms4a6a	0.359016	82.2777	52.0671	21.1229	18.6929
Ms4a6b	0.312265	15.74	10.6487	5.09795	3.32521
Msmo1	0.279713	1933.65	1410.48	702.074	394.53
Myo1f	0.3427	29.5982	17.0788	8.49686	5.8529
Myo9a	0.314177	44.1303	28.7587	12.2289	9.03532
Napsa	0.250736	43.6052	29.9615	17.959	7.51244
Ncf4	0.229063	21.4192	14.4503	9.41283	3.31004
Nckap1l	0.416065	97.0182	59.1017	16.2719	24.5901
Nfam1	0.390005	87.4343	55.6086	20.5255	21.6876
Nlrp3	0.331877	32.5336	19.9198	7.17328	6.61094
Ntng1	0.256211	13.2367	8.56766	5.26781	2.19513
Ntsr1	0.481296	45.9513	25.6752	6.88629	12.3574
P2ry12	0.403366	31.2699	17.0682	9.05082	6.88472
P2ry13	0.349151	133.486	88.456	27.3111	30.8845
Paqr4	0.299339	71.927	46.1894	26.8507	13.8263
Parvg	0.277974	31.0042	21.1796	12.9432	5.88738
Pea15	0.210735	95.4561	66.0655	45.4781	13.9223
Pkib	0.236226	17.6847	11.3434	7.76597	2.6796
Plau	0.399886	48.7761	25.0876	9.38943	10.0322
Plcb2	0.263497	38.1993	26.1894	13.2963	6.90082
Pld4	0.412294	101.68	60.7835	18.386	25.0607
Plek	0.214176	42.6403	28.8042	22.106	6.16916
Plekha2	0.203609	23.4429	16.1173	9.34361	3.28162
Pltp	0.501984	339.748	196.162	38.1861	98.4701
Plvap	0.295886	67.0735	42.3803	24.4817	12.5397
Plxdc2	0.306906	61.4141	39.2803	25.823	12.0553
Pram1	0.280394	14.7575	10.1183	5.73296	2.83712
Prkcb	0.328374	92.9975	56.756	20.7522	18.6372
Pstpip1	0.325848	18.8435	10.2468	5.0878	3.33889
Ptafr	0.313052	34.4209	22.9086	10.3124	7.17159
Ptgs1	0.377122	264.905	161.166	59.2853	60.7792
Ptpn18	0.291185	13.017	8.75302	5.32113	2.54875
Ptprc	0.301264	83.7306	55.5117	24.0559	16.7237
Ptpro	0.249168	12.5368	9.5104	5.75993	2.36968
Pycard	0.247344	60.4949	44.3724	23.5492	10.9752
Rab39a	0.256017	12.0718	8.05133	4.74154	2.06128
Rac2	0.274382	142.114	93.5804	49.4086	25.6768
Rasgrp1	0.354068	52.9329	31.8474	14.298	11.2761
RGD1304884	0.246496	89.3451	60.7696	35.1873	14.9794
RGD1559575	0.298598	51.5366	34.5893	18.486	10.3283
RGD1560281	0.207365	25.0042	19.3845	12.4346	4.01967
Rgs18 | Rgs21	0.296062	89.8156	58.7526	24.8151	17.3944
Rhof	0.356847	43.8504	26.6341	11.9464	9.5043
Ripk3	0.244739	24.1241	17.7103	9.13794	4.33439
Rnase11	0.541883	49.973	23.9962	7.85981	13.0032
Rnase6	0.330005	26.427	15.2524	7.662	5.03336
Rnasel	0.205232	17.8449	13.1359	8.51983	2.69589
RT1-M2	0.549566	284.374	165.064	23.8097	90.7135
Rtl8b	0.286968	37.0304	22.3989	13.744	6.42778
Samd9l	0.20259	157.062	122.27	81.8974	24.7707
Scimp	0.282006	43.8269	32.5475	14.1905	9.17857
Selplg	0.226995	83.6773	63.352	33.3725	14.3806
Sh3bgrl3	0.216155	346.594	257.606	149.821	55.6828
Siglec1	0.499096	84.3125	48.2126	12.133	24.0627
Siglec5	0.410761	83.1161	48.4129	17.1752	19.8861
Sla	0.257445	55.486	41.5044	18.9204	10.6851
Slamf6	0.237384	12.3461	9.2855	4.75183	2.20423
Slc11a1	0.414616	201.307	107.904	36.2032	44.7387
Slc15a3	0.203589	125.65	93.4244	53.6403	19.0202
Slc25a12	0.234965	287.945	190.886	133.236	44.8516
Slc7a8	0.382294	70.4684	43.6325	17.0918	16.6805
Slc9a9	0.202461	86.8254	63.9628	44.3187	12.95
Slpi	0.257741	327.435	215.31	131.988	55.4941
Smyd2	0.260565	146.789	104.23	63.5181	27.1588
Soat1	0.24989	38.4305	28.2836	15.7097	7.0678
Spi1	0.315693	91.8126	61.4289	24.5928	19.3926
Srsf7	0.241991	18.3165	12.3852	8.56876	2.99712
St8sia6	0.341474	29.7151	18.6122	7.354	6.35557
Tbxas1	0.246614	47.8951	33.3558	20.6272	8.226
Tes	0.324408	73.7806	47.3023	12.5243	15.3453
Tfec	0.243607	108.373	69.8707	41.11	17.021
Tifab	0.241657	25.3445	17.2824	9.48573	4.17641
Tigd5	0.204359	12.8092	8.76222	5.78004	1.79064
Tlr7	0.368329	31.613	18.9123	9.57803	6.96593
Tlr8	0.419742	57.5445	37.9682	11.1995	15.9368
Tmem150b	0.306669	15.0823	9.9816	5.66699	3.06105
Tnfsf13b	0.215354	23.6043	16.1376	11.6658	3.47529
Tnnt1	0.305897	12.7344	7.42273	3.79201	2.27059
Trim30	0.242182	12.3776	9.36277	5.86383	2.26749
Trim30c	0.441845	17.7951	10.281	3.21045	4.54263
Trps1	0.313945	17.6849	9.77943	5.47551	3.07021
Tyrobp	0.331771	398.047	265.765	112.766	88.1731
Unc93b1	0.254684	106.665	73.9669	40.5846	18.8382
Vav1	0.371316	58.902	39.579	14.244	14.6963
Vsig4	0.476999	649.161	356.921	91.1093	170.251
Vsir	0.278704	83.9432	58.9287	30.7097	16.4237
Wars2	0.202337	53.716	37.7236	24.2271	7.6329
Was	0.339608	37.6477	23.3842	11.8363	7.94146
Wdfy4	0.203485	37.3134	26.8413	16.3649	5.46181
Zbp1	0.32872	29.736	18.142	7.14282	5.96365

## Sheet: Cluster 7 Males 
SYMBOL	Coefficient of Variation	Maximum Data Value	Mean Data Value	Minimum Data Value	Standard Deviation
A2m | LOC100911545	0.9675	127.107	33.7037	12.088	32.6084
Acnat2	1.5446	1598.3	374.921	9.60234	579.102
Adamts7	0.394222	54.4014	26.5391	16.7026	10.4623
Adora2b	0.326024	25.4175	13.4497	9.06321	4.38491
Agmo	0.25537	1566.47	1045.93	749.928	267.1
Aknad1	0.345401	94.3098	49.7674	36.529	17.1897
Akr1c13	0.804711	614.012	226.721	16.9706	182.445
Akr1c2	0.962405	33.5087	10.7626	3.58821	10.358
Akr1c3	1.07604	62.1222	19.5484	4.73694	21.0349
Alpl	0.405031	85.7017	51.9361	26.3798	21.0358
Ankh	0.21684	327.507	235.294	171.061	51.0212
Ankrd46	0.234173	256.403	173.384	123.424	40.6018
Aox3	0.369244	1276.42	659.139	366.946	243.383
Apon	0.290197	2310.11	1390.25	855.377	403.446
Ar	0.907048	54.296	16.3317	5.89367	14.8136
Asap3	0.371748	68.0669	33.8954	21.736	12.6005
Atl1	0.225615	14.9976	9.63103	6.9398	2.1729
Atox1	0.202983	417.597	311.866	215.957	63.3036
Atp13a5	0.455429	19.477	9.43137	6.01773	4.29532				Males
Avpi1	0.271084	70.486	38.7512	28.4773	10.5048				X60, X66, X68
Bbs10	0.251378	41.7906	27.7857	17.5004	6.98472
Bcl6	0.964717	256.861	84.689	18.2706	81.7009
Bspry	0.207859	18.0679	11.8438	8.78822	2.46183
Btbd11	0.260664	26.9624	17.1332	12.6539	4.466
Ca3	0.593646	6192.53	2875.96	1086.95	1707.31
Ca5b	0.369698	86.988	42.7072	30.4061	15.7888
Ca8	0.210042	660.032	412.096	331.578	86.5576
Casp4	0.46586	74.4068	33.4841	10.7907	15.5989
Cav2	0.565789	174.846	71.0283	29.0091	40.1871
Cav2	0.562633	174.27	71.7518	27.5579	40.3699
Cdh17	2.1567	1485.95	214.511	8.63222	462.637
Cds1	0.28181	68.1663	46.6891	24.2887	13.1575
Cers6	0.411638	848.634	410.403	243.683	168.938
Ces3a	0.201535	11.3808	7.76693	5.2063	1.56531
Cldn3	0.294267	633.688	407.08	259.939	119.79
Clec2dl1	0.593257	77.5382	32.476	9.37908	19.2666
Cmtm6	0.254267	304.104	180.925	125.542	46.0034
Crem	0.229475	238.315	150.289	110.734	34.4874
Crym	0.444924	322.936	155.963	95.7408	69.3918
Csad	0.598074	1013.24	400.753	234.797	239.68
Cxcl1	0.428762	21.1301	11.14	6.20385	4.77639
Cybrd1	0.280047	12.1828	7.254	5.15201	2.03146
Cyp2a2	1.40957	1940.73	514.865	11.9853	725.736
Cyp2c11	1.54989	3785.51	896.549	10.5532	1389.56
Cyp2c13	1.37528	2895.16	863.391	10.7248	1187.4
Cyp3a18	0.855808	3154.37	1123.36	272.434	961.382
Cyp3a62	0.560962	99.3795	41.8137	20.1713	23.4559
Cyp3a85-ps	0.743701	19.6527	7.30836	3.49758	5.43523
Cyp4a2	1.14945	1453.11	433.737	122.798	498.559
Ddb2	0.217359	61.252	41.8549	29.4913	9.09753
Ddx3	1.61499	224.048	48.5394	3.17691	78.3905
Derl3	0.444899	29.4635	13.59	7.16116	6.0462
Dhdds	0.209571	296.565	227.501	161.192	47.6776
Dhrs7l1	1.53525	3240.5	653.745	7.28581	1003.66
Dhrs7l1	1.72875	3366.14	730.498	4.5627	1262.85
Dio1	0.27983	1515.68	947.366	706.984	265.101
Dmxl2	0.429399	174.16	82.3191	50.4276	35.3477
Edar	0.439865	78.6333	39.0467	22.6297	17.1753
Efna5	0.377541	347.834	196.663	105.051	74.2483
Eif2s3y	1.49383	79.9148	19.9095	2.30503	29.7414
Enpp2	0.474175	1023.33	497.62	260.494	235.959
Fabp7	0.739584	551.547	216.517	82.8892	160.132
Fam20a	0.228188	109.955	73.2408	53.4973	16.7127
Fam89a	0.80195	37.5795	15.1875	4.19523	12.1796
Fkbp5	0.42906	238.664	128.826	61.9315	55.2739
Fndc10	0.309805	43.2505	26.614	14.9758	8.24515
Foxp1	0.279797	374.254	219.906	156.464	61.5291
Gadd45g	1.30133	405.396	86.3734	18.9965	112.4
Galc	0.271729	48.4543	29.8237	19.8496	8.10397
Gfra1 | LOC100911751	1.08032	370.915	116.146	11.0422	125.475
Gimd1	0.536537	10.8345	4.06242	2.60906	2.17964
Gldc | LOC100911814	0.326888	379.89	239.983	153.202	78.4477
Gnat2	0.212503	12.4163	8.40306	5.67377	1.78567
Golph3l	0.209416	407.299	261.117	204.403	54.6821
Gpat4	0.285987	190.701	104.106	76.4272	29.7729
H1f10	0.419649	33.9159	19.7157	9.90499	8.27366
Hao2	0.880669	1442.84	497.424	149.331	438.066
Hfe	0.318938	311.178	200.96	118.317	64.0937
Hmgb2	0.224452	28.3763	19.8356	11.0873	4.45213
Hsd11b1	0.415225	1596.97	975.306	457.632	404.971
Hsd3b5	1.39374	2802.49	792.618	3.85532	1104.71
Ick	0.255251	394.604	253.911	174.197	64.8109
Ildr2	0.40645	35.5022	16.7315	10.7021	6.80052
Inhbc	0.212417	1444.66	989.719	694.428	210.233
Iqgap3	0.241093	15.3775	9.45656	6.27432	2.27991
Ivns1abp	0.25723	467.486	297.384	197.403	76.4961
Jam3	0.424492	110.738	53.6586	33.8748	22.7777
Lamc2	0.526616	21.3098	8.78828	4.11733	4.62805
Ldhd	0.277948	167.938	99.8808	67.657	27.7617
LOC100360095	1.79204	5087.76	1010.5	1.70341	1810.85
LOC100361828	0.744399	19.2919	5.98302	2.89458	4.45376
LOC100363171	0.266256	67.6758	42.7183	30.021	11.374
LOC100365958 | Rdh16	1.17868	1081.69	337.635	16.2934	397.964
LOC100910235 | Sult1c3	0.939905	2343.01	787.299	87.4929	739.986
LOC100912026	1.38324	1667.9	412.289	3.86158	570.294
LOC100912509 | Lmntd1	0.221716	14.2893	10.2354	7.20511	2.26935
LOC108348123	0.933242	20.2848	5.87315	2.59988	5.48107
LOC24906	0.318674	10.8881	6.91116	2.96411	2.20241
LOC259244	1.56284	181.254	33.6288	3.56775	52.5564
LOC259246	1.39254	6616.63	1750.47	23.7595	2437.6
LOC298111 | LOC685482	1.75671	415.516	81.5392	4.55813	143.241
LOC300024	0.234446	18.3576	12.4053	8.1246	2.90837
LOC500124	0.792871	226.162	77.533	24.8762	61.4737
LOC500473	1.71079	4430.76	845.484	9.768	1446.45
LOC500473	1.4239	3899.58	977.004	16.9502	1391.15
LOC685767	0.65868	134.484	55.3174	31.3687	36.4365
LOC685767	0.71311	11.059	3.81629	1.67998	2.72144
LOC688765	0.268867	17.6499	12.7039	7.18442	3.41565
LOC688981	0.387967	25.5744	12.9244	6.30366	5.01424
LOC691170	0.263354	107.698	66.7843	47.8358	17.5879
LOC691485	0.271924	19.2333	12.3774	8.47226	3.36572
Ltc4s	0.248766	18.7639	11.6849	7.74521	2.9068
Lyc2	0.462653	153.956	76.0113	29.4583	35.1669
Maml3	0.238523	27.3554	18.7838	12.3316	4.48037
Map2k6	0.458006	51.9662	24.2428	12.1114	11.1034
Marveld1	1.36495	314.733	61.9978	18.9247	84.6239
Mboat1	0.46717	84.4461	41.5408	20.8452	19.4066
Mcm10	0.675911	60.1763	20.4147	7.99108	13.7986
Med18	0.232064	64.4104	40.7116	29.1248	9.4477
Megf9	0.219098	383.569	275.924	179.722	60.4544
Meiob	0.978268	25.7084	7.93814	3.64728	7.76563
Mid1	0.310382	70.1692	41.2918	25.142	12.8162
Mst1r	0.645555	24.9273	8.88512	4.53481	5.73583
Mup4	0.509894	13.1097	5.11468	3.23885	2.60795
Mup5	1.71175	811.35	173.179	3.08814	296.439
Ncam2	0.408203	15.8798	6.89701	5.25377	2.81538
Nim1k	0.831979	26.6185	9.20387	3.85779	7.65742
Nox4	1.71526	190.773	35.2333	4.40165	60.4341
Npnt	0.651773	52.6718	21.921	7.41754	14.2875
Nucb2	0.345343	998.927	521.997	334.907	180.268
Obp3	2.14691	4437.29	751.702	5.22533	1613.84
Odf3b	0.633442	49.0035	20.3675	10.9452	12.9016
Olr1353	0.892407	51.9958	14.9499	3.87391	13.3414
Olr1585	0.615583	14.8195	5.60063	2.45917	3.44765
Olr865	0.263241	19.5693	12.5958	8.40408	3.31572
Omd	1.01469	80.8684	21.223	6.33116	21.5348
Osbpl3	0.21201	27.2172	17.4401	12.0595	3.69749
Palm2	0.344527	207.285	111.639	60.9536	38.4627
Paqr7	0.444716	462.034	218.887	138.209	97.3426
Pde4b	0.252472	28.5209	18.3051	12.9184	4.62152
Pfkfb1	0.608697	796.644	312.118	85.0737	189.986
Phlpp2	0.208462	47.8213	32.1646	24.4468	6.70511
Plaat1	0.259617	10.9106	6.5982	4.55203	1.713
Pld1	0.229189	158.337	103.643	62.3826	23.7538
Plxna4	0.666275	76.6508	27.7792	12.3526	18.5086
Pnp	0.201907	1188.18	815.806	589.241	164.717
Ppara	0.346207	628.622	375.095	197.451	129.861
Ppp2r5e	0.275908	209.625	127.449	95.199	35.1642
Prtfdc1	0.370404	96.1116	51.6551	31.8719	19.1333
Rdh5	0.228764	512.515	329.154	234.307	75.2986
Reg4	0.694154	49.3679	16.282	6.53916	11.3023
RGD1306474	0.579102	116.894	42.3555	18.6174	24.5281
RGD1559441	0.258783	16.3383	10.219	7.06312	2.64449
RGD1559600	0.50741	712.025	334.369	133.273	169.662
RGD1564865	0.601437	181.57	81.5161	27.2874	49.0268
Rhoc	0.251149	68.6831	46.6932	24.3216	11.7269
Rusc2	0.209522	92.8091	62.8495	44.4654	13.1683
Satb2	0.28438	29.2303	19.9465	11.4291	5.67239
Sdr16c6	0.878435	16.0538	4.1603	2.15813	3.65455
Serf1	0.579718	235.918	106.818	48.8771	61.9245
Serpina3m	0.283005	1304.12	872.654	577.547	246.965
Sh3yl1	0.214945	53.1781	37.0625	23.3994	7.96638
Skil	0.33795	108.948	63.0908	40.6789	21.3216
Slc10a2	1.14698	38.7277	9.89679	3.55856	11.3514
Slc13a2	0.512965	115.643	55.0639	17.0318	28.2458
Slc16a4	0.368839	138.261	77.8568	53.8638	28.7166
Slc16a6	0.620811	51.2634	21.745	9.38947	13.4995
Slc22a25	0.85434	14.775	5.46582	2.11738	4.66967
Slc22a4	0.407559	83.5068	41.6834	20.6566	16.9884
Slc22a6	0.375502	17.1739	8.26887	4.98717	3.10498
Slc22a8	1.8089	1275.01	253.221	7.83378	458.052
Slc25a23	0.311342	548.809	332.064	231.262	103.386
Slc39a4l	0.233667	14.514	9.3197	6.72361	2.17771
Slc43a2	0.242349	46.5871	28.5896	20.0447	6.92866
Slc46a1	0.347749	795.45	411.852	312.778	143.221
Slc9a7	0.870121	67.5538	19.0576	8.72671	16.5824
Slco5a1	0.350366	28.5732	16.7486	9.60652	5.86814
Smim14	0.207203	963.726	670.363	442.465	138.901
Socs3	0.358008	54.295	30.1745	19.008	10.8027
Sorl1	0.465146	38.6548	17.2043	11.2762	8.00249
Spag11a	0.217165	13.2386	8.67179	6.30468	1.88321
Srms	0.352351	24.3893	13.0162	7.47987	4.58629
St6galnac4	0.485392	168.88	79.4899	41.9433	38.5838
St8sia1	0.562075	61.306	22.5711	12.0717	12.6866
St8sia3	0.228296	885.377	550.429	408.373	125.661
Stac3	2.13855	964.106	144.863	4.51366	309.797
Stox2	0.252771	14.4367	9.88297	6.5434	2.49813
Sult1e1	1.63581	3078.97	801.415	3.0941	1310.97
Taf1c	0.20926	35.3236	23.4312	17.9405	4.90321
Tbc1d9	0.255437	64.9867	39.5265	26.5266	10.0965
Thnsl1	0.266896	38.5772	23.3699	16.7823	6.23736
Tle3	0.299656	67.0146	36.3767	26.0844	10.9005
Tmem144	0.432532	87.8425	40.4267	17.7314	17.4859
Tmem150c	0.539808	167.967	77.2281	36.1179	41.6884
Tnfrsf11a	0.334325	58.0452	31.6165	21.0445	10.5702
Tnfsf13	0.530882	89.0546	41.246	23.3096	21.8968
Togaram2	0.402033	13.352	6.79788	4.1987	2.73297
Tp53inp2	0.253282	525.348	337.031	229.031	85.364
Trib1	0.455904	196.945	99.9984	45.4999	45.5897
Trnt1	0.542094	18.971	8.05892	2.72246	4.36869
Trpm2	0.240069	98.9164	69.2331	42.8705	16.6207
Trpm6	0.652197	17.9305	6.97524	4.17606	4.54923
Tsc22d1	0.20231	255.681	181.576	134.312	36.7347
Tstd1	0.447544	211.3	112.507	46.419	50.352
Ttc24	0.472889	45.2955	20.5012	12.1284	9.69478
Ust5r	1.38451	543.033	154.428	3.27795	213.807
Vangl1	0.341195	175.215	98.8116	68.1509	33.714
Veph1	0.220001	127.59	86.7081	63.8171	19.0759
Wfdc2	0.3406	779.398	437.747	270.823	149.097
Xk	0.309038	84.5119	50.1391	30.639	15.4949
Zdhhc23	1.10337	157.62	40.2198	13.0569	44.3773
Zfp40	0.242794	18.3702	11.666	7.39207	2.83243
Zfp446	0.27615	122.924	87.91	41.4053	24.2763
Zfp69	0.525359	153.819	67.394	32.3959	35.4061
Zfp9	0.245314	17.6011	11.7146	6.55232	2.87375
Zswim1	0.293279	63.8223	41.8201	28.5357	12.265
