# Supplementary material for: Transcriptomic Analysis of Rat Macrophages
Source: Front Immunol. 2021 Feb 1;11:594594. doi: 10.3389/fimmu.2020.594594 (PMC7902030; doi:10.3389/fimmu.2020.594594)
Supplement: Supplementary file 6 [file Table_5.xlsx]

## Sheet: RMA-normalised data
Row.names	ENSEMBL	SYMBOL	DESC	Rat1_LPS_0h_rep2.CEL	Rat1_LPS_0h_rep3.CEL	Rat2_LPS_0h_rep1.CEL	Rat2_LPS_0h_rep2.CEL	Rat2_LPS_0h_rep2_Repeat.CEL	Rat3_LPS_0h_rep2_Repeat.CEL	Rat3_LPS_0h_rep3.CEL	Rat1_LPS_2h_rep1.CEL	Rat1_LPS_2h_rep2.CEL	Rat2_LPS_2h_rep1.CEL	Rat2_LPS_2h_rep2.CEL	Rat3_LPS_2h_rep1.CEL	Rat3_LPS_2h_rep2.CEL	Rat1_LPS_7h_rep2.CEL	Rat1_LPS_7h_rep4.CEL	Rat2_LPS_7h_rep1.CEL	Rat2_LPS_7h_rep2.CEL	Rat3_LPS_7h_rep2.CEL	Rat3_LPS_7h_rep3.CEL	Rat1_LPS_24h_rep1.CEL	Rat1_LPS_24h_rep2.CEL	Rat2_LPS_24h_rep1.CEL	Rat2_LPS_24h_rep2.CEL	Rat3_LPS_24h_rep1.CEL	Rat3_LPS_24h_rep2.CEL
17600001	NA	NA	NA	16.0332	37.2254	105.139	28.385	69.4213	19.5461	30.4506	59.0476	90.4012	83.6821	62.5262	39.6634	54.0439	11.5526	39.0148	4.56615	50.9277	11.608	58.4813	24.6106	22.3483	46.9463	35.6407	36.3325	18.8967
17600003	NA	NA	NA	44.0894	51.6691	37.6208	157.079	31.8571	32.8219	46.3885	37.2894	59.1086	67.1943	38.1099	38.6277	61.311	39.7431	40.6673	86.9232	28.2469	42.9867	44.0766	49.9769	66.1014	30.6357	51.1611	60.8434	56.0959
17600005	NA	NA	NA	33.0121	6.48396	19.0677	20.7536	6.97721	20.7625	18.8661	5.04277	11.353	2.9088	6.97721	7.57034	10.2061	10.7055	10.0546	4.30383	4.03073	1.78916	9.24438	4.29323	2.19332	3.76683	14.0007	2.54865	4.74006
17600007	NA	NA	NA	9.60624	7.30523	21.0185	31.8607	33.8426	37.0906	24.4611	20.6374	16.8735	52.0263	23.0181	20.7758	17.6273	11.6346	20.1116	20.9379	27.1883	8.02171	25.7665	9.80246	21.0045	29.9106	13.2209	16.9073	17.7985
17600009	NA	NA	NA	8.41902	12.0321	4.80693	12.3971	4.20116	5.12795	22.1468	4.85497	4.20711	8.20764	5.35116	4.55622	12.204	37.4466	29.1407	14.7779	25.5583	13.0978	9.12694	14.3804	10.868	5.42737	5.51988	5.90465	9.13563
17600011	NA	NA	NA	12.0045	20.2056	20.6956	8.30779	23.39	8.59831	11.1866	29.8033	28.9921	19.8675	23.1047	20.3099	11.1526	4.03083	6.62823	2.68753	18.7856	5.95597	92.2633	2.02345	2.98265	8.65024	12.8868	7.27823	5.24345
17600013	NA	NA	NA	55.6621	60.8866	75.2049	63.6985	125.47	55.3794	92.5385	110.778	163.498	47.3785	97.2934	43.5543	87.4985	130.87	90.8985	22.6542	53.6585	6.4433	40.619	49.9928	104.257	45.2436	63.6985	6.94356	77.8504
17600015	NA	NA	NA	7.62284	4.33378	8.249	3.35438	4.56998	2.20502	8.18371	9.46519	4.53441	3.87414	6.33217	8.249	6.14136	11.2766	23.8866	10.8153	3.8632	26.4784	6.50492	3.92346	8.72468	3.15669	12.5413	17.1875	17.2717
17600017	NA	NA	NA	30.5405	496.252	113.298	129.068	41.1426	187.517	117.391	139.199	163.186	88.0028	204.992	121.347	117.995	163.76	48.2811	80.5142	153.602	12.0819	100.677	133.508	193.865	81.2309	115.701	157.591	123.834
17600019	NA	NA	NA	11.6798	78.823	61.5256	12.4821	45.3971	19.6854	29.5885	50.4313	37.1274	41.9719	71.0709	66.5555	68.0341	3.16876	41.0611	97.965	32.5468	16.2657	37.4992	45.7696	45.5024	4.79114	53.3562	40.3016	64.5823
17600021	NA	NA	NA	23.5149	29.3261	26.5523	19.9006	14.7345	8.70144	15.8386	24.8217	33.1149	46.3281	30.4895	33.4815	13.4353	20.9389	18.7619	32.8952	14.965	14.1744	22.4572	17.3036	25.5193	38.9674	28.3545	34.0627	30.1243
17600023	NA	NA	NA	17.4002	12.858	24.3677	30.9874	50.4598	114.92	30.6584	26.3477	32.8837	43.74	41.5555	24.6147	59.5023	20.1504	27.5906	18.5922	42.4493	34.9164	47.414	59.4522	37.1164	23.1321	49.9211	33.2677	33.6076
17600025	NA	NA	NA	29.6999	46.0812	31.1962	38.1592	59.6483	118.683	39.3316	69.4745	61.2779	38.1342	31.8171	22.5201	54.8408	17.2876	13.3239	21.5877	33.2368	27.2558	62.1553	31.3897	41.8303	16.7036	44.8234	39.6512	52.9384
17600027	NA	NA	NA	20.4424	5.28208	24.6461	2.55556	18.5721	17.5529	22.8677	33.2834	30.2393	17.78	14.209	4.59052	63.4254	6.19391	3.64309	5.71736	7.58456	14.1524	23.3501	24.6716	7.78532	10.834	23.6632	33.8692	13.649
17600029	NA	NA	NA	14.2359	4.59469	5.56181	8.57705	6.39834	3.24364	10.1355	10.1566	9.83246	11.1261	6.75651	7.41855	27.6005	4.71708	3.93423	10.3777	8.63814	12.4616	10.0302	11.6789	18.2615	6.3648	9.9845	12.9486	8.0878
17600031	NA	NA	NA	36.426	44.4091	30.4741	11.259	97.3064	59.0004	62.3207	72.0676	76.3284	51.6155	94.1566	53.7896	130.768	23.6603	26.9793	7.30951	35.4731	9.54968	58.8692	25.7462	86.116	65.9321	85.9246	96.6689	10.617
17600033	NA	NA	NA	14.8519	15.7321	6.17838	12.0816	8.72038	3.06683	6.14743	8.75476	10.5986	8.86562	2.908	41.9775	9.30954	29.4875	18.1225	7.88499	14.9109	7.61763	18.5551	12.3696	33.5231	45.089	7.84975	6.38867	3.3959
17600035	NA	NA	NA	14.2063	10.7914	20.9325	20.1333	14.5368	8.01038	27.5413	7.9082	22.9685	9.60578	19.8454	13.3212	6.25762	8.86548	8.86601	62.4992	8.25222	18.312	8.17228	21.4835	15.4324	19.6068	33.4821	8.09382	62.3881
17600037	NA	NA	NA	11.2642	19.3561	8.21015	15.22	23.0588	4.42492	8.89366	5.73179	8.45652	15.3544	15.3409	13.4253	11.6528	8.9647	7.84699	4.33311	11.8292	3.89003	11.9569	11.7693	6.13292	36.1168	14.8532	52.411	26.2775
17600039	NA	NA	NA	4.67917	3.35775	5.4813	3.64988	15.7315	8.48621	3.62892	4.63694	5.53358	5.05978	7.15681	4.5453	4.24848	6.289	2.71605	21.0994	3.18181	9.02108	6.47336	5.78106	8.92025	9.8033	3.82137	4.05745	9.87366
17600041	NA	NA	NA	13.6336	9.51102	7.17226	13.5905	48.5072	11.8216	12.554	6.08194	9.69003	18.1104	20.9798	9.2841	8.14539	8.56406	13.2175	5.1633	21.1084	17.0316	12.4011	5.49214	14.2813	14.8681	21.6652	10.9998	15.7228
17600043	NA	NA	NA	10.6117	39.6716	21.5303	61.8608	27.4203	47.8215	28.0189	29.5103	17.6487	27.5308	32.0479	45.0787	51.2565	32.1224	23.7864	26.0534	29.1323	46.082	22.6405	21.919	30.485	34.7987	36.0587	11.9774	37.9668
17600047	NA	NA	NA	2.3038	4.36195	9.34172	10.3426	4.08967	4.59212	3.75033	14.1891	3.20534	6.47232	9.228	8.07491	8.79414	3.26063	7.66358	7.37731	4.42918	4.33647	8.0198	4.21261	3.23836	3.16858	9.42649	19.8275	4.64591
17600049	NA	NA	NA	16.1729	4.2072	10.8651	1.94857	4.83446	7.8409	5.83045	5.61937	10.5143	2.42954	9.04678	5.65665	14.4722	2.10499	11.2576	2.50518	3.95785	5.70683	7.36943	20.198	10.9371	6.57214	3.23998	5.11433	2.19986
17600051	NA	NA	NA	3.93696	6.33217	3.0103	5.63149	2.4306	4.99117	5.49222	23.9361	7.33203	23.1672	10.0168	2.36693	5.33654	3.57594	8.93994	10.0546	11.9758	1.96724	2.72266	4.60931	4.91936	16.9595	4.7467	2.65761	3.14228
17600053	NA	NA	NA	7.85257	1.68334	1.84117	2.73666	3.82745	3.77258	2.55498	1.76523	1.5194	2.07216	3.29883	1.97292	2.36406	2.23493	2.06471	4.84379	3.04571	3.56691	6.86013	1.66152	2.19332	9.5913	1.6994	2.16997	2.01996
17600055	NA	NA	NA	4.66969	6.64199	14.6091	22.455	5.34319	12.2923	15.9552	12.7016	9.29419	8.90067	10.8794	9.26607	17.8077	53.6539	21.2545	8.3606	9.07766	129.042	6.0954	11.1349	33.1159	7.18857	15.6965	8.03663	16.7742
17600057	NA	NA	NA	12.2864	13.2572	4.26631	4.19663	14.0592	19.6727	5.48793	22.3414	7.52893	17.1623	12.6873	10.4693	9.82823	3.95209	11.7398	3.8319	19.2532	13.544	4.96167	12.9787	32.1914	14.7728	11.4249	4.83099	16.2428
17600059	NA	NA	NA	47.9385	21.285	36.8207	16.6984	35.9115	15.3669	19.6195	40.3987	23.0475	43.6835	45.6986	34.1811	17.8077	22.028	40.819	60.9579	25.1499	99.2585	34.621	51.9247	101.658	28.4918	61.8585	23.0989	21.6124
17600061	NA	NA	NA	8.3606	3.33	4.39747	21.2298	8.46294	8.64227	4.96064	2.37013	4.48518	4.65568	2.59291	10.3576	4.66811	2.69015	3.53918	4.09865	3.3531	25.9445	14.6052	9.31962	7.74623	10.4626	18.8975	2.38305	2.62644
17600063	NA	NA	NA	26.153	9.35545	14.3794	8.32312	43.4788	29.2284	17.8282	9.30981	4.0204	20.5052	20.046	38.633	21.7854	60.8824	10.7798	9.96349	17.3871	4.94777	13.3164	8.49831	7.67663	14.866	4.10597	3.51323	14.164
17600065	NA	NA	NA	6.01786	10.7845	38.9247	9.43853	11.9587	28.531	30.2534	7.00864	23.5553	48.1162	16.0762	10.3515	34.0612	3.98038	26.9076	9.58763	28.1993	28.3612	9.46653	25.2931	14.1697	38.2942	38.8049	12.6412	18.6626
17600067	NA	NA	NA	8.97908	14.1962	11.411	3.99028	11.5651	3.6995	3.15178	2.74168	6.37309	5.07559	5.58087	4.05224	3.56805	3.67819	2.92563	21.468	5.61775	2.16899	2.87816	3.52821	3.87228	5.92924	3.87964	2.40401	2.19716
17600069	NA	NA	NA	65.6238	8.16251	5.38657	7.21192	12.4976	7.19029	11.0771	6.85783	13.3023	40.0049	14.8243	6.23073	15.6145	3.3051	10.7867	14.7871	14.3162	5.56519	12.1829	18.8217	5.13263	8.22222	8.126	12.9764	4.15885
17600071	NA	NA	NA	19.204	40.2558	8.70988	12.6758	3.81561	5.82502	13.5659	9.52796	12.0654	36.8291	11.3704	12.6015	10.091	8.29636	3.88809	3.3765	20.706	5.63277	9.7087	14.5576	19.0449	9.84032	9.11535	8.1243	11.3253
17600073	NA	NA	NA	18.9374	13.6775	72.9063	7.6212	12.0728	7.36022	3.83622	2.78163	29.9882	25.7266	67.9756	58.5261	21.661	34.0299	16.4402	4.02358	49.5681	11.1096	11.8703	21.6928	73.0866	52.4765	15.714	8.68093	46.2998
17600075	NA	NA	NA	8.49562	3.90468	6.40564	6.20383	39.683	25.516	11.4663	34.1518	15.2536	15.746	57.5786	11.419	18.5675	7.56238	3.12983	10.3293	3.87414	12.6187	2.74999	3.2533	2.90685	5.39327	7.03941	8.75871	5.17637
17600077	NA	NA	NA	4.69879	14.6192	11.1452	19.3619	18.7657	6.66928	7.13462	18.3658	10.545	31.4781	16.1526	14.2008	25.9366	11.7017	14.5461	6.41872	7.05358	6.53866	16.1492	5.59039	14.4948	6.38491	4.86657	5.48551	13.64
17600079	NA	NA	NA	3.10986	22.5497	14.0564	16.1186	3.53558	5.76732	11.8652	13.3522	23.5574	15.9737	10.0631	21.4373	45.4675	15.3371	11.1138	29.7159	11.5096	5.23633	10.2733	13.506	14.9832	14.0551	42.8996	18.5507	17.5463
17600081	NA	NA	NA	10.4659	2.41878	2.70572	2.64103	4.74088	3.33961	1.86999	7.15657	5.56744	11.0686	3.2735	3.97436	8.35144	3.15946	2.75184	3.71647	3.99898	2.41207	2.46161	2.12125	1.611	3.34865	3.94209	5.39495	2.61662
17600083	NA	NA	NA	8.30777	3.97492	9.94308	5.87757	3.60916	9.14332	6.67703	5.39879	12.4503	19.4666	11.4431	18.11	12.1738	2.39983	14.3129	26.2264	7.92971	7.13978	8.32782	2.75845	8.34138	2.8864	5.37654	3.34438	2.65932
17600085	NA	NA	NA	66.7348	57.7233	81.1239	59.3785	55.7667	34.3011	36.4597	70.7042	107.552	110.921	121.258	79.9385	84.2185	300.018	90.4729	169.94	75.1437	256.698	114.394	100.997	113.858	113.781	48.8985	80.3405	119.694
17600087	NA	NA	NA	18.1692	49.0824	41.5362	18.3956	44.9139	33.4691	44.8408	64.1233	47.7388	50.0729	95.3793	41.8214	26.5997	149.934	22.7943	92.1423	53.2819	111.384	63.0987	84.4526	48.0264	76.2906	67.4092	29.8632	66.1399
17600089	NA	NA	NA	39.7239	48.4843	17.386	9.14696	50.0394	12.2023	28.701	24.3265	36.672	26.3132	25.0585	30.0392	17.5873	54.0813	24.3399	15.9294	29.6242	23.8669	30.2203	37.3538	51.778	35.3954	26.0626	15.8228	30.1516
17600091	NA	NA	NA	18.4219	52.9331	13.7807	11.41	10.6956	25.3642	21.0945	23.813	17.3104	20.7144	37.5422	30.3595	34.5085	28.4503	22.2239	56.8992	30.0608	17.2873	8.58306	13.4984	11.1907	32.0209	20.6629	34.3324	30.3404
17600093	NA	NA	NA	6.26652	3.43408	3.21895	3.61681	5.99774	5.48876	3.78557	5.4945	3.45846	2.32239	4.31811	8.48432	16.7462	7.15938	5.42148	3.69434	3.38136	9.37549	4.92842	2.67133	35.3483	3.51045	5.77412	4.92991	8.97631
17600095	NA	NA	NA	3.29368	3.59956	2.18426	2.91068	3.40078	2.41843	1.92901	6.11842	3.0416	3.68176	15.3594	4.97327	17.8077	2.73306	8.22172	2.26684	6.97721	2.80252	3.94604	1.94525	21.344	3.92589	2.29947	2.13685	14.3587
17600097	NA	NA	NA	2.73666	6.20273	2.78749	4.56305	7.58266	4.60643	1.78097	3.27161	2.06477	5.85474	2.50965	2.09584	15.7639	5.59	1.83455	5.73126	4.65111	1.66215	2.49495	2.02034	4.36875	4.4174	1.62374	7.52199	2.60817
17600099	NA	NA	NA	4.42353	3.79548	6.33217	5.43632	5.30214	26.7932	5.41509	10.2595	11.7428	15.3328	13.4462	12.3064	36.4997	12.368	4.56983	12.7681	7.97178	3.31796	13.9709	10.6345	21.0342	22.7958	11.7428	12.238	11.15
17600101	NA	NA	NA	31.8529	3.69519	20.8568	5.35167	9.40583	3.78791	3.93779	7.34701	12.6423	6.77827	15.2368	6.25042	6.89794	4.88131	4.26255	5.08332	4.12238	6.29512	9.48277	4.99477	7.62785	4.82471	12.5413	3.20554	7.13355
17600103	NA	NA	NA	25.3607	13.3683	35.3867	46.2769	12.3346	24.6258	31.2294	33.5142	30.7912	72.5066	33.0949	38.4284	48.1437	11.8359	32.7569	35.0238	21.2918	52.2118	27.9226	41.1396	24.0325	16.4286	27.8961	41.4378	30.3999
17600105	NA	NA	NA	2.35585	2.35152	7.44499	4.14877	4.856	9.10176	5.3245	10.9961	4.52982	8.50873	4.30455	7.70393	6.9605	8.43877	5.30616	3.51552	8.30493	23.9453	5.72255	8.43383	4.49358	4.26755	4.22662	5.44528	6.85519
17600107	NA	NA	NA	29.2523	16.156	32.3721	87.3299	17.6801	59.4622	33.2192	48.9868	24.4048	53.7329	25.3854	33.645	21.124	28.8295	19.7882	43.0956	25.3889	14.4142	22.7209	33.5715	30.5461	43.3829	40.5418	23.6231	42.5119
17600109	NA	NA	NA	99.4894	37.4446	45.4251	87.3617	58.9489	107.439	33.2438	48.5783	41.0022	52.4863	34.5361	45.3896	27.1881	19.195	27.7834	32.5685	20.1173	37.3456	47.5946	20.5677	12.888	34.6312	23.8806	70.5484	59.0429
17600111	NA	NA	NA	9.27132	7.10459	8.15196	15.5874	5.87044	6.39277	5.90182	5.32335	5.84785	5.24401	14.2956	3.36608	6.10119	10.9413	8.51858	4.9192	6.32622	2.29656	6.55521	7.83975	6.13202	6.64028	6.58894	8.72732	6.34189
17600113	NA	NA	NA	5.99404	9.45174	13.0064	3.51001	3.39145	17.8616	13.7626	7.2447	8.69365	23.3664	18.4817	19.8942	7.65475	7.98479	4.35645	9.09515	8.19719	11.3816	3.70472	4.25429	3.15526	32.536	11.3092	8.40343	25.0481
17600115	NA	NA	NA	3.85711	71.0585	41.2023	61.2185	18.0073	72.8185	52.2911	25.8807	59.4185	50.1859	34.3011	27.1474	35.478	37.8142	61.5785	61.6585	46.0186	117.399	46.0186	76.6985	46.0186	21.0661	31.6938	57.7066	36.4997
17600117	NA	NA	NA	8.43503	15.6959	21.6023	27.1406	16.7937	19.1877	33.1416	41.2607	18.3557	33.3416	31.8889	13.6627	33.8051	17.609	23.0618	6.88503	15.6959	11.11	16.881	15.9959	19.3415	17.8077	19.3477	4.27502	27.5982
17600119	NA	NA	NA	3.68342	2.70851	12.7956	8.7098	4.30343	4.43778	8.58045	15.3054	9.238	36.4428	25.6237	38.677	12.6764	10.443	4.88328	3.61337	25.5992	4.65548	12.429	3.7008	3.78325	3.59216	23.3167	7.5107	14.499
17600121	NA	NA	NA	160.709	130.338	86.1248	27.4267	31.1262	52.8985	66.0043	120.138	85.4985	256.989	156.018	145.218	161.738	97.8683	85.4985	80.6185	135.401	32.7857	91.1385	43.1387	156.218	22.3284	110.108	54.6654	61.0155
17600123	NA	NA	NA	33.7036	39.7222	90.945	40.2705	115.205	124.966	73.3531	129.113	145.35	189.764	159.277	77.9041	79.6916	52.1207	110.076	17.415	109.663	56.6759	76.8626	40.8795	73.136	63.4677	99.0795	96.2664	146.919
17600125	NA	NA	NA	34.0547	41.3054	47.2185	87.4168	43.7095	364.018	41.4814	56.5116	51.6985	208.378	156.599	83.6856	76.2585	169.537	57.3785	42.7485	148.136	29.0699	98.0585	73.2185	249.538	53.6185	93.2247	50.9852	106.53
17600127	NA	NA	NA	9.6935	40.5776	61.3648	28.8355	34.6763	5.84993	15.9359	45.2048	14.5172	25.467	14.0197	30.4574	37.0962	6.26904	30.4888	9.56307	24.0632	53.4645	14.9607	61.5925	64.2228	42.9463	57.1967	18.8684	32.7308
17600129	NA	NA	NA	38.6823	4.00432	19.6157	1.35187	26.286	59.6191	3.33133	18.9795	15.5788	31.8638	30.5846	3.6115	16.7249	2.4857	12.7618	4.02957	19.8277	5.35471	34.9811	24.0195	3.43484	6.02333	2.23493	8.90067	3.72267
17600131	NA	NA	NA	5.41484	26.6451	2.68048	4.23601	8.03658	10.0985	5.28598	15.8954	3.06115	13.69	2.31785	6.35638	14.5743	2.09562	5.43137	2.98045	7.22754	2.96232	2.78709	5.74362	2.08444	3.17828	4.58731	3.74247	2.80473
17600133	NA	NA	NA	21.4385	23.8132	28.6534	46.6468	137.07	51.6436	36.6817	44.31	71.8454	108.361	75.5481	30.0877	25.4128	17.654	65.888	59.8056	96.2458	4.91938	143.64	41.3034	64.7052	60.2666	47.7674	125.768	60.2723
17600135	NA	NA	NA	3.80536	7.68753	15.2391	45.3071	80.2506	53	24.4179	52.1141	52.633	62.4987	72.9841	49.7503	101.996	5.56442	59.5146	14.2646	31.6055	13.1176	70.9309	51.1211	19.5067	153.612	59.4309	74.2436	60.0046
17600137	NA	NA	NA	76.7164	13.5826	74.6921	229.341	74.5801	185.612	75.07	124.738	99.266	155.228	240.461	107.098	188.56	6.05626	104.328	104.461	127.402	341.338	251.703	55.7995	140.578	111.101	219.338	315.378	203.29
17600139	NA	NA	NA	4.3697	10.9338	7.15736	5.94398	6.38872	3.89602	2.56061	4.10646	3.22705	3.09253	6.3138	4.56095	2.50958	7.06796	2.31809	5.05107	3.44869	18.8033	4.2507	3.66384	2.30891	2.49175	2.25076	2.35695	3.64118
17600141	NA	NA	NA	118.898	106.737	43.4187	92.8061	19.3477	67.4951	27.716	69.4985	61.6915	85.0646	62.1526	86.7785	120.538	91.5643	81.2985	13.5261	114.018	69.4985	22.1163	40.819	52.7785	83.9785	136.756	20.5585	131.541
17600143	NA	NA	NA	9.74612	37.7166	55.5007	10.7972	24.6596	18.6407	16.0614	37.0167	12.7716	29.2307	56.2288	26.524	30.2652	8.46612	7.3241	3.86415	11.2504	119.874	25.8277	18.5261	35.268	10.3327	11.0424	4.44227	5.85727
17600145	NA	NA	NA	48.3308	6.05162	16.4313	108.643	12.6609	19.0827	24.9578	30.0672	17.5386	36.8708	31.5046	28.225	47.5764	114.832	40.6993	175.345	24.2746	41.7257	39.7767	16.6402	21.601	12.4982	69.038	22.5909	5.58584
17600147	NA	NA	NA	15.5425	88.5266	40.8555	50.8689	76.898	33.9312	66.2015	71.7975	73.4098	118.941	142.7	131.176	108.087	44.5601	43.4206	11.1211	70.64	25.5806	72.6076	118.13	101.681	25.6604	49.5651	81.9682	58.0789
17600149	NA	NA	NA	35.1783	16.2428	70.3196	49.8652	53.256	39.5556	117.776	68.2627	100.786	61.6929	84.8941	65.1868	81.9891	23.5133	94.9699	11.1703	52.2703	20.8049	103.66	49.3604	14.4095	82.011	49.3931	74.3161	58.4094
17600151	NA	NA	NA	49.5304	144.498	98.0585	147.761	112.618	212.65	169.618	231.778	169.698	192.998	90.3694	127.818	164.018	76.7733	144.498	26.0279	168.045	34.0182	123.927	116.618	295.072	237.447	128.639	186.209	162.269
17600153	NA	NA	NA	7.83958	11.8579	5.42539	6.18181	6.45373	6.73271	8.61468	8.18848	6.45053	9.83233	9.77808	4.57868	7.83385	9.75193	6.68976	6.58024	7.48682	28.5514	10.1356	17.8015	12.4976	3.02727	14.4409	5.85054	6.31903
17600155	NA	NA	NA	560.698	477.418	234.582	472.418	221.978	467.562	261.658	252.564	389.309	495.558	311.378	267.898	600.318	262.468	271.312	435.458	236.578	224.579	450.898	234.378	483.4	352.352	265.098	277.338	275.243
17600157	NA	NA	NA	34.1811	2.75237	58.3156	3.27834	63.5607	160.778	24.2193	91.0985	104.569	115.848	65.8242	86.0185	101.799	5.03926	48.8985	6.88503	31.6638	13.5261	87.8585	39.6057	58.1385	4.97327	23.1773	38.699	40.899
17600159	NA	NA	NA	130.737	61.7978	81.454	15.368	19.6964	11.3474	77.9188	97.7179	82.4535	108.408	116.103	54.0361	168.344	49.5395	66.5634	13.7931	50.2456	7.65488	134.96	35.6702	86.1034	47.1003	53.5096	120.628	107.766
17600161	NA	NA	NA	129.499	38.0878	57.1008	3.63105	26.8049	9.89893	47.679	86.4048	61.9352	94.7163	34.815	59.1636	161.699	32.9259	65.2881	14.7704	46.0498	10.6542	97.6145	34.4281	59.5663	73.2502	82.5625	113.744	80.1328
17600163	NA	NA	NA	79.9355	9.66285	12.3544	10.1124	9.1834	15.5814	41.2946	34.1257	24.0014	47.34	27.8299	38.0036	70.5881	71.6517	16.0803	25.8595	18.2116	9.03143	31.1247	16.4425	33.1266	12.7352	40.3736	53.7667	16.4214
17600165	NA	NA	NA	13.4698	4.03224	11.3876	6.17214	11.6942	7.19318	17.819	12.5511	11.3268	21.2697	18.7535	30.9408	9.65761	13.9506	9.92415	22.3109	9.12409	7.30867	21.7463	5.0968	9.91502	18.6664	6.10111	19.0285	14.0404
17600167	NA	NA	NA	39.3341	76.5608	61.905	266.889	82.1797	36.285	28.8753	112.377	80.7282	45.054	98.4813	153.809	262.897	29.6683	76.0604	72.3272	97.3501	70.7286	100.472	28.3347	64.0991	152.196	121.677	210.84	119.893
17600169	NA	NA	NA	50.257	37.566	20.8073	11.8723	29.7599	64.1882	5.82514	40.1382	32.2627	42.986	42.719	33.8123	94.3255	15.5506	31.9146	61.4887	38.8628	21.3833	87.3199	17.6761	27.2154	13.1879	40.5105	44.1772	65.8207
17600171	NA	NA	NA	12.532	4.43004	26.4224	10.0915	114.058	26.2194	3.67775	40.5785	54.4185	94.3752	77.4585	31.2607	47.6585	5.8563	41.9204	17.8831	65.4947	9.71647	30.6246	30.8646	23.1254	9.83962	38.939	20.0553	30.9446
17600173	NA	NA	NA	24.581	29.4125	28.1928	118.531	26.9789	54.0459	40.1753	43.9308	49.5777	30.6137	70.1891	39.5212	38.027	69.9798	42.5599	105.337	11.5691	26.0428	40.3813	58.1421	67.5016	13.1926	105.745	24.2122	65.058
17600175	NA	NA	NA	27.4714	20.6153	40.8438	39.014	59.8409	20.4911	57.5144	26.039	74.7337	27.3193	96.5768	55.517	68.9585	171.519	56.3049	19.3758	55.3179	19.1622	57.6422	50.8402	46.6752	45.6688	68.7884	35.1699	56.0984
17600177	NA	NA	NA	12.0986	19.7228	17.4745	16.4715	29.0709	15.1511	24.9097	17.4099	8.88058	12.8399	26.9541	39.2458	6.73226	40.9104	25.9912	9.77575	10.1314	32.4264	63.6708	20.1163	8.98224	9.49449	69.3764	13.1903	14.9502
17600179	NA	NA	NA	6.46792	4.33342	4.40185	51.6425	3.65351	11.2502	10.933	3.28578	8.16631	12.9045	9.52483	9.61534	12.5295	10.993	5.93339	3.62326	11.5512	11.355	6.00107	5.26967	3.69005	4.96903	6.31964	3.1078	4.28312
17600181	NA	NA	NA	12.8849	67.3862	16.7168	31.8904	4.1181	41.4218	17.2494	6.85991	18.6024	33.9877	28.7415	16.6001	47.1692	12.1072	14.9388	5.96216	12.0795	34.8383	17.038	20.8217	37.4565	8.19239	29.8895	20.1768	20.9303
17600183	NA	NA	NA	124.515	158.389	200.127	166.333	82.2982	198.965	131.847	116.871	145.365	163.581	201.107	153.34	131.282	49.5741	115.953	3.1398	99.4864	150.867	224.459	61.3085	233.26	149.361	186.674	73.3167	95.9615
17600185	NA	NA	NA	39.748	189.369	48.0471	104.754	96.2777	145.033	127.924	83.5395	95.9364	142.564	135.354	99.6679	181.719	21.53	74.6099	133.95	127.952	60.8838	176.44	57.5615	72.795	45.301	125.933	76.5366	134.692
17600187	NA	NA	NA	12.1801	9.37094	10.8179	8.11469	21.2381	14.0758	12.8972	17.0724	23.7704	23.8732	21.5187	42.8405	31.7448	6.65874	28.3777	4.2203	13.7787	15.2051	32.9807	5.37931	19.9561	7.39643	15.0915	17.5835	15.0619
17600189	NA	NA	NA	6.29496	6.22323	14.9512	5.4644	11.2326	2.97036	9.30222	14.5242	11.9086	14.3336	9.46606	10.8966	5.19424	8.9579	8.22503	3.45299	9.11828	7.98677	12.6005	5.392	10.2067	16.8388	24.2252	21.3551	7.14995
17600191	NA	NA	NA	49.1896	35.9485	29.8782	95.8964	21.7082	33.7022	50.659	33.9372	51.7312	28.1033	51.782	20.5848	56.5583	21.2133	44.5399	34.6199	53.7761	81.8393	32.3881	23.811	67.4513	13.9846	45.2351	31.7471	36.5915
17600197	NA	NA	NA	57.474	88.5367	26.0905	92.3355	31.2169	20.6371	30.4601	29.3045	20.5112	96.6616	83.0363	52.268	18.4995	58.7169	48.343	64.4378	56.5956	24.5473	36.1665	72.1199	78.1785	74.4823	36.69	22.8361	56.1788
17600199	NA	NA	NA	11.3194	12.7514	17.2015	2.02828	13.1353	14.7807	6.75625	20.3353	10.58	14.1375	24.0403	10.041	8.3461	12.511	7.97338	11.8902	20.1486	10.1813	28.6266	5.73353	23.3152	19.3288	7.25248	5.67653	15.93
17600203	NA	NA	NA	127.45	118.409	91.7078	73.1442	83.4005	7.92166	96.3044	127.121	173.153	224.823	128.257	129.029	213.523	7.17822	143.353	15.9595	119.235	108.782	65.9316	95.4658	44.3471	95.3682	147.023	132.255	115.032
17600205	NA	NA	NA	81.087	22.1847	48.9681	7.11986	13.1068	27.4183	32.7407	101.501	94.8074	75.4771	116.605	76.1724	71.555	29.5503	69.1954	3.03176	78.794	13.0085	42.5467	30.5421	45.154	7.66559	85.4587	26.8565	28.88
17600207	NA	NA	NA	177.814	177.788	191.984	84.5337	224.965	160.733	158.685	313.933	372.809	318.457	251.746	274.179	327.596	32.2951	302.813	48.552	266.658	38.8433	236.24	216.466	158.615	125.337	159.527	132.787	274.837
17600209	NA	NA	NA	133.563	215.298	50.2185	120.698	10.5554	29.4699	55.6396	50.4585	84.5028	61.6585	102.498	27.0771	88.9798	31.0388	56.4185	100.498	40.179	315.378	24.3312	37.4996	40.819	56.4185	60.5207	45.7386	35.4609
17600211	NA	NA	NA	124.953	39.2104	71.3468	33.6743	210.643	130.036	206.597	170.621	182.061	198.538	145.435	122.506	215.091	12.4613	182.56	60.4935	66.5826	66.1953	193.13	87.7609	137.351	97.3085	136.841	119.388	157.191
17600213	NA	NA	NA	200.743	357.312	88.0761	296.499	95.4626	78.731	92.4072	200.536	202.185	220.855	227.119	147.894	238.234	121.851	199.536	57.8315	151.983	164.825	177.955	97.3712	119.968	90.6595	174.127	229.798	200.093
17600215	NA	NA	NA	112.697	70.3509	62.1846	6.42634	84.6142	109.262	74.2934	75.3585	152.716	140.935	107.037	96.7378	155.493	99.4514	56.9111	20.2466	57.3369	24.5502	130.465	96.385	51.4166	109.848	72.6932	101.718	108.388
17600217	NA	NA	NA	34.1811	1.68334	4.11351	3.7201	2.48753	3.67566	3.76507	4.78956	4.28313	4.34372	6.14605	5.89442	4.00836	4.28313	1.83455	4.75285	3.51691	3.39881	4.55987	8.83204	2.4306	3.63913	7.65146	2.97818	21.419
17600219	NA	NA	NA	64.3266	59.0645	56.8887	21.4917	54.6634	80.9491	76.2551	78.8724	95.4678	103.775	119.703	66.9729	194.663	30.1272	50.0902	76.2803	51.7784	42.4054	40.5797	39.1593	61.8182	47.3693	51.0246	101.901	61.0186
17600221	NA	NA	NA	56.6555	70.5959	28.7382	14.993	41.9896	19.5443	88.7432	79.2833	90.6621	105.301	72.3684	68.384	155.466	9.41282	81.8396	5.14874	52.6178	37.7448	53.2042	28.0225	32.6507	53.9567	122.346	59.9702	70.2971
17600223	NA	NA	NA	73.9443	35.8294	62.6556	60.6065	45.4162	41.0894	72.39	94.5482	115.098	145.316	113.655	113.617	155.46	32.1338	78.5621	42.9661	65.6828	11.9759	60.1502	48.5859	119.443	102.947	71.4418	66.1493	27.5908
17600225	NA	NA	NA	13.144	13.0012	18.1475	12.5269	12.1794	21.5569	11.8055	19.2908	32.067	20.3539	18.693	14.1584	24.3725	22.5562	13.835	14.804	17.8242	10.8056	11.5162	16.0494	11.2777	11.9746	38.4673	13.4676	19.8766
17600227	NA	NA	NA	199.757	231.384	159.388	167.748	137.927	277.821	172.627	369.642	313.486	251.726	294.898	331.718	370.932	221.753	266.863	251.145	152.692	442.953	160.196	187.094	150.47	184.647	327.368	238.817	135.509
17600229	NA	NA	NA	18.2433	115.948	42.5405	22.5034	39.0734	37.1091	38.4177	101.521	109.073	95.7969	76.1154	77.0743	72.2563	39.4432	98.6095	19.54	41.7483	21.2418	17.969	21.2439	73.5041	88.0754	109.178	90.9496	100.05
17600231	NA	NA	NA	18.0518	102.52	81.1876	59.4526	49.0212	144.903	55.3887	110.261	127.977	76.9938	99.0972	90.2947	129.073	82.7358	96.4498	14.733	108.227	20.395	88.5427	47.4229	15.0058	69.3527	71.6469	50.3197	66.7508
17600233	NA	NA	NA	116.423	88.8305	97.2279	149.664	44.4078	66.0218	69.7933	121.498	138.459	110.357	89.3122	88.0585	170.098	105.175	85.3385	21.1072	27.716	11.11	106.008	37.1503	38.0596	35.7783	100.852	128.698	26.6351
17600235	NA	NA	NA	262.429	206.803	299.392	242.856	292.281	401.449	339.687	481.333	621.593	528.958	574.122	337	695.008	158.437	362.791	164.119	207.337	279.148	263.981	247.409	373.513	200.135	235.811	417.825	286.471
17600237	NA	NA	NA	307.845	432.583	252.066	423.933	207.018	323.664	336.415	498.245	491.318	449.846	421.126	257.011	515.305	328.851	315.441	287.546	248.368	369.097	316.142	218.915	277.261	360.05	411.106	303.747	279.57
17600239	NA	NA	NA	201.457	361.286	137.536	299.109	166.594	242.135	229.058	341.854	383.962	316.243	411.898	215.391	328.479	320.185	343.889	108.423	232.634	149.92	318.027	138.651	159.89	274.614	473.705	199.463	243.837
17600241	NA	NA	NA	28.9613	56.6666	46.9503	18.7589	15.3422	27.0782	65.2078	50.074	85.0734	20.3488	42.9185	27.6588	66.5227	9.84699	40.1963	4.24927	50.8778	13.0933	37.2272	7.89747	33.1977	30.5786	40.966	38.4534	26.2476
17600243	NA	NA	NA	16.5586	25.7537	36.9254	41.0291	47.6854	12.1267	40.253	78.1093	57.4262	86.258	61.8967	32.8534	81.4455	91.9522	62.1123	27.6351	47.1298	80.5614	49.1505	36.6169	58.3313	53.2914	65.5131	49.9195	8.01493
17600245	NA	NA	NA	183.988	343.071	173.807	299.234	248.371	141.889	167.811	248.446	423.879	365.067	307.633	217.172	452.156	190.127	266.121	219.425	200.996	297.082	232.442	237.131	329.393	217.995	362.983	308.839	214.985
17600247	NA	NA	NA	87.5853	338.723	340.127	52.1383	163.033	130.573	176.053	404.704	546	392.934	586.956	350.195	457.356	317.417	355.792	152.025	249.853	95.4902	297.024	299.362	190.916	343.611	450.685	366.678	305.668
17600249	NA	NA	NA	157.89	183.699	132.872	115.405	160.9	152.764	165.225	251.93	327.493	282.93	253.491	201.959	314.23	148.891	247.516	102.252	157.256	65.5261	106.059	68.5927	167.194	108.1	224.326	345.042	160.109
17600251	NA	NA	NA	15.8036	29.0173	51.7426	46.7312	60.285	49.439	22.8827	102.226	80.681	51.2681	48.3591	46.6728	72.755	53.8954	47.253	77.6126	35.6604	126.235	47.0145	36.7343	33.021	39.0627	34.62	39.7911	38.7587
17600253	NA	NA	NA	34.2781	31.73	101.467	16.3654	64.9672	84.7702	86.7084	108.337	131.19	86.4877	116.021	115.588	116.16	54.1598	108.696	10.3348	66.9862	6.02112	59.9025	26.1212	96.8895	88.3711	86.2651	26.9061	67.6476
17600255	NA	NA	NA	37.5711	85.6814	126.879	18.1886	43.3248	22.6783	92.6162	107.499	108.423	49.5029	72.5127	78.3566	137.088	96.2388	95.54	2.95188	14.8712	3.54098	49.526	51.1812	77.8193	86.4745	55.4686	46.7038	49.2768
17600257	NA	NA	NA	150.267	554.708	288.406	187.31	286.677	199.274	234.587	387.867	458.095	188.238	307.957	323.658	314.059	403.012	288.265	135.67	198.51	78.4211	138.54	228.628	257.817	466.657	392.326	260.007	234.06
17600259	NA	NA	NA	25.9077	231.863	154.254	121.801	44.1462	188.341	71.792	127.622	164.571	144.268	84.4407	115.164	134.707	116.355	147.004	192.26	40.5326	31.3743	64.4111	87.8888	193.351	178.459	168.146	191.773	99.7271
17600261	NA	NA	NA	9.00491	29.9991	13.0182	14.0795	19.2185	15.6415	13.3321	22.9059	31.0176	27.1896	33.8853	23.3371	9.94918	5.16668	9.18963	11.3534	9.2414	3.41226	10.0906	15.63	31.8438	9.04132	13.8564	12.536	21.8104
17600263	NA	NA	NA	6.79551	21.1979	41.154	24.1905	7.55862	4.89041	8.39931	18.5028	59.3903	13.5634	21.5306	12.0121	32.3911	2.11899	4.71314	11.4263	8.6332	19.4972	3.46443	4.87052	13.0337	25.8957	7.08511	15.9999	13.709
17600265	NA	NA	NA	31.9811	129.004	116.865	210.412	50.4959	42.5003	146.514	92.3232	113.074	96.4749	90.9706	131.497	151.933	121.284	113.131	488.595	42.3414	520.853	74.4967	101.42	95.5002	124.889	119.261	69.653	109.317
17600267	NA	NA	NA	38.5103	115.506	101.833	162.109	79.0816	109.058	93.9696	140.581	102.771	166.639	122.589	129.802	163.351	265.924	122.44	95.2072	73.537	30.4279	61.0765	84.8414	126.379	165.775	195.525	150.122	116.927
17600269	NA	NA	NA	10.8574	6.65943	3.36048	2.24908	4.60788	3.35558	24.9128	10.7049	15.2853	26.3185	15.1857	2.7696	31.0023	10.8803	6.88589	38.5045	3.68114	5.71125	18.829	14.6914	11.6887	10.272	3.10333	10.7666	5.094
17600271	NA	NA	NA	3.20402	55.6985	89.8585	93.4185	216.018	133.818	53.6985	168.978	146.498	110.178	140.218	138.218	73.4985	24.9711	86.6585	6.88503	96.5385	8.72468	101.298	101.338	112.018	152.578	113.498	59.8185	55.6185
17600273	NA	NA	NA	88.8646	131.142	123.347	62.6229	105.512	80.9123	100.84	162.711	175.068	158.685	135.643	99.1516	137.186	144.718	147.559	153.121	166.928	32.0154	142.237	63.2471	89.8248	153.29	136.85	97.8939	126.085
17600275	NA	NA	NA	237.439	448.596	304.329	662.642	201.75	215.64	263.973	463.2	388.167	460.674	334.212	319.361	346.652	701.236	342.766	582.352	191.868	888.6	380.533	428.814	377.949	553.816	568.936	423.664	375.066
17600277	NA	NA	NA	205.035	165.723	77.8563	77.4314	117.303	134.659	124.63	177.642	255.472	131.465	154.252	100.629	148.319	397.235	118.89	83.1891	151.781	51.4269	121.773	115.749	116.078	170.033	174.103	76.5678	134.406
17600279	NA	NA	NA	39.6016	90.9084	136.318	78.4909	57.7748	42.2148	89.2968	112.099	178.84	116.767	97.9539	87.7169	78.5069	143.261	149.56	3.79154	101.466	16.1824	62.9905	84.3818	68.1368	117.864	235.057	124.767	104.231
17600281	NA	NA	NA	45.0347	43.5996	16.7759	40.0322	8.80466	12.086	14.414	10.4774	36.2457	27.077	34.4053	30.3661	32.5989	16.4619	17.6732	11.878	20.8899	32.6743	27.809	7.93778	39.1707	50.7868	54.1738	22.5852	32.7191
17600283	NA	NA	NA	3.79679	6.33217	2.27132	17.2668	4.99117	1.84697	10.8519	8.49571	22.3095	4.74074	9.51784	3.16856	10.7432	2.29311	11.0495	3.5425	8.6073	2.87259	26.4569	2.0497	8.06882	3.94604	4.99117	7.81156	2.2141
17600285	NA	NA	NA	9.10838	40.2187	4.87335	22.0113	18.5814	11.8046	36.8569	60.5847	74.5503	23.8387	54.9632	49.3998	78.2965	13.159	50.7091	9.13442	46.4521	5.7762	26.9212	11.8177	21.9182	45.3968	17.5202	11.5122	39.1271
17600287	NA	NA	NA	29.4703	57.1361	34.5878	66.6705	15.9884	33.1791	22.2786	38.2635	57.9366	21.0518	46.0473	48.1568	35.68	21.302	31.0366	10.7055	14.8048	8.01842	28.3074	13.9934	33.0194	14.8527	25.3491	46.5426	40.5094
17600289	NA	NA	NA	39.637	26.7984	15.1343	19.7268	51.1416	56.9883	60.9901	44.8904	101.007	36.4017	48.9833	42.6928	47.8883	2.24423	43.7228	6.46787	32.0102	8.77915	31.6842	18.9252	48.2769	9.06896	59.4824	32.1746	19.099
17600291	NA	NA	NA	33.2973	41.0147	34.6597	4.31664	104.373	130.209	46.6562	92.4617	88.3263	138.098	55.7006	40.4242	115.28	7.05061	65.2313	6.18827	37.3237	7.54814	59.6157	18.8462	18.4685	31.2919	24.8634	32.0934	13.8252
17600293	NA	NA	NA	14.3462	15.1354	24.9788	29.5989	53.7794	32.2366	27.8596	61.1021	99.6048	67.9532	45.9561	41.8848	49.6856	5.89915	44.4531	8.61554	25.1464	10.9068	34.3522	10.4645	44.4623	6.31419	33.5367	18.3956	34.2503
17600295	NA	NA	NA	21.9779	42.8008	27.8362	32.445	49.8307	15.6785	27.9749	39.2844	31.1975	26.4176	39.5425	27.2327	34.9232	81.8298	19.7492	24.3422	5.23381	24.403	29.9025	28.7695	19.5957	26.382	36.6761	24.0447	28.1873
17600297	NA	NA	NA	29.6993	37.5903	25.4873	27.3871	34.0875	80.2768	43.3308	34.0852	15.8153	16.0465	27.2185	36.8185	25.9698	20.8678	35.2023	29.4919	31.3995	15.4373	22.7529	9.44793	44.1566	40.7978	64.6904	24.7098	42.7532
17600299	NA	NA	NA	8.39277	4.6473	6.41584	6.76628	6.11763	3.89039	11.9843	4.21762	14.0964	3.96056	5.14642	6.83187	4.27169	8.10893	3.94652	9.27434	6.99482	19.6118	5.90012	6.51015	15.6397	2.92412	5.35836	2.0846	4.5929
17600301	NA	NA	NA	7.15394	11.5174	4.93196	8.62643	55.8439	16.2763	22.7894	7.55295	30.5279	18.3007	14.3313	26.2362	6.86676	29.5232	18.0102	8.44931	6.30909	17.678	11.953	15.2937	50.4344	11.5565	17.8636	11.1919	17.8675
17600303	NA	NA	NA	20.0225	19.3594	10.0826	16.4547	9.75105	11.9193	17.4004	13.424	11.2509	11.2653	8.90694	19.3596	12.5635	15.9577	20.5135	14.1722	8.58084	5.44645	13.6663	11.3736	15.8299	15.9974	23.8967	22.4499	8.10086
17600305	NA	NA	NA	7.00991	18.7019	17.1127	18.8633	23.9132	5.6494	10.6072	4.38562	18.0985	10.2959	10.9102	45.8566	8.4141	11.511	4.62025	4.83704	5.9025	13.0664	3.2781	7.45359	24.9413	3.36833	4.00571	4.89594	10.8987
17600307	NA	NA	NA	34.3039	20.6996	8.4435	33.6374	15.1439	20.0236	45.932	30.1718	44.9206	47.7371	44.0714	22.69	41.4919	21.7333	20.6711	50.1362	59.6829	74.5732	44.2743	40.271	39.7422	25.9719	31.103	33.898	53.6819
17600309	NA	NA	NA	12.0792	7.47523	21.9576	9.50693	45.075	20.1852	45.5336	33.4751	39.4358	50.3754	26.4859	54.0236	19.0334	3.20265	30.8653	4.01088	23.6171	4.44595	29.2336	16.8183	38.883	13.5986	44.1002	57.0586	65.6272
17600311	NA	NA	NA	4.66969	2.9908	2.18426	1.70107	2.13685	4.10925	1.70107	3.59956	5.84987	1.84117	4.89545	2.73666	12.0145	1.52782	2.46422	2.8716	3.40078	1.78916	57.2585	6.24673	9.51866	1.8843	34.1411	30.5446	7.14728
17600313	NA	NA	NA	7.51777	3.35483	7.88096	6.81212	2.6954	5.28128	4.53318	6.56091	2.89091	3.1439	4.72256	2.03655	2.19468	11.3345	3.15754	2.27262	2.50088	4.21721	3.01275	2.72422	2.3017	2.44213	2.88514	3.02297	3.60595
17600315	NA	NA	NA	2.68898	2.94797	6.77813	5.90109	5.15223	36.2756	7.51194	9.97135	6.67947	3.25442	3.481	4.09911	9.31388	14.7842	11.1589	3.40973	3.03051	7.80249	5.07921	7.53607	2.44997	6.33217	2.95858	8.86543	2.42909
17600317	NA	NA	NA	60.6387	32.8141	55.4135	94.2791	71.2925	94.1627	59.8416	60.0112	66.72	73.3191	64.1453	46.8848	40.2569	77.3778	31.2834	78.3465	60.4311	123.106	42.004	47.4165	31.3028	50.3959	87.3675	48.2412	55.5756
17600319	NA	NA	NA	18.5903	24.4067	17.0944	19.5855	18.5959	38.1309	21.7695	44.1134	13.5542	48.6254	69.0694	9.51773	37.6198	44.3299	41.123	33.0723	34.2512	39.6838	18.7643	40.8297	79.0739	40.1558	30.091	11.2957	46.4656
17600321	NA	NA	NA	72.5785	50.9648	15.4562	2.41843	17.6025	49.2817	29.7085	20.3173	62.4659	32.4519	21.7213	20.8784	37.4652	15.5403	48.9785	4.30383	4.89545	2.80589	29.6299	12.4385	21.329	12.4118	35.6771	60.3971	42.2187
17600323	NA	NA	NA	63.746	116.957	157.847	340.31	29.469	42.8544	70.4859	127.27	37.6325	60.7745	104.894	89.747	146.332	234.34	122.41	113.684	51.1047	386.262	133.733	257.474	77.2947	36.1493	199.591	190.81	169.042
17600325	NA	NA	NA	32.0854	60.2236	13.8368	6.13408	19.5752	9.60166	39.3887	21.526	33.9092	21.9374	62.9669	21.7534	44.5598	18.4941	31.9011	49.5807	40.6444	13.0894	57.3219	60.5766	71.7175	58.6939	29.1357	22.1164	24.0555
17600327	NA	NA	NA	8.32014	10.3694	12.5038	61.7052	17.7111	8.34488	12.0025	9.90185	16.535	12.5156	10.388	10.3834	14.6757	25.42	16.4641	20.0647	6.51315	14.799	37.9338	5.73533	5.39829	12.843	11.531	10.1781	17.2698
17600329	NA	NA	NA	22.1167	40.6704	27.9618	17.5197	34.4634	69.2207	25.562	17.859	45.562	32.1024	40.6538	27.2801	65.5489	36.4407	9.23088	6.74645	30.0239	7.9934	10.6442	56.4687	7.6841	4.98072	7.05232	11.1621	17.8041
17600331	NA	NA	NA	5.1118	14.3014	60.859	65.8857	78.4994	4.5894	35.424	64.3593	53.892	43.358	77.4394	32.3813	17.7446	5.75687	12.3985	29.3698	42.4922	180.286	49.0833	44.1333	21.7583	3.77978	64.6287	16.8741	7.20361
17600333	NA	NA	NA	6.99604	39.7343	48.1051	17.282	52.7332	61.9346	37.1357	70.0646	63.6786	52.703	56.8021	37.2122	109.105	84.7091	31.8745	14.5874	30.5862	43.281	60.5395	44.6638	65.2715	23.9172	33.022	28.0827	49.8469
17600335	NA	NA	NA	67.885	8.34834	20.676	18.9684	19.5782	19.5826	34.8425	20.687	7.08353	35.2187	51.7575	7.74274	10.93	48.5514	11.4652	11.852	17.6156	47.7708	44.8373	10.1048	31.9071	32.3428	3.07981	16.1169	30.8864
17600337	NA	NA	NA	5.04065	8.5465	13.8453	20.0149	19.6235	13.1523	12.7343	3.97969	4.91093	6.56798	3.88434	3.03983	13.4143	7.69402	19.6666	45.2167	8.53888	28.6298	3.298	12.7801	5.58913	17.8986	4.92182	8.33257	8.6737
17600339	NA	NA	NA	3.03323	4.44725	2.88104	2.58721	3.27636	2.35997	2.41907	3.26079	4.19297	4.17227	2.00863	6.9315	2.54937	13.9471	2.85936	10.7485	3.09988	54.6762	7.76006	3.0365	2.77933	3.18246	4.74582	2.90986	2.10502
17600341	NA	NA	NA	3.35122	4.42444	13.6175	2.78365	13.9698	6.52339	7.63126	7.58244	6.45556	7.83892	3.77305	3.96967	2.74908	4.23704	3.67527	4.35456	2.9709	4.73397	3.94604	3.3715	6.42623	7.82048	4.77982	5.27431	8.33368
17600343	NA	NA	NA	11.4632	55.0057	29.3507	52.6431	70.0711	44.0887	24.9494	31.439	42.0504	31.3454	32.2575	52.2104	46.3792	50.4241	15.5341	48.2067	39.3528	55.5818	39.3848	58.4741	45.0644	59.7426	66.4229	51.2211	34.5843
17600345	NA	NA	NA	18.1827	13.8535	25.1057	4.83706	17.9507	16.5218	37.9018	18.1139	20.5613	14.7123	15.278	18.4291	17.1761	31.3107	35.2465	17.0492	11.9969	78.3217	10.5661	25.2615	10.1496	19.6376	50.8737	12.0088	24.2424
17600347	NA	NA	NA	26.4052	15.5388	21.4852	47.3955	148.172	20.9584	7.31794	13.4064	24.0395	82.671	73.6185	21.1811	10.7121	11.6528	12.3743	16.4849	16.6018	84.1546	16.4849	7.3772	44.7282	31.6701	11.743	37.6196	44.4586
17600349	NA	NA	NA	36.9994	17.6212	6.51107	10.1983	6.61772	13.7156	18.3582	5.14158	16.5718	17.4558	3.0416	11.1633	16.0061	7.6496	24.1743	13.8805	15.094	4.94777	11.7409	15.4093	13.214	23.045	20.4264	17.2057	12.6454
17600351	NA	NA	NA	16.0939	4.48339	10.4114	15.7058	12.9825	26.9231	9.30531	7.34261	6.61602	7.76718	14.2013	3.80417	7.18618	14.1752	6.59209	8.07488	13.003	27.6184	9.25115	17.5505	35.8212	10.7964	10.8694	14.0027	25.1743
17600353	NA	NA	NA	23.1041	5.81693	12.9917	9.81106	16.1465	43.3061	20.9877	18.0474	9.86076	24.9715	7.2174	13.3979	12.6119	35.7928	5.70872	20.136	14.8289	22.6324	9.22	17.7763	8.89066	26.6178	9.27376	6.71448	64.1712
17600355	NA	NA	NA	10.401	5.34956	12.9226	16.205	24.1583	20.1852	7.57229	17.475	17.3914	12.662	13.1481	16.0655	5.54852	12.2021	14.5382	4.53328	18.5207	36.2601	17.407	18.817	28.9986	12.434	5.55616	14.2322	7.96014
17600357	NA	NA	NA	6.13767	13.6537	36.9348	29.166	35.9795	31.628	18.2238	20.8798	32.1439	28.7331	23.3182	16.8739	38.0284	21.3062	16.5248	26.4669	27.1544	47.3309	40.5621	47.819	42.1359	33.4239	31.0245	44.2219	43.8121
17600359	NA	NA	NA	27.0318	58.6462	6.36843	79.3077	13.2388	9.90604	28.7587	14.4974	19.3771	15.3566	39.4952	23.6567	14.6342	19.5967	21.7474	5.45799	9.7989	7.7703	14.1171	67.3655	36.6377	10.3457	13.3141	47.9022	23.639
17600361	NA	NA	NA	55.7292	104.339	17.4416	171.373	20.1605	2.34749	28.7421	18.7891	40.4256	50.2092	44.6599	40.2828	50.9765	315.548	68.0906	53.6451	26.1331	3.06575	5.19214	78.513	136.676	49.246	72.3075	162.819	88.1365
17600363	NA	NA	NA	42.8957	26.2565	11.0522	13.8988	8.32175	21.2556	15.7427	9.46321	15.1279	24.0153	25.568	26.2392	18.6416	16.9265	35.7601	38.3774	12.447	20.0441	5.89388	40.4574	47.7978	60.9906	45.9452	25.0546	20.9584
17600365	NA	NA	NA	26.5103	64.813	9.97785	5.40701	4.00687	3.74228	16.0955	3.21786	28.0061	3.75764	4.66808	6.23722	10.5206	13.6768	11.3371	7.58703	35.031	5.74711	6.27448	23.9852	14.829	24.2851	19.5246	20.2632	15.6965
17600367	NA	NA	NA	4.07339	11.2489	12.5573	11.1498	7.75576	35.0691	16.9057	17.8744	14.8546	16.0939	19.1453	47.6467	49.6315	7.02033	18.1008	4.77165	18.4261	4.27015	8.87832	7.81988	12.8751	12.1405	5.34799	25.3915	9.03943
17600369	NA	NA	NA	2.00752	12.6192	3.55535	2.72372	5.50304	2.61941	3.69693	2.44729	6.21884	3.78091	1.99801	9.7153	5.86552	20.3338	7.19389	2.11259	5.34226	5.41725	5.85134	13.658	2.57909	1.82111	3.61309	3.6178	4.41403
17600371	NA	NA	NA	4.16715	6.89828	5.90556	5.41586	7.02846	7.98855	2.76629	5.60962	4.74905	5.00448	4.32768	5.71679	10.6964	8.97753	5.45557	7.53567	6.48576	7.41132	3.64912	5.26552	3.12188	9.88034	3.66476	5.07502	7.91802
17600373	NA	NA	NA	14.7302	11.2018	5.49139	6.05081	5.12457	6.07583	5.80648	5.38882	6.18433	8.66329	8.49239	7.68472	8.54001	11.706	7.58768	14.2558	13.0555	5.77687	7.59879	8.00898	10.9536	15.2578	13.2754	4.52547	16.1881
17600375	NA	NA	NA	15.4562	2.29759	90.8985	10.2818	3.40078	2.07543	23.2172	34.9811	17.7677	3.87414	58.9385	2.50546	19.7474	38.2996	34.1811	59.5385	2.41843	8.72468	17.8077	15.7358	40.819	44.0186	6.97721	19.4677	4.88188
17600377	NA	NA	NA	14.9358	81.2632	143.068	153.767	84.5128	166.753	65.6341	82.5212	50.557	68.7666	58.0679	78.8829	81.9291	169.651	50.2451	129.532	86.3583	59.0219	121.909	113.531	139.915	128.612	150.216	45.259	128.178
17600379	NA	NA	NA	4.28255	4.94162	2.74363	2.02888	6.75833	9.03646	6.18486	4.74735	3.9756	2.52478	3.74486	5.03107	3.6079	17.6105	3.42521	5.56031	3.08913	2.75223	5.68735	7.40124	2.5451	2.26966	2.42145	2.69806	2.13081
17600381	NA	NA	NA	39.3721	73.1661	47.3917	53.7229	100.128	61.3783	27.8542	35.4768	36.7467	10.3597	33.7739	40.375	45.863	31.4768	37.2734	18.0111	11.9524	54.2452	85.959	42.3292	56.7712	71.4503	31.1751	62.6337	84.3643
17600383	NA	NA	NA	45.2444	32.142	68.7098	38.819	27.3983	37.6996	43.8187	42.7464	22.3207	132.978	34.3011	70.0585	113.94	8.45726	86.6585	44.4822	80.3952	21.1984	34.5355	20.0338	35.8398	11.4214	23.3372	24.0517	29.6857
17600385	NA	NA	NA	8.50629	22.6756	3.9242	6.61881	20.7795	36.0376	9.13622	5.96526	9.97645	33.5611	14.9651	21.7934	7.67776	36.8467	11.1048	4.35359	5.2897	4.93921	22.4547	22.5639	5.28744	13.6603	12.4656	7.41276	3.27999
17600387	NA	NA	NA	21.3595	2.9908	8.90067	20.2482	12.7778	10.6345	3.89332	8.10517	9.8821	16.4869	22.6098	51.835	31.4752	11.5074	20.4862	4.30383	13.5001	4.88188	17.5651	14.5095	4.63641	8.00239	14.7056	3.33133	6.33217
17600389	NA	NA	NA	19.2425	17.2268	56.213	71.0362	33.2881	30.9776	13.2478	30.7842	33.6693	21.7838	34.927	19.5969	14.7578	58.7865	26.5667	6.88354	28.9638	8.4143	16.7293	25.9533	22.8631	29.8334	20.3422	17.591	49.1283
17600391	NA	NA	NA	7.91607	3.71786	2.11015	10.0978	5.36021	2.73573	5.12766	9.61302	13.4967	3.40195	14.253	9.37164	2.64331	28.3893	15.23	3.95107	10.7534	37.7312	5.43766	5.8269	7.39862	15.0017	5.86923	6.28454	6.63972
17600393	NA	NA	NA	4.34727	2.44354	3.65403	8.63577	3.86108	4.0104	3.87414	3.87414	1.8843	2.43882	3.87414	4.73093	3.87414	4.64453	4.99206	4.64191	5.58787	8.72468	2.74484	2.826	2.27927	8.00239	3.68023	7.13128	2.54302
17600395	NA	NA	NA	7.06027	44.4748	23.4368	45.7377	34.3805	25.3196	19.7003	25.939	15.0185	55.2209	21.1744	27.8058	35.8515	11.8134	64.9336	97.0173	60.757	53.7857	48.6425	35.9657	46.2439	22.7639	32.71	28.4404	35.3425
17600397	NA	NA	NA	83.6444	263.228	89.3507	137.82	142.261	68.9646	37.3807	31.7453	105.789	254.591	112.09	249.38	83.4412	88.0497	125.857	67.5587	255.307	108.248	40.0044	82.4279	133.922	304.61	228.817	43.9487	138.407
17600399	NA	NA	NA	49.864	42.0587	34.1411	82.8929	28.3591	37.327	27.716	28.9994	24.8838	11.9	8.28292	36.0119	35.9797	33.4175	25.7549	10.3627	28.8299	69.9389	52.023	19.6108	56.3129	56.2923	16.1612	16.9922	23.9782
17600401	NA	NA	NA	4.53653	10.5476	4.24234	17.537	7.57932	10.2533	9.03956	7.93872	15.693	14.546	10.4562	4.03404	6.71595	12.3286	9.68947	5.94323	17.3268	10.215	6.72073	4.5519	5.09438	9.41528	9.05154	8.35899	9.77331
17600403	NA	NA	NA	2.38533	6.55957	12.8318	4.63257	4.88188	4.04463	9.5913	3.0416	2.72838	7.47936	3.98043	5.89465	3.45355	5.38649	4.04592	8.46927	4.10345	4.39934	6.20819	6.24673	4.88188	8.86069	4.25708	2.65761	4.88188
17600405	NA	NA	NA	48.1036	19.6003	14.0469	59.1329	20.527	19.064	36.5679	18.3997	20.7486	23.6229	22.631	26.0313	22.3984	14.1821	22.1495	26.4247	13.1639	16.8423	21.5029	38.8302	7.90192	28.1653	12.979	20.0029	25.4086
17600407	NA	NA	NA	22.383	7.68847	7.14362	5.86669	10.4265	7.49903	8.51664	7.78285	9.15908	36.907	23.1678	35.9143	5.20051	6.821	8.04107	28.0263	24.0763	27.2956	9.89889	11.0967	10.1701	6.56716	9.5191	14.9007	10.8129
17600411	NA	NA	NA	3.02759	24.9454	3.06617	4.81464	2.63613	11.215	2.61795	3.55794	2.95484	2.64257	9.55979	5.86471	8.85618	3.52975	9.35072	10.4891	7.27563	8.67381	9.1544	3.29163	3.73487	6.38879	14.1042	2.45141	3.07224
17600413	NA	NA	NA	2.38533	3.4622	1.84117	3.83929	18.0073	2.41843	16.9469	1.79479	25.642	1.55755	3.0416	12.0545	6.28352	17.7277	1.66152	4.30383	49.8585	3.56691	19.8674	12.7228	2.4306	5.69696	2.4306	17.6477	37.6996
17600415	NA	NA	NA	13.1443	20.515	4.66704	18.9923	16.5021	14.6973	11.9647	5.75632	15.9375	12.9811	8.64482	15.1606	18.9199	6.73222	11.9126	11.6294	34.9302	29.7155	8.9589	12.4649	30.3329	11.917	15.4272	13.9767	10.1426
17600417	NA	NA	NA	8.15074	10.2613	18.3579	14.2747	6.8148	10.9899	30.8337	7.84711	11.7656	4.88918	9.79366	24.1051	8.34463	5.14214	15.0213	24.5678	8.64264	12.8615	9.34964	11.4393	20.1111	5.23284	13.3297	6.84793	5.98178
17600419	NA	NA	NA	5.57324	2.35305	2.36195	2.53327	3.73914	5.09386	3.21504	2.48109	12.0674	4.57652	2.60052	5.71321	2.42044	4.16159	6.08053	3.29566	4.08144	4.02593	2.80913	2.42117	2.26622	2.40445	8.91612	3.92262	3.27999
17600421	NA	NA	NA	16.3136	31.9685	13.2893	15.3422	32.4771	23.3817	13.2589	12.3285	10.8166	11.0271	13.0387	24.3567	10.4477	14.2655	12.2945	59.3405	13.6961	6.16465	8.74262	26.4976	9.46495	24.2285	12.6041	21.3382	19.0089
17600423	NA	NA	NA	15.9863	7.28716	6.45846	26.8532	7.46418	5.07724	4.83647	9.25013	7.95587	12.6419	8.03636	11.0701	9.15619	5.33592	18.0465	14.1807	5.51261	14.6444	4.97941	19.1083	8.50904	27.2482	12.5901	7.0718	13.3726
17600425	NA	NA	NA	15.5327	10.2905	11.621	53.021	13.9545	30.8378	4.46148	11.9318	20.1113	23.8056	22.8293	11.2762	25.1251	14.2825	6.03233	30.1449	10.2512	9.66299	13.2682	44.5795	7.16618	5.15161	20.529	36.9351	22.6996
17600427	NA	NA	NA	34.112	58.1385	33.0688	51.368	50.4185	28.2282	35.9797	44.154	26.4528	76.2069	61.7785	53.7785	55.4585	220.258	51.0585	24.6911	70.9785	30.4622	53.7785	93.3935	25.1709	47.3622	133.324	200.159	36.4267
17600429	NA	NA	NA	26.2336	54.7924	29.9302	4.53531	13.3189	12.5613	22.0847	15.7022	25.235	10.6067	23.0226	16.8083	65.8197	10.7215	8.94988	22.8938	56.2858	4.81454	17.6266	12.3645	33.8419	11.3028	48.7423	14.1913	29.2186
17600431	NA	NA	NA	139.747	18.8454	29.8409	23.7264	2.4306	4.6037	32.5438	33.5811	47.9385	56.9854	59.6585	21.4867	50.7998	32.5438	22.2695	117.938	44.9386	146.618	47.1516	15.304	9.61005	15.3555	56.2731	46.6186	30.2059
17600433	NA	NA	NA	32.8959	137.767	138.716	30.4007	140.922	328.289	71.1354	97.2237	141.484	136.039	192.872	136.534	162.4	13.6092	120.957	66.3687	180.199	15.3427	133.833	130.436	254.746	41.8882	231.825	109.162	82.6111
17600435	NA	NA	NA	500.501	924.321	696.693	554.388	928.425	1476.82	953.12	779.555	1094.03	1109.72	1212.57	829.592	1050.06	471.834	788.228	520.769	994.567	572.238	1149.74	952.394	941.786	1160.09	1097.02	940.605	1024.58
17600437	NA	NA	NA	57.7334	43.862	47.4479	56.76	39.0703	42.5735	127.193	51.0348	54.3242	49.2251	70.4765	68.7857	49.3622	21.7462	69.5798	87.4569	52.0065	71.8262	40.2421	80.6131	71.4361	39.2241	36.3548	61.1273	66.456
17600439	NA	NA	NA	116.586	237.659	175.132	186.242	149.825	233.033	161.901	117.075	142.947	206.081	199.631	139.956	255.814	286.264	174.31	199.982	153.05	13.7445	112.746	167.84	227.666	161.235	202.691	149.283	92.3344
17600441	NA	NA	NA	3.99939	3.65893	6.03548	3.31741	22.5657	2.80589	5.24675	16.1135	8.0952	18.8214	19.7398	12.1925	40.0386	4.23681	9.7737	3.87014	27.6084	6.52632	5.37697	3.25564	4.58374	4.86838	20.4942	4.93062	11.3867
17600443	NA	NA	NA	63.0934	99.7762	53.509	56.4134	71.0105	153.562	65.3975	60.6656	34.3533	86.4885	89.9087	65.7812	74.2821	8.20147	34.2363	18.7823	78.2382	20.5489	17.1051	43.5755	108.4	111.944	44.0906	58.9067	17.0264
17600445	NA	NA	NA	88.4451	29.9734	60.7387	21.8073	50.0787	49.0625	53.0582	77.1597	81.1736	73.8715	73.456	60.1054	107.828	19.8089	80.7123	10.8995	31.5626	45.9748	44.973	25.0925	15.269	46.1824	19.5211	23.377	36.2378
17600447	NA	NA	NA	96.9265	53.5807	123.105	233.456	114.631	137.641	176.685	163.048	168.049	107.837	135.152	81.2198	197.697	17.4684	105.867	66.5269	90.8683	80.7836	95.7804	131.872	143.225	191.531	88.1327	138.019	81.9476
17600449	NA	NA	NA	120.811	72.0692	116.817	36.5497	153.775	133.966	175.795	163.359	182.037	98.5994	157.595	113.355	138.246	173.067	144.42	73.912	151.244	58.3376	149.647	76.1935	157.973	59.9806	165.83	88.6726	148.229
17600453	NA	NA	NA	116.585	163.956	148.535	42.0545	148.738	150.898	124.958	149.723	130.477	153.628	99.4764	95.6185	149.202	206.468	123.854	63.4118	89.1126	266.959	185.568	94.2572	80.4481	94.3405	131.061	122.271	142.578
17600455	NA	NA	NA	190.287	285.423	445.375	177.898	503.28	714.451	357.492	477.202	484.788	361.955	313.339	297.073	517.76	96.648	438.088	173.589	398.05	19.6118	550.063	300.736	164.667	271.545	281.281	408.963	365.698
17600457	NA	NA	NA	143.029	103.516	133.895	54.53	85.9398	109.565	117.624	161.138	113.714	62.03	72.7096	96.351	140.098	21.8624	127.138	21.2448	120.378	163.687	89.6078	112.978	68.401	138.637	152.459	107.018	50.4381
17600459	NA	NA	NA	5.67871	39.6813	33.4824	68.3466	61.7769	16.1619	63.5563	44.6837	83.6627	32.9633	54.0254	38.5919	94.1134	4.66421	43.7126	109.152	38.7883	21.863	38.1123	19.0088	12.9763	91.1521	73.3933	53.8094	35.4292
17600461	NA	NA	NA	60.1608	50.7577	80.4277	53.174	23.0426	141.26	62.2605	55.9197	96.7982	114.121	96.5887	74.4026	81.9614	20.0096	74.8384	10.6355	29.6653	14.543	33.8233	44.8859	28.7668	53.5436	54.7429	58.2165	55.8181
17600463	NA	NA	NA	41.433	49.4241	74.8027	18.5536	59.6983	77.7704	42.9585	53.2461	114.361	89.884	25.5913	36.2707	70.4742	81.4356	31.5045	12.6839	41.1877	24.3708	57.0653	25.358	94.6459	73.1826	75.8588	85.7687	30.7329
17600465	NA	NA	NA	28.9525	86.1911	34.0898	14.4016	65.014	129.657	53.2081	68.7663	62.0935	39.2543	46.6591	26.5952	90.5916	46.7688	33.933	19.2469	50.2272	68.7434	37.3725	15.4621	51.7133	38.3971	79.7229	20.977	8.00951
17600467	NA	NA	NA	120.767	651.713	277.25	216.887	550.167	543.948	287.162	260.61	490.621	377.74	264.174	250.864	562.057	163.423	225.946	60.5231	231.562	10.2371	214.371	306.738	184.316	348.434	321.059	95.1206	215.112
17600469	NA	NA	NA	61.2185	23.5324	25.5145	15.4951	170.376	186.099	119.046	77.4428	134.763	72.629	88.8534	106.626	136.818	8.05475	82.4985	7.67206	39.259	16.0956	54.9385	54.5785	61.2185	62.2595	38.8907	21.693	64.2696
17600471	NA	NA	NA	11.2789	8.91781	19.9482	7.43675	11.0916	10.1018	5.66311	12.9495	11.2509	16.6609	11.024	27.8722	8.72764	8.46346	9.7518	10.0497	6.20272	12.7925	10.4957	19.4857	16.7843	7.35969	13.1296	11.2736	13.8868
17600473	NA	NA	NA	45.2943	12.8377	62.8407	11.0437	11.2613	2.7506	8.47456	7.77035	5.86127	4.11692	11.6946	3.37574	21.7	37.7951	5.8916	15.5184	3.61808	8.86436	5.19214	6.12556	4.37878	8.24424	3.73087	9.1835	4.42263
17600475	NA	NA	NA	29.7885	71.3785	102.771	67.671	75.6502	52.8985	97.5442	96.8585	54.594	78.3099	73.6185	87.9212	79.9751	156.832	21.7022	27.6543	34.9367	117.752	31.0797	67.4185	18.7077	82.6528	84.9785	41.6587	80.5785
17600477	NA	NA	NA	141.348	258.258	206.639	287.829	249.032	293.754	122.478	182.627	269.255	171.107	195.435	198.435	156.086	201.044	147.174	153.932	129.477	48.2995	113.27	145.887	159.278	210.121	186.552	181.598	130.645
17600479	NA	NA	NA	46.0516	57.9153	79.4288	31.3155	64.8537	109.181	69.1199	53.8972	99.4674	50.5462	37.8579	85.6714	92.9437	32.1338	43.361	52.9266	27.452	14.2969	22.3648	44.8551	28.6522	40.3675	34.1242	44.4784	34.0246
17600481	NA	NA	NA	6.02007	99.7836	74.1037	61.4255	68.9532	132.021	84.5354	69.8823	103.725	69.0524	48.9622	113.945	67.73	6.4792	36.9645	106.213	49.3982	11.8453	56.6793	8.58071	29.0002	13.5859	27.6431	12.8684	14.5346
17600483	NA	NA	NA	8.44553	25.402	62.1012	19.1542	13.2135	17.8631	28.5345	65.3097	56.3714	10.2154	45.1161	41.195	60.9097	11.6291	20.4852	19.275	46.7792	7.77774	35.6141	58.6254	66.1828	9.17591	10.8724	74.6352	49.1714
17600485	NA	NA	NA	5.30168	23.0627	8.39936	3.18727	6.27454	45.9671	10.1677	35.9085	20.1685	25.9477	6.78705	11.3188	7.91489	2.242	2.75804	1.84674	11.0621	2.81354	7.57665	23.9686	15.8903	6.4781	9.84835	8.47568	16.8761
17600487	NA	NA	NA	27.3363	71.0673	45.7857	60.2307	7.5047	92.1048	35.6515	47.9423	51.7253	74.8192	40.025	34.4591	32.8312	47.3297	26.5623	17.1222	28.817	15.3495	21.7151	44.317	77.5598	10.0262	31.2323	24.1759	31.7094
17600489	NA	NA	NA	23.9376	25.9155	13.9463	12.293	18.0862	37.2265	20.6186	9.55331	28.3559	11.6425	40.4363	27.215	6.92269	8.21759	14.7346	45.4975	28.7932	33.3718	16.026	6.8976	27.0058	8.79923	12.9831	5.97981	20.4998
17600491	NA	NA	NA	13.4462	40.819	20.9584	4.55987	22.1563	56.2185	27.3183	70.7785	55.6185	11.3033	26.1984	45.1786	92.4985	7.56238	64.6185	15.5361	3.87414	4.88188	14.7056	85.1785	3.87414	15.1772	43.1787	33.5411	52.3785
17600493	NA	NA	NA	4.88794	2.45506	15.092	13.3826	19.3617	8.96784	13.7381	14.6012	13.8469	2.88074	8.90148	7.98731	64.3902	14.9711	8.64511	4.86685	6.46702	6.72904	21.9833	23.6246	18.147	3.69621	16.1152	6.99629	6.63979
17600495	NA	NA	NA	26.5046	36.1204	43.4984	7.62728	34.336	12.3217	29.4489	24.4501	12.5265	21.0867	26.0363	7.35882	30.1203	8.60556	9.31843	8.22655	23.6301	54.1489	9.39758	7.15971	38.7573	13.4666	21.3537	26.4863	12.2916
17600497	NA	NA	NA	8.3901	58.9446	36.4426	34.9492	44.5914	4.77655	15.4716	60.3148	47.3547	79.9315	68.3521	81.9114	48.5777	3.25482	44.1843	6.89308	55.485	9.00146	40.7122	66.9506	12.0907	42.6705	23.8914	48.005	36.8218
17600499	NA	NA	NA	502.988	344.204	306.705	557.535	390.685	397.166	417.933	376.507	409.558	448.032	427.097	439.367	513.25	508.985	308.155	630.213	293.991	481.258	242.985	306.242	404.299	468.799	487.563	320.657	488.134
17600501	NA	NA	NA	29.5223	37.8375	10.879	10.9144	6.69048	5.48517	33.9928	22.6277	6.26845	27.4784	18.3908	70.8342	4.22461	5.57457	9.39007	8.5818	7.95553	53.6908	11.4043	6.69658	15.2184	9.60175	5.64907	10.8872	16.0143
17600503	NA	NA	NA	7.96384	14.3368	16.1052	4.64699	52.5912	28.56	24.4574	40.1928	21.3805	57.6273	24.6055	17.586	68.3999	9.97181	29.8801	6.72255	24.3355	8.39647	33.9939	22.9583	13.8185	37.0826	25.2251	34.9911	25.3994
17600505	NA	NA	NA	46.1142	18.2064	30.7024	24.0014	15.685	14.0388	16.0711	18.0149	40.2096	32.9718	52.397	39.4801	43.2154	9.03677	21.787	29.1607	36.3325	19.8836	55.6671	15.5987	27.7087	48.2912	21.4755	8.28337	14.4134
17600507	NA	NA	NA	58.5404	63.1286	21.6849	27.2084	16.0906	7.83281	21.1627	28.9228	12.9751	18.1893	48.4979	15.2263	36.207	24.7999	28.2734	33.989	14.6936	196.76	11.7325	21.1118	16.9044	21.5797	37.4793	42.3804	32.0908
17600509	NA	NA	NA	31.5374	100.923	14.9847	17.2472	26.3005	18.064	21.5745	29.2421	30.3981	21.8283	45.1589	35.395	74.856	5.45372	28.7293	6.57823	21.4511	16.9443	21.9875	17.5031	20.4838	14.2945	13.2699	24.2427	17.778
17600511	NA	NA	NA	1.53823	2.29759	36.8997	2.41843	1.52782	1.84117	11.2638	2.41843	1.76485	2.73666	11.3424	2.02034	6.28352	40.339	1.52782	42.2187	1.9858	31.8238	1.72791	13.725	1.84117	6.33217	5.75941	2.38533	4.88188
17600513	NA	NA	NA	25.7658	11.5607	7.66239	3.96863	7.92303	8.68552	13.0752	8.66014	17.0913	20.0039	6.33682	7.00236	25.4105	32.7571	20.8822	10.1522	11.5965	22.2565	24.6882	6.71427	8.52234	7.86854	18.8367	7.94942	5.62824
17600515	NA	NA	NA	135.505	111.132	235.424	131.232	293.665	369.234	189.633	221.442	239.465	275.916	316.212	228.332	312.109	67.6184	220.961	18.6554	208.935	106.905	221.913	146.59	155.632	118.347	325.363	108.587	140.341
17600517	NA	NA	NA	35.8981	47.3358	68.9662	38.7403	40.944	49.038	36.8122	26.5088	31.7544	48.8068	54.9027	39.0355	60.351	55.6961	68.8035	33.3672	46.1917	43.0917	68.4737	62.6251	24.5802	199.143	54.0666	19.437	56.3617
17600519	NA	NA	NA	21.3584	33.7811	5.64706	43.7787	38.0196	15.6959	17.8477	26.8783	23.1372	4.89545	21.5984	13.4462	14.626	90.0185	2.80589	46.4186	7.75073	37.0197	3.0416	9.66056	8.72468	47.1385	40.699	18.5993	6.33217
17600521	NA	NA	NA	30.0632	31.9345	9.12147	14.8684	15.4508	9.93104	24.5271	16.9041	23.0844	21.6894	29.7477	17.3349	38.0395	5.37308	26.8384	26.9076	20.3036	19.2698	6.11881	5.67763	3.09775	4.08612	22.5192	30.4867	2.30549
17600523	NA	NA	NA	18.0876	15.4971	76.6702	31.2575	3.80336	44.0147	42.7586	74.0953	42.2049	12.0468	43.9255	37.9095	96.884	90.5869	27.0793	69.6489	20.577	89.0701	22.16	16.7309	31.743	69.7381	30.9658	18.9389	26.557
17600525	NA	NA	NA	125.498	141.82	57.3974	245.418	53.6006	7.25159	129.166	129.513	96.0192	88.3385	67.7078	148.6	136.387	12.368	63.6985	5.43632	88.3385	42.5387	110.455	96.6985	150.254	67.1785	109.318	63.8585	50.7858
17600527	NA	NA	NA	7.11497	13.342	10.9517	4.09801	20.6578	4.10836	3.33312	17.4977	8.84291	9.74637	13.5534	22.436	32.9477	13.3405	8.99156	13.5717	12.1639	30.5038	11.6229	27.9513	29.7686	5.05168	19.7803	8.42951	9.0428
17600529	NA	NA	NA	19.2677	21.9908	12.3356	18.4794	28.1863	17.6188	27.2055	37.1797	29.3174	30.3338	16.8435	10.6735	8.88215	2.21152	18.4794	19.9334	15.6959	2.63006	9.09447	13.7066	18.4794	27.1193	17.4464	20.5585	50.1558
17600531	NA	NA	NA	10.1841	27.5819	44.4096	4.1841	38.7628	10.0274	32.2827	32.477	33.1521	32.9716	41.1371	23.7291	5.40266	9.55081	59.0086	17.4659	48.7412	11.2866	24.1109	8.93554	6.55132	5.62398	22.3581	37.0213	26.1424
17600533	NA	NA	NA	6.45306	6.16756	10.5938	15.6846	3.89548	3.06683	12.0142	3.16292	5.69693	8.31232	6.95842	11.1198	4.83933	11.6517	19.5341	8.41055	16.1144	3.0313	9.26772	13.1151	3.86209	16.1065	6.72083	9.76262	12.7621
17600535	NA	NA	NA	20.8425	6.35658	17.2829	1.8652	5.9104	6.23767	11.6378	13.9545	19.7024	13.3709	25.7498	27.1146	8.11772	5.75819	4.64443	4.43387	7.50499	4.48381	32.1575	4.43448	2.65392	13.0422	4.92234	13.3157	40.881
17600537	NA	NA	NA	34.1305	4.63475	7.25912	12.3085	7.60534	9.23429	4.04472	5.37324	13.7289	11.3335	4.42502	7.31206	4.7471	35.1525	6.05646	2.73607	7.47385	18.1753	5.71576	6.57718	7.27531	13.0189	8.80247	6.56861	6.24625
17600539	NA	NA	NA	28.916	25.813	35.8028	43.7947	17.2578	30.6549	32.5481	24.7871	58.8231	37.8818	26.3608	17.801	31.6394	34.4488	12.686	20.0801	9.48	38.8739	12.9305	22.9804	64.2839	59.2338	70.6171	21.8352	15.6626
17600541	NA	NA	NA	11.4838	27.3798	21.8163	54.9633	20.3317	18.1124	40.0732	24.9244	25.8377	13.7918	28.1872	22.6159	17.5852	55.0353	11.3753	104.64	21.2473	33.0708	12.9484	29.3083	17.9626	63.1886	23.2679	37.3726	13.3388
17600543	NA	NA	NA	5.89465	3.9946	7.54461	5.89465	8.71473	5.2092	6.64799	6.20612	4.05871	4.71684	4.70511	4.61715	4.74135	44.1589	4.28748	8.3606	6.55148	7.68297	4.89682	9.02434	6.15505	4.91937	12.5413	5.72438	4.88188
17600545	NA	NA	NA	17.2668	2.55557	12.4274	2.47781	3.96184	34.8295	12.3383	5.38529	4.12122	5.02487	6.60625	8.09517	9.54636	19.2948	10.2095	6.52084	3.15764	5.61509	3.96516	22.68	3.25597	3.4105	5.83352	21.033	1.88463
17600547	NA	NA	NA	57.8905	189.477	191.492	196.892	256.803	335.783	241.694	127.451	85.1953	146.94	181.724	130.344	187.929	273.869	241.98	247.591	215.857	292.35	171.302	191.581	226.386	254.838	216.361	187.533	227.281
17600549	NA	NA	NA	28.0639	32.3346	63.3034	184.83	83.0719	99.6051	55.3398	38.4006	44.4769	48.1739	87.908	75.5165	64.7217	376.86	61.9598	65.9382	48.73	153.539	38.9933	36.1263	68.5706	46.485	116.322	29.6766	84.0243
17600551	NA	NA	NA	13.4053	112.851	84.181	141.128	34.9091	53.0685	64.3277	67.9485	29.9693	82.7134	64.563	75.9261	47.5383	10.7463	73.2635	3.59329	53.1288	4.62956	35.5599	38.4176	20.2155	86.7004	76.8588	80.8093	74.7848
17600553	NA	NA	NA	148.103	60.7509	177.192	91.5158	88.2742	102.132	153.046	91.7558	141.064	162.094	161.853	211.825	116.729	6.14472	189.2	11.088	109.336	8.95603	90.0316	69.7075	39.4451	145.661	170.983	249.551	141.284
17600555	NA	NA	NA	25.9844	78.9945	77.6269	45.3786	110.197	106.591	139.737	81.3211	103.832	117.489	87.3197	149.311	97.8521	108.861	151.189	25.0746	92.1804	20.0508	70.7824	22.326	40.5373	110.475	77.6169	160.843	89.2074
17600557	NA	NA	NA	79.9514	67.1631	68.977	14.0577	33.5575	50.2515	77.1076	56.8758	72.9546	44.9816	34.7045	58.8786	66.1338	29.1136	32.3668	33.2086	61.0336	81.8873	66.375	21.0057	27.7663	80.6462	41.9936	20.4689	58.0346
17600559	NA	NA	NA	43.3889	26.1888	24.2813	16.7858	9.34055	13.1497	49.647	14.8956	19.4801	11.4923	47.7794	19.1775	10.0154	29.2047	33.2974	4.8587	23.1886	8.92379	31.0109	8.00265	73.4582	33.908	9.8689	5.06008	41.9022
17600561	NA	NA	NA	99.2985	43.8061	61.1081	107.178	22.1563	38.0616	80.5785	32.9858	59.0756	41.5083	12.407	9.25288	40.819	1.9858	42.0587	10.0546	36.3344	36.66	40.819	17.7299	85.3267	16.0956	29.6938	57.7348	51.4703
17600563	NA	NA	NA	12.5659	10.7987	4.94315	9.39121	20.4366	9.86062	24.1822	38.1979	6.83338	7.21096	3.7468	5.66085	10.6164	5.79758	7.19205	13.3771	4.81254	4.88637	14.1396	11.5328	4.38162	15.1555	11.9206	5.28269	4.54391
17600565	NA	NA	NA	59.7385	82.6585	82.6185	112.938	38.0196	48.998	78.7785	127.596	85.0185	65.2158	68.5385	31.9438	88.5773	141.738	87.7385	70.8585	126.495	133.201	207.409	30.9682	139.772	97.3277	45.7283	63.8585	68.1785
17600567	NA	NA	NA	4.97433	2.00326	2.91602	4.47314	3.449	6.4159	2.56061	4.6228	8.40204	2.26109	2.51445	4.74563	3.1935	4.65288	6.53524	5.4321	3.32484	4.94777	3.08421	2.6179	2.01872	2.75366	4.51738	2.86554	2.85751
17600569	NA	NA	NA	34.1699	125.487	26.2291	41.6039	3.38563	17.7365	5.76527	43.0321	16.2337	67.8537	10.1397	10.4691	46.3818	13.4164	34.9941	10.93	19.1771	15.3427	67.8511	53.7869	93.9873	51.093	86.0457	17.1185	28.3257
17600571	NA	NA	NA	50.9142	52.4045	43.5157	27.8665	45.1085	17.6228	44.3319	36.3844	44.6592	68.4583	57.4702	44.0616	27.2778	46.3465	54.5723	53.6804	66.8902	212.383	43.0724	45.7108	41.7388	90.95	61.8811	76.2051	28.9324
17600573	NA	NA	NA	68.5888	69.566	91.8569	107.463	72.933	50.7354	94.1052	128.359	91.0032	92.7579	75.0899	92.0817	91.8279	60.6292	90.6622	192.218	120.495	148.741	132.69	63.3608	109.349	169.438	137.723	146.216	116.197
17600575	NA	NA	NA	4.37934	2.75133	2.34619	2.25388	2.07893	2.84722	2.05354	2.62779	2.11351	2.10399	3.61426	2.96347	2.22534	2.22173	1.94153	22.6012	2.34916	9.03661	4.77676	2.12125	2.01449	2.25511	3.36994	1.90375	2.71887
17600577	NA	NA	NA	5.23558	4.75108	5.07137	4.38097	4.51659	5.48517	4.36841	5.81643	6.68021	3.09431	6.06776	5.23401	4.34737	7.98155	2.9733	5.83636	3.95131	33.5644	6.51739	2.65332	4.56919	9.97318	5.62756	6.27356	5.69066
17600579	NA	NA	NA	225.667	94.249	140.594	50.7284	86.3394	158.524	238.672	140.387	216.631	147.479	135.135	181.546	116.612	143.994	196.358	15.0866	189.712	37.4847	119.677	163.243	143.861	175.547	211.063	147.675	143.367
17600581	NA	NA	NA	72.1978	6.26033	42.1537	12.2665	39.3944	23.9298	86.6177	46.3569	60.415	13.6593	50.5951	39.41	49.8638	23.2282	61.737	23.4841	39.2038	25.8671	24.3347	12.1961	14.3081	6.56144	12.439	5.14857	15.9043
17600583	NA	NA	NA	116.774	91.3126	118.372	76.7526	126.813	155.539	163.166	128.948	79.8022	150.971	130.812	71.6074	153.854	114.916	106.825	75.2827	37.0494	56.1809	111.638	145.24	148.264	186.129	150.464	70.3334	83.0083
17600585	NA	NA	NA	4.39305	25.1194	4.45675	9.13309	6.35171	3.95315	7.13145	9.91333	5.05504	14.1956	15.3746	2.83978	5.04875	2.11899	5.52015	2.56027	5.86274	14.6474	7.30462	4.1518	3.42974	2.85429	2.23038	9.96783	4.1401
17600587	NA	NA	NA	16.7215	34.2606	19.3064	1.79034	7.30639	12.9595	16.9188	54.076	12.2597	15.4182	31.2512	11.3702	12.2695	21.8997	21.8897	6.0293	19.4754	46.4235	81.1179	37.6896	32.9741	19.3388	73.3356	70.1018	51.4559
17600589	NA	NA	NA	11.179	5.64628	2.52944	5.62058	13.1512	15.2623	7.51653	5.5776	10.693	25.679	20.158	11.2538	14.489	3.16658	5.69942	5.05424	8.48473	17.7017	27.2238	4.81222	7.18092	11.4244	9.33084	9.61814	6.46265
17600591	NA	NA	NA	20.6162	35.5989	22.2196	16.6832	64.1435	45.9574	60.2776	48.004	19.5773	42.7882	90.5162	55.1141	64.7327	20.2272	29.3552	14.9608	34.1784	16.4788	46.0608	36.2797	52.8082	57.7013	38.7501	10.9885	14.1207
17600593	NA	NA	NA	18.3697	77.6349	12.9836	2.5321	23.6086	48.0339	18.5834	22.8087	27.5964	19.6507	25.4424	25.4114	25.8965	30.2368	25.6141	7.03339	14.0463	38.8068	16.0381	7.61238	8.43422	13.5235	6.62289	10.9474	12.5575
17600595	NA	NA	NA	62.4415	132.537	117.832	47.8473	81.13	81.8255	82.8954	82.9385	66.3398	109.839	133.273	48.4611	115.814	139.678	75.6283	308.116	227.998	456.489	97.7797	133.481	39.5403	181.43	276.5	67.4842	113.54
17600597	NA	NA	NA	176.046	31.1734	30.7396	39.6189	58.4152	23.9681	42.2446	131.83	78.6027	120.597	106.727	30.38	18.1784	37.3186	56.2008	129.848	19.4496	45.7895	47.0424	21.2506	24.5425	85.0774	94.1053	19.6164	41.5423
17600599	NA	NA	NA	23.4567	46.9385	51.5232	29.1099	28.7099	68.1121	102.008	44.4953	16.8171	17.987	49.5776	16.787	31.1766	52.8985	59.5785	38.1396	32.5438	212.633	41.6587	33.0616	56.5385	34.0473	45.7786	98.2985	44.4953
17600601	NA	NA	NA	3.65155	32.6979	48.5088	56.9255	44.641	8.87957	53.0369	34.3058	35.0506	65.7678	66.585	37.4749	51.3927	26.0238	15.9424	7.6298	32.7478	6.834	44.1399	43.1288	42.1421	39.4377	119.158	14.5996	38.6853
17600603	NA	NA	NA	4.87288	1.94823	5.17538	4.31164	3.80583	5.11843	3.06618	4.28856	4.97343	8.76622	4.37093	3.41365	2.6809	2.34461	4.55083	5.62577	3.18449	10.6542	3.23757	2.80589	3.28477	4.47935	3.16277	2.78247	2.48258
17600605	NA	NA	NA	7.17622	6.70162	7.17338	8.19715	6.4232	11.4855	14.436	6.82244	6.3833	15.2525	44.8979	18.4226	44.735	16.1051	7.08075	209.852	10.2236	11.0523	10.1179	7.17275	31.744	5.38113	6.87746	28.828	10.0041
17600607	NA	NA	NA	15.4482	17.176	19.7412	4.75752	5.98007	6.01022	6.80656	5.89298	6.34726	6.45869	8.03663	2.907	3.78769	2.21152	10.833	5.33711	5.80819	4.71224	4.19896	4.54054	2.43437	2.59481	12.3093	32.7419	12.0928
17600609	NA	NA	NA	11.0825	58.5889	33.4486	25.5026	14.0568	16.6593	10.7802	27.8273	20.0771	22.7848	27.1138	22.6492	21.73	17.4179	21.1599	19.5931	10.7393	17.2487	29.6835	21.252	34.4763	14.38	38.7857	22.2406	17.3197
17600611	NA	NA	NA	7.72114	3.09188	14.5366	4.7091	3.63675	3.11363	3.92523	3.73974	3.24156	2.81334	3.5947	1.70007	5.8041	4.6721	4.33729	5.66603	3.66404	4.22251	3.22287	5.264	5.40843	3.23262	4.13156	3.28998	4.60687
17600615	NA	NA	NA	3.85711	2.21882	18.4701	2.73666	2.47421	6.39629	2.8716	2.81765	9.0603	4.89545	8.18085	6.39629	1.65381	13.3094	3.56691	42.9763	4.9833	8.72468	17.7943	2.2272	16.601	40.7157	9.51866	35.2351	11.3392
17600617	NA	NA	NA	10.93	13.9381	19.5401	4.84599	7.20416	5.47769	9.0079	11.7268	10.1925	10.8833	12.584	7.82779	17.511	15.4512	8.07122	25.2249	6.2135	7.67206	6.44275	6.76213	16.3789	17.3171	8.99062	8.62309	23.3614
17600619	NA	NA	NA	45.1084	20.0759	26.222	18.4068	19.6056	10.6683	58.4633	23.3132	20.0161	27.9491	26.9188	18.4085	17.4985	35.0037	27.6185	11.823	27.0345	9.7562	12.4933	6.97721	62.019	23.9716	41.118	8.78705	26.6125
17600621	NA	NA	NA	5.47943	8.58309	4.732	11.1979	3.30076	2.428	6.17426	3.36553	4.20495	2.11377	5.03267	7.05052	5.6278	6.95606	5.09179	10.9875	6.73104	22.5267	2.7566	7.35419	10.3372	5.86412	8.12105	5.88989	10.9246
17600623	NA	NA	NA	12.0187	10.3229	7.99054	5.68746	5.91531	3.15874	18.0419	9.21322	9.13089	13.633	5.6435	3.35164	8.7604	27.5821	5.582	38.8071	7.45987	15.6634	2.87902	22.809	2.83381	14.2308	10.3456	4.27542	3.74408
17600625	NA	NA	NA	4.97559	26.4318	5.27059	5.71221	5.61247	4.63665	4.80219	15.5284	23.5144	6.6465	5.03084	12.9605	5.41542	6.77448	12.0128	15.4618	10.2655	5.86764	9.35979	8.33028	4.20263	4.52949	6.31488	5.52775	11.0516
17600627	NA	NA	NA	7.2436	5.47652	5.5409	39.4129	6.47905	12.6578	22.1844	7.41222	5.63635	11.4696	22.9994	11.1269	19.3896	10.3431	5.61773	10.9548	11.0326	35.199	5.54636	5.71793	3.86347	12.5819	8.08768	7.8844	11.0534
17600629	NA	NA	NA	12.0035	4.86686	48.5742	17.2337	57.5393	68.227	36.6431	43.3255	36.7381	44.2962	50.5205	14.8453	75.1962	4.15652	42.0606	11.556	27.8572	6.44179	22.6639	9.98894	26.2274	65.3238	81.3006	72.5773	8.50805
17600631	NA	NA	NA	27.6886	141.842	51.6091	181.658	134.666	287.041	101.051	84.0985	79.2622	87.4565	96.3785	44.0843	86.0453	107.164	95.5385	246.401	92.0748	188.634	47.5136	80.2725	44.8839	143.898	185.883	124.916	83.2375
17600633	NA	NA	NA	5.23391	5.81595	25.6284	22.4916	13.512	9.17398	33.948	18.0313	16.543	5.46517	36.764	11.368	20.5831	42.1247	13.934	72.9262	29.9704	92.6034	15.0812	19.243	6.73019	18.6124	36.2024	6.75484	20.2825
17600635	NA	NA	NA	15.4168	1.94778	8.28354	7.0987	7.50651	9.08949	19.234	9.79258	6.37248	7.37228	6.72006	14.7363	3.75563	7.48936	5.58867	12.0317	8.08274	7.67869	8.47147	29.9743	7.71009	14.4312	12.785	13.9828	7.89305
17600637	NA	NA	NA	181.269	117.255	149.735	147.688	130.041	112.921	136.517	93.3421	104.49	66.1789	107.336	158.832	105.227	86.8938	103.852	144.596	90.8218	224.019	65.3256	112.348	63.2722	136.729	112.476	75.205	102.881
17600639	NA	NA	NA	12.523	169.07	54.6987	17.5023	15.8924	29.4275	19.0041	11.1622	13.0065	22.2553	75.7125	25.8251	11.2731	9.94365	82.6798	4.36394	5.29193	52.3714	21.5142	14.9719	42.3195	70.0822	11.4203	51.3445	14.3249
17600641	NA	NA	NA	4.96219	128.26	53.5967	8.13171	33.8058	111.411	35.1662	97.6412	69.3256	50.4703	39.5717	24.2292	65.6505	7.84787	59.7293	29.9156	26.3288	9.7571	62.072	152.654	53.9493	141.129	112.087	142.614	131.28
17600643	NA	NA	NA	6.59445	53.9255	31.2196	19.6676	22.9011	6.98665	25.1597	12.9384	18.4518	26.0055	56.1717	30.5236	8.15697	77.5708	24.0082	8.98316	34.0114	17.9174	22.422	15.0199	30.0311	27.7131	56.9805	5.05642	23.1429
17600645	NA	NA	NA	4.28255	13.7402	7.08731	8.99682	14.3451	4.0862	11.1625	17.5087	5.61111	24.7274	17.2655	18.7683	5.40281	4.16089	7.01899	13.9313	16.0812	10.6024	6.34733	6.64391	4.48084	9.25288	14.7813	4.27277	37.0169
17600647	NA	NA	NA	38.072	76.3103	48.1339	41.3603	60.2568	67.2484	47.9577	30.5416	37.8906	74.47	71.1865	36.0215	17.1091	10.9305	19.9988	12.0843	44.7095	14.4016	36.7764	30.6982	22.5189	6.48538	80.5636	12.3796	57.7513
17600649	NA	NA	NA	13.6138	14.8025	10.0098	4.33298	2.73006	8.59885	12.5895	10.9797	8.51082	10.6912	8.61004	14.7911	12.8526	23.4595	6.06895	19.6999	11.7658	2.95542	8.44012	10.6509	6.97408	19.7383	9.89372	8.27634	11.8683
17600651	NA	NA	NA	7.95616	6.52793	11.958	5.43632	28.2345	3.20148	4.36601	6.65084	2.13736	7.53342	4.08669	5.94235	9.79087	17.8995	4.32694	3.67383	10.1972	24.153	9.41318	3.44136	8.48703	7.05532	6.028	2.89895	4.39266
17600653	NA	NA	NA	13.363	16.5691	9.03164	8.18787	37.191	24.9205	17.4495	26.7505	38.5036	32.662	18.1367	4.81703	7.45076	10.4455	25.3033	38.3799	24.6059	5.63251	43.528	12.3406	15.9653	4.87846	11.7833	6.86355	10.7157
17600655	NA	NA	NA	26.6094	27.9847	28.2711	4.94631	33.5958	34.0956	47.3785	27.9609	45.1888	27.0694	29.0383	13.7979	39.6487	4.09273	30.5505	83.3132	10.2539	47.6511	45.8066	27.2901	24.3329	34.9287	51.8621	61.2234	26.3146
17600657	NA	NA	NA	22.4754	28.0699	107.018	83.2899	35.1287	56.2185	81.8071	76.4985	68.6929	90.2585	86.9238	99.7546	80.7247	7.76837	91.5655	144.858	75.2585	16.1836	75.2585	62.0136	62.6185	42.0587	121.584	73.5789	89.524
17600659	NA	NA	NA	26.0949	42.9848	20.0659	7.20164	24.8111	24.2296	49.5971	28.5396	54.724	40.5877	60.4759	21.2328	25.3492	5.96109	23.4087	20.1531	77.9349	9.28649	10.784	47.1845	24.6796	15.7886	44.1961	47.1892	43.847
17600661	NA	NA	NA	51.6729	56.9785	44.3786	27.3273	39.581	19.9268	39.299	32.7438	44.0186	22.6172	38.7519	16.148	55.9785	33.4946	26.1984	6.83761	53.4523	22.9395	23.1772	37.6196	83.7438	4.14039	55.4185	34.3439	17.279
17600663	NA	NA	NA	29.9449	10.5405	18.8205	5.92503	10.9805	13.1612	21.4667	26.2568	26.2827	12.0756	27.5071	7.32751	34.5252	3.8292	6.11145	4.96213	17.5119	7.13058	4.94874	20.8309	13.3444	62.9176	58.7163	10.5773	7.23232
17600665	NA	NA	NA	39.8668	201.883	49.544	21.8613	16.877	36.476	54.2083	48.695	51.6111	55.9085	53.871	31.9324	62.1576	43.2108	20.5557	51.3341	66.3326	163.191	51.1428	37.8229	62.5812	42.9534	128.868	52.9717	43.1167
17600667	NA	NA	NA	11.3676	31.3918	46.8676	15.7358	20.9271	28.7933	45.8067	31.0254	54.582	40.811	52.6207	12.6299	57.0602	2.71598	69.9224	4.89983	34.7763	23.1454	45.7234	30.0796	43.8072	23.6724	60.5485	39.1459	47.0516
17600669	NA	NA	NA	165.496	201.117	100.72	65.2682	101.629	107.877	112.233	83.7036	137.635	97.3921	61.2923	78.9248	128.969	168.747	142.803	62.174	93.15	106.446	87.426	94.0547	128.226	202.857	143.013	151.523	55.3601
17600671	NA	NA	NA	4.12582	36.6388	17.9709	57.8057	35.7525	43.9803	37.0904	29.9474	20.7228	37.2008	31.094	27.3578	21.7531	16.5578	37.9117	18.4902	43.4535	8.77093	65.2825	38.0334	13.2999	25.588	40.3531	29.514	11.4289
17600673	NA	NA	NA	26.5991	54.3126	77.752	18.0859	69.5154	20.3889	43.816	21.4968	38.5346	32.7195	44.7644	24.2012	32.198	10.2971	29.6039	57.7018	37.5518	30.4157	28.7089	36.4711	30.2989	92.289	44.7817	59.7431	58.6149
17600675	NA	NA	NA	5.74606	62.1476	7.62769	17.277	15.5062	74.0832	22.7422	26.2559	19.8417	42.935	38.3715	29.3077	40.7091	16.2994	14.9802	12.8096	46.0514	35.5563	68.688	85.2798	14.9619	4.34883	28.7151	44.2717	30.1216
17600677	NA	NA	NA	10.1768	11.2667	25.1578	15.8429	18.8107	4.21852	21.9218	9.96861	25.3043	17.2518	39.0925	21.5933	8.76913	9.08633	21.216	5.92885	3.95877	15.195	14.5118	18.367	5.84911	9.86224	12.1909	7.18915	77.1123
17600679	NA	NA	NA	9.17302	46.9385	2.60353	68.5385	3.15453	8.97576	3.33133	11.15	8.08962	5.77133	3.5281	15.4652	15.7358	3.81993	7.362	25.9643	2.70619	7.70831	2.10053	8.83204	4.91936	14.7916	11.3442	7.92404	3.58237
17600681	NA	NA	NA	2.99636	3.52271	3.61693	4.62442	2.67902	10.9626	2.48843	9.23756	2.06858	4.07802	3.54064	2.54458	5.98643	8.96784	14.9601	15.7358	3.5271	32.3516	15.199	6.18892	3.51699	5.51127	12.096	2.86567	3.62361
17600683	NA	NA	NA	36.951	42.7391	39.4991	13.9569	94.9199	72.2498	65.2517	58.6865	58.6954	47.3617	29.7468	29.9833	81.8138	32.499	38.0549	5.99855	18.7549	15.2942	22.122	40.2153	13.5498	133.804	41.5543	9.96843	17.9411
17600685	NA	NA	NA	45.5386	2.04666	47.2185	40.379	15.6561	4.99117	71.0985	1.92048	3.8904	8.18697	6.97721	12.0545	11.4214	4.20662	2.23493	1.90675	2.41843	13.5261	32.7038	28.7499	3.0416	16.0956	5.32076	2.97818	16.4869
17600687	NA	NA	NA	2.42017	11.1778	5.06203	3.10983	12.3608	7.5482	3.00724	10.7068	9.08558	16.2187	5.54519	4.04747	5.0001	2.22173	4.52065	2.29232	2.8741	2.4967	6.44673	4.16099	3.17192	2.46357	11.3788	4.7075	2.24253
17600689	NA	NA	NA	16.3803	21.9174	17.4453	50.6982	33.8576	11.8822	6.06285	5.47013	11.943	8.35242	17.53	30.9108	16.324	8.02416	14.4926	52.4035	13.148	12.7757	20.9644	4.72812	16.9593	14.9629	25.4425	21.0975	37.1514
17600691	NA	NA	NA	7.38162	5.28247	15.2391	5.49617	5.08253	4.01679	10.7787	4.05862	5.21727	4.73339	6.96001	5.94754	14.9265	7.32793	3.04196	10.0086	2.94662	26.9199	7.31716	4.58341	4.36302	4.85549	5.39807	3.60358	3.02456
17600693	NA	NA	NA	10.974	21.8186	9.60814	5.0891	12.9994	5.04807	4.487	2.5799	47.2629	6.82244	56.353	11.477	27.6231	8.24931	25.663	5.44544	12.9441	5.73863	8.47299	10.3177	23.6944	46.5524	16.0306	35.5034	11.793
17600695	NA	NA	NA	25.1178	82.0806	123.812	159.196	103.813	36.3193	46.1747	58.6256	90.5067	59.9495	67.8744	56.7976	82.0999	16.6556	100.823	79.5243	52.4648	71.4071	118.482	108.927	82.7545	111.168	107.357	111.742	37.9879
17600697	NA	NA	NA	3.59813	26.7984	7.50158	21.4569	2.4306	3.19199	15.5611	3.33133	20.2882	23.3772	8.72139	2.73666	21.0743	10.8936	11.8338	11.1796	9.88343	4.86449	22.1163	10.6345	5.54203	3.56236	4.77848	12.694	14.0703
17600699	NA	NA	NA	2.38533	2.82193	2.01449	5.18519	2.4306	2.0407	5.89868	1.81609	2.02078	2.21152	1.96312	2.02034	3.10106	16.6558	13.4692	2.3419	10.4859	3.56691	1.65046	1.87649	3.87414	2.47495	2.15305	2.38533	2.4306
17600703	NA	NA	NA	9.46183	3.37303	7.85746	15.4732	14.6454	3.20533	24.9462	13.6595	19.1963	34.784	7.85811	36.9692	18.5478	15.9227	8.00846	14.5041	35.7189	10.8552	18.6654	20.75	20.6289	3.21015	6.65383	19.8415	44.786
17600705	NA	NA	NA	111.714	77.8084	48.7872	95.641	41.8992	33.1625	36.2975	31.0653	53.7507	75.4351	42.4301	57.0083	69.0067	69.2742	29.1393	79.8801	43.7091	113.494	56.4558	82.7879	37.7816	93.7967	57.4093	68.094	80.0542
17600707	NA	NA	NA	11.6226	39.5112	8.863	20.1547	9.3282	10.1079	20.5543	10.7676	20.3974	19.4326	14.7447	7.6017	9.98565	20.1423	12.5485	38.1531	10.1122	48.03	21.1129	16.2131	17.2178	11.0973	16.4366	22.5576	12.1364
17600709	NA	NA	NA	5.65269	2.04666	4.31538	1.45338	2.4306	3.0416	2.69828	14.0007	2.41123	2.47608	15.5851	2.73325	10.2196	2.21152	2.96086	4.30383	2.23906	4.1121	3.0416	14.1578	2.45716	1.75299	4.26898	3.33133	9.07019
17600711	NA	NA	NA	2.14829	3.32237	5.38681	2.93358	32.7038	10.5616	2.57136	3.59956	3.14455	2.36484	2.81342	3.30432	2.8716	7.7704	11.5665	6.0107	3.03642	7.2092	3.33133	2.88215	10.4392	1.81282	4.49545	2.87563	2.76381
17600713	NA	NA	NA	3.70575	3.27859	2.94941	4.38391	2.99471	3.96086	3.33133	3.54268	4.31413	3.87414	2.79338	2.79981	7.08974	15.7358	5.89883	6.88503	3.18109	33.9581	9.76435	2.85652	2.01449	6.33217	2.91293	7.06335	3.49901
17600715	NA	NA	NA	17.9006	6.15237	54.7392	6.92173	23.8672	34.7688	3.14173	10.4604	39.4466	9.04227	10.0033	9.03135	14.0741	13.1705	19.5978	6.48429	44.9129	10.2267	74.4445	31.571	23.8076	7.97561	19.9141	2.14455	24.0073
17600717	NA	NA	NA	7.41571	9.33009	31.3138	14.8623	24.7358	20.0671	5.04498	13.4064	22.512	30.8284	19.799	10.6735	11.9994	43.094	36.0597	50.7385	21.0784	17.5511	35.9905	23.2172	2.57551	30.1225	18.7077	51.7385	25.7105
17600719	NA	NA	NA	19.6636	2.68426	7.31111	10.6271	6.88345	2.21306	26.893	6.13732	14.1747	5.69446	36.1247	8.28417	12.4716	4.06556	5.19582	7.57701	17.4891	24.2795	34.3644	7.60346	23.063	20.2229	43.2136	3.19184	4.59262
17600721	NA	NA	NA	2.74852	9.37901	2.20724	3.56802	1.73244	3.60289	11.839	4.27218	2.18042	14.5386	12.834	8.46915	3.08274	11.8964	6.8015	9.15775	3.04187	3.35118	4.18899	9.38052	8.54748	6.42647	13.3008	4.1354	4.12082
17600723	NA	NA	NA	57.4585	9.64573	34.278	4.34181	45.561	87.5462	43.1768	21.1563	31.7707	24.9311	61.7785	21.5584	27.5582	4.64737	28.2556	4.30383	22.3322	39.699	25.0111	25.442	9.51866	10.8467	34.814	8.03663	30.0992
17600725	NA	NA	NA	23.1866	18.1547	9.73654	5.03816	12.3565	36.9294	40.9307	9.40585	42.7262	32.2196	25.4891	4.90078	34.873	11.6928	37.1816	50.0148	24.3477	50.4653	29.8047	17.6636	17.2716	27.2736	20.8453	19.5488	8.09001
17600727	NA	NA	NA	36.4597	72.5367	46.1267	82.1837	94.0585	91.5785	65.2585	88.9173	44.0592	56.5275	90.6185	74.2585	44.9213	32.4238	54.5961	98.955	46.9385	31.0045	74.2185	14.1448	66.2985	28.1078	121.058	58.4118	71.0321
17600729	NA	NA	NA	22.9667	76.2481	119.854	79.4001	76.9999	127.403	46.0328	42.8444	62.9327	97.6363	49.9044	56.6024	104.632	84.481	65.9034	18.3091	71.3072	24.7937	71.6711	30.9288	74.4672	42.9551	94.1771	84.497	88.0119
17600731	NA	NA	NA	8.85991	33.0413	5.89134	40.6618	2.82073	10.5039	16.5751	6.91955	9.87952	35.7264	5.60411	7.38443	23.6042	3.89005	16.9839	3.27806	32.8379	16.6981	29.8913	7.54682	15.1082	14.5012	4.58731	2.66532	15.3837
17600733	NA	NA	NA	5.9115	19.1424	5.8711	12.0903	9.64129	12.3446	6.42367	12.1354	11.1092	13.2562	23.9587	13.4522	13.8444	12.4552	10.6856	7.78315	27.4473	11.7278	6.55167	13.2541	5.04161	16.6024	16.4903	33.2935	14.8875
17600735	NA	NA	NA	4.09808	10.2022	6.78346	5.53742	12.0629	17.2629	14.4512	3.87604	8.48971	3.32132	12.0889	8.60568	8.98276	19.665	10.3944	20.7733	8.24344	8.86436	9.07883	16.3174	11.7331	8.99732	12.2908	17.7194	5.36666
17600737	NA	NA	NA	23.4567	56.9785	2.68848	55.8185	6.97721	29.4699	6.63526	5.41509	5.43632	7.46585	10.6345	3.85711	12.0145	6.28352	42.0587	6.88503	11.9758	6.49855	11.6249	12.7228	13.1166	3.4622	17.8077	16.4869	44.4586
17600741	NA	NA	NA	5.1574	7.14494	11.7871	17.2417	17.5245	17.3336	7.61308	15.081	8.39655	8.85345	14.8976	9.56802	10.5269	38.4525	14.0858	16.85	10.7068	10.0258	7.0848	7.86737	50.335	24.5482	18.754	9.21953	8.04318
17600743	NA	NA	NA	9.56818	2.76713	2.70441	7.53874	2.76438	3.03759	2.31299	3.20832	3.30394	4.09772	4.79601	5.63474	2.88636	9.70656	4.30965	6.03409	5.13406	8.54735	8.37321	3.08766	4.52128	7.4889	3.04079	2.81142	6.12374
17600745	NA	NA	NA	3.12413	2.62333	4.27835	12.7375	4.39146	3.86403	2.94378	10.7409	3.3763	4.79166	3.45745	7.41697	8.60437	3.17531	4.03229	5.01868	3.61857	5.6386	10.284	5.5829	4.88536	5.53666	4.77383	9.26836	2.9558
17600747	NA	NA	NA	7.93878	11.7517	3.49764	4.29203	4.88043	6.99064	3.57493	3.2512	3.78716	4.8112	4.68461	3.40847	2.82684	4.87244	4.22434	3.11873	3.48517	15.3604	6.60185	3.10258	3.87414	3.2007	6.98402	3.44646	4.4603
17600749	NA	NA	NA	11.7559	10.8031	7.01591	19.8518	23.0418	22.5998	8.74308	8.70983	6.82849	9.25899	10.7634	15.5175	7.13587	23.8494	20.6078	6.31765	14.5633	8.18355	12.4076	10.5295	6.37993	3.69621	14.0428	7.98818	15.2334
17600751	NA	NA	NA	1.87258	4.70545	5.5013	7.41265	12.4751	3.46094	3.62753	2.90201	9.67317	3.85656	3.23087	4.33306	13.9503	9.71962	15.2559	5.71743	5.18747	7.28766	2.75948	2.95879	3.85792	10.3405	3.4921	9.91968	4.81093
17600753	NA	NA	NA	15.794	13.3489	41.1578	23.5028	4.14101	17.9727	22.0665	21.2988	14.4351	14.8413	39.552	22.7981	24.1411	93.515	9.55627	17.1139	28.081	76.4668	42.4813	25.7849	14.0109	11.9313	16.8236	32.2217	23.8017
17600755	NA	NA	NA	4.19609	14.9553	5.84702	11.3145	4.17762	3.31658	3.55555	3.18312	12.4341	12.6363	3.33947	15.1535	9.7183	3.64319	4.67143	25.1853	4.69881	5.22325	9.31962	7.09834	3.36729	4.98602	5.3753	8.55922	5.33061
17600757	NA	NA	NA	44.8958	17.8077	126.938	55.4659	43.6587	16.5106	48.2459	41.5387	26.3417	31.1729	38.9629	15.6561	12.0839	162.301	28.5401	40.099	42.3287	150.858	2.38533	71.8604	107.146	82.1205	89.9105	52.7232	4.88188
17600759	NA	NA	NA	6.58229	69.6408	40.5992	68.1451	30.4487	7.07773	28.4714	14.3251	44.3828	32.1664	41.1578	12.2327	38.6425	12.3342	17.9276	8.74407	58.2393	55.7935	76.9546	54.9324	76.9572	40.4033	41.188	29.0656	19.9597
17600761	NA	NA	NA	8.82859	4.95552	5.85665	14.8317	7.58534	52.3939	19.6689	8.98103	38.3978	30.2863	27.6805	9.17314	25.7257	21.9168	15.3652	3.73313	38.2038	31.6059	19.1325	71.3695	5.55539	17.4221	50.9425	8.73141	14.1989
17600763	NA	NA	NA	48.0046	2.41414	8.99105	88.4232	41.0774	61.4979	75.8876	10.157	36.8393	26.5483	53.5032	67.7967	41.9447	19.9969	26.5652	4.83704	56.9696	4.19843	65.9249	9.53537	5.91067	21.8085	62.8094	7.3914	33.5967
17600765	NA	NA	NA	12.5924	7.04786	8.88131	4.56536	4.39411	8.17421	6.04972	12.3491	9.03913	6.63692	18.8311	9.77847	3.9629	15.0461	10.3705	4.82913	7.22627	7.36464	16.7678	7.2494	9.32178	4.4694	7.56145	5.49907	7.49454
17600767	NA	NA	NA	77.2964	31.8612	18.3321	16.2958	23.5589	44.1678	46.9347	26.9241	7.50406	47.0298	46.854	42.6232	25.3167	8.27515	37.2502	62.501	33.149	50.2397	45.4734	10.1438	88.7295	23.2904	61.466	13.4379	29.0396
17600769	NA	NA	NA	8.95415	67.1761	77.6616	116.144	42.7993	91.4172	34.8865	106.662	23.8787	118.595	82.7148	53.684	98.7855	30.0917	95.2181	21.6037	89.1692	52.954	123.129	74.7381	91.5891	177.887	174.023	202.719	75.4132
17600771	NA	NA	NA	97.6863	82.8231	42.5296	170.973	24.5009	7.50995	98.1676	65.6909	128.127	24.4654	61.8261	55.1252	43.5801	9.97396	71.7785	575.558	80.5953	16.3694	74.9312	41.2605	149.688	147.675	86.009	6.33217	115.548
17600773	NA	NA	NA	607.326	1322.07	1650.76	1294.57	1178.32	1252.13	1155.25	1110.35	988.438	904.513	1013.49	910.053	836.762	1535.34	1067.61	1364.12	1143.9	1138.36	1204.71	712.719	586.708	813.814	946.288	896.712	816.549
17600775	NA	NA	NA	10.3846	21.9039	40.6529	38.6291	16.5364	17.9926	21.4902	14.0112	31.3048	34.3728	30.1815	42.0412	32.2794	17.2439	14.2941	77.8351	10.8106	28.0135	18.6197	28.0866	20.5245	18.3412	42.7814	19.6501	20.9869
17600777	NA	NA	NA	13.7201	29.8261	12.5685	13.7111	23.9244	26.2225	17.0433	28.4525	16.5424	12.2501	13.4643	21.4676	14.3277	26.8687	17.8608	11.6194	24.684	30.6106	8.95224	10.5519	34.2926	14.5352	36.1039	18.9252	14.5063
17600779	NA	NA	NA	11.3903	13.3652	47.7176	14.4644	16.1644	22.856	27.4902	26.6667	51.6985	30.7214	29.0299	26.9148	64.9382	25.6886	43.8843	3.11276	45.3468	3.2982	27.5582	21.0784	34.3011	42.0587	41.6187	26.9148	36.7076
17600781	NA	NA	NA	4.15546	12.3049	8.95158	11.0771	29.9485	12.3049	11.421	32.7438	15.1049	34.1811	33.6211	14.0726	21.7574	8.14734	7.84169	76.3395	9.19795	21.1984	10.0514	15.7358	23.2172	10.3332	11.9372	8.92797	8.70065
17600783	NA	NA	NA	6.06621	32.5038	126.018	8.93779	216.018	98.6364	105.252	78.6822	134.778	226.312	112.88	97.2185	241.857	6.57497	94.0585	141.881	181.901	89.6371	61.7735	112.978	27.5295	78.7385	39.0014	21.2239	176.041
17600785	NA	NA	NA	32.5553	55.2341	19.8674	40.519	20.7984	22.4692	30.4176	42.1787	41.0548	18.1156	12.6545	15.232	35.9797	28.9516	21.7256	90.2203	31.6277	293.106	28.4299	45.6264	43.6987	32.7438	35.5905	37.1975	45.6264
17600787	NA	NA	NA	3.20402	3.07692	6.51449	2.81546	21.3973	5.13488	1.70107	2.86808	8.05699	2.43882	6.40069	9.4428	34.2021	14.8568	2.80589	13.5261	4.20351	3.56691	4.05966	2.2272	2.01449	1.75299	2.99681	1.98359	3.11435
17600789	NA	NA	NA	19.2677	37.4839	27.0322	32.4526	32.6158	39.8336	48.0572	27.4639	39.2126	19.2537	34.0267	33.6204	48.2185	56.4481	54.3785	38.5336	24.0912	125.258	61.517	37.1819	36.8462	21.9174	42.4349	65.9385	36.7287
17600791	NA	NA	NA	47.6484	27.1111	49.2694	28.4342	53.9766	51.1073	92.6676	68.0169	46.4252	8.67569	97.996	26.2354	47.6699	15.1059	47.5212	16.0034	47.6788	90.4207	129.066	68.965	69.1189	87.2723	77.4659	12.0387	78.0316
17600793	NA	NA	NA	24.5816	14.3211	20.3404	33.7884	139.809	39.9428	37.2316	26.4453	20.2522	64.6564	77.9048	29.757	26.7977	17.9471	61.8677	20.5971	35.4721	46.2986	23.6483	33.1528	14.04	17.1955	28.5079	24.5747	16.5087
17600795	NA	NA	NA	28.8391	10.3229	68.588	41.0751	72.1733	38.4668	21.3388	48.2124	32.91	32.51	57.4913	23.4701	39.0969	19.9931	29.5899	59.0245	22.2711	49.6065	46.7572	20.3089	42.6484	52.7487	38.4927	30.8373	9.13514
17600797	NA	NA	NA	11.9492	7.51854	5.06332	3.65305	4.07021	2.15388	17.6264	15.1231	3.87675	4.5655	7.9338	6.36707	13.7418	3.90431	14.8051	12.6668	3.51805	24.5002	9.05603	3.29596	2.61506	5.1726	13.2893	35.6862	3.3165
17600799	NA	NA	NA	6.29717	7.34287	8.56222	22.8548	6.25822	7.03924	5.32525	28.607	16.3372	5.81757	4.09246	11.7706	3.27479	5.36151	3.67163	8.36745	3.44862	11.7371	3.66007	13.2739	5.69498	4.1912	5.42094	5.09184	10.859
17600801	NA	NA	NA	23.8647	10.9369	9.80715	12.2081	14.674	28.8912	9.32245	11.525	26.2975	11.9878	22.7909	12.7149	9.43911	19.5884	29.1151	6.50553	15.6715	15.2335	14.6341	11.3588	15.2409	17.1025	16.3786	8.32945	9.70848
17600803	NA	NA	NA	14.3017	6.47845	7.30844	7.17046	7.34586	13.007	5.49718	3.87137	6.64305	6.37492	14.8503	4.16833	12.2352	11.8006	16.9074	17.2866	7.85773	11.7371	5.18199	5.9688	7.41603	4.24991	9.66235	6.84512	7.15111
17600805	NA	NA	NA	149.811	44.4586	24.6422	26.5741	34.6114	14.8357	10.4137	55.0493	22.8725	10.1659	17.4251	41.4711	84.7125	84.9568	51.4242	20.89	65.1178	5.78959	16.0717	12.1713	20.0832	33.838	75.0943	31.6812	87.9532
17600807	NA	NA	NA	41.2607	22.078	47.6934	93.0046	22.7916	15.0589	40.0989	67.2144	27.1129	24.1027	30.1298	31.8663	28.4254	38.5562	20.161	147.571	18.0884	80.4854	42.5542	96.1935	21.9455	119.468	23.604	82.3945	59.6611
17600809	NA	NA	NA	19.2677	61.8585	20.8813	192.97	35.3578	29.1177	35.616	84.895	28.9899	31.0246	25.0039	60.2256	88.3588	15.3551	52.1785	32.4096	7.28149	31.8238	34.9479	68.5385	22.5471	157.871	26.976	57.5418	26.2488
17600811	NA	NA	NA	30.65	16.9971	26.9992	21.2449	21.2318	16.6472	29.8002	16.1846	13.0226	50.578	8.82667	25.1461	28.361	15.564	35.9556	7.53346	27.9745	63.8832	37.1274	28.8376	24.452	28.592	29.9959	76.3617	29.1959
17600813	NA	NA	NA	22.2695	22.2695	5.36584	77.8985	92.5385	17.4078	30.7846	25.7675	12.1458	20.2882	12.1122	6.3021	13.4064	51.5233	11.9522	22.2695	21.9725	37.5039	14.238	47.4329	18.7077	15.1746	15.0933	33.812	43.6824
17600815	NA	NA	NA	10.5704	5.34349	13.525	4.69793	14.4044	8.56546	16.5151	7.74604	17.2106	13.2128	24.4787	4.84818	14.0678	12.1865	17.7723	8.63292	7.9464	2.50218	61.0211	21.0749	7.18481	18.0113	43.8589	12.206	24.81
17600817	NA	NA	NA	36.4474	22.8661	71.7817	28.3649	58.5301	22.3128	62.4397	43.3189	27.7524	29.1374	58.0378	15.5933	28.3136	29.0163	24.0421	135.828	22.1505	25.1542	33.9372	16.3418	14.4496	50.7183	73.3511	48.3747	14.0363
17600819	NA	NA	NA	25.8206	24.8743	52.4298	3.87689	23.6287	14.7273	58.1354	15.5865	10.7034	28.4301	15.8824	13.6582	19.1378	22.5601	31.1626	28.2246	14.4727	20.963	18.6276	18.6596	18.8908	14.6223	19.5355	3.29969	14.207
17600821	NA	NA	NA	7.37994	6.78129	12.4516	4.55139	8.46656	5.60019	10.3838	6.47713	10.5241	9.32126	2.91588	3.08528	8.13405	3.8163	4.63976	11.9302	1.96941	6.76386	2.88138	8.88614	3.31814	5.93265	13.3758	14.1387	12.7792
17600823	NA	NA	NA	17.5059	49.1516	12.0146	25.7083	6.45269	9.71353	8.96569	28.8795	26.6481	11.5167	11.4754	22.8263	15.9661	16.8237	27.7808	9.5551	30.5875	25.8528	21.0125	22.9874	8.32926	14.9005	17.5855	16.0954	20.6666
17600825	NA	NA	NA	14.9212	45.6332	19.1128	95.129	17.7779	32.1252	14.7534	15.0364	42.6352	15.7695	36.741	15.4969	31.4435	30.6142	13.0891	24.1279	16.9779	20.3931	18.2873	73.6564	28.476	31.6366	25.5407	20.828	19.9817
17600827	NA	NA	NA	8.78481	17.4762	16.1019	10.792	6.98789	22.6565	6.78859	31.9227	20.1258	15.9994	14.839	9.07115	17.8388	10.7444	8.494	37.8191	10.4207	49.5465	11.2395	12.0147	21.9423	12.8204	34.6405	12.3088	29.6721
17600829	NA	NA	NA	6.12749	20.3807	3.45709	6.03574	19.4182	9.99914	10.0516	5.45973	4.71811	4.39819	22.062	4.34095	4.62984	4.45534	3.11456	15.948	6.18827	3.74952	2.03703	8.07674	7.88816	6.15972	5.60379	3.63537	5.52393
17600831	NA	NA	NA	16.9465	11.1526	9.38356	35.5228	25.3868	30.5703	19.5787	13.2493	20.3126	9.71156	15.5377	9.59309	19.6379	6.51492	13.3221	18.5053	15.6888	15.9256	11.6194	25.4714	10.8736	11.367	10.5089	17.4769	15.2048
17600833	NA	NA	NA	14.9907	32.1943	29.6046	16.8133	59.1001	81.6221	35.3665	30.033	23.65	38.8146	11.3176	49.4293	30.3219	47.5448	82.1351	59.9886	29.5507	13.52	50.0616	64.5867	18.7269	50.842	19.533	41.6846	108.211
17600835	NA	NA	NA	45.161	65.8408	61.9432	33.2369	45.5876	98.1861	59.7649	33.8132	41.9488	64.3461	51.1264	61.5352	84.2684	26.6518	15.062	41.6012	39.3041	3.09985	17.7958	24.6171	53.9989	30.8646	65.3103	6.37477	55.793
17600837	NA	NA	NA	73.3035	96.9889	71.1405	58.9525	17.2274	60.6012	56.2149	49.4166	62.7313	70.4043	76.1573	79.5007	92.5672	16.6064	60.0426	32.786	61.7516	19.8293	23.4176	69.7525	61.3908	45.0186	70.4528	94.1094	48.5559
17600839	NA	NA	NA	42.4835	47.5364	24.1982	41.0897	9.50909	7.76874	8.33606	19.5543	8.88784	8.00687	10.4204	17.5451	15.2936	24.8741	25.7766	15.1995	28.6695	16.4114	29.9724	18.3932	40.6181	9.21854	16.6368	8.04643	8.54185
17600841	NA	NA	NA	3.10349	10.8774	13.7672	6.00136	5.35615	1.84117	7.02014	9.45937	2.67755	3.59863	7.0062	9.29372	8.24284	3.41727	8.45087	12.3075	8.29389	6.90629	3.70472	10.8611	26.4672	5.19092	9.54749	4.00928	5.81779
17600843	NA	NA	NA	6.21134	2.76064	7.4637	7.64675	23.4061	4.68363	6.42463	6.85867	6.85839	8.89669	4.71	13.0194	11.0047	11.0683	25.089	5.78056	25.5608	3.83868	7.18366	3.49049	7.8252	8.1442	10.4834	4.80627	9.88657
17600845	NA	NA	NA	7.20302	5.16363	8.55283	9.15158	6.02191	6.31054	7.05035	5.05895	5.24032	7.51388	6.17179	4.36077	6.43173	5.55357	17.5547	3.17168	35.4929	6.52632	19.0794	6.0919	22.1468	5.99112	14.1258	5.2204	28.8789
17600847	NA	NA	NA	52.5704	67.1227	71.6437	88.356	83.3027	23.0245	24.481	30.5614	40.6535	29.0894	95.238	47.6052	41.3733	106.638	33.2697	56.4015	37.4359	51.6052	88.9936	33.5829	266.517	53.9044	46.26	12.9593	37.7469
17600849	NA	NA	NA	15.9162	40.8412	49.2498	27.1191	31.4661	26.4727	37.2442	26.7127	39.9974	32.4552	37.1904	31.0873	45.5047	53.317	29.1127	83.732	27.5927	7.96815	41.263	24.9009	140.22	45.4577	32.7559	47.8499	26.0638
17600851	NA	NA	NA	10.7677	15.1864	16.2216	13.4665	11.4896	10.1985	17.8124	14.5511	19.1136	18.002	32.9428	11.6617	14.2118	9.09906	5.00903	22.041	17.341	50.6078	9.51641	8.00623	26.0044	25.0804	6.12855	6.28534	21.4732
17600853	NA	NA	NA	24.1751	4.76776	3.76651	18.975	5.93002	4.69439	9.6375	12.0022	4.53959	6.18672	5.16111	4.41759	4.79686	3.07713	7.08276	3.44297	4.24465	4.83806	7.58128	4.78803	3.45475	7.11846	1.98662	3.19875	4.99231
17600855	NA	NA	NA	5.70801	11.3978	6.75491	6.20863	10.3061	8.90034	21.0945	14.9951	6.35651	6.19284	13.2901	13.0273	18.1639	14.8009	14.0183	5.28632	21.9803	17.5385	4.29752	12.6067	17.614	4.65252	23.0367	9.95031	12.5766
17600857	NA	NA	NA	46.5981	32.3522	59.1256	23.386	72.4312	32.7297	23.9969	32.8905	32.9902	38.9037	42.55	22.9096	17.2835	79.4846	48.1231	98.645	33.2579	92.9774	43.2318	24.7128	38.4415	54.1162	32.1084	53.1219	33.7621
17600859	NA	NA	NA	29.2698	70.9961	73.738	15.5137	50.2016	30.5752	45.413	30.7142	78.714	77.3447	69.8634	11.5305	53.4597	4.82056	78.1728	5.13357	33.989	36.2452	38.4558	30.1494	17.3292	53.7261	42.3116	12.0549	23.3529
17600861	NA	NA	NA	40.7941	48.815	52.6061	111.512	56.9219	31.1198	28.03	29.0876	44.0113	17.3384	39.9039	30.9767	39.6138	21.5821	51.4958	31.2501	37.8683	55.4068	30.1532	28.088	27.5398	57.8522	49.1966	39.6389	51.4433
17600863	NA	NA	NA	73.7259	314.641	84.5174	106.936	138.902	168.533	104.366	78.4501	103.433	109.852	80.2325	105.425	124.356	159.74	79.0745	33.7134	44.8937	51.9784	86.414	142.766	48.6963	115.581	142.559	144.159	183.585
17600865	NA	NA	NA	123.778	89.0907	135.014	140.676	172.196	133.214	142.84	79.2456	153.022	99.1334	133.377	138.993	145.324	132.017	103.579	81.1066	136.163	29.7427	77.5185	228.713	134.446	118.798	125.898	79.4172	170.176
17600867	NA	NA	NA	4.9918	3.99312	3.85711	2.76143	3.43156	3.06868	3.11435	2.61651	2.21152	7.46585	13.9886	2.73666	4.05886	8.97576	2.48652	2.46089	2.60438	2.02034	2.68848	2.83128	3.9092	5.01828	1.63844	5.64706	3.11435
17600869	NA	NA	NA	46.1506	11.4214	22.8972	12.3823	15.6561	5.92198	17.0003	19.2163	4.8009	12.4962	14.0376	7.83447	15.2962	7.27696	16.612	3.93986	23.9255	26.4784	6.57139	9.00239	34.3011	26.8383	12.8806	7.12184	8.86747
17600871	NA	NA	NA	53.0782	210.742	157.972	51.7713	109.612	296.79	123.87	221.544	131.101	75.7912	106.629	98.0187	83.7725	64.4065	58.8984	6.20274	29.9501	29.2061	66.4484	22.6854	78.0906	72.8849	30.938	82.0792	43.5799
17600873	NA	NA	NA	178.051	96.3058	128.721	84.7547	145.67	289.112	134.36	179.364	106.089	79.3678	122.739	116.087	92.4668	136.954	106.661	20.9469	53.975	18.5459	71.0928	84.2276	64.1054	70.5414	82.391	85.9369	90.2469
17600875	NA	NA	NA	228.586	170.672	218.559	199.434	106.975	448.937	169.97	259.361	212.683	92.1059	96.1517	179.733	148.944	162.394	174.644	35.2382	38.6524	26.3332	67.8315	104.393	167.866	174.067	161.787	108.44	83.2502
17600877	NA	NA	NA	48.6695	36.8411	70.0445	68.5027	35.8286	58.3079	24.8455	70.5594	72.8937	42.8767	61.7124	65.7947	69.989	52.3503	66.3268	85.7221	19.5164	10.4374	43.0894	38.3298	71.8736	39.8423	46.413	79.2392	37.8145
17600879	NA	NA	NA	23.4278	38.4061	37.0298	41.7804	30.4879	75.9377	48.1004	50.5592	34.3471	42.5995	33.947	46.7095	40.0445	28.6926	34.9422	48.8129	5.99698	14.1222	33.0274	24.4816	78.6597	36.7095	26.7644	27.046	29.1576
17600881	NA	NA	NA	63.9558	35.7951	62.1858	91.3941	45.0066	39.9188	51.5774	34.1313	35.1828	53.1938	34.4756	38.8313	33.7474	24.0185	31.5238	48.2497	30.3045	63.9918	36.4155	30.6113	40.4223	55.2097	25.9784	46.1675	38.4447
17600883	NA	NA	NA	402.698	776.738	281.781	515.538	185.138	618.041	372.145	362.919	314.858	446.621	297.878	255.818	308.52	535.341	186.001	350.158	142.498	489.285	114.778	372.971	307.222	482.058	426.418	307.593	298.435
17600885	NA	NA	NA	33.1411	47.9973	26.4515	37.8907	20.4606	35.5798	23.7015	25.1294	25.2623	61.6585	29.0299	62.4985	25.4375	21.8753	24.1979	23.0909	26.8962	33.9794	32.7038	50.0798	37.8039	29.0981	44.8586	36.4997	27.2303
17600887	NA	NA	NA	102.486	267.52	97.7712	140.106	82.8642	300.089	100.697	121.107	85.7248	72.5552	103.821	138.467	77.8943	128.211	44.2541	11.3099	30.1907	34.5121	28.672	130.293	105.999	80.0916	123.536	73.2966	87.1507
17600889	NA	NA	NA	19.3261	77.4289	27.531	17.9558	47.6457	77.008	29.1228	88.4309	83.8759	36.4197	31.3413	31.1964	11.3383	10.2444	24.4281	18.9572	25.0761	31.3605	13.9777	26.1309	37.1917	24.5082	21.5691	28.3501	17.8061
17600891	NA	NA	NA	18.6394	14.8919	6.25068	14.8812	20.6045	10.2483	8.65883	31.7669	10.3708	6.5027	10.0551	11.4858	7.5625	22.834	8.45087	4.54907	5.24437	31.0519	18.5592	19.806	11.5993	11.4111	5.18861	5.72697	3.52559
17600893	NA	NA	NA	11.3952	24.7875	1.93033	2.9027	7.29089	5.45235	8.40016	5.26238	9.08625	2.81968	2.9839	9.99284	5.93355	3.53889	2.26138	2.92291	3.02637	62.1158	14.1295	7.40188	8.20028	5.32283	2.61648	2.52138	16.6675
17600895	NA	NA	NA	6.62047	3.20402	1.47864	2.61207	4.61668	7.7285	2.99875	2.45988	3.8904	5.1122	3.31823	2.1098	2.5468	2.21152	2.57333	4.30383	4.49439	19.536	4.06913	2.32581	5.78741	4.23463	2.33389	12.063	4.48083
17600897	NA	NA	NA	99.2985	222.658	53.8585	85.4985	81.1785	56.2185	37.0997	93.0185	117.658	69.4585	12.7618	55.9785	60.9785	222.298	68.6585	8.3606	131.778	91.8185	28.4299	102.498	102.578	272.398	90.7385	81.7385	55.6185
17600899	NA	NA	NA	10.066	3.21788	6.85177	12.6929	6.85911	10.6299	5.46154	5.9512	10.6367	11.5042	7.99512	8.80573	17.2009	6.01895	13.3561	11.4938	3.06094	5.54236	9.37095	26.243	6.53577	10.8581	4.09485	7.73483	11.0944
17600901	NA	NA	NA	16.5504	25.5958	8.12853	25.0898	14.2661	11.6215	19.4245	16.537	19.343	16.0973	16.5175	18.8139	26.9107	16.2959	18.2123	36.149	13.6748	58.7782	6.81357	8.83427	21.9388	32.2871	12.0869	17.1954	9.58533
17600903	NA	NA	NA	34.5608	18.882	10.5718	6.02959	25.1283	63.0149	26.3339	9.71374	31.3427	25.134	8.13933	33.4909	9.33322	5.49888	8.65234	49.8259	50.1567	18.8922	27.8206	11.7576	5.18886	4.72821	6.45534	7.8507	52.4088
17600905	NA	NA	NA	14.5336	21.9479	9.16455	30.6758	22.5803	307.999	24.1209	27.2772	66.0554	53.5482	28.609	33.3471	37.6912	2.69222	40.4968	3.45522	60.5357	9.93963	24.862	5.5158	9.20109	15.2841	83.6018	9.22449	107.016
17600907	NA	NA	NA	8.3606	25.5603	6.07429	12.8902	34.1011	34.1512	17.3553	10.7121	10.7121	9.07809	8.84101	13.9448	16.218	5.6205	13.9448	6.29603	19.3477	26.4971	5.43846	4.64568	4.91936	10.5574	7.73665	8.49487	7.0214
17600909	NA	NA	NA	4.46573	13.0992	14.042	18.6677	5.49244	9.86909	12.2157	9.58936	9.28827	12.4428	11.1944	17.4283	25.4611	15.1522	11.4834	59.4201	11.131	118.963	8.92031	22.307	8.57993	12.4241	16.3374	7.87149	14.302
17600911	NA	NA	NA	7.9816	6.64645	11.7701	5.58988	7.88857	5.57456	18.1648	7.08531	5.01066	5.34281	8.29402	3.81851	9.12319	33.4211	4.98518	6.13994	4.55061	12.8625	3.7909	12.4184	5.29834	16.8211	19.836	11.6741	12.8672
17600913	NA	NA	NA	5.17011	5.02721	7.05521	3.86251	6.5332	25.7012	4.53137	4.92026	6.78669	4.11692	6.74603	19.9466	4.2124	3.26408	12.2195	6.13477	13.9876	12.2985	4.11973	5.52706	5.26449	5.88233	9.62443	8.90067	27.058
17600915	NA	NA	NA	2.30825	7.11211	5.12516	6.19376	3.38936	8.18633	26.4743	9.25718	5.58946	4.83921	5.13714	7.65166	8.99726	19.4526	9.12521	12.5614	7.1001	10.5085	8.38104	10.0919	19.3952	4.85148	4.56821	3.34761	5.52116
17600917	NA	NA	NA	41.5781	18.5698	8.50465	39.654	41.2758	15.5159	16.7666	35.0413	25.7377	9.16998	24.506	25.1418	11.3366	51.8499	14.2885	7.91461	35.5394	26.1665	46.5633	12.4446	90.2126	13.9736	13.8781	8.38693	28.4545
17600919	NA	NA	NA	14.2147	4.69859	4.45811	9.37893	11.4946	2.55825	3.96892	12.2508	22.3475	7.53331	3.09813	20.1721	14.9361	4.26701	3.08594	8.18988	28.2163	15.7058	64.166	16.3247	49.5189	12.9656	3.47537	6.30725	4.95651
17600921	NA	NA	NA	9.38859	5.48369	5.56904	16.7906	11.1489	7.71765	4.17797	8.05632	9.72809	13.5471	4.853	16.9286	8.94113	8.44521	4.19935	4.3847	8.12074	9.86641	13.069	5.21461	17.476	5.60141	6.82104	5.27107	11.3453
17600923	NA	NA	NA	12.4172	10.9884	4.39411	16.8192	4.42536	9.59224	7.37299	9.02367	9.37227	10.2142	5.26652	4.95741	23.8617	42.9398	13.8283	29.8295	8.38557	13.2131	7.6461	12.7113	11.3079	18.9149	8.75694	11.0187	10.4445
17600925	NA	NA	NA	13.559	3.34596	3.61382	2.67017	2.4147	25.0313	4.08818	2.47807	20.5423	1.933	3.23432	3.73578	3.8956	2.69594	2.46142	4.9166	2.70628	9.00799	2.11256	2.80589	2.14732	1.93537	2.26752	2.39843	12.3039
17600927	NA	NA	NA	5.17827	15.2788	4.26314	4.33699	7.51117	5.38804	5.5702	2.81228	5.56208	3.1408	7.99053	5.72236	12.8734	12.5579	3.44803	10.0057	8.22913	8.46514	3.46443	4.14759	3.93168	12.1446	3.49583	4.33471	5.23137
17600929	NA	NA	NA	15.2373	5.08331	15.2357	4.56305	23.7994	21.6325	27.233	33.4509	39.62	17.6651	29.3273	11.1069	19.2921	4.82855	8.8647	14.9043	8.99641	79.1163	11.4465	38.9943	8.55299	8.55349	14.4006	5.53252	44.5185
17600931	NA	NA	NA	2.66803	15.7691	6.15643	10.5929	3.4196	2.19967	5.09923	5.75527	4.40158	2.35138	7.902	5.88699	5.96023	2.09887	2.41812	3.83026	2.11348	7.76704	2.13122	4.57922	3.78515	4.24767	6.93426	3.44919	11.3242
17600933	NA	NA	NA	6.80014	10.2084	6.64959	7.53914	12.7029	6.50532	4.80246	7.75504	6.77033	39.9608	13.0133	9.79599	12.149	7.74284	8.16448	8.54223	8.34603	15.2305	4.1189	11.0656	12.396	15.8799	14.0993	11.1049	12.1071
17600935	NA	NA	NA	20.3776	47.5044	4.42933	8.38242	3.86625	3.26239	2.07093	11.7242	6.74449	9.61436	2.86579	2.94877	2.53658	18.0283	5.10557	14.6642	3.71174	9.62779	3.80179	7.44042	7.19053	3.02525	3.55551	20.4838	4.06453
17600937	NA	NA	NA	42.2044	9.307	28.3942	42.0987	31.0816	28.3942	26.7584	30.6246	28.3099	13.8579	30.5846	33.5297	43.215	19.3835	28.2922	68.5385	44.0186	27.5922	30.6246	25.6236	33.825	34.7723	29.0594	5.10001	39.6867
17600939	NA	NA	NA	12.8148	14.3229	14.907	14.6117	23.2397	24.5243	21.6588	11.9645	20.1664	20.4053	23.785	15.7449	14.4157	32.1971	14.093	13.0466	14.1934	7.14989	10.8416	10.4377	27.6338	25.0116	14.8478	49.9387	22.6538
17600941	NA	NA	NA	14.6343	7.0342	22.8212	15.3321	4.90267	6.85756	11.8937	10.6347	8.41431	4.24057	9.17503	7.85817	23.3442	12.5262	5.45672	61.6982	6.06317	61.0496	3.77717	14.225	4.59231	5.25606	11.2354	5.5864	6.37131
17600943	NA	NA	NA	3.95236	6.53882	6.63216	3.4574	9.47064	3.08514	6.35231	4.14187	4.44271	4.1698	2.36958	2.22141	5.51035	6.91299	4.59619	12.8354	4.64483	61.1283	8.11084	2.03384	5.79682	5.20096	4.63656	3.37182	2.61299
17600945	NA	NA	NA	5.61	10.7677	3.36758	5.69021	5.21437	8.60792	4.48603	4.77321	3.08345	5.52939	5.21223	4.78867	3.07313	18.8956	6.85818	7.8722	5.48411	27.8335	2.98974	6.45645	6.82101	2.691	17.0437	6.46323	5.57363
17600947	NA	NA	NA	11.3894	9.96006	3.97392	11.6026	5.78732	7.08657	5.12872	2.15513	6.48035	7.03117	7.52086	3.5187	4.98195	2.53255	17.7728	20.1634	3.01886	3.98414	8.94937	5.76883	7.64896	3.19284	2.33071	4.13309	5.55653
17600949	NA	NA	NA	54.5724	27.4703	10.6412	37.1657	30.4503	28.5609	25.5062	20.5583	27.6131	18.9233	9.79496	9.6337	15.4885	29.6674	24.9837	9.6827	17.1894	64.5205	18.247	20.2902	30.177	17.5663	19.749	49.8294	20.8794
17600951	NA	NA	NA	19.5757	5.36951	3.9664	8.50032	16.4724	2.56233	10.0585	4.66027	4.57296	5.11106	13.6064	3.11674	5.53355	24.1384	6.78486	3.23979	6.5465	21.5159	4.96791	5.76175	3.28269	7.31467	6.27885	6.68798	5.03156
17600953	NA	NA	NA	23.9015	21.5256	44.6003	18.4526	16.6335	21.312	28.1126	16.7427	12.3139	23.6435	15.199	12.5808	23.2204	13.1092	10.544	72.1335	18.7246	36.5777	22.8444	17.4624	13.5592	22.2319	14.5875	23.7015	21.1432
17600955	NA	NA	NA	16.3364	10.2717	4.40781	13.3539	5.10093	14.1469	5.54665	7.19994	4.58729	5.4127	6.8175	6.10359	5.54228	12.4672	12.2509	18.3776	7.4592	9.89438	5.37703	7.96237	5.93096	6.9936	8.41411	13.7871	4.80656
17600957	NA	NA	NA	24.913	6.66728	4.44733	5.10097	4.46513	3.97503	2.14536	3.83215	3.83565	3.05911	9.07516	3.85008	2.51275	17.8831	3.42505	3.24645	9.79865	3.45454	3.79361	12.2492	3.06594	2.14459	4.30945	3.24146	1.80444
17600959	NA	NA	NA	19.2677	6.56022	4.94183	7.50301	3.94604	1.84117	4.25975	2.82473	2.21152	4.84601	11.9758	4.17204	3.94604	2.79769	1.83455	11.8621	2.70619	32.9806	4.19791	4.43539	3.0416	7.08637	3.35462	2.27078	4.88188
17600961	NA	NA	NA	10.6916	11.5213	9.69529	11.8177	13.8144	7.87375	7.68161	10.6009	11.2105	8.47808	16.7857	8.49484	5.66884	17.5638	9.66722	13.7841	11.231	7.09995	19.7838	39.8959	13.1918	9.44196	10.6569	12.6801	17.6412
17600963	NA	NA	NA	6.35518	5.17984	5.7543	5.55862	8.3155	5.89144	5.70861	5.02833	9.8147	3.64648	7.47968	4.7258	7.70164	11.2505	4.46697	36.7567	4.57984	61.7815	7.08403	8.36674	5.45831	12.3991	5.73057	6.82041	3.77769
17600965	NA	NA	NA	10.2801	6.26514	3.22708	4.06807	3.56706	2.80326	3.20653	3.81408	2.74195	5.80662	8.81602	3.28543	3.81534	6.44087	4.80304	5.18641	4.60349	3.89003	3.94991	3.05405	3.87414	7.28178	1.9638	4.34252	2.38541
17600967	NA	NA	NA	25.1399	16.61	9.35009	17.1796	21.4928	7.184	22.2144	8.15731	11.6177	22.0005	8.67812	15.7174	13.2449	16.9292	6.72723	12.3856	13.8843	28.6298	6.42185	9.38992	6.52324	24.7797	13.2094	10.7859	10.1559
17600969	NA	NA	NA	81.5872	41.1157	100.109	66.418	21.14	70.4631	77.252	42.6456	39.4681	21.2243	28.3246	41.3293	18.9242	18.6637	37.854	74.4278	49.6628	30.7517	24.2625	22.4207	42.2017	16.3953	35.9712	23.7387	53.6658
17600971	NA	NA	NA	64.026	77.2925	194.237	122.711	113.828	116.739	164.11	82.8004	98.9689	56.8041	79.2806	81.5189	34.0627	93.7293	99.0249	84.9195	69.3103	20.6268	93.4398	72.0304	100.23	82.3906	95.0977	125.905	140.099
17600973	NA	NA	NA	4.55542	23.2139	16.4923	14.8333	9.07081	12.7473	14.2528	26.6765	3.24445	18.5546	18.6674	11.507	18.1796	31.8083	15.3077	36.8995	15.572	10.7179	15.2701	6.87135	65.4258	17.7829	14.1259	21.2845	16.2484
17600975	NA	NA	NA	6.04183	12.1102	13.0463	8.42418	8.94871	9.52007	9.43276	9.61342	6.63578	14.4039	10.1584	9.59319	7.25909	9.16166	8.70553	6.33276	8.83478	6.31447	9.08213	4.92172	7.67639	13.1876	10.0557	10.0508	5.92796
17600977	NA	NA	NA	23.4567	10.4197	18.7406	5.48112	10.5574	10.5574	13.2357	1.79479	10.9315	17.2031	10.1092	5.67328	13.9482	7.20994	18.4794	23.2711	5.98086	11.11	26.2784	17.8077	8.70284	8.00239	4.46995	4.29325	2.18426
17600979	NA	NA	NA	12.523	150.936	41.4378	60.3681	14.1377	59.6185	10.8442	58.1869	36.9072	49.1573	44.2791	62.5019	45.3488	98.918	28.7281	328.058	16.9913	88.9208	61.9708	27.8276	17.868	67.6662	29.921	48.8569	24.72
17600981	NA	NA	NA	7.51816	2.95443	14.8711	2.15163	2.41743	6.28352	6.66008	4.02351	3.27743	2.76051	2.77707	2.47509	5.15101	25.5582	2.7828	9.60163	2.41138	7.89707	3.82367	2.93447	2.95409	17.3034	4.11158	4.37836	3.40172
17600983	NA	NA	NA	7.94338	17.6048	15.875	15.765	19.1388	28.3305	14.2569	13.6808	15.536	13.9019	12.5656	13.192	17.3727	67.0649	9.66066	20.8484	33.8316	18.6638	12.136	13.4497	6.27096	39.1833	16.7135	9.40639	13.5049
17600985	NA	NA	NA	145.568	417.065	240.254	416.986	738.662	680.665	583.626	215.509	276.224	308.525	181.126	199.584	314.336	375.709	419.584	525.587	344.918	92.178	431.723	311.079	324.125	482.661	294.258	248.548	369.042
17600989	NA	NA	NA	19.9665	29.8205	23.4915	24.4306	9.22956	25.907	10.4708	13.4957	9.65857	11.6378	26.7481	34.1612	25.7057	8.72096	31.9987	15.7562	26.0605	63.8405	10.2992	8.38275	11.7193	19.2536	29.4997	18.0882	11.1442
17600991	NA	NA	NA	111.187	14.0691	25.9966	21.9844	48.6157	40.9786	70.7956	38.9552	11.5958	12.5753	15.8805	26.3765	28.6525	18.5773	35.3223	28.4554	33.0891	65.3794	37.1274	38.9398	13.7218	19.1831	28.1731	21.0381	47.7267
17600993	NA	NA	NA	31.2101	5.79695	25.2432	15.8222	95.4177	116.945	44.5897	38.1402	25.26	73.6551	14.9029	45.9355	24.743	21.9634	38.5399	28.3703	75.2126	33.6631	25.2575	12.0258	9.75033	12.3782	32.485	78.101	15.7571
17600995	NA	NA	NA	8.19648	6.59677	55.7785	16.3416	50.4185	200.938	117.778	23.9361	12.506	47.3785	14.639	21.0398	16.3788	24.9711	85.4185	6.88503	36.3397	63.8185	26.3136	33.0616	27.5637	11.1293	23.9361	26.7671	16.4869
17600997	NA	NA	NA	14.9871	26.1934	34.1641	13.3389	20.4239	99.1005	28.4675	19.8783	31.6586	13.2282	15.628	24.6266	13.118	17.3759	36.9256	75.3662	22.897	43.6655	39.9874	27.0798	51.7842	21.5481	22.4249	14.0256	16.796
17600999	NA	NA	NA	18.0412	8.06262	40.7928	6.52442	71.5381	91.1557	24.1523	13.9552	54.4567	5.45897	9.80773	5.40096	9.49072	9.37019	15.4254	7.85177	10.011	36.8808	13.9762	27.987	17.4707	11.7349	19.5298	8.10098	40.2556
17601001	NA	NA	NA	190.738	68.5385	75.6903	100.261	62.2021	130.458	134.315	27.1854	41.9858	29.1406	19.999	9.79498	22.2185	48.6185	45.9786	4.20939	56.7385	181.274	43.8587	22.8639	66.2843	35.8424	98.074	60.9785	138.593
17601003	NA	NA	NA	10.4442	22.2584	44.2619	68.3302	94.5255	65.9786	66.721	33.4047	20.4097	76.1824	14.9069	39.7872	29.659	38.8839	31.5886	7.08599	25.9086	102.434	32.029	43.2838	26.3488	34.483	32.2256	36.7099	60.0462
17601005	NA	NA	NA	10.061	14.8384	9.21639	14.0628	17.6867	8.3869	9.5589	7.59437	7.96481	9.26194	13.856	5.66085	4.33118	5.6328	18.6062	4.60984	7.35381	14.4168	15.9225	6.24528	4.96385	6.2726	10.0242	4.73388	6.86633
17601009	NA	NA	NA	5.95971	23.8897	22.8489	32.529	60.6909	85.7456	38.5702	33.7099	28.822	8.82544	45.0194	13.8844	49.4706	16.7915	35.2494	17.7492	57.4601	16.8858	34.1864	21.6717	15.4568	23.7033	26.1215	14.8399	11.4523
17601011	NA	NA	NA	27.6782	24.5631	7.08961	8.06409	7.82433	11.4758	7.167	18.5972	4.42632	15.7845	8.78178	9.27395	13.2507	14.4433	7.01964	21.8096	6.75553	37.1098	10.9316	40.6922	18.3499	2.66724	4.72658	4.05401	27.9823
17601013	NA	NA	NA	60.049	11.5481	15.9058	17.7911	12.9619	17.2941	30.702	13.403	21.0798	8.78572	11.8749	12.4365	23.8404	54.7694	10.4369	19.8953	14.7634	12.9404	11.7483	17.4854	9.72857	23.9825	25.031	49.2277	19.8011
17601015	NA	NA	NA	49.5756	24.5872	37.992	42.5469	29.7854	44.1691	40.1156	31.8145	71.2157	18.8645	26.3008	12.714	26.576	24.6762	15.6756	39.0115	28.7791	15.8839	44.1769	14.4412	30.0261	24.351	14.0916	15.638	43.6582
17601017	NA	NA	NA	4.29519	15.5158	11.7352	6.90875	11.1297	4.36894	8.01398	7.38065	8.04693	8.54584	7.91595	9.70914	7.63693	4.37642	5.84929	7.13718	7.60105	49.5308	10.6219	15.0507	5.24356	12.7002	6.82377	5.29372	4.40692
17601019	NA	NA	NA	4.07958	9.83949	18.2341	4.5067	34.2807	26.1715	21.8661	31.3652	14.918	19.7474	16.4278	19.8106	8.46182	12.921	7.79656	20.8828	29.1993	12.1025	13.417	31.2402	13.8644	10.4176	9.97441	17.6535	9.4293
17601021	NA	NA	NA	221.735	75.1252	55.2797	193.841	89.88	66.9453	52.3561	43.7107	97.9	78.0074	55.376	57.9998	48.1249	39.9277	62.6843	53.3411	36.128	36.1612	42.495	37.9895	25.8545	17.5398	87.3607	14.4232	49.2644
17601023	NA	NA	NA	29.4529	27.4319	80.4717	95.8772	70.5665	66.1372	140.35	20.3721	23.0111	11.6769	30.1457	39.0834	43.6432	107.24	29.7974	22.2614	60.8432	8.936	56.0865	47.6983	33.264	8.99647	38.5752	14.8002	71.4469
17601025	NA	NA	NA	6.96639	9.39192	14.781	6.01046	12.7713	52.2292	27.5216	10.6371	11.2395	25.6668	6.68603	10.8394	25.2678	25.9448	7.85194	38.3246	48.7838	21.6878	26.9211	26.6083	18.8332	18.2775	29.283	6.6923	17.7032
17601027	NA	NA	NA	11.8037	35.4292	29.9447	20.9606	66.7443	88.2203	33.9376	7.03526	25.6232	16.2455	15.0239	27.7189	37.4781	37.7289	22.3149	35.8117	30.5339	19.6118	24.2312	14.343	27.7422	19.3821	42.2036	24.616	21.4237
17601029	NA	NA	NA	102.218	216.538	263.889	441.085	378.131	163.978	360.043	314.085	322.004	203.338	318.096	231.273	294.258	449.226	280.738	162.523	107.858	117.526	186.218	220.311	219.718	153.326	88.2471	143.171	124.226
17601031	NA	NA	NA	19.8857	23.078	17.0669	18.9594	17.0669	49.4185	15.7984	17.0669	12.6544	10.1009	22.7498	25.9846	8.90067	37.472	13.4217	46.4186	8.87381	14.2428	16.5292	15.7358	17.7677	20.6743	10.068	17.6477	9.08605
17601033	NA	NA	NA	12.0228	7.57297	3.69741	4.32951	8.21819	8.49535	14.9163	8.82375	7.19814	6.149	7.42428	7.82009	6.09318	22.3404	6.85405	7.81119	12.5852	7.83291	14.7222	20.3617	14.8649	6.70406	6.55251	4.77928	18.2055
17601035	NA	NA	NA	2.23384	17.112	6.33217	3.32483	2.20697	3.53905	2.1852	2.92838	2.31766	2.05634	1.89849	4.01642	1.93986	5.26222	5.35978	2.03918	1.98176	12.9602	6.7306	2.24626	3.22063	3.15229	10.2058	4.63066	3.95406
17601037	NA	NA	NA	2.82934	5.02513	3.83263	3.32996	2.75404	4.4919	3.22153	4.30989	4.25356	3.40555	9.80794	3.08551	3.40614	5.10047	4.20562	7.98364	4.6182	3.70108	4.00737	15.3497	6.20131	6.30857	4.79214	3.78683	9.7735
17601039	NA	NA	NA	13.423	10.908	31.867	12.2862	34.0605	135.486	22.8416	34.9622	22.3946	20.1017	25.8509	15.2575	25.6308	36.8813	19.0519	22.2323	25.5582	16.8398	9.63084	34.0374	20.1359	32.5622	15.3345	11.5917	36.1387
17601041	NA	NA	NA	392.11	396.472	295.084	488.378	220.058	342.898	361.818	151.414	213.858	143.098	220.058	154.138	153.538	345.175	290.298	65.2298	344.646	478.618	383.018	233.556	181.538	132.587	215.298	170.378	159.801
17601043	NA	NA	NA	185.911	196.033	122.806	445.17	175.496	196.88	109.398	108.135	100.664	85.8858	178.416	144.366	146.447	286.063	84.5013	296.05	134.282	415.2	184.77	210.433	152.769	248.365	107.686	137.794	163.317
17601045	NA	NA	NA	8.4714	22.5634	14.4727	44.2577	28.8366	19.4493	12.1414	24.1081	30.3488	8.88397	29.9425	16.9953	29.3147	22.5879	26.8732	16.6778	19.8514	4.93627	28.4008	37.1118	47.8366	21.3333	15.6585	25.0881	17.7778
17601047	NA	NA	NA	7.16516	4.45653	19.7143	11.8419	16.8912	20.402	21.114	8.62093	11.3857	17.8784	10.4331	9.12289	11.5217	13.8431	18.6233	4.44647	16.6528	6.07723	15.344	15.7802	9.37488	8.83831	23.1013	14.1492	29.6831
17601049	NA	NA	NA	3.85711	2.62333	2.41843	2.10053	2.85911	2.41843	2.12592	1.92048	1.8843	1.43483	2.41843	12.8006	2.10053	5.04946	3.14256	1.90675	1.9858	3.56691	3.0416	23.2172	2.01449	1.8843	2.04666	2.38533	1.97897
17601051	NA	NA	NA	40.819	50.7385	29.2299	49.8438	46.1786	73.7301	46.4002	32.7438	34.816	16.1776	43.1366	38.043	27.0036	77.2735	13.6452	52.4064	44.7501	45.3786	36.3979	27.5919	49.5274	65.6942	29.468	23.3721	38.739
17601053	NA	NA	NA	16.2563	5.81529	7.37363	49.1612	9.33009	25.9584	4.97017	4.07765	5.45574	5.5919	4.57681	9.51866	27.4073	22.4393	19.1126	23.1522	4.70238	23.8732	9.58816	4.16799	5.4658	11.7124	4.34559	5.99238	9.51866
17601055	NA	NA	NA	8.3606	3.99312	1.70107	7.75073	2.85911	14.0007	4.94183	3.33133	5.84987	2.73666	6.33217	6.97721	11.4214	7.56238	29.0299	40.099	9.48146	11.11	8.68505	8.83204	21.3984	24.8911	13.3267	8.90067	28.7499
17601057	NA	NA	NA	15.5113	5.08331	10.7038	22.0152	16.7159	15.458	16.5297	14.1335	28.5419	12.1747	13.3558	11.7781	19.3268	23.1772	14.4789	25.6097	5.90401	71.6353	9.11992	13.2144	13.2884	30.8646	12.1286	20.1768	19.8844
17601059	NA	NA	NA	2.38533	15.5956	4.84976	9.95344	4.62765	5.49471	8.56076	2.9391	4.60072	3.49207	3.58569	3.60491	2.72531	7.35493	4.01913	26.8011	11.0297	17.4239	3.17651	4.86972	5.12827	7.11846	3.71412	8.28064	4.07168
17601061	NA	NA	NA	33.2163	4.27969	4.50953	3.44388	9.30251	6.98263	15.6332	24.1812	3.36832	14.1166	12.7137	5.85241	12.2207	5.05259	19.9466	3.27405	13.63	10.9668	9.47136	2.89837	9.6679	6.33217	5.13779	5.02907	11.9139
17601063	NA	NA	NA	3.86805	3.68328	4.16763	23.7328	2.13164	2.48428	6.21091	2.42304	2.39825	2.63663	2.6116	13.411	3.32975	8.64808	2.72699	10.7723	2.33246	4.17292	7.50239	4.15248	2.21278	3.1251	3.40801	6.02188	6.18039
17601065	NA	NA	NA	3.37407	3.51535	6.9506	4.63172	7.7693	3.19377	9.55904	5.48702	8.62106	3.1771	7.65682	18.9176	4.15256	16.212	6.59323	25.8347	7.49672	14.6689	2.24555	4.26702	50.6276	11.3695	3.78992	2.41513	2.40071
17601067	NA	NA	NA	27.8772	2.29759	6.89128	3.83929	14.3187	9.80314	9.54686	3.54329	4.25608	8.8581	5.17932	5.89465	2.27854	20.9094	2.80589	3.05431	2.41843	2.47672	11.0391	15.1028	5.89465	3.68249	3.75258	2.82671	27.5982
17601069	NA	NA	NA	4.46866	14.3887	11.378	8.49302	6.24862	13.0575	17.2783	14.9686	33.9632	27.8535	39.2515	7.14007	13.9309	11.4027	17.5013	10.6821	29.6242	22.8694	13.4143	7.27481	10.8763	9.16004	6.81997	41.2448	11.5486
17601071	NA	NA	NA	10.8087	7.45278	5.01543	7.7818	15.4361	11.2092	11.1818	21.2553	9.46202	10.1391	11.6863	10.0035	7.11781	5.30425	31.7382	8.4601	9.8179	15.093	12.3585	5.97707	13.9653	15.2042	8.87719	10.7575	7.9918
17601073	NA	NA	NA	5.35313	8.04461	4.80837	2.83981	9.17326	3.98803	2.03681	3.06504	5.65757	2.34742	4.43022	2.22144	2.42629	4.18118	3.60261	4.55119	2.78577	8.711	3.46443	3.04711	6.24175	2.66845	5.65165	3.93392	3.5329
17601075	NA	NA	NA	6.30121	9.08111	3.61223	5.14556	13.9727	8.96784	12.4066	11.9177	5.77815	7.65946	8.57661	6.35028	6.00244	13.7959	7.20114	4.42087	7.13667	3.98531	6.25091	11.3801	10.7838	7.13953	9.70065	5.86102	16.5823
17601077	NA	NA	NA	45.8042	55.6738	33.9985	46.9451	42.0653	44.2271	33.6971	18.5053	30.6162	24.5204	20.7234	20.0729	24.6176	83.6683	28.6361	23.2267	24.0679	81.1531	18.2275	44.7953	23.3722	54.7307	35.9002	29.042	21.7246
17601079	NA	NA	NA	36.7886	68.1183	24.1865	95.3584	58.9532	31.5977	31.8784	29.6236	33.8453	24.2492	19.7968	35.1496	30.1722	65.5457	22.4575	23.1481	22.504	55.08	30.1811	28.7621	33.7912	32.6924	24.4914	37.5602	85.8805
17601081	NA	NA	NA	17.9102	33.5337	21.8847	34.3949	20.0369	24.4614	22.5058	10.7816	11.1995	8.51912	7.39583	14.3766	20.0475	17.978	7.07111	38.8364	25.0232	33.9606	17.3257	12.9844	19.3052	15.4553	19.8993	29.0759	21.3547
17601083	NA	NA	NA	20.177	9.64217	30.2291	9.00674	7.3537	14.0593	21.1115	5.5369	19.5511	2.11903	15.4714	12.1055	3.75451	3.58053	7.39629	4.90636	8.29601	8.69556	7.18652	13.1384	24.7475	12.5852	6.70087	5.11602	10.6387
17601085	NA	NA	NA	13.8045	11.9297	19.5715	3.1576	8.07596	11.8694	23.6985	9.20757	3.59642	32.5438	4.54431	6.53626	2.76568	6.96226	15.5185	6.88354	25.6896	9.15725	4.344	2.7615	6.83025	15.983	5.78895	6.47121	7.49454
17601087	NA	NA	NA	5.77425	6.49855	8.80098	7.75073	2.4306	3.44011	7.06558	12.1738	3.99263	7.99496	2.91981	12.8006	6.94529	10.6345	19.2142	9.8169	4.89545	6.49855	2.75912	6.49855	4.47622	9.84332	2.23493	4.94183	4.29974
17601089	NA	NA	NA	101.364	25.7448	74.0067	67.2604	64.4437	90.6271	65.3741	70.395	41.7472	58.6065	29.36	14.4002	55.1421	58.3712	73.422	124.675	52.3708	73.6758	53.7002	78.5802	59.4762	47.614	113.717	58.2432	74.8117
17601091	NA	NA	NA	22.2605	13.2341	34.9387	2.97335	15.3314	25.7526	3.26688	34.4203	6.6708	5.36785	4.59071	6.43003	11.2901	2.34668	4.40143	6.73107	17.6131	7.50619	6.15368	4.7618	6.91232	5.61173	3.67451	3.24342	7.94678
17601093	NA	NA	NA	44.9756	169.383	193.149	107.892	62.409	173.953	58.3691	76.8379	67.5129	37.2154	89.1027	59.7261	63.2824	19.1793	63.1905	32.0204	65.4161	37.6437	81.586	81.2506	142.909	93.3882	96.0083	83.3326	64.2314
17601095	NA	NA	NA	12.5558	6.23815	10.5622	8.17416	4.81002	3.01599	5.30578	4.65303	3.72415	6.78208	2.36051	29.2409	2.29278	3.43916	3.84034	3.65028	4.63317	24.7866	4.39481	3.21313	3.91434	3.15895	6.39494	2.49331	12.5277
17601097	NA	NA	NA	4.90515	7.27688	2.81872	2.73666	7.74834	8.18245	3.02968	3.59956	3.98159	3.09302	5.63403	3.09302	3.96188	13.7413	2.23493	10.0546	2.17623	13.0917	2.68848	4.18966	3.72109	5.90468	2.48585	5.64706	3.02968
17601099	NA	NA	NA	3.48023	2.94168	3.08112	4.13854	2.87098	2.36775	2.35216	2.6758	4.31446	2.60379	4.96161	2.02034	2.07509	12.5941	3.95462	10.7794	2.6152	7.70878	3.65559	13.2608	2.54766	3.37162	3.06623	3.1638	3.98301
17601101	NA	NA	NA	42.432	19.4102	3.74157	8.19311	4.67553	11.6337	12.6987	14.0891	16.263	6.23861	5.36028	7.58257	23.8064	21.2156	7.94811	34.9958	37.907	10.5171	23.5966	9.49896	19.8084	7.64435	6.23367	7.09428	8.52783
17601103	NA	NA	NA	18.7752	2.80105	17.5827	3.75468	7.81671	8.78468	10.9269	8.19592	21.2791	9.27804	5.89642	16.7546	21.3425	3.86507	4.09636	31.363	27.8805	19.1663	26.2854	15.9057	10.787	4.73	6.33914	10.5498	5.71801
17601105	NA	NA	NA	23.6454	43.857	4.19475	12.5039	5.22997	13.7693	7.37946	22.2847	4.59718	3.72793	3.15081	2.99374	5.0138	24.4463	3.46012	4.74251	2.56833	4.81454	9.08045	7.10054	2.79364	4.0603	19.0211	3.16217	6.32959
17601107	NA	NA	NA	5.5161	8.3493	9.70924	12.5316	10.3755	8.12229	7.21343	9.68027	7.25128	6.5196	9.97199	16.5158	8.51727	18.0641	5.34256	4.85878	5.14376	71.4071	12.6532	18.7181	13.9125	12.8559	9.07053	5.77782	10.3814
17601109	NA	NA	NA	13.6131	5.04758	64.4816	58.6888	3.13857	6.84005	13.5412	5.84618	18.7828	10.4379	7.47418	6.41006	16.6151	3.73512	10.4173	11.5963	7.73111	33.529	5.31707	4.48507	8.36804	5.9485	8.61345	7.16969	6.21864
17601111	NA	NA	NA	29.7799	4.03163	2.09766	8.68629	8.83529	13.1519	26.6624	6.44822	16.4869	12.1524	8.49444	8.10614	7.89645	10.1673	8.48769	26.2889	14.5857	5.63954	5.04424	12.9539	10.8596	16.2751	7.05825	8.37612	7.37327
17601113	NA	NA	NA	31.452	14.14	12.9892	24.7153	6.76953	23.3248	7.77194	4.7671	42.6085	14.4772	11.963	13.5632	25.0367	30.9588	11.6933	12.6782	8.53313	90.6332	11.6107	13.952	12.7216	21.5862	6.60045	11.0053	13.4796
17601115	NA	NA	NA	2.98644	9.93321	2.41843	18.6596	2.72802	8.07986	4.41207	4.24901	8.93779	2.37098	5.08254	4.63134	4.34939	3.65136	5.22299	3.08807	2.87059	7.04941	8.80907	2.22321	6.90382	4.15744	2.16101	8.76825	4.2693
17601117	NA	NA	NA	7.18447	8.4619	7.17723	3.0098	4.55235	11.4115	5.83962	11.2305	11.0064	9.47103	7.44979	12.1425	11.9594	7.90264	6.17337	22.2044	8.86523	25.3317	3.0962	6.56701	7.15518	4.87216	4.09075	4.86445	4.25627
17601119	NA	NA	NA	65.8453	28.0345	40.7917	19.6392	40.9551	64.5589	28.4232	28.3617	43.0883	26.7916	29.2788	40.6602	29.3685	63.7921	51.9485	34.7467	56.8745	13.5235	74.727	76.399	41.6393	54.9055	25.5329	9.90936	13.429
17601121	NA	NA	NA	4.99366	5.51258	12.8206	10.9543	15.4127	4.21889	11.0424	3.79186	6.52435	8.30366	5.46173	6.30317	6.21251	4.18838	6.03114	12.1099	6.72738	24.0604	8.17528	3.09197	3.38208	8.93549	25.6841	7.349	5.62777
17601123	NA	NA	NA	57.538	37.9568	26.2187	52.129	85.2089	77.5566	87.0457	59.371	54.0469	48.8333	61.6783	52.3212	43.5188	114.102	52.0301	51.6739	33.9808	82.9746	34.0363	91.1491	67.1094	85.0459	51.6926	99.4206	45.2333
17601125	NA	NA	NA	16.0171	24.7488	13.3189	6.89739	13.5595	18.1854	23.5439	12.2412	9.13009	31.0082	6.51894	6.80649	13.1344	25.0844	11.7598	15.9876	20.3202	75.6604	5.48196	18.2331	12.3811	8.82653	35.0371	14.7503	11.7565
17601127	NA	NA	NA	29.4077	50.7293	55.2568	37.6349	28.5666	40.0669	79.8338	27.2554	27.7304	20.779	38.5427	53.9217	45.2781	80.6935	30.4951	37.952	80.1937	23.1454	90.5408	40.2515	35.7315	35.8744	30.0042	56.4938	102.954
17601129	NA	NA	NA	75.0985	10.6422	31.2646	54.0585	47.522	19.1877	26.7967	15.3965	26.9072	9.8469	25.322	17.3013	19.7474	10.6345	6.28922	43.5275	15.6959	31.8238	12.6544	12.7727	39.8532	36.6266	28.1903	51.5938	19.6891
17601131	NA	NA	NA	6.16175	9.29974	14.0735	9.82383	19.8805	3.51089	7.59343	14.1459	6.96099	13.5905	16.0959	18.2678	7.33376	18.2224	9.17525	8.27477	11.9632	48.9912	6.34305	22.6926	5.47175	12.7195	10.4576	8.03663	20.0135
17601133	NA	NA	NA	15.2373	11.0482	8.50305	22.8037	19.9869	21.1555	7.77069	21.3187	20.1218	11.2477	8.38155	29.2054	17.6232	25.9158	18.9236	30.5118	10.5844	24.3161	17.8366	9.93387	23.1599	7.24393	13.0475	7.05666	16.8389
17601135	NA	NA	NA	5.47255	3.42598	3.89641	8.2802	7.14424	6.61391	6.54479	6.55632	4.17444	5.87466	8.16416	7.65628	4.61985	14.8073	4.34517	73.283	10.4909	11.1538	5.38392	7.56826	10.8278	15.3967	6.67272	6.54848	7.87424
17601137	NA	NA	NA	32.0796	6.6469	7.81894	73.4045	37.2723	23.1911	35.5682	32.4495	23.9654	34.7114	27.3629	32.0568	10.8882	36.3446	30.1295	16.7239	25.1918	21.0576	3.7909	19.6539	44.9624	18.0514	18.0982	44.917	13.7568
17601139	NA	NA	NA	40.0814	24.4372	17.1065	55.0847	26.7507	21.3441	46.3902	23.3424	29.4652	29.5008	13.2576	33.4556	20.3079	36.0197	25.6795	38.3141	55.2815	25.6401	28.2672	43.2208	16.6887	38.7531	22.504	8.04968	38.4707
17601141	NA	NA	NA	31.5356	30.8622	15.4317	44.0998	45.9958	25.6959	38.5037	29.502	66.538	24.6896	13.2701	18.7976	24.0773	66.1827	18.1339	95.3006	51.8898	61.5727	78.4294	18.5189	24.7398	66.5523	35.6032	24.6051	27.8736
17601143	NA	NA	NA	2.60288	7.74704	6.18755	3.88682	3.07334	24.7502	3.39988	5.60016	3.40184	7.42893	6.87568	5.92838	7.86794	115.678	3.96417	10.8335	4.42214	2.40936	4.97003	6.22359	3.50806	4.07318	2.98899	6.27624	9.75945
17601145	NA	NA	NA	5.85526	5.76877	4.94183	11.7317	4.92305	15.6959	3.33133	4.42578	3.41018	2.88015	3.5281	4.55987	3.25797	12.1619	4.54542	15.9031	3.30877	3.87989	2.68848	5.43632	5.54203	8.46615	3.73136	7.54994	9.05808
17601147	NA	NA	NA	43.1142	41.097	39.5817	63.7641	28.1442	30.5224	31.2719	24.6126	36.3381	34.0627	34.3255	56.8728	41.8607	64.1323	80.0482	90.04	41.1667	34.6634	27.4383	42.5568	70.8286	46.6944	28.0949	23.79	19.0538
17601149	NA	NA	NA	3.32525	10.5647	13.1908	3.33869	2.52979	20.5245	6.79831	6.77718	5.48674	2.35296	11.3644	7.83686	10.4466	3.03253	9.25056	5.43731	11.5605	2.90471	4.67205	3.05026	16.7801	5.10055	21.8127	9.99635	5.47217
17601151	NA	NA	NA	71.9326	87.9385	104.458	37.1797	113.308	214.473	78.7785	109.618	77.1449	94.3785	80.7889	87.0037	134.803	12.368	87.9385	27.009	44.9386	6.49855	110.996	116.86	177.239	133.799	70.5488	43.1827	94.142
17601153	NA	NA	NA	80.2271	25.6596	88.7723	26.212	34.1924	111.29	20.9454	41.918	43.2579	7.26533	24.4429	46.9887	90.0297	9.76999	63.3621	63.2164	56.1393	28.2099	112.897	60.6465	114.689	61.9702	96.9035	31.2682	87.146
17601155	NA	NA	NA	15.7452	30.4192	12.6423	2.64996	31.0465	15.4144	26.3441	36.7968	15.0156	31.5872	16.187	13.5255	36.0367	76.4603	42.0621	19.2448	34.7501	7.36241	70.3285	15.9936	60.9208	13.013	87.4987	24.2171	6.48478
17601157	NA	NA	NA	3.85107	12.4864	37.5775	3.6776	11.8553	11.7914	15.3676	12.1402	6.56335	5.53991	9.90846	11.0656	14.1134	16.2115	18.0362	17.8193	9.43079	14.4574	13.4956	3.07815	6.51911	10.3412	4.71676	7.44899	7.21064
17601159	NA	NA	NA	10.3287	3.22658	11.8008	4.4222	15.1821	8.17448	16.2416	8.0264	8.40727	5.83032	23.5952	28.0695	14.8522	8.55509	26.48	22.4953	13.453	17.9713	14.1402	3.34174	30.5268	4.25964	4.7484	3.1424	12.7187
17601161	NA	NA	NA	8.17079	17.1516	15.4833	4.55987	2.48625	2.48428	10.0433	2.96199	7.35134	2.87596	15.1903	17.8191	8.79414	2.90019	1.74589	5.83636	9.61265	19.8583	3.18064	4.18197	3.56357	7.69037	3.95004	8.46662	13.5297
17601163	NA	NA	NA	8.48032	13.4936	13.1991	10.8643	10.2022	9.95968	12.0705	20.3392	44.2011	17.4267	18.3369	14.8668	34.7134	5.88141	11.628	31.8991	51.0581	38.7027	13.3008	84.5711	21.2089	32.5907	34.877	34.0076	13.1537
17601165	NA	NA	NA	8.30815	9.4012	6.83036	16.5813	4.2191	7.68738	18.085	25.7184	34.9871	5.52204	16.3679	11.5605	56.7891	56.2655	33.4146	29.51	7.95879	15.233	23.1225	9.23701	6.3857	5.87222	6.27257	5.58019	4.12657
17601167	NA	NA	NA	2.12951	3.52695	16.6952	10.4405	2.27899	4.18905	4.11953	3.43459	6.04766	13.0979	2.95577	3.37758	3.64976	32.6575	10.0582	7.09315	6.68795	3.0864	62.0718	8.93681	5.74231	7.27181	10.9526	8.19078	8.51336
17601169	NA	NA	NA	8.35999	6.83487	22.7331	4.17349	2.69573	2.6376	9.34215	2.31617	2.93321	2.64477	2.59915	5.13699	11.5536	27.927	2.23127	95.5905	3.03367	17.9718	5.4012	3.3141	3.43272	6.56243	3.40801	4.18949	5.52393
17601171	NA	NA	NA	10.6465	12.8217	4.09112	13.3408	4.46822	3.34107	14.3529	19.924	32.3019	25.9924	5.35065	9.35866	24.3424	10.6345	21.1571	4.51552	23.212	30.3393	12.9692	35.5235	31.1581	24.2055	53.5782	8.37861	25.2117
17601173	NA	NA	NA	7.21685	18.7742	26.8553	28.8887	19.2842	5.81079	17.3917	21.3833	19.8734	11.3821	9.71547	17.1647	6.95437	7.9576	18.5342	15.9184	16.2344	4.45111	29.3232	5.31736	3.2561	8.75084	57.6673	11.3723	26.7363
17601175	NA	NA	NA	18.1692	6.66254	27.7492	9.26869	86.4537	24.7384	40.6568	7.48741	5.89196	34.8408	11.6629	6.20289	5.39332	15.2771	71.5286	12.4673	103.733	39.3884	88.85	10.0956	43.5718	8.3535	50.5955	12.3707	13.8453
17601177	NA	NA	NA	78.8006	45.0197	79.2729	48.1789	26.732	88.2611	53.7174	102.381	30.7574	55.9413	98.9347	57.741	71.7176	256.966	183.832	507.245	109.694	508.438	127.062	61.066	64.4384	159.548	120.305	49.8678	95.5814
17601179	NA	NA	NA	79.0745	59.054	41.7525	58.1587	38.0821	131.081	38.0368	61.874	45.2287	39.8169	57.8809	27.652	43.7509	133.576	102.052	370.274	108.354	157.84	122.632	26.9426	29.6325	58.9832	77.2567	21.0973	131.701
17601181	NA	NA	NA	74.9382	142.383	77.5945	194.07	195.716	207.136	73.6841	88.9609	113.532	111.791	123.454	114.922	83.7668	36.856	282.318	156.364	282.41	72.1223	264.303	37.8144	91.3793	163.934	117.304	67.6111	133.655
17601183	NA	NA	NA	3.85711	21.4636	26.0888	4.68535	18.4884	121.745	44.3786	31.0246	41.4587	31.0246	23.3971	43.8187	12.7228	24.9711	113.578	6.06416	92.9399	57.3785	40.619	5.43632	27.1228	35.8302	45.5097	8.28342	35.4609
17601185	NA	NA	NA	8.3606	19.0277	16.7381	47.1224	7.39909	34.3011	13.4117	3.65541	13.8811	7.46585	13.5682	9.51866	13.6534	12.368	13.8811	19.4851	41.5442	16.0956	35.596	17.8077	13.8526	10.5574	34.2726	10.7121	25.4784
17601187	NA	NA	NA	1.96188	3.97225	5.94047	2.72685	8.09218	2.83455	18.2431	2.1552	3.87595	6.56908	3.93813	2.71287	5.99719	1.80637	25.0482	9.16196	5.95207	3.01238	10.5354	5.09984	2.44203	5.75676	7.55636	6.4738	5.26682
17601189	NA	NA	NA	112.352	67.7038	77.4334	69.2547	40.4077	39.1812	53.5362	59.5692	24.919	25.5674	41.2829	26.8109	36.6271	595.77	105.372	216.259	192.141	287.924	161.227	71.9103	67.8259	14.7119	73.5953	119.284	15.3662
17601191	NA	NA	NA	38.476	7.70907	15.5798	15.8086	11.0385	37.1691	18.7841	21.9015	15.379	26.3973	20.0281	26.36	17.6102	5.6342	34.6601	14.3911	54.6204	5.45933	40.9159	28.4105	82.2541	5.83757	62.3131	40.5002	13.9963
17601193	NA	NA	NA	27.3072	12.4635	25.1194	29.4574	2.75904	21.7977	12.0107	23.3542	18.7075	43.6218	20.404	29.5894	41.3948	247.492	70.0138	153.448	111.527	55.9137	86.6377	10.4782	26.6504	11.9812	52.8331	26.271	25.5583
17601195	NA	NA	NA	5.96547	26.6528	24.1623	30.8726	10.0075	14.9286	18.1933	10.245	13.8758	21.4673	9.49923	18.4858	34.125	337.059	100.334	22.9421	132.329	120.499	100.491	28.4596	30.2152	6.53762	58.545	29.0221	84.2299
17601197	NA	NA	NA	12.5858	7.14785	64.1504	10.2614	21.2064	61.0243	15.3337	3.88337	12.8755	44.3822	6.01923	18.6107	119.781	317.769	127.325	22.6475	138.665	64.867	126.228	37.7559	34.4531	19.2666	53.3317	40.264	96.6845
17601199	NA	NA	NA	71.822	36.6461	34.9065	27.6782	24.4346	33.8751	25.1582	18.2289	24.8964	20.06	27.4032	19.0561	30.4062	22.3347	38.354	174.255	51.3991	28.7406	53.3329	26.6003	14.6238	29.8329	20.9719	16.707	37.0948
17601201	NA	NA	NA	44.1754	44.3895	18.4868	115.087	47.3827	36.8741	13.7666	32.6015	45.6086	25.6832	43.2552	34.7392	43.7298	43.6151	59.8842	95.5031	88.7127	17.1998	76.5336	30.6374	40.5912	40.4722	55.6069	29.9627	40.8599
17601203	NA	NA	NA	4.05469	2.62125	6.68167	38.6167	20.6316	22.396	5.39924	14.5082	22.2026	13.1531	6.99746	7.94599	27.8372	73.9477	50.1604	75.0753	75.6355	14.1215	64.8751	3.92668	14.3589	6.80936	29.8751	19.1547	6.83596
17601205	NA	NA	NA	37.3369	23.9879	45.0655	18.2183	21.3494	13.4143	16.7524	23.0294	26.0717	18.775	37.6862	18.213	21.8179	18.3445	44.0424	169.711	47.4525	52.5995	39.1692	54.49	28.5334	75.1991	31.0361	28.5557	22.2565
17601207	NA	NA	NA	301.498	376.398	198.415	653.218	138.578	138.424	143.618	93.7384	155.408	107.729	105.936	115.338	176.498	1081.66	253.655	833.528	400.618	1268.36	577.759	278.051	104.741	396.018	339.898	274.658	193.458
17601209	NA	NA	NA	30.1134	8.8187	24.9144	9.55315	22.8243	32.984	6.62725	25.8315	15.5614	9.54655	10.2778	11.4895	37.738	32.3816	82.6746	6.66947	44.9497	36.15	31.1052	6.31021	16.1416	10.871	4.07078	9.56762	12.966
17601211	NA	NA	NA	13.1514	5.48618	11.1234	8.41222	24.6203	9.66454	23.7485	8.06361	10.8976	7.42635	28.3577	16.4445	17.3348	23.1378	51.2555	137.712	23.812	4.81454	40.4794	28.1279	11.6539	22.3791	6.5432	11.9784	28.6296
17601213	NA	NA	NA	38.699	93.1785	40.89	84.1751	34.0962	44.4586	45.4986	20.498	32.3038	25.6818	42.2756	23.6567	37.2215	95.0585	50.8945	73.4185	62.7852	11.7574	52.7785	16.127	56.5385	51.3119	54.3128	61.1493	80.5785
17601215	NA	NA	NA	2.57871	3.53119	17.5235	9.11461	6.41045	18.2761	21.8457	4.31191	3.18317	7.53066	8.09042	3.03521	47.7782	60.9198	9.09208	81.8688	44.0594	555.762	9.97238	4.47377	3.25597	3.50836	2.45124	2.51779	2.48258
17601217	NA	NA	NA	99.2985	222.658	53.8585	85.4985	81.1785	56.2185	37.0997	93.0185	117.658	69.4585	12.7618	55.9785	60.9785	222.298	68.6585	8.3606	131.778	91.8185	28.4299	102.498	102.578	272.398	90.7385	81.7385	55.6185
17601219	NA	NA	NA	10.066	3.21788	6.85177	12.6929	6.85911	10.6299	5.46154	5.9512	10.6367	11.5042	7.99512	8.80573	17.2009	6.01895	13.3561	11.4938	3.06094	5.54236	9.37095	26.243	6.53577	10.8581	4.09485	7.73483	11.0944
17601221	NA	NA	NA	16.5504	25.5958	8.12853	25.0898	14.2661	11.6215	19.4245	16.537	19.343	16.0973	16.5175	18.8139	26.9107	16.2959	18.2123	36.149	13.6748	58.7782	6.81357	8.83427	21.9388	32.2871	12.0869	17.1954	9.58533
17601223	NA	NA	NA	34.5608	18.882	10.5718	6.02959	25.1283	63.0149	26.3339	9.71374	31.3427	25.134	8.13933	33.4909	9.33322	5.49888	8.65234	49.8259	50.1567	18.8922	27.8206	11.7576	5.18886	4.72821	6.45534	7.8507	52.4088
17601225	NA	NA	NA	14.5336	21.9479	9.16455	30.6758	22.5803	307.999	24.1209	27.2772	66.0554	53.5482	28.609	33.3471	37.6912	2.69222	40.4968	3.45522	60.5357	9.93963	24.862	5.5158	9.20109	15.2841	83.6018	9.22449	107.016
17601227	NA	NA	NA	8.3606	25.5603	6.07429	12.8902	34.1011	34.1512	17.3553	10.7121	10.7121	9.07809	8.84101	13.9448	16.218	5.6205	13.9448	6.29603	19.3477	26.4971	5.43846	4.64568	4.91936	10.5574	7.73665	8.49487	7.0214
17601229	NA	NA	NA	4.46573	13.0992	14.042	18.6677	5.49244	9.86909	12.2157	9.58936	9.28827	12.4428	11.1944	17.4283	25.4611	15.1522	11.4834	59.4201	11.131	118.963	8.92031	22.307	8.57993	12.4241	16.3374	7.87149	14.302
17601231	NA	NA	NA	7.9816	6.64645	11.7701	5.58988	7.88857	5.57456	18.1648	7.08531	5.01066	5.34281	8.29402	3.81851	9.12319	33.4211	4.98518	6.13994	4.55061	12.8625	3.7909	12.4184	5.29834	16.8211	19.836	11.6741	12.8672
17601233	NA	NA	NA	5.17011	5.02721	7.05521	3.86251	6.5332	25.7012	4.53137	4.92026	6.78669	4.11692	6.74603	19.9466	4.2124	3.26408	12.2195	6.13477	13.9876	12.2985	4.11973	5.52706	5.26449	5.88233	9.62443	8.90067	27.058
17601235	NA	NA	NA	2.30825	7.11211	5.12516	6.19376	3.38936	8.18633	26.4743	9.25718	5.58946	4.83921	5.13714	7.65166	8.99726	19.4526	9.12521	12.5614	7.1001	10.5085	8.38104	10.0919	19.3952	4.85148	4.56821	3.34761	5.52116
17601237	NA	NA	NA	41.5781	18.5698	8.50465	39.654	41.2758	15.5159	16.7666	35.0413	25.7377	9.16998	24.506	25.1418	11.3366	51.8499	14.2885	7.91461	35.5394	26.1665	46.5633	12.4446	90.2126	13.9736	13.8781	8.38693	28.4545
17601239	NA	NA	NA	14.2147	4.69859	4.45811	9.37893	11.4946	2.55825	3.96892	12.2508	22.3475	7.53331	3.09813	20.1721	14.9361	4.26701	3.08594	8.18988	28.2163	15.7058	64.166	16.3247	49.5189	12.9656	3.47537	6.30725	4.95651
17601241	NA	NA	NA	9.38859	5.48369	5.56904	16.7906	11.1489	7.71765	4.17797	8.05632	9.72809	13.5471	4.853	16.9286	8.94113	8.44521	4.19935	4.3847	8.12074	9.86641	13.069	5.21461	17.476	5.60141	6.82104	5.27107	11.3453
17601243	NA	NA	NA	12.4172	10.9884	4.39411	16.8192	4.42536	9.59224	7.37299	9.02367	9.37227	10.2142	5.26652	4.95741	23.8617	42.9398	13.8283	29.8295	8.38557	13.2131	7.6461	12.7113	11.3079	18.9149	8.75694	11.0187	10.4445
17601245	NA	NA	NA	13.559	3.34596	3.61382	2.67017	2.4147	25.0313	4.08818	2.47807	20.5423	1.933	3.23432	3.73578	3.8956	2.69594	2.46142	4.9166	2.70628	9.00799	2.11256	2.80589	2.14732	1.93537	2.26752	2.39843	12.3039
17601247	NA	NA	NA	5.17827	15.2788	4.26314	4.33699	7.51117	5.38804	5.5702	2.81228	5.56208	3.1408	7.99053	5.72236	12.8734	12.5579	3.44803	10.0057	8.22913	8.46514	3.46443	4.14759	3.93168	12.1446	3.49583	4.33471	5.23137
17601249	NA	NA	NA	15.2373	5.08331	15.2357	4.56305	23.7994	21.6325	27.233	33.4509	39.62	17.6651	29.3273	11.1069	19.2921	4.82855	8.8647	14.9043	8.99641	79.1163	11.4465	38.9943	8.55299	8.55349	14.4006	5.53252	44.5185
17601251	NA	NA	NA	2.66803	15.7691	6.15643	10.5929	3.4196	2.19967	5.09923	5.75527	4.40158	2.35138	7.902	5.88699	5.96023	2.09887	2.41812	3.83026	2.11348	7.76704	2.13122	4.57922	3.78515	4.24767	6.93426	3.44919	11.3242
17601253	NA	NA	NA	6.80014	10.2084	6.64959	7.53914	12.7029	6.50532	4.80246	7.75504	6.77033	39.9608	13.0133	9.79599	12.149	7.74284	8.16448	8.54223	8.34603	15.2305	4.1189	11.0656	12.396	15.8799	14.0993	11.1049	12.1071
17601255	NA	NA	NA	20.3776	47.5044	4.42933	8.38242	3.86625	3.26239	2.07093	11.7242	6.74449	9.61436	2.86579	2.94877	2.53658	18.0283	5.10557	14.6642	3.71174	9.62779	3.80179	7.44042	7.19053	3.02525	3.55551	20.4838	4.06453
17601257	NA	NA	NA	42.2044	9.307	28.3942	42.0987	31.0816	28.3942	26.7584	30.6246	28.3099	13.8579	30.5846	33.5297	43.215	19.3835	28.2922	68.5385	44.0186	27.5922	30.6246	25.6236	33.825	34.7723	29.0594	5.10001	39.6867
17601259	NA	NA	NA	13.559	3.34596	3.61382	2.67017	2.4147	25.0313	4.08818	2.47807	20.5423	1.933	3.23432	3.73578	3.8956	2.69594	2.46142	4.9166	2.70628	9.00799	2.11256	2.80589	2.14732	1.93537	2.26752	2.39843	12.3039
17601261	NA	NA	NA	5.17827	15.2788	4.26314	4.33699	7.51117	5.38804	5.5702	2.81228	5.56208	3.1408	7.99053	5.72236	12.8734	12.5579	3.44803	10.0057	8.22913	8.46514	3.46443	4.14759	3.93168	12.1446	3.49583	4.33471	5.23137
17601263	NA	NA	NA	15.2373	5.08331	15.2357	4.56305	23.7994	21.6325	27.233	33.4509	39.62	17.6651	29.3273	11.1069	19.2921	4.82855	8.8647	14.9043	8.99641	79.1163	11.4465	38.9943	8.55299	8.55349	14.4006	5.53252	44.5185
17601265	NA	NA	NA	2.66803	15.7691	6.15643	10.5929	3.4196	2.19967	5.09923	5.75527	4.40158	2.35138	7.902	5.88699	5.96023	2.09887	2.41812	3.83026	2.11348	7.76704	2.13122	4.57922	3.78515	4.24767	6.93426	3.44919	11.3242
17601267	NA	NA	NA	6.80014	10.2084	6.64959	7.53914	12.7029	6.50532	4.80246	7.75504	6.77033	39.9608	13.0133	9.79599	12.149	7.74284	8.16448	8.54223	8.34603	15.2305	4.1189	11.0656	12.396	15.8799	14.0993	11.1049	12.1071
17601269	NA	NA	NA	20.3776	47.5044	4.42933	8.38242	3.86625	3.26239	2.07093	11.7242	6.74449	9.61436	2.86579	2.94877	2.53658	18.0283	5.10557	14.6642	3.71174	9.62779	3.80179	7.44042	7.19053	3.02525	3.55551	20.4838	4.06453
17601271	NA	NA	NA	42.2044	9.307	28.3942	42.0987	31.0816	28.3942	26.7584	30.6246	28.3099	13.8579	30.5846	33.5297	43.215	19.3835	28.2922	68.5385	44.0186	27.5922	30.6246	25.6236	33.825	34.7723	29.0594	5.10001	39.6867
17601273	NA	NA	NA	12.8148	14.3229	14.907	14.6117	23.2397	24.5243	21.6588	11.9645	20.1664	20.4053	23.785	15.7449	14.4157	32.1971	14.093	13.0466	14.1934	7.14989	10.8416	10.4377	27.6338	25.0116	14.8478	49.9387	22.6538
17601275	NA	NA	NA	14.6343	7.0342	22.8212	15.3321	4.90267	6.85756	11.8937	10.6347	8.41431	4.24057	9.17503	7.85817	23.3442	12.5262	5.45672	61.6982	6.06317	61.0496	3.77717	14.225	4.59231	5.25606	11.2354	5.5864	6.37131
17601277	NA	NA	NA	3.95236	6.53882	6.63216	3.4574	9.47064	3.08514	6.35231	4.14187	4.44271	4.1698	2.36958	2.22141	5.51035	6.91299	4.59619	12.8354	4.64483	61.1283	8.11084	2.03384	5.79682	5.20096	4.63656	3.37182	2.61299
17601279	NA	NA	NA	5.61	10.7677	3.36758	5.69021	5.21437	8.60792	4.48603	4.77321	3.08345	5.52939	5.21223	4.78867	3.07313	18.8956	6.85818	7.8722	5.48411	27.8335	2.98974	6.45645	6.82101	2.691	17.0437	6.46323	5.57363
17601281	NA	NA	NA	11.3894	9.96006	3.97392	11.6026	5.78732	7.08657	5.12872	2.15513	6.48035	7.03117	7.52086	3.5187	4.98195	2.53255	17.7728	20.1634	3.01886	3.98414	8.94937	5.76883	7.64896	3.19284	2.33071	4.13309	5.55653
17601283	NA	NA	NA	54.5724	27.4703	10.6412	37.1657	30.4503	28.5609	25.5062	20.5583	27.6131	18.9233	9.79496	9.6337	15.4885	29.6674	24.9837	9.6827	17.1894	64.5205	18.247	20.2902	30.177	17.5663	19.749	49.8294	20.8794
17601285	NA	NA	NA	19.5757	5.36951	3.9664	8.50032	16.4724	2.56233	10.0585	4.66027	4.57296	5.11106	13.6064	3.11674	5.53355	24.1384	6.78486	3.23979	6.5465	21.5159	4.96791	5.76175	3.28269	7.31467	6.27885	6.68798	5.03156
17601287	NA	NA	NA	23.9015	21.5256	44.6003	18.4526	16.6335	21.312	28.1126	16.7427	12.3139	23.6435	15.199	12.5808	23.2204	13.1092	10.544	72.1335	18.7246	36.5777	22.8444	17.4624	13.5592	22.2319	14.5875	23.7015	21.1432
17601289	NA	NA	NA	16.3364	10.2717	4.40781	13.3539	5.10093	14.1469	5.54665	7.19994	4.58729	5.4127	6.8175	6.10359	5.54228	12.4672	12.2509	18.3776	7.4592	9.89438	5.37703	7.96237	5.93096	6.9936	8.41411	13.7871	4.80656
17601291	NA	NA	NA	24.913	6.66728	4.44733	5.10097	4.46513	3.97503	2.14536	3.83215	3.83565	3.05911	9.07516	3.85008	2.51275	17.8831	3.42505	3.24645	9.79865	3.45454	3.79361	12.2492	3.06594	2.14459	4.30945	3.24146	1.80444
17601293	NA	NA	NA	19.2677	6.56022	4.94183	7.50301	3.94604	1.84117	4.25975	2.82473	2.21152	4.84601	11.9758	4.17204	3.94604	2.79769	1.83455	11.8621	2.70619	32.9806	4.19791	4.43539	3.0416	7.08637	3.35462	2.27078	4.88188
17601295	NA	NA	NA	10.6916	11.5213	9.69529	11.8177	13.8144	7.87375	7.68161	10.6009	11.2105	8.47808	16.7857	8.49484	5.66884	17.5638	9.66722	13.7841	11.231	7.09995	19.7838	39.8959	13.1918	9.44196	10.6569	12.6801	17.6412
17601297	NA	NA	NA	6.35518	5.17984	5.7543	5.55862	8.3155	5.89144	5.70861	5.02833	9.8147	3.64648	7.47968	4.7258	7.70164	11.2505	4.46697	36.7567	4.57984	61.7815	7.08403	8.36674	5.45831	12.3991	5.73057	6.82041	3.77769
17601299	NA	NA	NA	10.2801	6.26514	3.22708	4.06807	3.56706	2.80326	3.20653	3.81408	2.74195	5.80662	8.81602	3.28543	3.81534	6.44087	4.80304	5.18641	4.60349	3.89003	3.94991	3.05405	3.87414	7.28178	1.9638	4.34252	2.38541
17601301	NA	NA	NA	25.1399	16.61	9.35009	17.1796	21.4928	7.184	22.2144	8.15731	11.6177	22.0005	8.67812	15.7174	13.2449	16.9292	6.72723	12.3856	13.8843	28.6298	6.42185	9.38992	6.52324	24.7797	13.2094	10.7859	10.1559
17601303	NA	NA	NA	81.5872	41.1157	100.109	66.418	21.14	70.4631	77.252	42.6456	39.4681	21.2243	28.3246	41.3293	18.9242	18.6637	37.854	74.4278	49.6628	30.7517	24.2625	22.4207	42.2017	16.3953	35.9712	23.7387	53.6658
17601305	NA	NA	NA	64.026	77.2925	194.237	122.711	113.828	116.739	164.11	82.8004	98.9689	56.8041	79.2806	81.5189	34.0627	93.7293	99.0249	84.9195	69.3103	20.6268	93.4398	72.0304	100.23	82.3906	95.0977	125.905	140.099
17601307	NA	NA	NA	4.55542	23.2139	16.4923	14.8333	9.07081	12.7473	14.2528	26.6765	3.24445	18.5546	18.6674	11.507	18.1796	31.8083	15.3077	36.8995	15.572	10.7179	15.2701	6.87135	65.4258	17.7829	14.1259	21.2845	16.2484
17601309	NA	NA	NA	6.04183	12.1102	13.0463	8.42418	8.94871	9.52007	9.43276	9.61342	6.63578	14.4039	10.1584	9.59319	7.25909	9.16166	8.70553	6.33276	8.83478	6.31447	9.08213	4.92172	7.67639	13.1876	10.0557	10.0508	5.92796
17601311	NA	NA	NA	23.4567	10.4197	18.7406	5.48112	10.5574	10.5574	13.2357	1.79479	10.9315	17.2031	10.1092	5.67328	13.9482	7.20994	18.4794	23.2711	5.98086	11.11	26.2784	17.8077	8.70284	8.00239	4.46995	4.29325	2.18426
17601313	NA	NA	NA	12.523	150.936	41.4378	60.3681	14.1377	59.6185	10.8442	58.1869	36.9072	49.1573	44.2791	62.5019	45.3488	98.918	28.7281	328.058	16.9913	88.9208	61.9708	27.8276	17.868	67.6662	29.921	48.8569	24.72
17601315	NA	NA	NA	7.51816	2.95443	14.8711	2.15163	2.41743	6.28352	6.66008	4.02351	3.27743	2.76051	2.77707	2.47509	5.15101	25.5582	2.7828	9.60163	2.41138	7.89707	3.82367	2.93447	2.95409	17.3034	4.11158	4.37836	3.40172
17601317	NA	NA	NA	7.94338	17.6048	15.875	15.765	19.1388	28.3305	14.2569	13.6808	15.536	13.9019	12.5656	13.192	17.3727	67.0649	9.66066	20.8484	33.8316	18.6638	12.136	13.4497	6.27096	39.1833	16.7135	9.40639	13.5049
17601319	NA	NA	NA	145.568	417.065	240.254	416.986	738.662	680.665	583.626	215.509	276.224	308.525	181.126	199.584	314.336	375.709	419.584	525.587	344.918	92.178	431.723	311.079	324.125	482.661	294.258	248.548	369.042
17601323	NA	NA	NA	19.9665	29.8205	23.4915	24.4306	9.22956	25.907	10.4708	13.4957	9.65857	11.6378	26.7481	34.1612	25.7057	8.72096	31.9987	15.7562	26.0605	63.8405	10.2992	8.38275	11.7193	19.2536	29.4997	18.0882	11.1442
17601325	NA	NA	NA	111.187	14.0691	25.9966	21.9844	48.6157	40.9786	70.7956	38.9552	11.5958	12.5753	15.8805	26.3765	28.6525	18.5773	35.3223	28.4554	33.0891	65.3794	37.1274	38.9398	13.7218	19.1831	28.1731	21.0381	47.7267
17601327	NA	NA	NA	31.2101	5.79695	25.2432	15.8222	95.4177	116.945	44.5897	38.1402	25.26	73.6551	14.9029	45.9355	24.743	21.9634	38.5399	28.3703	75.2126	33.6631	25.2575	12.0258	9.75033	12.3782	32.485	78.101	15.7571
17601329	NA	NA	NA	8.19648	6.59677	55.7785	16.3416	50.4185	200.938	117.778	23.9361	12.506	47.3785	14.639	21.0398	16.3788	24.9711	85.4185	6.88503	36.3397	63.8185	26.3136	33.0616	27.5637	11.1293	23.9361	26.7671	16.4869
17601331	NA	NA	NA	14.9871	26.1934	34.1641	13.3389	20.4239	99.1005	28.4675	19.8783	31.6586	13.2282	15.628	24.6266	13.118	17.3759	36.9256	75.3662	22.897	43.6655	39.9874	27.0798	51.7842	21.5481	22.4249	14.0256	16.796
17601333	NA	NA	NA	18.0412	8.06262	40.7928	6.52442	71.5381	91.1557	24.1523	13.9552	54.4567	5.45897	9.80773	5.40096	9.49072	9.37019	15.4254	7.85177	10.011	36.8808	13.9762	27.987	17.4707	11.7349	19.5298	8.10098	40.2556
17601335	NA	NA	NA	190.738	68.5385	75.6903	100.261	62.2021	130.458	134.315	27.1854	41.9858	29.1406	19.999	9.79498	22.2185	48.6185	45.9786	4.20939	56.7385	181.274	43.8587	22.8639	66.2843	35.8424	98.074	60.9785	138.593
17601337	NA	NA	NA	10.4442	22.2584	44.2619	68.3302	94.5255	65.9786	66.721	33.4047	20.4097	76.1824	14.9069	39.7872	29.659	38.8839	31.5886	7.08599	25.9086	102.434	32.029	43.2838	26.3488	34.483	32.2256	36.7099	60.0462
17601339	NA	NA	NA	10.061	14.8384	9.21639	14.0628	17.6867	8.3869	9.5589	7.59437	7.96481	9.26194	13.856	5.66085	4.33118	5.6328	18.6062	4.60984	7.35381	14.4168	15.9225	6.24528	4.96385	6.2726	10.0242	4.73388	6.86633
17601343	NA	NA	NA	5.95971	23.8897	22.8489	32.529	60.6909	85.7456	38.5702	33.7099	28.822	8.82544	45.0194	13.8844	49.4706	16.7915	35.2494	17.7492	57.4601	16.8858	34.1864	21.6717	15.4568	23.7033	26.1215	14.8399	11.4523
17601345	NA	NA	NA	27.6782	24.5631	7.08961	8.06409	7.82433	11.4758	7.167	18.5972	4.42632	15.7845	8.78178	9.27395	13.2507	14.4433	7.01964	21.8096	6.75553	37.1098	10.9316	40.6922	18.3499	2.66724	4.72658	4.05401	27.9823
17601347	NA	NA	NA	60.049	11.5481	15.9058	17.7911	12.9619	17.2941	30.702	13.403	21.0798	8.78572	11.8749	12.4365	23.8404	54.7694	10.4369	19.8953	14.7634	12.9404	11.7483	17.4854	9.72857	23.9825	25.031	49.2277	19.8011
17601349	NA	NA	NA	49.5756	24.5872	37.992	42.5469	29.7854	44.1691	40.1156	31.8145	71.2157	18.8645	26.3008	12.714	26.576	24.6762	15.6756	39.0115	28.7791	15.8839	44.1769	14.4412	30.0261	24.351	14.0916	15.638	43.6582
17601351	NA	NA	NA	4.29519	15.5158	11.7352	6.90875	11.1297	4.36894	8.01398	7.38065	8.04693	8.54584	7.91595	9.70914	7.63693	4.37642	5.84929	7.13718	7.60105	49.5308	10.6219	15.0507	5.24356	12.7002	6.82377	5.29372	4.40692
17601353	NA	NA	NA	4.07958	9.83949	18.2341	4.5067	34.2807	26.1715	21.8661	31.3652	14.918	19.7474	16.4278	19.8106	8.46182	12.921	7.79656	20.8828	29.1993	12.1025	13.417	31.2402	13.8644	10.4176	9.97441	17.6535	9.4293
17601355	NA	NA	NA	221.735	75.1252	55.2797	193.841	89.88	66.9453	52.3561	43.7107	97.9	78.0074	55.376	57.9998	48.1249	39.9277	62.6843	53.3411	36.128	36.1612	42.495	37.9895	25.8545	17.5398	87.3607	14.4232	49.2644
17601357	NA	NA	NA	29.4529	27.4319	80.4717	95.8772	70.5665	66.1372	140.35	20.3721	23.0111	11.6769	30.1457	39.0834	43.6432	107.24	29.7974	22.2614	60.8432	8.936	56.0865	47.6983	33.264	8.99647	38.5752	14.8002	71.4469
17601359	NA	NA	NA	6.96639	9.39192	14.781	6.01046	12.7713	52.2292	27.5216	10.6371	11.2395	25.6668	6.68603	10.8394	25.2678	25.9448	7.85194	38.3246	48.7838	21.6878	26.9211	26.6083	18.8332	18.2775	29.283	6.6923	17.7032
17601361	NA	NA	NA	11.8037	35.4292	29.9447	20.9606	66.7443	88.2203	33.9376	7.03526	25.6232	16.2455	15.0239	27.7189	37.4781	37.7289	22.3149	35.8117	30.5339	19.6118	24.2312	14.343	27.7422	19.3821	42.2036	24.616	21.4237
17601363	NA	NA	NA	102.218	216.538	263.889	441.085	378.131	163.978	360.043	314.085	322.004	203.338	318.096	231.273	294.258	449.226	280.738	162.523	107.858	117.526	186.218	220.311	219.718	153.326	88.2471	143.171	124.226
17601365	NA	NA	NA	19.8857	23.078	17.0669	18.9594	17.0669	49.4185	15.7984	17.0669	12.6544	10.1009	22.7498	25.9846	8.90067	37.472	13.4217	46.4186	8.87381	14.2428	16.5292	15.7358	17.7677	20.6743	10.068	17.6477	9.08605
17601367	NA	NA	NA	12.0228	7.57297	3.69741	4.32951	8.21819	8.49535	14.9163	8.82375	7.19814	6.149	7.42428	7.82009	6.09318	22.3404	6.85405	7.81119	12.5852	7.83291	14.7222	20.3617	14.8649	6.70406	6.55251	4.77928	18.2055
17601369	NA	NA	NA	2.23384	17.112	6.33217	3.32483	2.20697	3.53905	2.1852	2.92838	2.31766	2.05634	1.89849	4.01642	1.93986	5.26222	5.35978	2.03918	1.98176	12.9602	6.7306	2.24626	3.22063	3.15229	10.2058	4.63066	3.95406
17601371	NA	NA	NA	2.82934	5.02513	3.83263	3.32996	2.75404	4.4919	3.22153	4.30989	4.25356	3.40555	9.80794	3.08551	3.40614	5.10047	4.20562	7.98364	4.6182	3.70108	4.00737	15.3497	6.20131	6.30857	4.79214	3.78683	9.7735
17601373	NA	NA	NA	13.423	10.908	31.867	12.2862	34.0605	135.486	22.8416	34.9622	22.3946	20.1017	25.8509	15.2575	25.6308	36.8813	19.0519	22.2323	25.5582	16.8398	9.63084	34.0374	20.1359	32.5622	15.3345	11.5917	36.1387
17601375	NA	NA	NA	392.11	396.472	295.084	488.378	220.058	342.898	361.818	151.414	213.858	143.098	220.058	154.138	153.538	345.175	290.298	65.2298	344.646	478.618	383.018	233.556	181.538	132.587	215.298	170.378	159.801
17601377	NA	NA	NA	185.911	196.033	122.806	445.17	175.496	196.88	109.398	108.135	100.664	85.8858	178.416	144.366	146.447	286.063	84.5013	296.05	134.282	415.2	184.77	210.433	152.769	248.365	107.686	137.794	163.317
17601379	NA	NA	NA	8.4714	22.5634	14.4727	44.2577	28.8366	19.4493	12.1414	24.1081	30.3488	8.88397	29.9425	16.9953	29.3147	22.5879	26.8732	16.6778	19.8514	4.93627	28.4008	37.1118	47.8366	21.3333	15.6585	25.0881	17.7778
17601381	NA	NA	NA	7.16516	4.45653	19.7143	11.8419	16.8912	20.402	21.114	8.62093	11.3857	17.8784	10.4331	9.12289	11.5217	13.8431	18.6233	4.44647	16.6528	6.07723	15.344	15.7802	9.37488	8.83831	23.1013	14.1492	29.6831
17601383	NA	NA	NA	3.85711	2.62333	2.41843	2.10053	2.85911	2.41843	2.12592	1.92048	1.8843	1.43483	2.41843	12.8006	2.10053	5.04946	3.14256	1.90675	1.9858	3.56691	3.0416	23.2172	2.01449	1.8843	2.04666	2.38533	1.97897
17601385	NA	NA	NA	40.819	50.7385	29.2299	49.8438	46.1786	73.7301	46.4002	32.7438	34.816	16.1776	43.1366	38.043	27.0036	77.2735	13.6452	52.4064	44.7501	45.3786	36.3979	27.5919	49.5274	65.6942	29.468	23.3721	38.739
17601387	NA	NA	NA	16.2563	5.81529	7.37363	49.1612	9.33009	25.9584	4.97017	4.07765	5.45574	5.5919	4.57681	9.51866	27.4073	22.4393	19.1126	23.1522	4.70238	23.8732	9.58816	4.16799	5.4658	11.7124	4.34559	5.99238	9.51866
17601389	NA	NA	NA	8.3606	3.99312	1.70107	7.75073	2.85911	14.0007	4.94183	3.33133	5.84987	2.73666	6.33217	6.97721	11.4214	7.56238	29.0299	40.099	9.48146	11.11	8.68505	8.83204	21.3984	24.8911	13.3267	8.90067	28.7499
17601391	NA	NA	NA	15.5113	5.08331	10.7038	22.0152	16.7159	15.458	16.5297	14.1335	28.5419	12.1747	13.3558	11.7781	19.3268	23.1772	14.4789	25.6097	5.90401	71.6353	9.11992	13.2144	13.2884	30.8646	12.1286	20.1768	19.8844
17601393	NA	NA	NA	2.38533	15.5956	4.84976	9.95344	4.62765	5.49471	8.56076	2.9391	4.60072	3.49207	3.58569	3.60491	2.72531	7.35493	4.01913	26.8011	11.0297	17.4239	3.17651	4.86972	5.12827	7.11846	3.71412	8.28064	4.07168
17601395	NA	NA	NA	33.2163	4.27969	4.50953	3.44388	9.30251	6.98263	15.6332	24.1812	3.36832	14.1166	12.7137	5.85241	12.2207	5.05259	19.9466	3.27405	13.63	10.9668	9.47136	2.89837	9.6679	6.33217	5.13779	5.02907	11.9139
17601397	NA	NA	NA	3.86805	3.68328	4.16763	23.7328	2.13164	2.48428	6.21091	2.42304	2.39825	2.63663	2.6116	13.411	3.32975	8.64808	2.72699	10.7723	2.33246	4.17292	7.50239	4.15248	2.21278	3.1251	3.40801	6.02188	6.18039
17601399	NA	NA	NA	3.37407	3.51535	6.9506	4.63172	7.7693	3.19377	9.55904	5.48702	8.62106	3.1771	7.65682	18.9176	4.15256	16.212	6.59323	25.8347	7.49672	14.6689	2.24555	4.26702	50.6276	11.3695	3.78992	2.41513	2.40071
17601401	NA	NA	NA	27.8772	2.29759	6.89128	3.83929	14.3187	9.80314	9.54686	3.54329	4.25608	8.8581	5.17932	5.89465	2.27854	20.9094	2.80589	3.05431	2.41843	2.47672	11.0391	15.1028	5.89465	3.68249	3.75258	2.82671	27.5982
17601403	NA	NA	NA	4.46866	14.3887	11.378	8.49302	6.24862	13.0575	17.2783	14.9686	33.9632	27.8535	39.2515	7.14007	13.9309	11.4027	17.5013	10.6821	29.6242	22.8694	13.4143	7.27481	10.8763	9.16004	6.81997	41.2448	11.5486
17601405	NA	NA	NA	10.8087	7.45278	5.01543	7.7818	15.4361	11.2092	11.1818	21.2553	9.46202	10.1391	11.6863	10.0035	7.11781	5.30425	31.7382	8.4601	9.8179	15.093	12.3585	5.97707	13.9653	15.2042	8.87719	10.7575	7.9918
17601407	NA	NA	NA	5.35313	8.04461	4.80837	2.83981	9.17326	3.98803	2.03681	3.06504	5.65757	2.34742	4.43022	2.22144	2.42629	4.18118	3.60261	4.55119	2.78577	8.711	3.46443	3.04711	6.24175	2.66845	5.65165	3.93392	3.5329
17601409	NA	NA	NA	6.30121	9.08111	3.61223	5.14556	13.9727	8.96784	12.4066	11.9177	5.77815	7.65946	8.57661	6.35028	6.00244	13.7959	7.20114	4.42087	7.13667	3.98531	6.25091	11.3801	10.7838	7.13953	9.70065	5.86102	16.5823
17601411	NA	NA	NA	45.8042	55.6738	33.9985	46.9451	42.0653	44.2271	33.6971	18.5053	30.6162	24.5204	20.7234	20.0729	24.6176	83.6683	28.6361	23.2267	24.0679	81.1531	18.2275	44.7953	23.3722	54.7307	35.9002	29.042	21.7246
17601413	NA	NA	NA	36.7886	68.1183	24.1865	95.3584	58.9532	31.5977	31.8784	29.6236	33.8453	24.2492	19.7968	35.1496	30.1722	65.5457	22.4575	23.1481	22.504	55.08	30.1811	28.7621	33.7912	32.6924	24.4914	37.5602	85.8805
17601415	NA	NA	NA	17.9102	33.5337	21.8847	34.3949	20.0369	24.4614	22.5058	10.7816	11.1995	8.51912	7.39583	14.3766	20.0475	17.978	7.07111	38.8364	25.0232	33.9606	17.3257	12.9844	19.3052	15.4553	19.8993	29.0759	21.3547
17601417	NA	NA	NA	20.177	9.64217	30.2291	9.00674	7.3537	14.0593	21.1115	5.5369	19.5511	2.11903	15.4714	12.1055	3.75451	3.58053	7.39629	4.90636	8.29601	8.69556	7.18652	13.1384	24.7475	12.5852	6.70087	5.11602	10.6387
17601419	NA	NA	NA	13.8045	11.9297	19.5715	3.1576	8.07596	11.8694	23.6985	9.20757	3.59642	32.5438	4.54431	6.53626	2.76568	6.96226	15.5185	6.88354	25.6896	9.15725	4.344	2.7615	6.83025	15.983	5.78895	6.47121	7.49454
17601421	NA	NA	NA	5.77425	6.49855	8.80098	7.75073	2.4306	3.44011	7.06558	12.1738	3.99263	7.99496	2.91981	12.8006	6.94529	10.6345	19.2142	9.8169	4.89545	6.49855	2.75912	6.49855	4.47622	9.84332	2.23493	4.94183	4.29974
17601423	NA	NA	NA	101.364	25.7448	74.0067	67.2604	64.4437	90.6271	65.3741	70.395	41.7472	58.6065	29.36	14.4002	55.1421	58.3712	73.422	124.675	52.3708	73.6758	53.7002	78.5802	59.4762	47.614	113.717	58.2432	74.8117
17601425	NA	NA	NA	22.2605	13.2341	34.9387	2.97335	15.3314	25.7526	3.26688	34.4203	6.6708	5.36785	4.59071	6.43003	11.2901	2.34668	4.40143	6.73107	17.6131	7.50619	6.15368	4.7618	6.91232	5.61173	3.67451	3.24342	7.94678
17601427	NA	NA	NA	44.9756	169.383	193.149	107.892	62.409	173.953	58.3691	76.8379	67.5129	37.2154	89.1027	59.7261	63.2824	19.1793	63.1905	32.0204	65.4161	37.6437	81.586	81.2506	142.909	93.3882	96.0083	83.3326	64.2314
17601429	NA	NA	NA	12.5558	6.23815	10.5622	8.17416	4.81002	3.01599	5.30578	4.65303	3.72415	6.78208	2.36051	29.2409	2.29278	3.43916	3.84034	3.65028	4.63317	24.7866	4.39481	3.21313	3.91434	3.15895	6.39494	2.49331	12.5277
17601431	NA	NA	NA	4.90515	7.27688	2.81872	2.73666	7.74834	8.18245	3.02968	3.59956	3.98159	3.09302	5.63403	3.09302	3.96188	13.7413	2.23493	10.0546	2.17623	13.0917	2.68848	4.18966	3.72109	5.90468	2.48585	5.64706	3.02968
17601433	NA	NA	NA	3.48023	2.94168	3.08112	4.13854	2.87098	2.36775	2.35216	2.6758	4.31446	2.60379	4.96161	2.02034	2.07509	12.5941	3.95462	10.7794	2.6152	7.70878	3.65559	13.2608	2.54766	3.37162	3.06623	3.1638	3.98301
17601435	NA	NA	NA	42.432	19.4102	3.74157	8.19311	4.67553	11.6337	12.6987	14.0891	16.263	6.23861	5.36028	7.58257	23.8064	21.2156	7.94811	34.9958	37.907	10.5171	23.5966	9.49896	19.8084	7.64435	6.23367	7.09428	8.52783
17601437	NA	NA	NA	18.7752	2.80105	17.5827	3.75468	7.81671	8.78468	10.9269	8.19592	21.2791	9.27804	5.89642	16.7546	21.3425	3.86507	4.09636	31.363	27.8805	19.1663	26.2854	15.9057	10.787	4.73	6.33914	10.5498	5.71801
17601439	NA	NA	NA	23.6454	43.857	4.19475	12.5039	5.22997	13.7693	7.37946	22.2847	4.59718	3.72793	3.15081	2.99374	5.0138	24.4463	3.46012	4.74251	2.56833	4.81454	9.08045	7.10054	2.79364	4.0603	19.0211	3.16217	6.32959
17601441	NA	NA	NA	5.5161	8.3493	9.70924	12.5316	10.3755	8.12229	7.21343	9.68027	7.25128	6.5196	9.97199	16.5158	8.51727	18.0641	5.34256	4.85878	5.14376	71.4071	12.6532	18.7181	13.9125	12.8559	9.07053	5.77782	10.3814
17601443	NA	NA	NA	13.6131	5.04758	64.4816	58.6888	3.13857	6.84005	13.5412	5.84618	18.7828	10.4379	7.47418	6.41006	16.6151	3.73512	10.4173	11.5963	7.73111	33.529	5.31707	4.48507	8.36804	5.9485	8.61345	7.16969	6.21864
17601445	NA	NA	NA	29.7799	4.03163	2.09766	8.68629	8.83529	13.1519	26.6624	6.44822	16.4869	12.1524	8.49444	8.10614	7.89645	10.1673	8.48769	26.2889	14.5857	5.63954	5.04424	12.9539	10.8596	16.2751	7.05825	8.37612	7.37327
17601447	NA	NA	NA	31.452	14.14	12.9892	24.7153	6.76953	23.3248	7.77194	4.7671	42.6085	14.4772	11.963	13.5632	25.0367	30.9588	11.6933	12.6782	8.53313	90.6332	11.6107	13.952	12.7216	21.5862	6.60045	11.0053	13.4796
17601449	NA	NA	NA	2.98644	9.93321	2.41843	18.6596	2.72802	8.07986	4.41207	4.24901	8.93779	2.37098	5.08254	4.63134	4.34939	3.65136	5.22299	3.08807	2.87059	7.04941	8.80907	2.22321	6.90382	4.15744	2.16101	8.76825	4.2693
17601451	NA	NA	NA	7.18447	8.4619	7.17723	3.0098	4.55235	11.4115	5.83962	11.2305	11.0064	9.47103	7.44979	12.1425	11.9594	7.90264	6.17337	22.2044	8.86523	25.3317	3.0962	6.56701	7.15518	4.87216	4.09075	4.86445	4.25627
17601453	NA	NA	NA	65.8453	28.0345	40.7917	19.6392	40.9551	64.5589	28.4232	28.3617	43.0883	26.7916	29.2788	40.6602	29.3685	63.7921	51.9485	34.7467	56.8745	13.5235	74.727	76.399	41.6393	54.9055	25.5329	9.90936	13.429
17601455	NA	NA	NA	4.99366	5.51258	12.8206	10.9543	15.4127	4.21889	11.0424	3.79186	6.52435	8.30366	5.46173	6.30317	6.21251	4.18838	6.03114	12.1099	6.72738	24.0604	8.17528	3.09197	3.38208	8.93549	25.6841	7.349	5.62777
17601457	NA	NA	NA	57.538	37.9568	26.2187	52.129	85.2089	77.5566	87.0457	59.371	54.0469	48.8333	61.6783	52.3212	43.5188	114.102	52.0301	51.6739	33.9808	82.9746	34.0363	91.1491	67.1094	85.0459	51.6926	99.4206	45.2333
17601459	NA	NA	NA	16.0171	24.7488	13.3189	6.89739	13.5595	18.1854	23.5439	12.2412	9.13009	31.0082	6.51894	6.80649	13.1344	25.0844	11.7598	15.9876	20.3202	75.6604	5.48196	18.2331	12.3811	8.82653	35.0371	14.7503	11.7565
17601461	NA	NA	NA	29.4077	50.7293	55.2568	37.6349	28.5666	40.0669	79.8338	27.2554	27.7304	20.779	38.5427	53.9217	45.2781	80.6935	30.4951	37.952	80.1937	23.1454	90.5408	40.2515	35.7315	35.8744	30.0042	56.4938	102.954
17601463	NA	NA	NA	75.0985	10.6422	31.2646	54.0585	47.522	19.1877	26.7967	15.3965	26.9072	9.8469	25.322	17.3013	19.7474	10.6345	6.28922	43.5275	15.6959	31.8238	12.6544	12.7727	39.8532	36.6266	28.1903	51.5938	19.6891
17601465	NA	NA	NA	6.16175	9.29974	14.0735	9.82383	19.8805	3.51089	7.59343	14.1459	6.96099	13.5905	16.0959	18.2678	7.33376	18.2224	9.17525	8.27477	11.9632	48.9912	6.34305	22.6926	5.47175	12.7195	10.4576	8.03663	20.0135
17601467	NA	NA	NA	15.2373	11.0482	8.50305	22.8037	19.9869	21.1555	7.77069	21.3187	20.1218	11.2477	8.38155	29.2054	17.6232	25.9158	18.9236	30.5118	10.5844	24.3161	17.8366	9.93387	23.1599	7.24393	13.0475	7.05666	16.8389
17601469	NA	NA	NA	5.47255	3.42598	3.89641	8.2802	7.14424	6.61391	6.54479	6.55632	4.17444	5.87466	8.16416	7.65628	4.61985	14.8073	4.34517	73.283	10.4909	11.1538	5.38392	7.56826	10.8278	15.3967	6.67272	6.54848	7.87424
17601471	NA	NA	NA	32.0796	6.6469	7.81894	73.4045	37.2723	23.1911	35.5682	32.4495	23.9654	34.7114	27.3629	32.0568	10.8882	36.3446	30.1295	16.7239	25.1918	21.0576	3.7909	19.6539	44.9624	18.0514	18.0982	44.917	13.7568
17601473	NA	NA	NA	40.0814	24.4372	17.1065	55.0847	26.7507	21.3441	46.3902	23.3424	29.4652	29.5008	13.2576	33.4556	20.3079	36.0197	25.6795	38.3141	55.2815	25.6401	28.2672	43.2208	16.6887	38.7531	22.504	8.04968	38.4707
17601475	NA	NA	NA	31.5356	30.8622	15.4317	44.0998	45.9958	25.6959	38.5037	29.502	66.538	24.6896	13.2701	18.7976	24.0773	66.1827	18.1339	95.3006	51.8898	61.5727	78.4294	18.5189	24.7398	66.5523	35.6032	24.6051	27.8736
17601477	NA	NA	NA	2.60288	7.74704	6.18755	3.88682	3.07334	24.7502	3.39988	5.60016	3.40184	7.42893	6.87568	5.92838	7.86794	115.678	3.96417	10.8335	4.42214	2.40936	4.97003	6.22359	3.50806	4.07318	2.98899	6.27624	9.75945
17601479	NA	NA	NA	5.85526	5.76877	4.94183	11.7317	4.92305	15.6959	3.33133	4.42578	3.41018	2.88015	3.5281	4.55987	3.25797	12.1619	4.54542	15.9031	3.30877	3.87989	2.68848	5.43632	5.54203	8.46615	3.73136	7.54994	9.05808
17601481	NA	NA	NA	43.1142	41.097	39.5817	63.7641	28.1442	30.5224	31.2719	24.6126	36.3381	34.0627	34.3255	56.8728	41.8607	64.1323	80.0482	90.04	41.1667	34.6634	27.4383	42.5568	70.8286	46.6944	28.0949	23.79	19.0538
17601483	NA	NA	NA	3.32525	10.5647	13.1908	3.33869	2.52979	20.5245	6.79831	6.77718	5.48674	2.35296	11.3644	7.83686	10.4466	3.03253	9.25056	5.43731	11.5605	2.90471	4.67205	3.05026	16.7801	5.10055	21.8127	9.99635	5.47217
17601485	NA	NA	NA	71.9326	87.9385	104.458	37.1797	113.308	214.473	78.7785	109.618	77.1449	94.3785	80.7889	87.0037	134.803	12.368	87.9385	27.009	44.9386	6.49855	110.996	116.86	177.239	133.799	70.5488	43.1827	94.142
17601487	NA	NA	NA	80.2271	25.6596	88.7723	26.212	34.1924	111.29	20.9454	41.918	43.2579	7.26533	24.4429	46.9887	90.0297	9.76999	63.3621	63.2164	56.1393	28.2099	112.897	60.6465	114.689	61.9702	96.9035	31.2682	87.146
17601489	NA	NA	NA	15.7452	30.4192	12.6423	2.64996	31.0465	15.4144	26.3441	36.7968	15.0156	31.5872	16.187	13.5255	36.0367	76.4603	42.0621	19.2448	34.7501	7.36241	70.3285	15.9936	60.9208	13.013	87.4987	24.2171	6.48478
17601491	NA	NA	NA	3.85107	12.4864	37.5775	3.6776	11.8553	11.7914	15.3676	12.1402	6.56335	5.53991	9.90846	11.0656	14.1134	16.2115	18.0362	17.8193	9.43079	14.4574	13.4956	3.07815	6.51911	10.3412	4.71676	7.44899	7.21064
17601493	NA	NA	NA	10.3287	3.22658	11.8008	4.4222	15.1821	8.17448	16.2416	8.0264	8.40727	5.83032	23.5952	28.0695	14.8522	8.55509	26.48	22.4953	13.453	17.9713	14.1402	3.34174	30.5268	4.25964	4.7484	3.1424	12.7187
17601495	NA	NA	NA	8.17079	17.1516	15.4833	4.55987	2.48625	2.48428	10.0433	2.96199	7.35134	2.87596	15.1903	17.8191	8.79414	2.90019	1.74589	5.83636	9.61265	19.8583	3.18064	4.18197	3.56357	7.69037	3.95004	8.46662	13.5297
17601497	NA	NA	NA	8.48032	13.4936	13.1991	10.8643	10.2022	9.95968	12.0705	20.3392	44.2011	17.4267	18.3369	14.8668	34.7134	5.88141	11.628	31.8991	51.0581	38.7027	13.3008	84.5711	21.2089	32.5907	34.877	34.0076	13.1537
17601499	NA	NA	NA	8.30815	9.4012	6.83036	16.5813	4.2191	7.68738	18.085	25.7184	34.9871	5.52204	16.3679	11.5605	56.7891	56.2655	33.4146	29.51	7.95879	15.233	23.1225	9.23701	6.3857	5.87222	6.27257	5.58019	4.12657
17601501	NA	NA	NA	2.12951	3.52695	16.6952	10.4405	2.27899	4.18905	4.11953	3.43459	6.04766	13.0979	2.95577	3.37758	3.64976	32.6575	10.0582	7.09315	6.68795	3.0864	62.0718	8.93681	5.74231	7.27181	10.9526	8.19078	8.51336
17601503	NA	NA	NA	8.35999	6.83487	22.7331	4.17349	2.69573	2.6376	9.34215	2.31617	2.93321	2.64477	2.59915	5.13699	11.5536	27.927	2.23127	95.5905	3.03367	17.9718	5.4012	3.3141	3.43272	6.56243	3.40801	4.18949	5.52393
17601505	NA	NA	NA	10.6465	12.8217	4.09112	13.3408	4.46822	3.34107	14.3529	19.924	32.3019	25.9924	5.35065	9.35866	24.3424	10.6345	21.1571	4.51552	23.212	30.3393	12.9692	35.5235	31.1581	24.2055	53.5782	8.37861	25.2117
17601507	NA	NA	NA	7.21685	18.7742	26.8553	28.8887	19.2842	5.81079	17.3917	21.3833	19.8734	11.3821	9.71547	17.1647	6.95437	7.9576	18.5342	15.9184	16.2344	4.45111	29.3232	5.31736	3.2561	8.75084	57.6673	11.3723	26.7363
17601509	NA	NA	NA	18.1692	6.66254	27.7492	9.26869	86.4537	24.7384	40.6568	7.48741	5.89196	34.8408	11.6629	6.20289	5.39332	15.2771	71.5286	12.4673	103.733	39.3884	88.85	10.0956	43.5718	8.3535	50.5955	12.3707	13.8453
17601511	NA	NA	NA	78.8006	45.0197	79.2729	48.1789	26.732	88.2611	53.7174	102.381	30.7574	55.9413	98.9347	57.741	71.7176	256.966	183.832	507.245	109.694	508.438	127.062	61.066	64.4384	159.548	120.305	49.8678	95.5814
17601513	NA	NA	NA	79.0745	59.054	41.7525	58.1587	38.0821	131.081	38.0368	61.874	45.2287	39.8169	57.8809	27.652	43.7509	133.576	102.052	370.274	108.354	157.84	122.632	26.9426	29.6325	58.9832	77.2567	21.0973	131.701
17601515	NA	NA	NA	74.9382	142.383	77.5945	194.07	195.716	207.136	73.6841	88.9609	113.532	111.791	123.454	114.922	83.7668	36.856	282.318	156.364	282.41	72.1223	264.303	37.8144	91.3793	163.934	117.304	67.6111	133.655
17601517	NA	NA	NA	3.85711	21.4636	26.0888	4.68535	18.4884	121.745	44.3786	31.0246	41.4587	31.0246	23.3971	43.8187	12.7228	24.9711	113.578	6.06416	92.9399	57.3785	40.619	5.43632	27.1228	35.8302	45.5097	8.28342	35.4609
17601519	NA	NA	NA	8.3606	19.0277	16.7381	47.1224	7.39909	34.3011	13.4117	3.65541	13.8811	7.46585	13.5682	9.51866	13.6534	12.368	13.8811	19.4851	41.5442	16.0956	35.596	17.8077	13.8526	10.5574	34.2726	10.7121	25.4784
17601521	NA	NA	NA	1.96188	3.97225	5.94047	2.72685	8.09218	2.83455	18.2431	2.1552	3.87595	6.56908	3.93813	2.71287	5.99719	1.80637	25.0482	9.16196	5.95207	3.01238	10.5354	5.09984	2.44203	5.75676	7.55636	6.4738	5.26682
17601523	NA	NA	NA	112.352	67.7038	77.4334	69.2547	40.4077	39.1812	53.5362	59.5692	24.919	25.5674	41.2829	26.8109	36.6271	595.77	105.372	216.259	192.141	287.924	161.227	71.9103	67.8259	14.7119	73.5953	119.284	15.3662
17601525	NA	NA	NA	38.476	7.70907	15.5798	15.8086	11.0385	37.1691	18.7841	21.9015	15.379	26.3973	20.0281	26.36	17.6102	5.6342	34.6601	14.3911	54.6204	5.45933	40.9159	28.4105	82.2541	5.83757	62.3131	40.5002	13.9963
17601527	NA	NA	NA	27.3072	12.4635	25.1194	29.4574	2.75904	21.7977	12.0107	23.3542	18.7075	43.6218	20.404	29.5894	41.3948	247.492	70.0138	153.448	111.527	55.9137	86.6377	10.4782	26.6504	11.9812	52.8331	26.271	25.5583
17601529	NA	NA	NA	5.96547	26.6528	24.1623	30.8726	10.0075	14.9286	18.1933	10.245	13.8758	21.4673	9.49923	18.4858	34.125	337.059	100.334	22.9421	132.329	120.499	100.491	28.4596	30.2152	6.53762	58.545	29.0221	84.2299
17601531	NA	NA	NA	12.5858	7.14785	64.1504	10.2614	21.2064	61.0243	15.3337	3.88337	12.8755	44.3822	6.01923	18.6107	119.781	317.769	127.325	22.6475	138.665	64.867	126.228	37.7559	34.4531	19.2666	53.3317	40.264	96.6845
17601533	NA	NA	NA	71.822	36.6461	34.9065	27.6782	24.4346	33.8751	25.1582	18.2289	24.8964	20.06	27.4032	19.0561	30.4062	22.3347	38.354	174.255	51.3991	28.7406	53.3329	26.6003	14.6238	29.8329	20.9719	16.707	37.0948
17601535	NA	NA	NA	44.1754	44.3895	18.4868	115.087	47.3827	36.8741	13.7666	32.6015	45.6086	25.6832	43.2552	34.7392	43.7298	43.6151	59.8842	95.5031	88.7127	17.1998	76.5336	30.6374	40.5912	40.4722	55.6069	29.9627	40.8599
17601537	NA	NA	NA	4.05469	2.62125	6.68167	38.6167	20.6316	22.396	5.39924	14.5082	22.2026	13.1531	6.99746	7.94599	27.8372	73.9477	50.1604	75.0753	75.6355	14.1215	64.8751	3.92668	14.3589	6.80936	29.8751	19.1547	6.83596
17601539	NA	NA	NA	37.3369	23.9879	45.0655	18.2183	21.3494	13.4143	16.7524	23.0294	26.0717	18.775	37.6862	18.213	21.8179	18.3445	44.0424	169.711	47.4525	52.5995	39.1692	54.49	28.5334	75.1991	31.0361	28.5557	22.2565
17601541	NA	NA	NA	301.498	376.398	198.415	653.218	138.578	138.424	143.618	93.7384	155.408	107.729	105.936	115.338	176.498	1081.66	253.655	833.528	400.618	1268.36	577.759	278.051	104.741	396.018	339.898	274.658	193.458
17601543	NA	NA	NA	30.1134	8.8187	24.9144	9.55315	22.8243	32.984	6.62725	25.8315	15.5614	9.54655	10.2778	11.4895	37.738	32.3816	82.6746	6.66947	44.9497	36.15	31.1052	6.31021	16.1416	10.871	4.07078	9.56762	12.966
17601545	NA	NA	NA	13.1514	5.48618	11.1234	8.41222	24.6203	9.66454	23.7485	8.06361	10.8976	7.42635	28.3577	16.4445	17.3348	23.1378	51.2555	137.712	23.812	4.81454	40.4794	28.1279	11.6539	22.3791	6.5432	11.9784	28.6296
17601547	NA	NA	NA	38.699	93.1785	40.89	84.1751	34.0962	44.4586	45.4986	20.498	32.3038	25.6818	42.2756	23.6567	37.2215	95.0585	50.8945	73.4185	62.7852	11.7574	52.7785	16.127	56.5385	51.3119	54.3128	61.1493	80.5785
17601549	NA	NA	NA	2.57871	3.53119	17.5235	9.11461	6.41045	18.2761	21.8457	4.31191	3.18317	7.53066	8.09042	3.03521	47.7782	60.9198	9.09208	81.8688	44.0594	555.762	9.97238	4.47377	3.25597	3.50836	2.45124	2.51779	2.48258
17601551	NA	NA	NA	1.96188	9.4308	6.66394	27.9188	9.71707	3.72616	3.61562	9.69974	3.82434	4.78197	17.0668	6.69185	5.88477	10.4074	30.1011	58.48	9.97012	5.95456	15.5638	9.94682	6.51932	5.3033	5.71862	5.15057	7.51247
17601553	NA	NA	NA	9.39956	13.3059	6.95983	7.06461	7.09649	16.9498	14.0742	4.3742	3.9854	5.1588	11.3383	7.62676	9.21245	8.70458	19.3663	4.72769	20.086	12.2927	29.0514	9.57834	3.81776	8.99592	14.5629	8.23133	34.7378
17601555	NA	NA	NA	3.57362	7.16319	4.65929	2.59425	4.08445	3.26837	6.09167	5.74098	2.89385	2.73666	2.3661	2.54069	3.03344	8.62079	2.60565	12.5967	15.7798	17.8502	40.6689	5.03621	3.38808	5.3049	16.4301	2.82404	4.18195
17601557	NA	NA	NA	6.6129	29.0407	22.7516	181.858	4.26083	4.50038	10.6127	11.8575	7.38967	3.0114	2.76914	2.62877	4.84652	389.877	45.44	481.718	19.6222	324.811	19.4846	15.083	5.71513	59.2263	11.1331	47.9923	11.539
17601561	NA	NA	NA	9.47158	14.3769	12.2032	13.9058	30.3552	75.5966	14.9801	11.6792	8.93779	8.22578	13.0296	3.9545	7.38386	7.92583	55.2265	75.5803	151.821	3.64571	58.6838	11.1907	53.3178	19.0068	35.4676	33.904	38.8521
17601563	NA	NA	NA	10.3779	34.5948	28.8211	50.4177	16.0485	35.6195	20.4659	30.1246	14.2222	20.033	22.4227	22.0173	16.5042	26.9079	49.3146	14.6701	37.691	24.0427	21.4207	18.6373	31.9191	22.2413	15.671	9.23682	34.1335
17601565	NA	NA	NA	7.73015	12.2732	27.9472	30.5086	9.68965	21.5357	19.0317	12.5746	14.1233	23.6113	16.7791	16.9963	19.9159	23.2	32.4967	26.3868	46.1635	28.4832	21.3786	12.7154	19.7793	20.642	29.8281	27.2832	23.5611
17601567	NA	NA	NA	39.7535	7.01608	11.4571	16.3193	28.6177	41.916	20.6501	25.365	24.1967	11.4566	15.3064	8.17205	21.7251	10.2137	17.6949	30.797	41.1351	39.8155	16.7977	17.5116	24.3892	32.9057	7.6443	20.9274	12.5277
17601569	NA	NA	NA	30.6377	11.8341	4.09608	14.4462	31.5121	12.8777	12.6677	48.9226	15.0989	20.1682	18.5605	30.5769	26.5578	21.8665	46.2494	10.921	64.0549	28.0475	54.588	36.5039	34.2584	36.4467	17.2767	12.3986	16.7368
17601571	NA	NA	NA	6.76123	3.86033	21.7923	9.71293	17.8618	5.60531	27.6163	42.4062	23.9022	39.7356	35.0244	13.8073	24.0798	20.0489	123.779	10.9251	108.017	5.70889	147.149	20.0346	6.24368	9.44805	11.1246	4.22614	17.5158
17601573	NA	NA	NA	8.92186	9.15699	6.52799	7.7823	6.96572	12.2171	9.06007	15.7467	7.05679	8.60117	15.39	10.6735	16.4669	30.5104	11.3177	9.68833	96.9009	9.49412	21.8559	9.74282	4.36558	23.883	35.9626	27.1841	8.81319
17601575	NA	NA	NA	17.1213	36.4508	16.0827	27.5413	15.3014	11.3684	17.3379	9.5714	8.93612	7.7696	26.9621	15.4307	34.9101	126.364	27.8007	35.5936	81.0393	43.2328	59.4178	56.3952	88.9732	113.654	39.8263	53.4555	30.984
17601579	NA	NA	NA	3.20402	44.305	60.2985	83.7551	51.7385	46.1386	50.9785	65.0542	83.7551	69.2764	23.5136	45.9516	54.7315	271.418	190.738	60.2985	124.102	182.672	149.726	31.9838	37.1397	90.1785	14.161	31.1478	55.6185
17601581	NA	NA	NA	4.9046	37.3995	68.8585	3.20402	20.3209	54.5385	50.4985	37.5796	26.2272	30.3085	11.9758	37.5796	49.3785	19.4677	44.1744	64.0185	37.2197	36.9106	137.571	68.1226	96.7315	29.8285	43.1787	60.8531	66.9028
17601583	NA	NA	NA	1.85454	25.6323	5.96558	22.8972	6.95292	11.0678	31.8725	8.90667	10.6748	27.7169	11.9341	24.9393	17.1868	85.3785	25.0832	22.8972	94.5138	29.0699	48.3296	16.848	24.2465	16.0956	26.6253	17.6477	48.808
17601585	NA	NA	NA	4.48625	5.92227	4.69372	11.7023	11.4733	5.06228	13.1452	5.76383	10.1375	9.89795	7.41402	15.8374	9.57318	6.86065	35.5366	6.95346	7.55502	3.09317	3.78322	9.15125	8.23992	21.7842	19.4293	5.71537	16.6585
17601587	NA	NA	NA	15.6177	17.8077	2.6785	7.94715	10.495	27.2828	4.81216	17.1068	10.7121	22.1379	11.6403	30.5991	8.11635	23.1772	22.2695	38.3315	23.4758	61.8965	34.9811	37.9983	29.7885	10.108	9.87277	9.10224	27.5777
17601589	NA	NA	NA	3.27449	2.06421	5.33488	2.49782	11.5029	2.86961	3.00055	5.00531	7.05503	9.03586	7.51018	9.42295	7.46713	5.57457	8.96996	4.12995	10.6014	4.52372	29.5616	3.66009	3.50177	3.12149	2.8079	3.37388	2.70797
17601591	NA	NA	NA	14.4162	21.1928	14.6497	10.5929	4.45046	5.55115	5.72203	15.6901	9.10518	7.98235	10.519	5.12054	7.56828	14.1242	8.56858	18.2165	13.6979	33.2101	24.1162	8.58661	14.5575	9.74642	10.7437	12.1061	6.52227
17601593	NA	NA	NA	27.0387	16.5202	10.4306	9.93216	14.1553	20.0535	14.677	25.5425	14.2988	11.0609	28.8572	7.41471	13.5909	3.7182	13.6969	19.1233	12.5463	22.9396	19.7904	17.8509	10.1057	11.8489	20.1645	10.6532	13.4169
17601595	NA	NA	NA	3.50694	4.90648	9.29419	8.05733	3.44947	2.80589	2.19906	2.31617	5.04128	2.26139	2.47626	3.29295	6.17699	3.54281	6.22969	2.47185	6.37766	5.09066	4.59271	4.26869	2.38761	1.90983	3.47981	4.4202	20.3439
17601597	NA	NA	NA	16.5565	53.4469	18.2033	19.9448	31.4009	15.0688	16.9406	25.5682	19.7893	17.6205	25.7718	14.8894	22.1718	15.0418	19.9177	21.7067	57.8797	11.1472	21.3834	23.6554	36.3657	59.8669	26.2902	52.2463	42.8751
17601599	NA	NA	NA	3.21933	3.53418	5.69248	7.09708	12.9602	5.13075	3.23595	11.0707	9.01122	4.04819	7.56562	4.92713	10.5092	13.6254	7.29109	5.38099	4.17261	10.8454	4.83214	5.00323	4.87832	4.21486	5.83352	7.67972	23.6436
17601601	NA	NA	NA	3.85711	2.60193	3.85711	3.09916	1.7302	5.65231	3.87589	3.96713	4.21558	5.54391	8.01002	2.17417	3.38851	7.56238	13.6452	3.96713	2.46216	3.56691	10.8618	11.154	7.01534	10.0344	3.21887	4.87392	4.88188
17601603	NA	NA	NA	2.48075	3.85824	2.87581	2.98084	2.66124	2.91628	2.89841	2.3732	2.71428	1.84117	2.1788	3.49373	2.1714	4.67067	2.18272	3.88288	3.58639	2.59329	3.28813	7.62448	3.0885	2.45825	1.97668	2.96036	3.04095
17601605	NA	NA	NA	11.9582	67.3268	13.0908	26.2562	10.0328	16.3373	11.3377	14.6183	17.313	22.6994	23.9987	18.2899	10.2741	18.0604	31.0965	23.7162	24.8451	4.66313	7.92839	20.2298	12.9128	12.3555	23.0251	12.6904	12.4945
17601607	NA	NA	NA	18.1692	2.5529	10.5792	2.14533	2.5947	2.50246	3.25712	5.26157	2.00466	1.92802	1.91228	3.10728	3.06091	2.04088	2.28542	4.23162	2.47344	2.46945	2.56817	2.30138	2.35802	2.04335	3.08471	2.45678	2.38199
17601609	NA	NA	NA	192.94	135.698	52.9914	67.0321	54.2605	81.3785	154.355	79.8185	115.738	70.3075	81.3785	74.3151	103.907	107.612	112.888	166.858	73.0294	113.155	29.1796	54.0248	108.63	47.1385	86.6585	92.3159	64.7385
17601611	NA	NA	NA	2.01625	3.6219	4.34413	2.68817	2.38347	2.44132	2.80106	3.30813	2.94346	2.00358	2.66528	2.91296	2.26329	5.53539	3.58702	9.88706	2.88889	15.5867	2.82923	3.50533	1.90615	2.87755	2.50739	2.83083	2.34107
17601613	NA	NA	NA	1.85454	1.42574	1.47864	3.83929	5.84987	4.99117	3.59956	20.9584	3.54999	3.05911	3.87414	2.50546	1.68955	38.2996	1.83455	13.5261	3.40078	13.5261	2.10053	61.6185	2.4306	20.9584	4.77848	43.6587	4.18966
17601615	NA	NA	NA	20.2379	11.3359	17.4638	11.775	3.44947	5.89054	10.7091	18.6285	8.70351	17.5216	5.82457	17.1138	9.15295	12.1318	12.7849	6.93178	16.0412	4.3275	11.6145	5.32206	7.70513	3.97404	13.6304	6.7804	9.37862
17601617	NA	NA	NA	32.1712	22.3347	18.7624	26.6188	13.3766	52.4391	16.9632	16.3464	26.5184	10.0194	25.9442	20.2213	11.599	19.3555	8.3656	24.979	45.3122	19.6118	20.1073	20.6877	17.1026	13.4389	15.1661	35.9181	15.2027
17601619	NA	NA	NA	2.73666	4.47371	5.10252	5.32863	4.16073	10.2201	2.85668	3.13029	8.28714	4.89545	2.25474	3.45267	4.40692	10.3989	3.57211	4.19532	2.41843	8.59187	11.0816	10.6345	18.7077	24.8911	10.3602	4.16073	9.50484
17601621	NA	NA	NA	6.36541	6.90069	9.11381	15.5309	3.11745	7.27305	13.2184	6.83087	5.81137	3.82773	4.45886	4.5028	5.54103	6.87078	5.06221	15.584	3.70211	8.55304	5.40994	4.29491	11.3002	6.88019	9.01775	4.66493	18.857
17601623	NA	NA	NA	14.1383	11.8556	14.0747	23.2648	12.7633	13.9839	15.6278	8.46364	20.5448	11.2285	13.8324	14.9783	12.2075	35.9161	14.2816	47.6617	32.7043	37.3303	13.5959	19.4445	36.3909	19.2986	52.5761	25.4931	38.2725
17601625	NA	NA	NA	3.26304	4.03224	2.94457	3.24004	3.13771	3.15245	3.23816	2.64784	5.93283	3.16052	3.67846	2.96181	4.89248	5.04946	2.19267	5.6301	3.43416	19.2612	2.46019	2.97161	2.42402	5.27537	4.99492	3.77718	5.08153
17601627	NA	NA	NA	7.31806	5.26295	5.28461	5.0905	4.90862	7.35916	4.27889	5.78477	5.23068	12.657	6.24679	8.07346	3.46819	13.5461	3.67163	4.49745	5.14388	6.71612	5.51257	6.76613	4.26662	28.0289	6.06003	17.2971	8.96169
17601629	NA	NA	NA	2.64683	7.91679	4.78644	2.07692	3.19024	9.32677	2.64147	5.14158	9.97886	5.90052	2.12328	2.81454	3.00932	4.71511	2.94071	2.3814	2.07785	8.19598	4.31617	9.64775	14.8697	3.43413	2.57413	3.65399	2.43774
17601631	NA	NA	NA	9.36124	2.80644	2.29492	3.30357	9.71052	2.29775	2.94424	3.99738	3.61509	4.3558	2.74145	3.63793	4.53146	4.29181	5.1812	2.63609	6.42475	6.54431	10.2587	2.80988	3.87669	3.39618	3.01982	6.18357	3.87413
17601633	NA	NA	NA	21.3584	2.9908	15.4562	2.10053	2.85911	4.99117	3.08641	1.66152	23.5767	7.46585	8.76468	2.50546	26.8783	3.4622	26.1984	2.43882	1.9858	60.4585	32.7038	2.80589	27.0383	2.05481	9.51866	50.7785	3.58237
17601635	NA	NA	NA	9.16107	9.24621	3.83726	5.45662	19.1907	14.7187	6.26625	8.17917	12.3623	7.19201	7.13106	8.24887	12.4959	6.68845	11.3183	13.5224	10.5178	23.3099	8.78257	11.7828	4.97234	11.9823	5.3891	8.66817	5.12167
17601637	NA	NA	NA	10.98	11.1689	5.09362	6.56151	7.70353	13.5054	7.81953	9.82381	4.17848	18.2846	13.222	5.66315	3.152	4.66055	15.794	10.9122	8.16716	36.7626	30.3587	6.12556	4.90883	19.8671	5.07703	6.85489	6.02429
17601639	NA	NA	NA	16.2354	8.08751	6.4489	9.21755	8.5684	9.78417	10.8068	6.3004	7.18146	6.2515	12.4402	5.16535	9.24178	34.6676	20.0119	16.6783	9.84739	20.0696	8.2842	9.14228	11.6159	9.63872	11.7032	6.41302	14.9769
17601641	NA	NA	NA	16.9467	15.9491	7.59729	19.6422	6.87338	4.99117	10.2348	8.66482	4.52033	6.32434	3.20091	13.7979	9.31039	34.8854	10.921	8.7464	10.2879	10.2561	15.5333	10.6039	3.2501	11.6778	9.88091	20.5805	20.1075
17601643	NA	NA	NA	8.3606	44.4586	51.0185	105.218	59.9985	4.99117	7.56238	60.2985	31.6638	4.89545	84.8585	81.8185	26.2784	87.7385	72.8185	19.1877	101.098	23.8961	93.4585	16.9069	16.9069	9.5913	26.7184	10.7121	56.8585
17601645	NA	NA	NA	18.739	3.6539	2.05952	5.85375	2.85911	2.41843	6.28352	5.84987	7.33203	3.4622	2.80587	1.86503	2.35329	3.4622	2.46422	3.91038	2.31423	8.40409	3.07443	2.55524	3.27909	5.18288	12.3973	3.83929	7.6549
17601647	NA	NA	NA	11.3676	7.65082	4.48384	7.47631	7.19932	21.9706	5.67272	8.17635	6.74896	14.2003	5.64649	4.22296	3.91835	30.993	3.99937	17.1197	14.2477	13.1515	2.48847	2.99835	9.93945	7.66904	6.73559	5.82749	21.2896
17601649	NA	NA	NA	4.95569	21.063	2.27134	4.22387	3.26443	3.16867	2.98082	2.2088	3.33475	5.90584	3.62298	2.73241	4.00357	3.27784	4.07509	7.04882	2.19404	3.82376	2.90448	3.0261	4.52931	6.40325	2.46648	2.13489	3.3861
17601651	NA	NA	NA	8.21007	8.55633	6.58708	7.41848	8.90844	6.301	5.60462	2.35969	4.15765	5.34193	4.88512	7.39	6.91772	5.47852	4.92964	18.7745	5.09196	22.1218	4.18219	6.02909	4.50469	5.96275	5.3276	6.98111	10.6112
17601653	NA	NA	NA	36.5343	6.54813	2.77285	2.83981	6.21956	2.80589	4.79094	5.02121	6.37391	3.87929	5.30775	13.1173	7.17805	30.983	3.36933	3.53581	3.61547	13.9336	80.5126	6.00003	5.16458	10.9809	2.98707	4.21644	2.66259
17601657	NA	NA	NA	24.7824	14.0419	5.17626	17.3577	12.5317	5.97053	4.21615	7.38352	3.06736	5.21806	5.34978	10.0839	3.70333	13.2539	3.62962	10.8907	9.266	12.4644	8.10092	7.0037	4.65324	9.07438	5.53575	3.87398	17.706
17601659	NA	NA	NA	20.773	54.0261	29.2197	37.2529	7.92585	22.9743	18.499	31.9968	21.6703	20.0998	17.2622	40.7057	17.5396	63.7913	35.0923	61.6913	13.7745	61.6802	37.8978	48.3707	28.6813	28.1343	11.3402	14.9112	39.9257
17601661	NA	NA	NA	6.75342	6.26164	2.41843	2.66743	2.82414	2.78771	2.17279	3.47368	4.34757	2.03747	2.59026	4.08885	2.30988	5.58596	4.62173	2.9105	2.08241	2.57316	2.55754	2.88784	4.94185	3.25924	2.47067	2.88235	2.82437
17601663	NA	NA	NA	13.1606	15.1192	24.2735	22.5491	37.0004	20.1932	7.83228	19.6077	23.8652	23.9487	29.7757	23.3514	21.6139	21.7802	41.2285	34.1846	14.0073	39.0649	30.3469	22.5959	16.7692	50.2462	46.8882	35.5704	26.2476
17601665	NA	NA	NA	18.4672	27.8395	33.3374	34.9684	10.7085	12.6092	21.0314	16.5561	16.1991	19.3803	14.0212	42.8869	21.9062	105.65	23.8126	48.8382	26.6254	13.9711	30.7766	23.8596	20.104	32.2671	22.6519	23.6906	31.179
17601667	NA	NA	NA	2.13081	2.70236	6.83706	8.17416	1.77723	8.94583	3.91463	2.83205	15.9973	2.42241	2.65878	1.89651	4.85035	7.83433	5.2086	9.66842	6.966	6.58693	3.77625	5.36621	3.54915	2.20271	5.62678	4.15836	4.0736
17601669	NA	NA	NA	14.3376	17.0271	9.70116	56.3295	10.1667	6.69963	7.31362	12.3123	6.06741	7.93582	17.1159	10.1033	13.0452	24.8789	35.8809	32.0196	14.1753	8.82559	42.1096	21.9486	12.2691	17.0642	4.42678	19.5154	40.8327
17601671	NA	NA	NA	31.8354	51.572	18.1591	5.26333	73.9832	13.9915	10.4852	13.6601	20.7511	24.4459	7.70665	20.3711	9.68276	114.11	40.1617	30.1512	38.8946	67.0564	136.866	49.903	46.2701	23.0245	22.5528	44.5831	25.6979
17601673	NA	NA	NA	79.3066	256.717	160.741	52.6263	197.262	427.79	116.756	77.1813	88.1949	63.4009	125.492	39.8748	54.8668	522.143	236.197	458.684	257.204	896.93	223.65	77.9858	156.453	127.984	237.047	188.122	135.897
17601675	NA	NA	NA	98.769	33.3059	51.7735	17.1439	154.663	302.46	79.3647	75.7848	53.6616	57.4408	131.881	65.863	52.9249	94.9487	142.852	25.3257	237.187	28.3178	160.157	103.587	68.8645	18.7096	57.7113	39.8451	96.4111
17601677	NA	NA	NA	21.8192	8.52129	10.5139	6.84791	16.8205	11.7536	14.1703	9.36554	8.77981	12.8446	6.94624	6.9406	8.56536	20.0254	23.8879	7.543	8.86714	8.90563	39.0444	18.4509	10.3229	5.45375	25.3047	13.7104	9.80572
17601679	NA	NA	NA	7.15608	11.3692	22.37	3.83929	23.4221	8.19607	8.59128	6.89112	9.42577	8.01488	5.10404	12.0809	9.63083	26.5783	29.0656	283.23	14.936	47.8479	12.3076	5.31959	17.3262	7.32174	6.64476	20.4396	31.0455
17601681	NA	NA	NA	17.8212	7.22455	11.2287	23.0648	2.97901	5.28261	4.89345	4.27275	10.2018	11.9775	4.56094	5.27953	3.23155	14.2375	12.1754	18.6885	20.7624	13.5413	26.2516	5.95755	9.08785	10.528	6.69629	17.9616	8.00706
17601683	NA	NA	NA	161.256	107.03	67.1091	88.1253	64.8741	72.2498	49.8901	22.1976	83.5595	74.9474	59.7287	101.024	51.7607	54.5363	35.498	70.9829	68.0249	136.702	60.747	80.4274	59.1816	116.658	64.0774	60.4957	90.2308
17601685	NA	NA	NA	90.892	200.404	204.018	118.251	331.298	191.76	167.338	73.6908	111.674	107.148	127.404	70.8185	101.789	954.318	722.631	1543.2	667.836	1541.36	731.557	319.469	494.578	407.698	294.738	446.18	332.248
17601687	NA	NA	NA	61.9568	54.953	58.1617	23.8553	205.855	167.674	49.3528	19.1537	58.4926	58.8273	42.0817	48.0924	38.9378	261.156	280.748	110.028	288.506	44.1181	247.657	120.699	162.747	83.9687	139.285	124.563	157.695
17601689	NA	NA	NA	10.5351	5.84072	47.5522	6.4451	162.586	79.2506	52.9803	34.1744	54.9222	58.7125	8.50681	28.0723	45.9053	27.6176	183.33	10.6342	204.925	56.1769	226.521	13.3724	76.4535	9.80024	67.6092	62.408	56.1675
17601691	NA	NA	NA	3.22187	9.92828	4.35417	6.71956	12.6102	9.43873	7.19795	10.7882	9.65224	4.10602	4.85803	5.83366	11.879	10.7914	7.17493	8.72848	24.4557	14.3371	28.7758	8.79842	54.6143	13.4954	15.5571	7.52781	19.0746
17601693	NA	NA	NA	34.4162	10.39	11.5854	3.83929	2.34998	22.6339	4.52479	14.016	4.46248	2.02034	2.36865	3.14946	2.10053	7.8524	19.0372	9.31887	4.30383	8.72468	34.3808	4.77848	7.8524	4.35213	30.7846	13.5661	22.2342
17601695	NA	NA	NA	13.0934	16.7198	10.904	40.1581	9.39154	79.2568	11.2999	1.94146	5.364	14.6919	6.79822	11.7877	5.27776	33.7275	67.3444	14.2875	22.475	8.46917	43.6436	13.553	26.6783	19.2368	47.7677	27.2925	37.2198
17601697	NA	NA	NA	2.07543	1.85454	3.38685	1.70107	99.6985	72.8185	11.7428	8.93779	10.2061	21.0784	2.79338	26.7584	28.2699	6.28352	127.138	2.15462	122.338	66.9785	107.978	54.5785	7.01534	14.1588	2.91293	4.30383	4.18966
17601699	NA	NA	NA	34.4799	8.21927	28.02	14.663	52.4447	109.779	33.6574	6.93838	16.818	6.60097	13.1513	33.029	17.4743	14.3885	140.718	38.5185	158.229	53.3532	259.314	22.4417	16.1423	4.37296	47.6426	15.2335	13.3256
17601701	NA	NA	NA	31.256	41.7114	30.5136	150.775	70.4542	238.327	31.5837	43.1888	30.3679	32.874	32.2544	22.419	119.346	161.777	101.289	96.5991	143.408	117.486	191.191	47.7004	67.1735	67.8294	76.2692	33.386	54.1764
17601703	NA	NA	NA	12.3202	22.6896	19.8633	4.62818	21.4317	13.6466	10.5145	12.3216	12.9241	10.7817	16.1775	8.82755	14.4283	33.0924	15.5451	20.1257	14.5956	27.8587	3.22788	13.9036	6.38708	12.8578	11.8815	13.2181	5.84428
17601705	NA	NA	NA	11.7084	2.31713	4.66905	11.2583	11.9492	6.39188	8.14367	5.79076	7.43527	5.99204	7.26301	4.65882	9.5814	4.34543	10.1354	7.21085	6.18541	6.34963	5.24624	4.22765	6.19125	4.73829	7.00682	4.36885	4.72817
17601707	NA	NA	NA	2.38533	2.92318	14.3587	7.76451	4.08357	2.80589	4.75803	11.15	7.33203	15.7358	4.34422	2.17417	4.88188	8.97576	28.1473	4.10142	2.57998	9.80414	4.34422	11.7428	31.85	4.38217	3.47154	6.10459	3.11971
17601709	NA	NA	NA	3.01124	3.47552	3.06928	1.8009	2.69573	9.19981	2.95155	4.06124	5.72527	2.44413	3.61862	2.90665	3.33784	3.05008	4.04327	22.3663	7.98772	6.2019	2.96584	2.71333	5.38032	2.28213	1.96938	2.68817	2.33644
17601711	NA	NA	NA	9.33644	7.18933	15.3749	18.4174	19.2485	8.395	8.97581	7.57156	5.36065	8.17237	8.7115	10.8895	4.11147	10.6018	11.9	11.6986	8.19054	11.6227	6.76785	7.95792	13.9177	6.41396	11.8586	6.40398	12.5959
17601713	NA	NA	NA	4.36502	5.06551	5.04	3.47598	6.39212	2.52043	4.54091	4.90097	2.23091	2.74905	2.22245	2.3882	2.43615	11.3089	2.81672	6.55321	2.6546	13.5758	2.25569	3.22323	2.78379	7.37842	2.88191	2.06687	12.5402
17601715	NA	NA	NA	12.793	8.76714	3.56123	6.2829	3.16608	2.32911	2.24145	4.37968	4.13579	3.58431	3.02017	2.2944	3.17754	20.4723	6.48123	3.17168	3.27111	15.8711	4.48852	4.74188	9.58075	4.97327	4.65887	2.93722	7.04421
17601717	NA	NA	NA	85.3432	251.443	157.039	114.709	45.931	47.7186	94.256	181.755	121.809	91.7918	92.6326	83.6692	103.084	69.4474	93.7614	232.491	143.225	379.051	99.7392	163.354	142.97	220.093	185.546	181.528	141.393
17601719	NA	NA	NA	21.0102	22.1559	61.567	46.4115	37.3612	45.7081	28.8684	37.2321	22.7301	19.7781	51.5729	31.1117	50.2474	22.5547	14.9757	24.467	50.2995	64.8574	29.8653	53.2363	32.6081	36.8058	19.0902	51.5473	16.6383
17601721	NA	NA	NA	11.3277	15.8889	13.7028	115.49	31.5	15.2327	13.9498	13.935	13.8807	17.5706	12.8942	21.4056	22.985	18.525	22.9778	6.34593	20.9126	17.8459	15.8406	14.3859	26.048	4.30519	10.1109	20.5032	20.8197
17601723	NA	NA	NA	4.66969	2.12712	11.304	6.36429	9.08183	4.66693	23.9125	5.26238	9.62971	2.15029	2.27329	3.57911	5.47429	2.69623	4.56692	22.284	5.26827	23.7545	2.65488	3.66009	12.5951	16.6474	3.71645	2.51657	6.13232
17601725	NA	NA	NA	4.10365	15.2947	24.1773	4.44426	19.3386	15.6959	44.1025	36.0783	31.2586	51.1616	27.6202	11.8254	6.99217	9.76999	29.7321	51.4599	8.13352	11.6552	78.3888	35.9559	16.8583	32.3378	27.6936	36.0496	96.3398
17601727	NA	NA	NA	7.98719	24.6843	7.2494	20.2878	14.2642	15.4089	5.61876	7.85985	25.3456	44.2259	8.90511	18.0127	18.4117	36.9432	12.1322	12.442	25.1126	11.0524	15.5496	21.827	28.2388	39.2309	23.3889	32.3822	15.2868
17601729	NA	NA	NA	42.4418	12.2739	20.0662	15.8239	6.69901	18.3674	9.11784	20.6556	18.5351	10.7479	37.6227	16.4927	12.7751	43.7924	12.5648	27.63	16.1925	27.9783	15.8067	15.1228	21.2112	35.3644	52.5761	32.7331	16.3699
17601731	NA	NA	NA	34.1811	6.33217	30.1885	10.2818	2.4306	4.10925	3.33133	3.96713	2.41843	30.3085	7.46585	3.85711	4.02637	5.04946	2.46422	10.0546	36.3397	13.5261	6.90784	8.83204	7.01534	24.8911	24.3312	3.33133	8.97576
17601733	NA	NA	NA	9.89451	3.43185	5.28269	8.83458	3.00487	3.3956	6.21444	5.41509	3.48314	2.9116	3.44771	3.677	4.05085	7.38109	4.54282	4.5948	2.6039	8.12604	4.82338	3.14595	3.64229	5.6193	2.87455	6.68487	5.86325
17601735	NA	NA	NA	5.59573	25.3558	7.02578	7.13826	4.71196	15.6801	3.85124	8.827	6.70793	5.98749	3.60109	6.58816	8.53947	39.2639	4.0669	14.1781	5.17278	27.0128	3.8821	6.69081	5.25352	16.1607	8.07007	3.29969	4.54763
17601737	NA	NA	NA	8.62075	10.3592	3.37282	16.7716	6.97817	3.06683	3.52631	2.48548	4.08732	2.01786	3.01316	2.01367	10.6612	2.21152	5.31149	2.86467	3.92318	7.71234	3.0416	4.63854	20.4853	5.24857	34.5203	16.4884	6.93907
17601739	NA	NA	NA	23.9573	3.13419	4.66277	4.77817	6.75833	13.7156	5.2174	3.74287	11.863	6.33079	6.34254	4.49722	5.32456	13.45	6.19163	3.00104	6.82543	5.87298	6.03818	11.2909	6.60937	11.8634	6.58576	11.3446	6.3783
17601741	NA	NA	NA	5.95756	3.70798	6.2442	12.5386	17.5572	6.10646	8.55955	7.45173	5.55922	7.23931	16.0121	5.37116	8.08995	6.75551	35.169	8.34714	9.5033	12.2587	5.43699	22.4936	10.2778	7.25779	28.8706	10.6785	5.91004
17601743	NA	NA	NA	7.924	4.45124	5.60626	4.25784	7.0386	4.24354	7.27577	4.95573	3.58754	6.36773	10.8146	5.01665	7.67397	10.5588	4.97762	7.29382	7.6218	5.14035	4.56483	5.64266	5.76242	5.53763	5.12294	5.80254	8.33684
17601745	NA	NA	NA	29.5954	3.1752	27.4815	11.8583	4.08024	10.9803	4.43026	5.37933	3.30394	9.46721	3.13932	5.27547	3.56418	42.1823	5.79868	18.534	7.32434	18.9248	2.53237	7.74958	3.25597	6.26598	3.49728	10.1366	6.46159
17601747	NA	NA	NA	2.82234	3.70312	4.51365	1.98948	4.60041	5.24746	2.45572	2.34822	4.56591	2.69069	2.19501	3.37574	6.54569	10.5929	3.01193	2.6321	3.54668	4.96096	3.07864	2.78018	2.0358	2.3787	3.89932	2.81586	27.4493
17601749	NA	NA	NA	47.9385	21.7969	23.4146	10.7954	18.5277	17.4078	6.28352	16.335	35.6609	5.43445	13.4462	13.4462	13.4462	12.4778	4.66969	34.1811	25.0111	31.9626	17.2467	6.97721	4.91936	23.0172	14.0007	7.62405	10.6798
17601751	NA	NA	NA	4.62452	4.064	6.18375	3.80686	4.96524	6.1437	6.63587	3.77077	8.3615	5.6129	7.86821	6.65935	8.32212	2.7243	7.76459	31.5151	2.34399	7.12936	4.4234	4.38306	6.60911	23.4655	23.8367	5.67113	6.74578
17601753	NA	NA	NA	6.24694	3.21788	4.4934	6.28507	12.2951	7.96694	3.84666	4.0897	8.49325	8.31664	4.18948	3.69059	6.15886	4.91763	3.13997	3.19761	4.37172	4.5713	3.89017	10.9011	8.26706	10.5574	21.7676	41.3059	2.65215
17601755	NA	NA	NA	28.4542	7.92616	2.8646	31.966	18.7954	4.0903	9.15143	15.7899	6.08051	10.1492	6.56838	3.84556	8.65631	13.2391	11.3064	5.23079	15.9332	29.9617	9.83357	8.7864	12.0213	7.4562	5.32194	14.7994	21.6249
17601757	NA	NA	NA	16.2089	8.22924	9.32117	12.824	7.37312	3.3405	10.171	6.84892	13.2959	2.24809	19.8338	4.9243	6.22737	5.55357	5.484	6.08093	7.88274	4.01586	8.00467	9.39813	5.0569	8.22407	7.02352	5.69332	18.4803
17601759	NA	NA	NA	7.54191	28.7869	9.7641	8.4995	5.16831	3.6663	4.49371	25.1874	5.29935	23.466	12.2354	9.34438	29.1523	13.8068	4.46385	8.7498	11.8241	16.231	5.85419	19.597	12.6143	39.9643	4.58626	4.93062	4.18195
17601761	NA	NA	NA	6.21578	8.81979	7.17249	13.0356	8.22146	25.1611	7.14004	19.0668	12.4585	3.45639	10.7824	5.81965	13.9038	7.17092	33.8521	9.13808	23.2324	5.4357	4.27049	9.92339	5.33857	17.7061	8.32518	11.268	21.5429
17601763	NA	NA	NA	22.1928	11.3121	36.8195	4.05601	13.4575	23.5615	30.8985	10.559	18.0526	39.2073	37.0985	18.5645	8.56719	14.1652	28.4438	90.1668	38.3149	13.323	31.7928	23.092	13.7602	16.7819	26.0796	34.1664	25.5049
17601765	NA	NA	NA	9.68593	19.4167	6.00146	37.9905	7.50651	9.78616	18.4401	6.85991	18.6015	25.297	8.53303	10.6572	21.5494	52.9984	20.8313	12.6657	10.7626	9.37549	13.6415	21.5376	6.9347	10.9809	10.8332	42.9277	58.9771
17601767	NA	NA	NA	13.4462	106.078	25.7633	47.1385	14.3187	25.9584	12.2528	35.7797	45.7667	28.0699	22.1513	28.9499	13.1145	48.7172	13.6452	19.1877	9.13816	30.2924	29.8511	51.3576	29.7885	61.331	56.1032	54.0992	37.6996
17601769	NA	NA	NA	30.7338	172.412	20.1475	12.8202	14.876	7.3995	14.8659	37.3503	47.1873	11.2716	27.0097	10.4026	25.5869	24.6894	10.1244	19.0375	3.43272	7.5425	11.9146	9.83389	4.57385	11.2129	24.7132	21.6061	18.7155
17601771	NA	NA	NA	3.17149	6.842	3.21089	12.2826	7.9919	9.36836	10.3013	5.13395	8.08476	4.54542	6.04555	6.84347	11.6539	16.3213	9.78242	25.1127	5.82767	17.7085	19.0323	18.7514	11.3979	17.5371	18.5105	15.7201	17.5085
17601773	NA	NA	NA	7.65197	15.9685	14.3866	11.3589	16.7419	7.58963	12.4867	10.8989	8.62471	8.15181	6.21781	4.05009	19.8226	12.368	6.73504	37.3013	6.85547	19.5214	10.4701	22.42	16.3652	8.60955	10.8584	9.31915	9.58752
17601775	NA	NA	NA	4.57502	4.33839	4.45075	3.38891	3.72959	4.39215	2.9411	5.53339	4.81442	7.61229	6.26674	2.74932	19.0663	6.10627	3.7284	8.0453	4.02047	6.24838	2.86221	3.88341	3.71837	8.14505	11.0173	3.02442	13.3511
17601777	NA	NA	NA	22.4139	17.9885	16.1532	28.2125	10.892	12.9796	22.8626	16.7052	25.4828	13.5232	13.5447	23.0363	32.0157	38.1876	22.0017	42.9981	26.8672	46.7873	12.184	47.5389	26.7053	19.4137	18.7359	22.6424	36.8177
17601779	NA	NA	NA	21.3577	15.9699	20.2405	54.3621	17.9595	10.368	17.8197	16.0443	19.9463	22.5506	18.4653	29.3016	14.92	28.8884	13.2123	27.5841	28.9743	25.6815	11.5572	31.5353	30.3116	11.648	46.8604	29.0949	46.3492
17601781	NA	NA	NA	38.3244	19.5712	21.3696	16.2878	24.2047	12.5727	43.9597	43.6162	36.6003	41.0728	40.0918	53.3239	27.1859	51.4449	24.1836	95.7174	40.1137	10.3856	53.913	125.999	76.0516	28.5747	33.7666	32.4095	27.2624
17601783	NA	NA	NA	11.9345	17.0397	30.1109	15.5544	67.047	18.1151	36.0329	59.4384	31.6966	37.4175	29.2702	48.7875	28.9294	17.5153	45.3564	21.4936	44.0186	12.7757	25.022	45.8306	36.0245	59.09	47.039	90.2551	44.928
17601785	NA	NA	NA	19.0407	22.067	16.2201	43.5139	32.6187	21.6745	23.0565	33.2814	32.7366	24.6849	33.1751	21.0271	34.4986	16.7021	17.668	15.8557	30.2443	15.5365	57.5244	22.718	33.1141	17.9746	34.2589	30.0216	33.0048
17601787	NA	NA	NA	6.29814	6.32471	7.62769	11.5033	6.03705	7.60595	5.48138	12.0861	5.40115	5.38675	6.37772	7.1142	7.9004	12.1335	3.85036	12.7031	13.0019	14.3061	8.22709	5.34684	9.46932	4.91685	7.89298	11.7249	41.3518
17601789	NA	NA	NA	2.60286	5.02843	4.4608	6.87992	9.96032	3.76111	2.49791	3.57542	9.60737	2.3653	3.4804	3.29446	3.71474	3.2928	6.80091	9.19766	5.46244	10.3941	3.25257	2.87307	4.64118	5.19171	5.78393	10.9431	3.23659
17601791	NA	NA	NA	8.16435	7.25317	18.9236	4.56855	8.05559	4.78516	7.58031	12.9738	20.7503	4.72322	5.46842	23.4038	9.70662	15.7142	6.03477	11.8621	22.1963	17.804	7.0648	14.7294	21.2637	9.44759	12.9039	9.0596	15.5922
17601793	NA	NA	NA	15.7048	35.4117	10.1987	22.6485	11.5459	5.0921	8.61282	15.7357	12.4837	42.8736	7.41135	5.82646	27.4797	6.25184	13.1029	18.5828	5.62042	43.168	4.15945	9.53355	5.44975	3.48213	4.61646	4.62761	6.69332
17601795	NA	NA	NA	20.2861	6.69624	4.73126	4.62391	3.0362	16.3761	5.89762	5.20868	15.1563	9.75167	2.70522	4.83958	12.8113	3.80637	14.9332	3.65119	4.03007	4.19843	12.4559	4.20627	8.61642	3.72078	2.58726	15.083	4.18195
17601797	NA	NA	NA	29.7885	8.18697	4.32698	11.6249	3.10045	3.63887	8.4639	2.21152	10.5527	2.43882	7.30288	7.78165	3.663	8.97576	12.7618	3.663	9.39074	4.73785	9.88679	25.5249	6.27511	4.97327	6.0954	14.9791	2.73666
17601799	NA	NA	NA	95.0885	81.3785	42.8249	66.7785	35.2611	34.3011	30.1885	56.5785	36.1797	61.6585	56.6002	43.9564	30.5762	14.3571	52.1785	50.7385	26.8383	76.8232	36.1797	23.2172	25.1709	61.8585	15.6161	28.6724	81.8892
17601801	NA	NA	NA	7.88235	8.46714	5.75507	3.49312	3.43224	14.121	5.35195	6.91505	5.97762	11.0043	9.31107	4.2557	6.3034	3.61167	14.9321	8.75293	28.7691	2.80589	5.06437	7.85659	7.65896	4.71524	3.64521	3.88643	17.1363
17601803	NA	NA	NA	3.46918	7.59368	3.32327	22.17	3.51194	10.0677	6.22733	7.40285	8.14413	3.38472	13.6915	9.16769	14.3847	27.0527	6.79058	28.2688	11.6153	13.6295	4.62008	11.0864	8.04591	21.3844	5.20783	10.9425	9.83412
17601805	NA	NA	NA	1.84714	4.47351	2.10472	3.03499	2.86359	4.18269	2.88781	1.84406	3.4437	2.02181	2.55213	2.21886	2.64327	20.597	2.26816	19.0833	2.23907	7.13235	2.32201	2.97827	7.2395	4.81277	4.1885	2.59148	2.3548
17601807	NA	NA	NA	102.218	166.873	78.9785	89.5785	32.2638	142.323	93.3601	63.0185	60.8182	40.019	96.2118	71.8454	75.1785	113.521	80.2185	291.058	88.9785	96.7618	65.2585	206.652	206.319	151.618	197.378	136.983	165.458
17601809	NA	NA	NA	54.4085	113.932	97.6123	177.794	52.8461	61.0324	97.0526	41.28	70.6386	34.6667	40.8149	71.282	59.6355	190.593	86.6924	382.171	32.9947	8.04157	85.7432	113.368	299.369	180.14	271.106	158.906	125.759
17601811	NA	NA	NA	8.4584	6.12363	4.62851	12.3771	69.7843	20.4744	22.107	5.47013	5.92538	15.28	7.24117	14.9918	9.30998	7.83433	16.5089	9.93647	7.3337	4.37369	5.69818	7.6951	13.4628	14.5686	9.99898	9.50077	7.34954
17601813	NA	NA	NA	5.42847	5.0411	22.1805	7.53792	154.6	82.2707	40.6907	20.0365	12.3142	92.9208	31.0017	21.9149	51.2232	13.3409	8.20492	3.95343	41.4284	11.2357	22.8018	87.5389	10.5937	13.6627	23.8395	27.6671	9.141
17601815	NA	NA	NA	54.4486	98.5067	18.4723	86.5679	112.16	257.361	118.226	83.0858	119.851	78.5658	69.3223	49.7398	91.4097	133.466	98.1043	29.9369	65.6146	36.9015	105.642	121.577	67.2623	125.413	129.316	137.806	56.9308
17601817	NA	NA	NA	17.2666	6.25819	13.8383	17.3458	9.78624	18.3029	11.0217	16.2137	18.5278	19.5349	21.5554	7.03967	15.3966	14.8429	8.29012	56.578	17.769	7.52979	2.29251	40.9549	4.91652	8.9285	29.8139	8.39378	6.14754
17601819	NA	NA	NA	24.2248	56.9785	17.2448	93.4185	38.0196	81.3785	52.6385	32.2318	38.819	28.9956	41.8187	73.0055	40.819	70.8985	28.8913	135.298	28.4476	77.3785	24.8429	143.618	37.566	54.2095	32.2318	69.4802	28.7499
17601821	NA	NA	NA	7.74254	12.0756	11.7984	29.1265	19.314	46.4745	7.32578	16.57	20.4762	10.8472	14.1524	8.93491	12.0986	20.5491	38.0196	23.8051	9.00349	5.21549	13.8957	10.6712	15.5293	12.9528	15.573	11.3253	7.5002
17601823	NA	NA	NA	22.2793	9.37196	17.7032	16.9691	13.4364	20.3029	13.4	12.2506	13.8457	15.3213	13.9327	13.8266	11.9169	28.8325	34.6352	18.844	11.4645	21.7389	32.3373	65.3758	15.5268	15.743	4.95459	20.8973	26.5441
17601825	NA	NA	NA	5.96711	14.7825	3.85699	13.8174	9.14592	5.97121	8.58626	9.47222	4.24283	7.43875	14.7653	4.43592	14.3044	14.0763	3.76445	22.4266	5.94115	3.61382	7.14793	6.92617	6.71219	15.4404	12.0194	10.9885	10.5884
17601827	NA	NA	NA	29.5931	76.6787	14.5398	14.4344	15.6561	3.05112	26.4414	5.00497	8.93779	11.2292	2.69587	9.05071	2.85539	5.04946	3.53993	34.0023	22.7578	3.53993	17.2149	3.55266	5.54203	47.8145	18.7077	5.42975	4.13964
17601829	NA	NA	NA	21.0787	5.28515	12.9798	4.94591	25.878	15.448	4.40762	9.66056	9.82496	4.40762	15.6561	12.8006	11.5803	3.4622	7.31211	24.6911	6.97721	21.3105	9.66056	5.79056	9.86425	8.86069	4.85884	5.64706	33.8101
17601831	NA	NA	NA	51.2261	19.1608	14.0383	25.8095	21.913	12.5382	10.8232	23.6514	17.3613	21.0192	15.4501	11.9079	13.2146	33.237	29.1285	39.5065	12.1099	16.8887	23.4205	29.3048	20.8659	13.1111	8.73172	10.5657	16.2393
17601833	NA	NA	NA	19.2613	21.1831	31.7796	66.9417	68.4185	19.1877	31.8638	36.4597	39.0197	23.3911	36.6197	14.1552	28.9499	56.5306	73.094	43.8976	17.5561	137.098	29.9837	33.831	29.9837	31.8638	38.939	23.4567	43.8976
17601835	NA	NA	NA	3.64803	5.39547	11.264	2.13473	3.08294	4.42665	15.8577	5.14158	2.41843	2.76708	3.30918	6.53208	4.16128	5.49552	8.41668	9.44963	2.48695	6.74172	7.71567	2.9773	2.21802	3.6877	10.2503	7.18005	4.95182
17601837	NA	NA	NA	5.36991	10.1178	5.90527	8.79171	21.3825	3.65705	9.52148	4.11126	8.05524	10.8289	4.5183	9.60133	8.26738	8.91388	6.05175	11.4095	12.6258	22.4535	8.71741	4.94196	6.7133	13.2998	7.28553	14.5271	5.28712
17601839	NA	NA	NA	4.00824	12.0708	7.48382	5.94494	8.10034	20.0208	23.3401	10.2303	11.7569	9.42167	13.7588	12.0401	7.9435	18.4556	9.28021	17.3838	6.54877	5.51088	18.9571	4.32846	16.2294	21.3262	12.3537	4.21525	8.40261
17601841	NA	NA	NA	27.3467	37.9976	11.9497	14.5048	21.8388	13.961	24.1271	12.0748	11.0466	23.9621	11.0687	10.4422	24.5118	57.5772	18.8201	22.0023	21.152	38.8114	17.6429	25.4413	15.9411	14.4601	9.99514	9.14737	15.9021
17601843	NA	NA	NA	4.40546	2.62333	4.47636	3.47537	4.45046	9.05274	7.90056	3.93885	2.93124	3.92282	5.20224	3.3141	3.66251	8.7387	3.64097	2.6682	10.5855	15.5206	6.7045	7.07111	10.2624	3.32287	3.24553	4.82052	5.18339
17601845	NA	NA	NA	6.05211	3.53418	3.09936	9.6088	7.68704	4.06289	2.76948	3.29958	5.1368	4.76172	6.23559	3.60796	3.61834	3.46169	5.44989	3.3825	9.66256	2.66477	4.67777	5.56351	5.15141	4.67352	3.69337	10.8809	4.7209
17601847	NA	NA	NA	24.1139	65.7075	16.6216	5.18665	9.32198	7.55958	5.73605	22.6783	19.2503	8.01193	10.0694	13.4319	19.3109	25.9002	10.2058	11.0956	4.77389	51.357	7.99584	20.6938	18.4844	9.84641	5.90941	10.2515	13.6819
17601849	NA	NA	NA	34.8512	143.267	24.3584	15.8601	33.4012	62.7584	20.9712	19.9778	17.0525	11.6126	19.8093	18.2411	30.3006	3.82975	24.2121	4.51984	3.3992	16.7306	18.4772	2.60586	5.01568	2.55418	4.21994	5.54825	5.22264
17601851	NA	NA	NA	11.9044	6.25732	21.1715	13.8613	14.7866	13.4243	24.8595	29.4861	14.1553	17.7918	10.2948	12.012	18.4	34.5127	8.36198	9.16855	9.5423	7.06248	10.4185	6.63762	5.38192	14.3528	4.12341	3.92632	18.5895
17601853	NA	NA	NA	140.496	141.053	40.551	44.9947	32.1812	119.711	19.7571	32.6904	31.3237	58.6353	24.3584	69.1141	43.4332	50.8347	13.7718	55.3942	14.1146	55.8522	23.4147	14.1996	31.1422	17.7115	30.1956	13.1054	17.4404
17601855	NA	NA	NA	41.5515	8.03076	3.89641	2.83981	4.08967	2.84722	6.26213	2.96006	3.59997	5.03736	6.4549	1.75172	11.7142	8.136	2.68447	5.44353	3.11791	5.61215	2.70296	4.77538	2.58287	3.16018	5.07728	9.2016	2.66259
17601857	NA	NA	NA	32.1033	2.72129	5.36745	13.0887	4.18331	5.22858	7.01949	4.74935	5.26951	6.51861	7.16843	6.63787	3.13293	6.521	2.23127	8.61531	8.06208	7.36464	3.22352	3.51727	4.82711	7.78898	4.93042	5.24696	2.53566
17601859	NA	NA	NA	18.9985	18.0722	2.54989	10.779	10.6162	2.6376	14.0007	17.2461	19.6722	4.88235	41.89	24.3769	12.7292	70.4065	22.9879	23.0623	12.9584	3.70108	14.9577	38.5529	9.61808	14.8928	17.7231	25.9969	47.3042
17601861	NA	NA	NA	5.9576	4.35662	13.2836	2.60219	52.5482	64.0685	4.18598	19.9902	31.3234	20.8561	11.9558	10.2624	13.5536	5.45136	2.23127	2.55813	3.48393	6.36535	2.73935	3.66384	12.3371	6.37333	4.24019	9.83678	9.24959
17601863	NA	NA	NA	9.21298	3.2966	2.53982	4.77067	6.56751	2.87863	4.64971	6.10121	2.40003	2.9413	6.8151	6.07805	3.13362	2.74631	3.1578	4.81375	3.49755	3.9775	2.79368	5.0159	2.63048	3.56217	2.68444	2.16772	13.453
17601865	NA	NA	NA	11.7819	13.0364	3.89209	7.0927	2.85002	3.58815	2.19686	3.0416	3.35315	2.81125	4.06922	4.38602	4.93257	8.94313	4.30467	3.51108	2.72004	3.63054	1.95454	2.23127	4.71844	2.5988	4.218	2.59575	2.29657
17601867	NA	NA	NA	4.1215	82.6585	8.58752	6.94401	2.59721	12.082	8.64413	7.30231	8.46722	17.291	10.0546	4.97327	13.4064	8.08076	10.0546	10.4469	10.1314	28.2935	2.38533	13.725	4.66059	2.6446	3.91485	24.0094	2.60599
17601869	NA	NA	NA	7.5202	49.7725	26.8911	21.7733	11.3283	13.0454	21.1399	17.8597	5.26682	6.59795	10.3074	7.04245	12.0148	5.5441	5.76919	4.33294	6.94632	8.28711	6.50456	10.1086	11.0993	9.53266	8.34861	10.988	16.1582
17601871	NA	NA	NA	7.02719	13.2686	17.641	55.5254	26.5934	11.9457	16.1471	8.96029	7.27638	8.67099	9.08422	10.4535	23.0567	8.50348	25.284	6.11525	7.32089	4.40006	7.54075	5.14832	25.1756	9.49263	5.56921	2.38305	3.11435
17601873	NA	NA	NA	77.6985	13.4862	32.1838	23.1772	3.40078	56.2185	19.1877	12.6544	15.7358	8.90067	13.4462	30.4685	26.2784	92.5385	22.2695	32.2638	13.8811	6.49855	24.3312	28.7499	19.6274	27.716	27.5183	11.7428	28.7499
17601875	NA	NA	NA	4.07033	2.9908	6.30203	6.17959	27.9364	9.27123	12.2016	8.82374	22.0077	8.86719	7.22344	8.23239	7.66053	5.96597	17.9205	2.34986	2.09059	3.56691	9.36808	10.2336	3.43484	4.74625	4.12391	2.15797	11.8906
17601877	NA	NA	NA	3.03323	7.02321	9.34346	5.57549	10.3974	7.40931	13.5216	11.5197	10.8567	9.88731	11.6157	10.5292	13.4499	8.81463	6.96162	22.0605	4.93389	5.22755	4.55348	18.0153	7.89112	3.71455	4.0458	4.68895	5.29407
17601879	NA	NA	NA	3.69513	13.4098	2.49715	8.14202	5.27047	5.01846	7.6152	5.27549	5.86717	18.6158	3.43272	14.1063	14.5443	2.64374	8.67332	8.59748	2.19146	7.31406	4.2712	8.58108	17.1559	22.2169	24.6571	4.54463	8.07596
17601881	NA	NA	NA	14.0545	8.0219	26.4632	15.447	14.4207	16.6771	11.7452	11.4645	19.2627	9.3561	9.48875	9.27395	5.37932	13.1128	11.9622	34.789	11.44	37.4555	9.04519	21.5583	10.3797	7.81875	10.2804	9.3136	13.3843
17601883	NA	NA	NA	380.313	545.406	384.655	583.456	211.236	309.302	394.778	384.292	360.556	280.044	347.678	264.427	315.094	384.104	169.109	88.4857	133.438	110.744	190.767	49.4707	25.4382	9.71459	4.28884	27.0042	14.963
17601885	NA	NA	NA	163.8	657.577	444.211	904.216	99.2704	127.085	381.365	439.68	246.583	182.282	288.917	222.349	265.335	659.593	130.573	252.753	91.578	150.365	157.456	8.24651	5.97059	2.72699	23.4037	10.6856	2.87944
17601887	NA	NA	NA	39.0478	8.05979	9.82703	14.7863	3.52136	3.71138	3.85009	4.42936	4.38851	7.25309	4.43079	3.18003	4.38001	11.8845	5.26902	7.95991	3.34221	9.28518	3.61089	6.50146	4.58053	5.89245	10.5653	4.35581	6.15682
17601889	NA	NA	NA	20.567	8.28945	15.9449	31.5939	19.8675	4.9156	12.6961	25.0032	12.8115	6.06043	29.981	9.73081	5.38919	9.92675	10.9974	12.0071	7.98824	8.11069	23.326	6.11188	5.6286	7.31266	6.3788	15.5142	4.40876
17601891	NA	NA	NA	3.60645	3.45441	7.41067	10.2029	16.7432	4.27658	38.241	8.82484	5.31027	9.17186	6.95398	13.7592	25.5042	23.8251	9.59435	6.81161	11.9663	8.5153	5.34702	7.10033	6.3613	6.02937	4.37892	4.52154	8.21674
17601893	NA	NA	NA	2.55496	6.17345	8.81158	5.16818	5.6886	2.78345	3.69741	2.39102	3.71957	3.9021	3.6655	5.29335	3.405	3.31613	3.31427	2.87043	5.11517	9.90874	2.69077	8.47869	2.67076	3.55209	4.36285	5.16296	8.70739
17601895	NA	NA	NA	6.27458	4.35832	3.89641	17.3117	16.4122	18.1373	5.51414	16.8125	25.0696	9.30925	4.97714	6.45707	16.3465	4.18328	12.172	4.90984	4.59012	3.53392	14.5831	15.687	6.5854	4.3059	6.79029	7.87097	5.43275
17601897	NA	NA	NA	4.3554	3.96533	7.24181	7.75073	4.89545	4.28313	6.63526	23.6074	3.8904	19.2458	3.29798	3.68778	2.68848	5.11907	3.56691	7.53374	4.28313	6.00267	6.149	3.24356	3.69876	3.62075	4.28313	3.83929	3.60539
17601899	NA	NA	NA	16.8198	11.8264	22.7469	30.366	31.2857	135.121	29.6569	21.4095	19.1864	17.0298	18.5361	14.1589	14.6091	29.2672	15.9979	12.7932	17.8646	9.09058	17.0399	26.876	13.8228	23.3147	21.4309	32.4877	6.85875
17601901	NA	NA	NA	22.5494	5.37031	4.36685	4.92789	5.30078	4.99117	5.40628	7.2415	4.09335	4.84391	8.16244	4.36275	4.564	3.74554	4.79971	6.41356	3.82575	7.2412	11.4079	8.70968	3.39556	5.49481	4.77848	11.0106	8.19647
17601903	NA	NA	NA	4.99366	2.80317	3.19087	2.83269	17.0654	22.0205	14.0425	3.38766	3.24247	6.20016	3.04207	7.07291	3.92008	2.51913	4.11214	4.43165	4.69211	2.72989	7.74564	4.14734	5.63488	3.4	5.06383	2.28387	2.92326
17601905	NA	NA	NA	5.72439	2.53393	3.4075	6.65529	6.49014	10.7007	3.22491	2.80324	6.54128	3.13578	5.5197	14.6431	5.19768	2.54011	4.88245	6.41993	6.46342	4.36557	11.6169	4.77245	6.60865	3.60924	3.96337	8.69099	8.16754
17601907	NA	NA	NA	2.66203	5.71765	5.36242	3.59426	3.70935	6.99228	4.25485	5.41942	3.72415	3.41066	3.41218	5.09821	4.64824	3.65809	7.23791	6.09848	3.85919	2.88198	14.5306	4.61932	5.52429	7.24603	2.04666	3.83019	12.7749
17601909	NA	NA	NA	11.9372	2.9908	9.72904	8.32645	9.38903	4.698	6.30643	3.32909	2.04136	39.5688	4.96272	2.54461	5.54624	62.0072	3.39222	2.43882	5.47985	8.72468	3.298	6.18704	9.72857	9.55641	3.59997	4.37836	2.18426
17601911	NA	NA	NA	10.0168	29.0299	11.5854	40.8573	17.5746	17.1153	17.0274	18.3792	29.7085	15.8734	15.2803	15.5562	16.3332	9.22327	30.1085	28.2826	12.3484	29.9194	28.4299	20.5585	20.5447	29.0885	24.3987	34.7631	26.8527
17601913	NA	NA	NA	17.1428	4.03182	9.27475	3.20979	5.33343	6.07255	22.4251	27.0021	10.5333	5.78332	12.6166	7.26589	8.62348	2.73164	12.0666	7.00848	4.87114	4.82262	13.9303	5.40605	5.38066	3.88813	6.29408	8.1406	15.0446
17601915	NA	NA	NA	4.66969	6.69933	9.70046	12.4882	2.13685	3.9547	17.0849	24.1109	3.0416	3.05911	3.87414	10.4292	28.95	13.6141	2.80589	5.43632	3.40078	16.1853	21.0384	4.77848	9.88763	5.56167	3.21887	3.36195	4.70334
17601917	NA	NA	NA	9.77286	10.3554	3.1715	10.5998	8.49752	7.73555	2.71406	15.2799	9.30228	3.17337	5.69355	4.05078	5.1049	3.23364	6.31232	15.0815	7.23961	4.01983	3.58248	3.26231	6.91534	5.90674	6.87053	5.11045	6.4636
17601919	NA	NA	NA	3.05339	16.2743	3.89641	2.93124	5.94769	2.23971	3.00611	8.65311	3.10092	3.14102	2.29993	7.79403	6.13343	3.49285	3.61315	3.1814	6.29556	5.59775	6.41551	3.789	4.39638	15.4426	2.04414	7.79233	2.26704
17601921	NA	NA	NA	20.7509	5.96196	6.06067	11.9431	5.42993	4.87783	6.60392	13.6457	5.30908	4.85377	4.8701	3.65057	8.79136	4.62478	4.83646	13.7704	4.01806	79.7264	7.1848	5.81881	3.69942	4.6214	6.83663	4.64643	3.93604
17601923	NA	NA	NA	37.5749	14.2462	30.0109	177.589	40.4147	55.652	45.1044	38.1192	46.8462	66.5199	56.469	48.8344	53.5558	25.8835	80.3113	37.866	42.6053	33.2634	27.9072	29.2332	31.7321	52.2475	48.8943	35.8791	20.7604
17601925	NA	NA	NA	5.34888	24.4607	11.5896	10.0988	7.32528	11.8437	13.1801	18.5085	11.7244	10.9227	9.54312	9.96981	10.717	3.53239	8.18371	6.1438	16.6303	6.69838	13.7361	8.10144	6.86813	13.9357	7.7306	12.6418	9.52693
17601927	NA	NA	NA	33.3928	54.582	42.4587	52.2129	48.9785	74.2356	58.3933	31.0555	48.9785	39.0282	57.0748	48.9785	63.7702	10.6345	71.7785	134.061	22.1911	86.0194	44.0136	61.6185	39.7286	49.2585	36.4597	39.1106	46.836
17601929	NA	NA	NA	8.24925	3.8034	4.02364	4.99498	2.69689	3.38752	4.03202	6.91085	14.3439	4.85048	5.60247	8.13294	5.16957	9.94365	7.41728	2.86467	5.67841	4.59983	8.70049	2.33747	8.64548	3.37516	4.5673	3.71743	4.0518
17601931	NA	NA	NA	11.594	3.19599	7.16708	3.13214	5.31135	6.1437	10.999	3.63922	5.98405	2.9908	2.98245	7.05561	3.43281	9.45968	3.03132	18.8938	4.43604	3.70266	3.11125	3.87563	5.53215	7.4719	4.07642	2.69692	4.12506
17601933	NA	NA	NA	8.64998	20.4782	13.5763	35.4746	12.8033	13.8475	33.8437	20.0412	25.3221	28.3355	15.9209	38.1087	15.8044	18.0138	29.0068	25.6335	33.5223	66.4765	16.7986	20.582	27.3206	26.6045	18.8164	12.2164	20.5366
17601935	NA	NA	NA	9.02089	7.9504	9.04481	8.11511	8.9607	5.54647	15.7918	5.67194	9.10994	11.7459	5.19638	3.9083	5.09959	8.97576	4.16085	15.7974	6.81995	6.29989	4.56483	6.495	7.29761	8.69127	4.9267	10.5965	7.05198
17601937	NA	NA	NA	2.32666	8.87676	5.43315	14.412	5.59769	28.2974	6.80489	10.7571	4.9561	9.46508	7.12715	5.71419	8.16097	41.375	5.75126	4.46142	4.81798	27.6619	3.35083	10.8056	6.07141	7.88931	7.76478	10.2235	15.5693
17601939	NA	NA	NA	7.37153	12.4869	15.7081	16.5764	18.8121	9.63287	7.12469	15.44	18.58	4.86218	10.7935	10.1494	29.8868	20.7609	5.74541	11.3442	14.5048	5.00315	17.5471	18.2461	10.5149	10.7834	8.4463	8.68247	10.9288
17601941	NA	NA	NA	3.80536	11.464	13.5451	7.26446	5.32562	28.743	11.5841	8.16923	13.525	5.73249	11.7109	9.1213	10.383	12.5914	3.99666	6.32167	8.19956	6.51438	9.0979	7.98986	12.6569	17.1412	10.8313	8.02369	6.40753
17601943	NA	NA	NA	25.2237	5.48618	8.99105	14.816	12.0464	6.07319	5.80427	17.4092	4.25608	15.9111	10.2452	9.29372	6.99217	12.9361	6.92769	12.0354	6.17789	21.7815	7.59621	9.3974	6.59684	8.36832	5.22635	28.8021	8.50805
17601945	NA	NA	NA	13.2532	8.95258	10.1557	7.96417	46.158	13.0875	10.593	21.8508	22.2451	19.104	10.4016	14.6601	2.46674	26.7584	22.8614	16.5093	14.4287	25.5669	5.53034	6.42357	18.1207	12.0736	4.2681	50.9787	4.11468
17601947	NA	NA	NA	27.5273	2.97504	2.58672	6.49855	3.45887	17.4078	3.28123	3.40893	4.97327	10.022	4.20662	12.8006	2.9371	8.97576	12.7618	8.81085	5.47014	9.54677	3.0416	2.11748	3.16894	4.20662	2.4306	5.44069	4.19496
17601949	NA	NA	NA	5.20083	7.68633	15.6909	12.388	7.50651	7.41286	27.0937	16.6311	16.1058	8.04584	19.1389	22.5974	10.6592	23.0292	6.17449	36.5921	27.5806	32.6735	15.7381	23.3361	6.49802	13.1926	5.25142	53.1318	8.88871
17601951	NA	NA	NA	21.8367	11.0723	13.0682	19.8232	52.828	25.6896	20.6331	21.9312	50.1575	39.7781	17.5821	11.5161	52.1505	54.3535	26.5769	42.5221	30.8243	24.505	40.4333	24.4477	52.148	17.849	31.4985	13.6525	18.4249
17601953	NA	NA	NA	29.6213	10.4381	17.3293	11.4087	6.92537	26.5479	27.6453	17.1001	6.26077	12.6867	9.14099	21.5392	11.4936	31.0988	18.0645	18.147	9.8436	11.4601	13.6076	16.3051	19.6389	21.7262	13.5827	26.9368	11.4807
17601955	NA	NA	NA	11.3347	26.7281	7.21111	40.9599	30.5902	5.67552	8.81624	9.06471	6.99043	16.5566	10.3621	17.5237	9.69639	34.4214	13.3599	41.0135	12.4627	11.6917	18.2728	12.4395	8.73317	12.7549	14.4666	10.5309	6.61343
17601957	NA	NA	NA	19.0565	26.7676	13.1064	43.2006	22.4288	58.1612	18.9929	13.736	19.2957	13.5008	12.2228	17.4727	17.8854	66.5012	31.5378	18.5952	16.8948	16.4625	24.1894	25.3909	33.6963	17.6844	27.1299	33.4408	13.3167
17601959	NA	NA	NA	10.0946	20.6937	15.3027	17.5521	7.22572	16.3814	10.5557	15.9897	11.721	10.4039	5.57483	9.5574	14.648	18.3001	7.2647	8.72381	17.5116	14.1943	12.464	13.5158	8.37844	7.78483	11.9256	7.92998	10.4511
17601961	NA	NA	NA	5.4425	11.4214	27.4783	19.7466	18.7335	11.1348	6.70294	5.65877	20.2748	12.7228	4.89545	10.6735	7.22033	4.20662	9.05202	9.15226	3.40078	13.5261	12.3135	45.2535	4.36161	8.55126	10.279	4.30383	3.58237
17601963	NA	NA	NA	9.17407	12.5396	27.9051	2.51902	2.48933	6.79292	6.79253	2.37209	6.1022	21.5324	3.98434	10.817	7.61819	3.06971	8.67596	5.48003	4.70945	7.2346	3.68266	2.34664	2.64615	11.5576	8.8647	6.35309	14.2035
17601965	NA	NA	NA	52.7069	62.8641	29.7608	48.0049	36.3191	53.7862	31.3364	56.3887	27.932	27.2977	50.8978	33.0251	41.4598	64.6988	31.2704	54.2351	24.1885	131.645	36.4244	81.5281	41.8498	32.6086	51.5526	46.6973	75.9738
17601967	NA	NA	NA	5.52215	4.35181	3.28619	6.84717	3.23212	5.87289	4.72759	10.9252	3.18088	2.59904	3.02992	4.19035	2.56637	4.39422	4.30951	5.37549	5.34515	26.2981	2.69422	7.52608	3.79003	3.2165	2.75336	4.77722	3.52565
17601969	NA	NA	NA	4.86612	5.1286	5.42722	4.80546	5.93919	8.2439	2.54815	4.59593	6.35308	3.50006	2.99877	7.47822	2.17451	5.51448	3.09332	2.24417	3.03145	13.376	2.53237	2.60984	3.19469	3.14316	6.72343	4.37307	2.52196
17601971	NA	NA	NA	8.2638	33.4529	20.2079	34.5548	22.7072	23.6544	16.2933	21.559	48.8883	32.5735	28.3228	29.1811	34.7187	8.136	20.6295	29.8029	25.3915	25.9827	29.4029	15.9661	31.271	45.1801	14.4987	24.5742	36.8691
17601973	NA	NA	NA	3.08217	9.48012	4.94205	5.07353	6.38525	15.7253	10.3248	2.92581	5.78702	3.78194	6.55548	7.47697	4.98553	5.04946	3.62076	10.0161	6.46232	5.09828	4.03217	4.45009	3.45911	3.37113	3.12779	3.92361	5.75829
17601975	NA	NA	NA	7.33271	4.15977	13.149	5.46606	7.38766	4.95356	11.1053	5.43032	4.47968	9.50056	8.21544	5.32431	14.2248	23.5502	9.41081	19.5939	6.8985	9.91345	9.0371	5.65705	5.78648	14.5592	7.3831	12.0052	7.3042
17601977	NA	NA	NA	39.647	90.8706	15.2404	41.3266	44.8227	35.6468	20.5323	31.5701	20.756	35.7682	24.8652	19.1852	28.1731	42.792	40.0945	33.764	30.0123	102.707	28.5879	36.0187	36.4755	40.0126	25.2041	60.2384	25.2232
17601979	NA	NA	NA	5.78176	9.92249	6.24183	10.7108	6.77997	23.9059	6.55216	8.36022	5.08118	10.0167	6.74002	12.9645	15.5384	8.28957	14.5255	14.1293	17.6316	8.80511	7.93311	11.4685	12.2686	6.86341	8.8086	10.2266	9.17284
17601981	NA	NA	NA	10.5811	32.3053	12.4027	28.7505	20.5173	14.0436	26.7569	26.6897	8.5134	60.9046	26.0388	11.1476	11.3437	22.2683	26.3797	22.1305	18.0479	25.2074	18.2438	13.1905	18.2307	27.3806	21.1455	25.1006	19.603
17601983	NA	NA	NA	6.26601	7.74455	11.821	13.3768	14.9369	61.1432	11.3971	10.9031	16.3183	8.30451	12.2554	11.6493	12.2194	38.4133	14.9734	41.0851	49.763	26.488	9.31622	14.3155	11.8425	25.0596	13.1046	8.06941	11.9935
17601985	NA	NA	NA	9.32746	10.9403	5.97669	12.3392	7.58651	5.23456	3.90846	4.11652	9.13543	6.21265	2.30239	7.44047	10.6559	12.6721	8.12609	10.6907	6.53734	6.66162	3.73916	10.3226	12.2434	9.77109	4.59383	10.0409	4.1255
17601987	NA	NA	NA	34.119	15.9862	9.80293	19.7449	14.655	30.4661	9.25103	6.68319	8.97763	8.39275	9.92561	11.4986	8.69745	8.72253	8.13526	39.1096	9.36624	75.371	8.30694	11.1715	9.08476	13.8093	22.8651	12.2432	10.3844
17601989	NA	NA	NA	3.85711	2.10065	3.40979	26.6693	2.28903	6.28352	4.46971	2.73938	2.04666	13.4793	4.54726	2.46269	1.57046	5.07816	3.0103	3.96799	2.73938	4.88188	3.90821	2.2272	2.7832	2.8137	2.04666	1.88475	6.33217
17601991	NA	NA	NA	3.24894	12.1874	4.83102	7.30484	4.15417	2.73362	4.83647	5.00531	11.3645	6.11179	1.7944	3.02422	3.88941	23.7181	3.12429	1.84674	2.12047	9.55661	13.699	3.21313	3.42961	1.62694	6.17603	7.6675	6.21567
17601993	NA	NA	NA	6.77504	3.13258	2.59333	3.8551	3.36057	7.35948	6.30215	3.35577	5.30905	3.94896	5.03847	6.57456	4.06992	4.23614	3.59357	37.5544	5.7874	15.194	7.01792	3.58768	3.22436	4.70675	7.89423	3.6577	3.38232
17601995	NA	NA	NA	6.71026	5.8066	3.38685	1.81693	2.2824	2.80589	7.08637	1.79479	2.21152	1.55755	1.78916	2.02985	4.02637	5.3934	2.63207	2.8716	1.80637	4.88188	6.90784	2.3789	1.65337	3.69802	2.8716	2.97818	5.2144
17601997	NA	NA	NA	13.9519	23.6813	8.90067	23.8602	16.2818	11.1694	18.602	24.6511	26.8783	14.1987	23.8961	14.1588	12.2798	26.0658	27.1983	53.4497	26.2349	34.3011	30.6533	29.7669	16.3394	21.9174	11.7843	31.6762	20.9359
17601999	NA	NA	NA	23.2567	52.5432	4.32724	35.7395	4.74949	11.5926	7.68601	10.6933	9.12153	17.4868	10.6371	11.3146	18.568	25.3048	6.35176	8.80459	9.18352	12.5363	14.3715	17.8586	23.4779	6.6651	15.6958	8.02486	26.8375
17602001	NA	NA	NA	20.8296	26.3484	9.5135	16.0835	13.4345	13.6563	11.2121	8.48196	18.3173	7.89275	11.1339	14.741	9.56557	10.349	19.3773	21.0371	14.1449	35.8349	9.06432	21.2577	6.41181	12.8539	14.5032	9.09381	17.917
17602003	NA	NA	NA	17.8359	28.1105	32.9767	42.2066	28.03	48.5618	49.7915	41.1773	24.6296	34.1932	36.7365	32.1576	35.5082	49.3813	39.7316	30.9908	34.759	47.3092	36.0793	40.3579	55.1327	56.8475	74.2968	30.8497	29.7439
17602005	NA	NA	NA	60.568	13.0797	17.2879	23.2846	29.809	14.1933	15.2302	11.1471	13.6899	12.8504	13.3027	37.6075	33.4878	21.7194	6.78256	29.2175	29.6481	83.8955	19.9825	25.6122	11.8916	8.91612	10.5426	5.28269	3.92573
17602007	NA	NA	NA	6.06612	2.49941	5.40382	7.80166	2.45546	4.28115	9.76141	3.56734	2.15656	2.15029	2.33742	2.85487	2.23875	3.49285	2.34678	2.31576	2.80491	2.63525	1.74559	3.63638	4.36875	4.16089	4.00815	6.32917	3.42074
17602009	NA	NA	NA	27.7591	10.2871	9.26117	16.5647	9.14719	14.7677	8.01924	13.0282	14.5779	8.44187	14.5019	10.7426	17.1542	9.2584	10.8225	12.6721	10.8435	55.6272	10.9464	9.72712	11.4369	13.7454	11.1213	10.7205	12.7925
17602011	NA	NA	NA	13.4059	59.6517	18.1082	55.8513	23.5143	59.951	29.047	41.4563	56.3041	41.1778	29.9239	32.9041	61.906	72.3039	39.4802	30.0138	62.6437	68.4156	46.4569	27.5508	37.9264	51.252	41.6462	41.7851	77.6649
17602013	NA	NA	NA	6.10822	2.54133	4.34632	5.94375	2.31648	3.3956	3.19185	3.52063	2.22479	6.50591	3.62948	4.14177	16.8103	19.8937	2.66739	8.35384	3.91091	3.05122	2.84071	2.6285	5.8746	3.06677	3.00617	10.6039	3.87981
17602015	NA	NA	NA	14.8564	3.19072	2.01449	16.0332	5.13313	9.52802	10.9793	2.83123	2.26654	4.6339	2.86044	3.94032	2.18039	3.25838	2.41839	10.127	3.45517	9.06467	5.49408	6.12556	5.53156	3.78438	2.32187	4.61611	3.61221
17602017	NA	NA	NA	8.86019	4.38298	5.39726	2.6063	4.08024	7.40175	2.39071	3.77083	6.28688	6.3538	4.34141	3.42016	3.86837	2.58625	16.6714	5.75582	3.09063	19.31	4.94415	5.88686	2.88941	3.59112	5.91021	12.1188	2.81077
17602019	NA	NA	NA	10.0168	32.5038	24.3485	79.9385	19.9135	8.97576	19.7488	33.7014	19.7074	34.8211	43.6565	14.9559	28.7391	10.1355	10.0584	44.2986	40.1784	35.3043	26.1629	28.533	12.1336	89.1385	34.1932	7.18196	10.1279
17602021	NA	NA	NA	3.57672	2.87339	3.50419	2.83981	5.90267	3.82059	3.23361	2.48534	4.01844	4.84982	4.67769	3.32714	4.16468	37.099	2.71662	3.64621	2.68915	22.0586	3.58111	3.663	5.51391	2.89628	3.87637	4.54726	4.97537
17602023	NA	NA	NA	5.84158	7.20009	4.99954	21.1779	22.1307	12.8973	8.15601	10.6969	3.26991	8.08046	7.11453	4.70792	12.9175	5.81931	2.32986	4.14591	8.74351	15.5178	13.1345	7.04203	8.39199	7.19386	23.1552	17.2446	4.56175
17602027	NA	NA	NA	14.6617	23.0582	31.4129	8.6929	8.65636	25.1718	4.81799	4.51031	10.3656	13.0438	4.63185	11.0615	4.45207	29.4062	8.74944	14.0508	4.37172	5.93377	10.0426	10.3152	7.42642	4.93557	14.7448	27.922	4.5526
17602029	NA	NA	NA	9.55947	7.23676	4.81887	11.8164	4.97577	15.8079	4.06733	4.86806	11.2629	3.01394	13.5062	7.65447	12.5258	13.662	11.8144	7.15051	14.9503	13.8796	5.60206	9.15857	7.48698	3.19673	18.8414	13.6644	7.11309
17602033	NA	NA	NA	46.2614	231.699	88.777	241.833	63.4201	24.989	110.766	17.0789	28.1876	44.8393	33.9129	13.8886	24.1379	322.94	66.7362	274.799	129.939	236.02	74.1683	278.944	146.589	206.649	227.638	162.925	146.721
17602035	NA	NA	NA	40.9012	5.89338	7.54758	18.417	7.92978	14.6676	5.39428	7.4194	26.5767	12.2316	26.3995	28.1478	3.93498	12.2021	14.1709	23.4653	32.989	19.9141	26.2775	13.1288	8.17685	39.9234	14.807	14.2563	27.8501
17602039	NA	NA	NA	2.38533	4.03224	8.45762	14.1443	13.8174	11.9874	7.57624	2.77699	15.9047	4.61471	7.08255	5.65756	10.4659	28.1488	14.8126	18.0791	10.7454	93.6404	23.4223	9.03621	18.8924	5.04696	25.5338	7.12422	25.4412
17602041	NA	NA	NA	5.82488	9.36123	4.56896	6.68067	3.56739	8.03108	10.9493	5.02833	3.85657	9.1269	8.55728	5.31663	10.0444	3.16876	3.98253	3.84896	5.33776	4.4827	5.45802	7.79926	4.19364	4.68222	7.81494	4.04575	4.91903
17602043	NA	NA	NA	7.63765	9.60543	9.0133	9.65757	10.5024	7.81562	3.8445	3.95524	4.27405	3.58842	5.17814	2.84473	9.70049	7.02306	4.40715	3.63792	5.10275	7.16638	4.11487	9.51429	2.84093	5.54766	3.7415	3.39875	5.06006
17602045	NA	NA	NA	35.6272	21.7093	32.4454	30.0576	23.067	15.6959	20.6061	22.1487	18.8075	22.7685	17.0614	30.4686	12.2787	47.1312	25.7183	15.3792	17.5513	68.4966	19.357	26.2113	12.1664	29.0597	31.8288	42.9428	31.0016
17602047	NA	NA	NA	6.3197	10.657	6.73416	16.3704	9.10501	6.79125	8.07774	2.87167	7.56997	11.318	18.5441	21.3662	15.563	17.3431	8.77923	22.5244	8.43031	34.9239	28.1176	4.86314	23.0263	23.8941	5.92064	6.27411	5.31903
17602049	NA	NA	NA	3.11314	10.8172	9.09493	7.44432	11.9767	2.80589	12.6392	14.8288	3.88703	3.05911	3.18958	4.39162	9.01	5.54465	5.17798	4.75584	5.8234	4.81454	10.45	20.1723	4.15004	6.06135	6.30108	7.00276	14.0434
17602051	NA	NA	NA	2.00716	2.24184	3.6478	2.34287	6.91454	4.15936	1.95854	1.64863	2.30713	2.65455	1.88255	2.06661	4.43895	14.6996	4.08902	74.773	5.05749	1.67664	3.52742	2.65903	2.16984	2.06083	4.1181	2.25767	12.1296
17602053	NA	NA	NA	4.70848	9.62603	2.32354	2.10053	4.53562	3.67495	4.30383	5.66317	3.81277	2.43882	5.84121	2.17417	3.23451	6.96359	4.0092	6.73179	6.97721	4.96835	4.55987	4.96835	2.4306	6.38999	3.5281	4.22368	4.31838
17602055	NA	NA	NA	3.57482	2.96699	3.73291	9.19117	3.78036	5.01193	5.58733	3.68428	3.19039	6.3284	3.93784	15.9156	3.2777	3.01021	9.48834	4.36848	9.9443	4.06718	4.69052	10.7376	5.68684	2.66724	4.06396	20.215	4.10974
17602057	NA	NA	NA	9.07496	6.74554	18.4654	4.86474	4.49418	9.65581	17.7868	14.5265	10.9755	17.1286	10.0513	13.0308	13.5833	50.6293	13.0184	17.1189	11.6935	18.8033	12.1008	9.94207	16.5059	8.27994	8.41428	15.5646	5.50012
17602059	NA	NA	NA	38.6074	10.8356	9.94738	25.8043	6.20314	19.7313	4.94061	20.1303	6.61333	7.45249	16.7108	13.6855	8.46412	49.896	8.04305	22.7016	12.072	53.5856	8.41894	7.57329	6.53144	6.43125	7.08987	10.3121	14.0583
17602061	NA	NA	NA	3.9836	17.8539	5.28531	8.00547	12.1054	16.0679	9.71313	15.2939	8.64938	4.19323	4.48413	15.8099	7.08321	6.9313	17.7237	14.9412	9.15248	20.7473	5.80761	6.93612	8.36459	19.3386	14.114	13.3004	5.87037
17602063	NA	NA	NA	2.90227	3.91871	4.73512	14.9703	4.43733	4.72484	6.66433	5.44774	2.81634	4.61288	2.13626	4.15857	3.25451	2.69317	3.43836	4.72854	2.42564	11.1621	3.43897	3.9728	4.1905	6.3112	5.1564	6.12417	3.21493
17602065	NA	NA	NA	30.4454	22.9889	20.7657	38.4648	39.4525	20.5626	18.9683	15.6667	21.7977	15.5198	15.6834	18.4334	9.62775	19.9261	16.223	38.5476	26.6451	56.8619	25.5229	37.6524	19.1621	32.8667	25.9724	16.3945	21.699
17602067	NA	NA	NA	9.30957	6.21865	3.69554	2.57325	3.70935	6.82886	4.67754	5.59912	3.62682	4.14604	6.42767	5.25958	6.02417	8.2183	8.69837	19.9845	1.98176	7.53205	7.0442	7.8058	5.92681	3.77089	2.78873	6.6696	6.024
17602069	NA	NA	NA	1.85454	2.62333	4.01087	7.25075	3.43279	3.81103	3.1236	3.85711	2.79002	3.84018	4.73293	3.85711	3.93327	11.5382	3.36871	6.52291	3.0416	5.75275	3.94604	5.29573	2.45616	3.21894	2.98161	4.30383	3.02119
17602071	NA	NA	NA	5.00876	1.44513	3.97872	2.39759	2.13164	3.21851	2.11957	2.7746	8.09199	1.97672	5.39382	4.42266	2.6547	4.24799	2.91014	6.62577	7.1518	5.98611	3.57077	4.86771	3.40946	2.905	3.08373	8.07893	4.27483
17602073	NA	NA	NA	6.3197	3.1752	4.93196	10.0902	2.85911	5.01846	6.30643	6.09462	4.21513	4.88235	7.60173	7.21666	3.39366	6.28352	9.54192	10.6945	6.0617	7.36464	7.14901	7.24692	7.40578	9.21876	2.34283	3.0326	10.1656
17602075	NA	NA	NA	7.43592	4.52593	6.62603	4.60555	9.1616	4.22384	7.70525	6.56008	6.52937	4.47784	4.20892	6.0975	5.02169	11.67	12.6915	4.80145	4.87758	8.46945	5.86505	9.56975	5.45151	5.194	4.88262	7.98183	8.8188
17602077	NA	NA	NA	39.1203	82.6552	54.9639	190.387	45.0624	92.5589	54.7168	65.3659	53.0768	61.6953	50.3343	47.2446	80.4338	78.9112	59.3791	151.656	123.797	212.782	54.1756	82.016	55.0451	65.955	107.026	48.3411	53.0143
17602079	NA	NA	NA	2.89586	2.88167	4.32698	4.38076	3.93922	4.0072	7.87382	3.29516	3.61094	5.54516	5.01863	5.89938	2.79289	4.70463	3.77183	2.24199	2.71218	10.4224	20.8568	12.3372	2.01872	4.25252	3.23036	3.66054	5.06848
17602081	NA	NA	NA	63.4256	887.592	1425.17	1445.33	749.096	376.904	578.808	455.347	355.424	607.322	964.045	619.94	564.166	1247.68	312.24	1491.89	567.69	1118.79	667.31	812.7	454.403	1095.77	1051.63	751.221	1096.72
17602083	NA	NA	NA	97.5401	114.216	260.002	129.713	461.866	181.797	177.077	109.09	134.142	248.744	160.918	138.776	115.331	129.959	81.7535	16.4625	189.855	20.1216	154.108	125.906	116.297	184.598	155.676	93.1514	104.874
17602085	NA	NA	NA	88.2382	192.176	202.663	284.209	397.619	250.827	189.75	109.241	111.464	262.579	286.234	211.321	154	4.42371	103.989	93.9551	212.089	121.718	85.479	207.209	109.406	167.032	199.899	139.911	146.175
17602087	NA	NA	NA	1050.34	658.977	1204.37	1029.26	1793.6	1930.24	1479	1057.6	1072.99	1637.59	1699.2	1186.31	1211.95	474.791	737.541	615.786	1259.79	246.933	866.277	549.898	800.841	1196.83	1239.16	937.098	1139.48
17602089	NA	NA	NA	10.9785	17.0025	13.5828	9.93726	19.3003	19.0609	3.44899	5.97298	4.23694	4.90606	3.99482	30.2429	8.04559	6.21637	6.64256	4.81678	7.29574	16.0149	6.75428	10.5254	5.24521	7.34416	7.14351	13.6156	17.2042
17602091	NA	NA	NA	4.72812	16.8226	24.8815	13.5692	10.5574	12.4466	5.13326	8.84427	5.13786	16.6939	12.0824	6.41313	6.50426	12.0403	4.87856	35.3948	18.9824	11.3695	3.068	5.74013	10.9137	10.8581	17.3197	9.92171	8.83506
17602093	NA	NA	NA	10.4441	44.4586	40.8518	72.2985	24.6511	14.2202	12.5997	24.6511	29.7085	15.0188	49.2985	25.9835	18.774	107.478	32.1438	124.324	17.831	33.5345	38.7945	15.4752	18.0653	23.0994	8.15151	8.03663	8.92069
17602095	NA	NA	NA	19.2677	64.5785	34.713	171.592	75.4185	2.54126	19.6196	10.9439	32.1766	4.23928	19.2677	19.1503	4.96474	17.7277	62.5785	75.8185	18.5993	3.56691	19.2677	12.3964	8.3164	55.1229	24.3312	11.7428	17.6877
17602097	NA	NA	NA	10.6709	26.2546	44.1588	47.3525	12.9337	33.3317	30.9408	14.101	14.3824	19.3092	16.0121	11.8432	15.5144	8.30018	7.94742	57.087	29.3423	3.82615	23.9833	18.7632	18.5827	33.6214	19.0006	8.75261	22.5508
17602099	NA	NA	NA	38.5539	7.11275	3.15519	16.0382	21.3428	8.16151	9.13511	9.47899	12.2715	4.35575	12.5723	5.03764	6.24502	9.09285	4.19409	16.3303	8.78427	38.0891	4.90283	7.76833	4.88636	4.99036	9.05671	9.64052	8.0791
17602101	NA	NA	NA	17.1678	27.7737	7.40204	6.97981	15.936	6.2439	11.1458	9.11986	11.9879	6.71707	9.63679	6.5013	10.9923	7.0383	9.94073	8.52776	10.4381	13.5688	13.6307	7.56264	9.01129	14.4043	11.7619	12.4744	10.0174
17602103	NA	NA	NA	4.82543	7.33904	2.24967	11.6249	12.1745	8.32157	5.12541	19.8563	3.99779	2.78601	3.6522	8.50611	9.00184	19.0974	6.10844	6.53039	5.44307	3.63702	3.30632	2.91774	4.89112	5.32283	3.29463	3.18359	3.42797
17602105	NA	NA	NA	13.4462	19.0277	6.81547	10.4723	8.07596	8.90727	6.28352	8.31609	8.07596	7.52845	9.40956	6.32219	6.51116	8.10431	7.1947	22.5634	6.61577	10.0506	10.6176	7.94397	7.8524	6.53842	13.3267	7.12448	6.5222
17602107	NA	NA	NA	7.14609	6.41767	3.48362	24.651	7.53211	5.61892	7.41109	17.0279	7.22702	5.38792	31.1744	4.70326	2.90818	7.84828	4.11891	17.5097	9.18202	9.09708	10.5373	4.6652	13.2032	10.0975	33.7274	5.95752	14.5687
17602109	NA	NA	NA	4.31944	4.34533	7.21063	56.1442	15.8525	5.57835	28.886	3.37862	4.21513	12.176	10.4144	3.74681	6.54488	4.62231	6.57451	7.94054	16.6621	16.9648	6.27239	22.4341	14.922	4.2125	118.66	7.07259	4.50151
17602111	NA	NA	NA	5.66516	5.68354	16.9964	4.40429	14.2343	27.4603	11.0074	7.58136	9.69584	8.54962	7.32175	9.16739	9.02482	42.2056	18.3195	13.2051	13.1072	5.58332	63.1644	6.55163	4.30199	7.3262	4.42558	23.6117	6.50352
17602113	NA	NA	NA	9.59706	86.1677	63.3428	11.3166	100.747	18.2761	23.4828	6.13547	13.5714	17.297	29.6472	11.6494	56.8028	23.722	14.2641	8.41	47.9888	25.4625	26.658	4.95335	20.6448	18.1641	22.6048	8.70833	4.74757
17602115	NA	NA	NA	5.72415	26.1586	74.6322	23.8558	7.61133	36.8148	35.0468	54.3553	14.7119	19.3103	4.62649	17.5357	73.9834	157.491	15.113	96.718	18.2445	205.023	9.75645	10.2922	16.0451	19.4222	38.4264	13.1334	12.9562
17602119	NA	NA	NA	4.3697	4.99982	3.85711	20.3378	13.7881	6.07319	15.4748	13.8401	5.18404	8.15175	20.0953	5.89063	6.00357	6.8534	11.7345	9.94433	12.4199	30.137	13.5079	11.6319	3.25597	7.2926	10.2282	6.98027	9.90577
17602121	NA	NA	NA	5.72415	13.4862	3.85711	21.6384	18.0073	20.9584	36.4597	3.59956	28.3099	9.66056	35.8997	40.819	23.1772	273.378	2.80589	6.88503	46.9385	11.11	3.47816	38.699	8.72468	42.9387	62.8185	39.659	23.1772
17602123	NA	NA	NA	10.6028	14.6625	3.50214	34.1304	4.07315	5.48596	16.1789	8.75908	8.59094	7.46061	13.8704	16.6955	46.5701	9.92907	7.02228	10.5653	13.5442	30.0781	3.46123	83.1164	32.9522	8.46148	38.7523	7.25962	53.9643
17602125	NA	NA	NA	14.849	5.28179	3.01753	4.73716	2.63616	21.841	5.96285	6.175	3.57694	2.64688	3.36319	6.37255	3.61643	3.22271	5.38842	3.52438	4.85551	5.70903	2.98745	4.15988	2.71899	5.89674	5.88975	7.51556	4.41304
17602127	NA	NA	NA	27.5945	2.03905	2.71988	3.7353	6.97721	7.11025	7.51207	11.2607	18.0254	49.2833	8.51663	7.44118	17.5583	2.76708	7.54664	8.14513	7.28672	15.9558	5.42819	12.6902	2.27632	5.77286	3.99894	25.4441	18.5839
17602129	NA	NA	NA	34.5037	17.7187	3.04032	14.6111	10.1816	7.54597	2.26523	5.34256	5.77718	7.42989	5.9526	4.82584	16.0041	9.23532	3.21779	4.1799	2.70619	5.04377	4.30948	11.8363	29.2389	46.5926	5.80952	6.42928	5.11765
17602131	NA	NA	NA	6.37779	30.116	14.4018	30.5194	29.0324	9.43907	17.8205	9.758	9.72706	9.20722	8.14024	11.825	6.25652	18.1601	11.1634	10.8623	18.1232	13.5273	21.3622	8.95998	10.4852	12.4282	15.7177	14.5189	12.1781
17602133	NA	NA	NA	15.1378	27.8755	4.47595	13.243	7.91157	12.5837	10.4265	15.321	22.8998	7.38414	26.8379	31.5603	27.6255	5.96651	10.9759	23.681	12.3894	7.59708	16.4847	26.344	21.112	10.9328	8.15151	8.52269	27.3738
17602135	NA	NA	NA	10.3715	21.258	19.7444	21.909	4.43809	21.9835	16.2951	12.7732	7.81094	7.37518	6.84036	11.6665	8.92865	5.91011	11.1724	10.1414	10.545	29.5831	8.66423	9.84821	31.1594	6.98971	9.07391	8.98552	16.7367
17602137	NA	NA	NA	9.68134	12.2164	8.07846	16.6908	4.57541	2.48168	10.0585	3.18317	43.4673	6.23686	3.87414	5.88514	6.79538	9.13864	8.06716	8.21519	3.93027	4.32372	10.3491	4.95631	7.25695	2.51087	25.8549	18.9898	4.55786
17602139	NA	NA	NA	13.1908	5.94883	7.31556	8.93532	19.764	5.57598	13.9143	3.74699	9.94543	9.26112	12.9034	9.48196	6.55661	6.04198	10.7196	17.1759	7.49475	20.5413	11.6529	12.8609	7.95349	12.2128	11.9153	8.74985	4.54123
17602141	NA	NA	NA	40.5466	2.9908	9.26551	13.5709	14.1006	3.83613	3.37214	9.27908	5.51249	3.25416	6.67255	13.2139	4.55494	32.4238	6.67255	28.4299	7.47326	21.1984	6.67255	3.90875	3.85542	7.08637	7.20053	8.95738	3.4818
17602143	NA	NA	NA	67.6616	143.792	98.4935	92.7049	107.399	100.704	69.1727	102.179	50.1094	93.1466	97.9959	58.576	101.372	186.867	84.3923	58.9789	84.0685	91.6173	88.16	102.335	107.183	93.8898	88.4097	93.1951	90.8521
17602145	NA	NA	NA	133.418	51.9385	5.64706	59.3785	81.1785	64.4985	33.1416	53.6985	44.7386	15.0188	50.8185	79.9385	28.2699	19.4677	53.0985	21.0384	20.2482	66.9785	51.6585	27.6382	17.7677	74.5385	44.0186	72.8985	19.7474
17602147	NA	NA	NA	55.8516	17.5359	17.6649	12.9566	36.6367	26.4844	30.9976	51.4037	26.1417	95.0457	27.1224	38.4164	36.3033	77.4466	40.5119	11.5613	16.809	14.0861	24.2418	56.1621	41.0775	12.6036	79.9502	33.9623	58.2256
17602149	NA	NA	NA	10.4788	6.76168	4.26139	5.01648	6.31633	12.9022	4.57704	11.1389	5.71095	32.1764	5.65894	16.4932	10.7121	3.64201	4.80304	15.2647	8.29056	3.84552	3.298	2.80589	8.11248	4.01687	2.72658	2.62934	4.76279
17602151	NA	NA	NA	11.1321	30.5427	11.9419	15.1082	22.0972	4.55946	12.8704	7.65632	11.6421	6.20264	9.12704	14.7199	12.8556	5.87333	26.0632	16.2227	14.3087	11.7155	18.2001	16.5741	11.8456	32.5304	17.9284	19.6382	19.3382
17602155	NA	NA	NA	7.38859	13.6335	7.00631	8.49926	17.0754	13.5693	7.41222	12.7892	8.68483	11.5301	15.9561	8.48122	7.40733	4.49097	11.4678	13.0685	12.7929	7.52979	20.2326	10.2068	4.32958	7.61693	5.72618	11.6539	13.7787
17602157	NA	NA	NA	24.794	4.10634	5.86149	9.80855	3.96595	7.54752	7.30126	4.34271	13.4286	12.2663	11.4019	6.35049	9.42545	7.58781	11.1145	5.40361	23.5862	6.26075	21.4862	5.80315	6.5209	13.7449	17.8685	6.77518	9.69242
17602159	NA	NA	NA	18.9281	7.83852	9.74097	15.6149	6.11122	7.88967	4.18635	4.96939	3.28907	5.31982	3.82811	3.80508	3.01869	8.58536	8.54353	13.467	21.8776	5.31446	7.23114	7.80792	5.26539	5.80714	13.3175	2.51316	7.80671
17602161	NA	NA	NA	33.2495	3.71006	3.38685	15.7358	2.64992	8.97576	2.86763	8.97576	3.4281	26.4384	10.0168	20.0699	12.0145	2.69461	7.54211	6.88503	29.7485	2.60699	8.64015	34.8414	25.1854	9.80906	2.90111	48.7785	29.8653
17602163	NA	NA	NA	4.45906	6.16411	6.92039	12.9922	3.62546	2.69535	4.09247	108.667	17.61	24.7598	10.8291	9.41369	57.3263	3.66596	3.79437	6.09971	24.7164	6.52632	9.90253	27.6419	5.49321	40.1267	24.5835	3.75269	8.22016
17602165	NA	NA	NA	35.8981	19.3566	13.0962	33.863	19.3255	12.2021	8.88004	29.6033	12.8024	13.1347	18.5512	20.9034	37.3865	67.0752	40.3635	57.6072	19.4008	100.91	15.1504	9.75541	35.729	42.1242	21.2087	19.4388	27.0406
17602167	NA	NA	NA	41.7755	58.2545	25.5966	24.5717	38.9193	11.922	13.4196	34.2639	56.632	42.7518	27.2034	19.0339	37.2117	24.9145	27.973	31.1189	29.3755	22.5039	26.5852	48.0878	26.4859	22.9259	41.8897	55.087	26.5202
17602169	NA	NA	NA	49.4432	9.57327	3.03961	31.5676	4.45046	6.90768	4.55815	4.18604	5.1587	3.81439	4.49971	3.73452	14.7152	7.28103	8.91671	16.4383	7.30411	8.45546	18.33	16.0099	7.22485	8.85425	4.38047	32.7294	6.33106
17602171	NA	NA	NA	14.4162	9.22363	22.0583	9.55634	9.5848	5.08295	12.5061	31.1674	30.8845	17.1878	18.1709	25.0304	18.2507	7.50995	4.83589	7.56773	14.163	13.5989	21.0965	14.6727	7.71127	7.76378	6.92653	9.15681	5.34551
17602173	NA	NA	NA	30.6562	65.0139	30.7255	11.8102	36.2582	3.30543	27.7791	34.0833	16.4148	8.33064	18.4817	82.4019	43.0793	4.93032	4.93964	13.3784	4.46831	6.96631	28.3036	16.383	31.0116	3.69462	40.8296	19.0106	3.24128
17602175	NA	NA	NA	15.3284	7.82801	44.3786	9.70883	9.64893	46.7199	41.5769	65.1312	47.3804	89.3127	29.6786	63.4583	40.801	4.64905	23.814	6.64083	47.8693	8.20219	25.206	40.0739	27.8754	7.44293	21.0009	34.2008	45.2616
17602177	NA	NA	NA	19.7508	11.3237	12.2495	10.076	6.12273	11.9473	6.41334	14.3142	7.77395	10.539	10.8289	11.3503	6.58315	9.64877	14.4689	13.3596	5.88943	10.5338	13.509	7.23742	16.6182	16.3044	24.0016	24.2149	6.38806
17602179	NA	NA	NA	10.839	4.30426	3.39141	14.7706	4.86136	3.71064	2.64638	4.99666	3.85266	10.3028	5.87705	3.18409	4.67339	4.37236	10.2613	3.48589	6.84264	2.97466	3.07852	6.7673	3.06231	5.18125	6.36237	4.93536	8.19838
17602181	NA	NA	NA	4.65079	2.85877	2.41843	2.33458	1.90008	2.00456	7.246	4.54995	2.31266	2.08123	3.74287	1.7636	1.88387	32.013	1.83217	10.921	3.19818	3.95094	3.17357	6.18704	3.00747	1.56914	4.50775	1.3182	3.10823
17602183	NA	NA	NA	3.64458	7.65946	3.56538	3.0299	9.80469	29.7851	13.2598	3.03481	5.85868	9.98154	8.33268	4.2323	31.1671	10.885	3.18285	7.03612	14.9015	11.9974	6.3536	3.99204	3.49482	4.7705	8.6196	3.72968	2.07908
17602185	NA	NA	NA	4.66969	28.2188	11.2217	8.99817	21.3458	4.99117	13.6933	8.99817	6.31127	10.4392	6.89909	6.84336	5.50816	18.2684	8.22172	4.99987	9.33009	46.0883	18.6841	11.2154	3.87414	79.2444	22.5092	6.33217	3.11435
17602187	NA	NA	NA	55.456	6.68507	11.9007	13.7212	14.8183	9.37942	8.12956	25.6884	9.34957	39.859	23.4519	16.2484	20.4514	13.815	16.5128	20.2333	22.5862	14.3296	12.9856	35.0112	35.4661	27.098	21.1854	23.5906	12.9344
17602189	NA	NA	NA	6.4226	12.5413	30.1885	2.71353	3.40078	2.97631	4.31293	5.41509	16.2404	6.59532	10.48	19.2391	2.35683	5.68838	5.89465	3.50311	7.75073	32.8948	7.75073	19.0277	14.9955	12.8151	24.3312	10.1314	7.5384
17602191	NA	NA	NA	11.5831	9.11776	3.7693	19.9248	12.8657	9.49467	3.92254	8.15037	11.9471	11.8149	8.08924	4.76989	3.17486	26.5264	9.23899	7.34391	18.4652	2.03109	2.25569	6.99346	12.2529	46.7611	14.2491	4.91556	4.21602
17602193	NA	NA	NA	12.4895	16.3709	18.7282	37.5657	40.6996	23.5978	31.5955	44.7665	30.1528	13.3573	25.4586	20.5498	49.8801	42.6275	25.8266	10.8632	24.7471	60.8671	20.3158	28.7644	24.8329	20.9979	33.6189	35.0983	57.7865
17602195	NA	NA	NA	33.1541	12.7086	8.45538	8.44984	9.50735	5.28964	6.72321	7.80635	4.81419	9.95939	13.0105	4.90504	17.545	25.6039	8.37901	27.6498	16.5241	42.4531	12.0547	17.2597	32.1401	10.3876	26.5262	19.2519	13.6872
17602197	NA	NA	NA	11.0722	2.60665	4.19781	3.92572	5.15851	3.33745	2.03681	3.48464	6.83295	3.51136	5.37705	6.91797	4.19451	3.74667	2.61915	9.17092	3.33165	4.14377	4.70725	5.2983	3.5177	3.21075	7.26391	2.53438	11.7421
17602199	NA	NA	NA	4.10241	96.0306	54.7236	44.5245	25.8754	35.9774	25.2861	43.1969	49.3892	65.3484	53.2987	31.1661	80.1473	3.3417	50.121	137.081	84.4434	121.676	47.9185	57.6205	72.749	45.0249	104.189	122.011	76.4144
17602201	NA	NA	NA	53.2247	10.8321	13.6901	12.7375	18.3219	8.22519	12.0877	8.56383	6.86458	11.3544	15.2585	9.84917	7.31635	17.6722	10.4567	29.2724	10.6337	47.2122	10.6683	8.34687	10.7469	12.2253	8.62437	25.4783	13.2195
17602203	NA	NA	NA	36.6556	65.7177	16.8398	55.577	55.343	71.3318	22.3775	21.8163	21.969	42.0985	25.1443	45.1913	28.7167	41.7048	16.0412	68.0745	26.6602	68.5623	24.1569	55.8627	33.823	42.7201	36.7328	78.5223	27.0251
17602205	NA	NA	NA	4.7048	34.6507	11.4838	52.9952	6.3023	6.15068	6.34464	5.72829	7.17677	8.25075	10.0831	17.4415	8.66476	11.5055	8.72089	19.6221	6.7725	7.09801	5.09841	11.01	10.7	5.46207	2.99304	28.8512	5.59611
17602207	NA	NA	NA	17.1958	17.4536	11.2541	10.2818	12.9994	26.4981	8.9594	36.7029	12.6544	41.6187	8.76468	3.16769	21.7296	6.38411	31.0646	8.70485	4.89813	68.7516	10.9806	16.9069	24.8153	2.75366	2.04666	17.1518	20.8447
17602209	NA	NA	NA	29.6689	22.867	53.0185	23.5121	19.614	17.4078	11.2755	17.1068	10.8081	70.0585	17.4255	43.8187	22.3495	5.817	17.4108	10.5819	37.2197	12.3727	19.8674	19.6216	27.791	15.1772	26.7184	50.7785	23.1772
17602211	NA	NA	NA	6.11302	4.23268	18.9513	6.67103	6.28772	12.0459	12.0285	17.4826	10.9184	13.8937	12.5709	5.87308	24.1362	14.0478	13.5016	16.2997	7.31022	3.69466	8.08509	7.5339	36.4445	15.7671	9.43695	37.4198	16.7624
17602213	NA	NA	NA	6.73013	17.7753	43.8556	11.7416	10.4379	5.53497	18.452	50.214	15.9742	11.5738	16.963	19.0981	34.3297	6.28352	21.7341	33.7688	10.7392	17.7125	8.21379	42.8565	8.68696	19.9745	23.5157	15.4284	17.0995
17602215	NA	NA	NA	2.63887	17.9396	2.01449	3.54457	2.36398	4.54602	3.06762	3.96713	4.23893	6.46705	10.4097	7.64583	9.84673	3.4622	5.89465	3.50311	15.6959	3.94604	3.0525	5.43632	4.28592	2.08459	2.68895	2.97818	11.15
17602217	NA	NA	NA	8.15331	5.63964	2.82985	44.2565	4.19385	5.71759	3.42457	3.06115	2.83056	2.15393	2.67152	6.51575	3.44944	5.25935	6.718	5.78571	8.62966	2.88198	46.714	11.0226	15.1866	5.52588	9.53927	2.45175	14.9528
17602219	NA	NA	NA	11.8388	7.5782	16.1434	9.04171	13.1007	6.05463	3.85128	3.0183	25.2336	121.75	29.7417	26.8174	14.9061	10.2847	14.8816	9.35212	52.8235	7.88028	6.48892	71.0288	4.34372	8.1103	6.29624	40.3332	6.68439
17602221	NA	NA	NA	63.5365	9.73038	49.7675	21.7258	34.6763	25.5525	35.433	105.93	51.7051	65.2967	75.9195	13.4494	41.0398	6.68026	47.9222	37.5357	64.1338	3.39368	48.5376	9.93963	41.0971	10.0945	33.8346	28.0493	205.475
17602223	NA	NA	NA	15.2306	3.53119	2.38689	5.26362	3.36746	8.9697	5.38401	6.00226	7.74302	3.25413	13.1046	12.8855	10.0793	5.6328	13.9846	3.05663	4.71249	9.98825	2.48107	5.48738	11.1956	5.93796	5.92255	12.1316	6.39322
17602225	NA	NA	NA	24.3863	13.9678	14.2744	9.26859	3.54229	28.3874	3.37025	15.7841	12.335	7.67619	5.66977	5.31993	4.96015	8.57025	3.89212	10.0546	2.95619	13.3843	10.9363	19.2042	2.9106	4.60441	24.8388	10.4145	4.35688
17602227	NA	NA	NA	5.34688	5.19043	2.51084	2.67357	6.67172	3.11461	2.85035	4.90473	10.3785	2.47687	4.49062	3.24812	4.99983	8.60906	5.32077	10.1537	3.07921	4.17292	15.2208	37.9574	7.60789	14.7732	5.55936	5.57332	3.19653
17602229	NA	NA	NA	15.6774	8.45013	6.31372	19.7389	15.2596	17.2057	5.2356	18.0437	51.5726	5.80955	18.8773	12.6184	12.4268	15.2788	26.4736	10.9311	53.9196	13.5946	17.4723	15.1134	18.3259	10.6516	14.1988	5.20884	7.20778
17602231	NA	NA	NA	5.18766	3.21788	17.2296	2.4571	11.013	11.1627	8.95286	14.2844	20.9928	10.9925	19.602	8.12983	11.1398	4.26889	8.34749	10.7307	13.5511	9.74533	9.58394	3.92751	16.6469	11.7612	9.56898	5.9807	6.54971
17602233	NA	NA	NA	6.56369	14.7299	16.7805	6.38528	22.0501	6.53064	8.74766	6.33579	15.0371	22.1627	25.1413	11.1467	14.1813	10.9087	23.8823	30.4649	8.8097	56.7626	11.6681	6.62358	28.3897	21.2319	26.2925	10.1311	33.7501
17602235	NA	NA	NA	5.87634	4.35662	11.3323	12.9584	5.87219	13.783	7.24433	42.7594	9.94782	5.78912	13.0753	14.5709	12.6728	10.3363	25.2248	3.98221	6.72919	2.89544	34.5975	7.40188	31.7868	13.111	6.22687	3.19427	30.0784
17602241	NA	NA	NA	8.36037	7.17508	11.148	10.0589	14.9784	12.2021	22.0793	4.06535	11.7512	7.87707	9.80615	24.2447	15.6834	7.81356	10.7541	2.15462	6.21461	8.57069	4.94361	16.4955	8.2209	37.8246	17.7318	2.92121	4.40454
17602243	NA	NA	NA	17.293	32.3563	9.35043	13.2044	7.1779	12.3074	17.1776	6.19135	8.48645	8.86435	11.5642	11.8604	7.66188	14.5984	27.3183	18.0058	8.96621	22.5932	7.6461	29.0228	6.37006	11.0963	23.39	8.24405	16.0664
17602245	NA	NA	NA	209.229	218.268	325.787	354.239	214.618	400.258	351.625	301.564	275.098	627.729	336.658	263.52	289.973	531.918	675.378	411.878	625.098	344.738	807.2	700.258	883.208	932.918	772.018	1012.44	780.218
17602247	NA	NA	NA	16.7021	4.39289	6.15793	4.32734	4.26547	6.36222	17.5039	4.86153	3.80676	6.69786	13.095	9.91295	8.84202	2.53255	9.89222	4.1405	3.11878	4.0091	5.13969	6.13638	6.33625	5.05823	7.40342	20.7671	6.93977
17602249	NA	NA	NA	55.5233	38.8768	5.72245	78.1456	12.0086	39.453	25.55	16.1308	8.69601	12.1739	24.3051	14.4757	7.93468	43.7266	17.9006	4.83704	6.98797	10.8152	9.25252	3.88341	5.20793	5.07468	13.3235	6.99323	6.2188
17602251	NA	NA	NA	3.76615	13.3999	8.51127	8.24818	2.54156	10.7443	12.7673	9.23437	5.92564	10.8408	13.9148	13.2308	3.86175	10.182	4.89579	10.001	5.35157	8.94923	11.455	3.68747	6.02563	8.51973	8.15225	2.41869	2.27301
17602253	NA	NA	NA	40.7471	60.1514	27.6819	8.127	6.37644	30.906	45.2466	15.1616	81.5246	35.8399	26.7436	33.3704	60.376	7.92677	38.728	9.64557	51.6534	47.2304	18.7301	30.2011	3.34666	9.3278	51.6406	37.743	55.3744
17602255	NA	NA	NA	40.8077	101.808	37.8083	11.0131	64.9348	49.3439	49.3091	45.5262	164.395	53.5137	17.3044	42.9565	63.721	112.377	84.125	27.461	40.2292	5.58233	17.7367	44.6368	27.8644	18.6638	54.3002	78.1369	48.1488
17602257	NA	NA	NA	23.0461	5.07173	4.63754	5.29262	23.7578	5.14116	4.04898	9.11809	6.01901	7.95712	4.42802	6.40072	3.2861	10.1311	14.6717	10.8383	8.16641	11.2579	19.756	7.18689	3.45271	8.18838	5.35877	5.62072	6.93481
17602259	NA	NA	NA	7.70907	13.5621	8.55757	4.90135	28.849	14.3296	7.21486	9.80718	14.3823	11.3995	8.93693	5.10412	17.0078	6.79737	8.15799	23.7532	8.44398	9.1567	6.20128	4.41878	7.21538	6.26763	10.8203	6.08475	5.01016
17602261	NA	NA	NA	98.8761	19.6946	9.70046	15.1387	3.19757	2.07543	12.6823	14.1075	15.1387	4.49897	14.9159	15.4519	7.8475	3.4622	13.6452	88.4951	10.6422	3.18871	14.7056	50.0585	13.5763	54.2971	115.623	16.4869	31.9914
17602263	NA	NA	NA	56.7303	16.416	34.4349	16.9647	38.8686	27.1241	34.3766	51.361	27.1508	14.3589	37.6364	55.3625	56.9935	16.4985	36.3096	22.4115	39.3831	19.15	5.34297	20.6514	6.46389	20.7622	96.0452	54.7251	40.7475
17602265	NA	NA	NA	26.5357	28.4353	35.2687	10.1932	3.96189	10.5963	34.5586	45.1941	29.3535	16.2132	13.689	41.8296	38.3566	12.9361	12.1507	25.5951	77.5548	5.91127	14.4871	11.207	28.1561	149.641	44.4544	17.0088	23.1216
17602267	NA	NA	NA	10.5066	42.7196	15.2034	10.6672	20.7599	3.90481	6.01303	7.55904	8.30858	10.1702	4.33696	5.73523	8.53937	4.06429	11.2104	6.11794	2.8139	31.8828	22.357	8.97606	5.90492	2.91723	3.04693	3.08327	7.66312
17602271	NA	NA	NA	3.28209	3.71158	3.60042	7.28291	5.50247	4.65845	8.01196	9.40033	6.30958	4.29671	6.25089	3.43535	4.44661	3.06957	7.96614	6.40919	6.16863	13.3562	3.53784	3.99527	6.37495	9.12896	9.38237	5.99035	7.07505
17602273	NA	NA	NA	8.74821	30.4346	8.49132	11.5354	22.3055	21.0384	7.76076	37.6739	37.6739	11.4802	11.3682	29.4098	55.9785	7.56238	15.6161	21.5815	14.3347	20.5777	27.4383	7.76637	81.9691	14.5936	31.8764	45.1527	12.492
17602275	NA	NA	NA	36.4824	17.495	19.4735	21.8717	55.8073	36.7828	28.1611	30.3253	48.7039	32.3801	40.0883	43.6278	35.6288	8.8781	44.3796	5.98933	51.3937	53.2851	42.2995	38.777	16.8005	24.3477	32.4486	13.3114	19.4279
17602277	NA	NA	NA	8.87117	8.94605	7.51562	2.3894	3.75175	3.92461	3.33964	20.0032	4.54555	16.1277	6.02459	5.28374	13.4883	3.8163	5.39166	3.09437	4.40392	26.7627	3.39454	8.23756	20.9466	7.32278	10.3954	3.42112	4.28446
17602279	NA	NA	NA	8.7567	33.5112	22.6795	17.8279	11.2638	11.2672	23.1084	23.7875	10.1192	39.5318	43.9921	9.35225	22.9915	24.9794	11.8158	10.2447	9.57578	18.0985	22.264	10.8611	33.5516	24.2251	11.7128	13.7302	21.898
17602281	NA	NA	NA	12.8813	5.59593	14.2863	6.82451	15.8872	35.7426	11.8759	31.8673	37.2687	22.3537	10.3849	4.85231	5.94158	21.7799	19.0668	6.68964	20.7949	8.43392	4.31185	9.90669	3.45489	27.0318	13.0039	3.38143	23.2258
17602283	NA	NA	NA	60.4928	60.694	64.8249	20.4984	26.6318	22.5985	61.3618	50.5637	52.5194	40.5396	63.0227	70.5766	26.8772	13.7891	54.5975	25.879	46.431	48.3385	113.377	64.8079	216.858	18.4686	81.9078	43.1445	87.3614
17602285	NA	NA	NA	14.0536	18.1472	4.50999	5.7957	9.04537	2.87974	4.26889	33.7198	14.4045	32.8682	18.0579	18.0162	5.8437	21.8095	7.72632	2.64638	9.20623	7.36326	18.5695	7.8367	18.5338	11.2024	19.1567	5.64706	7.64592
17602287	NA	NA	NA	4.78255	13.5667	12.4692	29.4857	3.23823	28.743	5.47067	9.58347	9.19355	7.79189	17.6427	11.0677	19.0512	23.6843	4.4004	15.7011	10.2675	37.3432	22.3359	4.98964	8.62145	45.9212	49.9946	19.837	21.1935
17602289	NA	NA	NA	212.501	185.578	41.6587	76.0185	88.4589	112.29	113.938	136.638	127.058	64.1047	132.832	205.378	170.417	15.7358	48.1475	117.938	127.058	167.37	81.0585	198.898	169.787	83.0585	176.936	222.569	107.893
17602291	NA	NA	NA	4.79288	4.27122	10.3627	7.76369	16.0044	3.4538	39.5816	19.9946	14.7805	15.6959	17.8077	18.2807	31.9177	4.14181	14.273	6.14196	37.0716	23.7555	15.6959	54.0734	13.1288	3.22004	15.6959	19.3739	7.99585
17602293	NA	NA	NA	3.97194	13.7104	6.86605	3.3208	3.09267	9.07566	2.99546	18.0082	5.13786	3.46034	4.13631	6.23055	4.89804	1.81643	2.66033	19.644	2.65173	12.7216	3.80055	9.7146	4.02146	8.30141	2.79846	6.78919	21.0771
17602297	NA	NA	NA	13.2431	38.3071	30.9249	4.43058	13.0811	12.5895	21.4149	42.6782	17.1711	22.1186	28.0474	23.2173	88.039	174.815	24.0223	39.3207	18.4594	16.0509	34.7159	19.7615	15.9865	13.5767	37.6592	43.9673	48.7497
17602299	NA	NA	NA	11.3404	10.8294	22.1276	4.55987	18.1723	14.8888	11.1512	7.60399	21.5977	19.8846	9.40956	6.08529	21.0784	25.8292	14.317	11.8621	22.6102	12.8639	15.7026	7.8211	7.38748	8.96558	11.7568	19.1091	14.5103
17602301	NA	NA	NA	4.97172	3.43712	21.298	5.97438	4.19167	4.39186	9.14787	17.0435	14.035	1.84117	15.7772	6.39629	13.0305	12.3135	32.9791	6.61781	11.1589	3.56691	10.4606	4.19793	8.72468	1.75299	4.1452	4.30383	1.87989
17602303	NA	NA	NA	6.8299	3.81234	3.07429	4.20243	2.44151	4.76807	4.6609	6.48842	4.0658	11.5823	3.81511	6.89025	7.49653	11.8413	3.10453	9.45134	3.83987	54.3078	4.54926	9.02996	10.7469	5.61173	7.76373	3.93645	3.88993
17602305	NA	NA	NA	65.248	50.6452	30.8637	22.1114	7.48246	24.6059	30.257	38.8948	63.8584	16.5337	59.5888	22.6933	34.6673	7.21301	34.3919	6.11794	20.9098	9.35938	5.66424	36.7774	44.7529	70.0346	46.3434	20.7894	14.2035
17602307	NA	NA	NA	4.14956	22.2695	30.6156	4.55987	58.6773	42.7387	16.877	19.1877	20.9143	11.67	40.899	11.4667	25.6818	17.7277	13.6452	19.1877	28.8299	16.0956	3.0416	11.9065	60.5156	6.71074	25.2364	21.5184	49.864
17602309	NA	NA	NA	11.9367	12.0184	5.26893	16.3382	14.4646	12.3749	8.92264	7.54035	14.7909	6.48837	5.95318	7.76744	5.29501	7.25023	14.6724	21.2858	12.7595	14.9301	6.55442	13.8549	28.0922	14.2181	10.6821	4.6215	9.60445
17602311	NA	NA	NA	19.9214	82.2867	16.8899	51.6603	35.9679	30.8122	52.3791	19.5961	31.9461	33.2614	42.2421	33.0587	46.3519	38.3018	35.7586	37.8053	41.7047	96.1384	51.726	43.1641	64.3274	30.1384	55.1095	88.104	34.9859
17602313	NA	NA	NA	19.966	2.67732	4.61293	3.59919	36.034	22.3102	12.0893	6.13095	16.3033	3.23711	16.1486	9.58296	14.2408	6.04715	11.5327	7.18499	5.58973	3.9746	14.0014	6.33371	3.26172	22.746	27.4908	5.10601	2.58345
17602315	NA	NA	NA	42.4601	11.4471	73.53	53.0317	13.1851	19.5715	5.2551	40.4014	53.0001	24.294	44.1911	18.1015	50.5866	48.9878	46.5467	9.16858	15.1806	54.2092	6.90719	20.752	22.6158	37.6597	46.1268	29.6246	54.1091
17602317	NA	NA	NA	15.8219	7.915	3.42898	8.63325	12.1892	4.30546	5.31096	16.5834	11.0458	10.0534	11.0101	10.281	5.23682	19.0974	19.4454	14.3781	4.83998	11.9482	9.60959	7.65759	11.5442	15.144	11.8601	9.38425	7.33726
17602319	NA	NA	NA	17.5003	4.05233	15.4467	19.7869	9.24226	3.70496	20.613	14.3121	17.0515	7.3316	16.869	4.20784	11.9401	12.5427	5.49238	22.7385	4.15793	28.3504	5.37964	3.61861	6.95273	16.7969	7.29397	9.92538	7.30696
17602321	NA	NA	NA	93.2615	88.5768	104.703	134.192	112.383	100.331	73.4857	89.0929	103.227	136.544	80.6826	126.792	93.7064	75.4822	102.88	207.353	152.973	168	105.677	92.8277	98.7024	127.434	85.6469	91.1859	131.266
17602323	NA	NA	NA	20.1252	14.144	59.4139	87.3501	37.2484	58.7577	44.3475	69.9962	70.2925	117.611	56.4725	25.2681	36.5595	76.7708	100.493	18.6271	95.2328	39.9859	15.6262	65.2852	25.344	44.2747	76.8497	15.8333	115.545
17602325	NA	NA	NA	49.8078	25.3971	53.7427	50.1	75.6701	164.659	114.893	78.6414	87.0108	149.277	111.83	61.6006	55.8885	75.9833	56.2777	126.67	129.15	30.0076	31.3348	126.314	66.0809	108.399	82.8314	7.35815	89.3387
17602327	NA	NA	NA	2.66737	4.26124	6.32124	7.6212	10.5604	3.85126	3.11372	6.16293	2.30713	9.26314	6.6474	7.85406	2.73693	8.60498	3.41085	6.03414	4.53199	5.32636	3.0926	5.29693	8.56661	4.91713	4.11602	3.71148	5.07037
17602329	NA	NA	NA	10.0168	2.29759	1.84117	2.10053	5.85597	2.20242	2.54304	3.96713	2.60075	2.07609	2.79338	9.04617	2.02106	2.64543	9.05202	1.90675	3.0416	2.78545	1.88699	1.57413	2.00561	7.63753	1.8843	6.40934	2.14694
17602331	NA	NA	NA	2.82446	36.0046	7.85172	6.60033	4.46876	32.4561	23.313	13.986	19.4165	53.1684	22.058	18.6723	9.31946	31.0273	11.4992	2.4614	40.7684	6.69478	35.6132	6.11198	3.82778	25.4804	8.41949	20.0745	41.8231
17602333	NA	NA	NA	8.94069	37.6227	20.4296	10.9095	18.6612	18.7454	44.0245	5.88579	41.1276	26.4416	40.9633	31.8382	12.8567	8.65828	20.6579	9.96497	5.71524	13.378	17.1781	34.5566	169.736	27.6121	20.6924	12.4115	38.7095
17602335	NA	NA	NA	2.73666	5.48607	4.94183	2.19228	5.84987	6.34103	4.87504	2.61677	2.83157	4.38641	3.32414	2.76171	4.92656	14.2588	3.59956	36.2197	2.17417	6.34395	3.47816	8.91287	2.76171	10.5574	2.44571	10.7121	2.46114
17602337	NA	NA	NA	6.30635	29.0299	38.779	3.33783	10.3335	5.09776	8.72556	7.29469	32.3038	18.0073	19.3068	11.7895	30.1085	12.8994	11.5969	15.7752	42.1787	10.8383	18.2381	10.9375	14.0007	23.0172	11.5969	6.49296	11.0694
17602339	NA	NA	NA	3.76556	16.0243	2.61299	4.03492	2.64713	5.57456	2.56153	4.92607	9.2763	4.99413	3.30682	5.41761	6.45508	6.89289	2.43817	5.20496	3.85136	3.49734	3.98246	4.79157	5.81024	10.8236	10.9833	6.66984	2.35709
17602341	NA	NA	NA	2.98904	7.095	4.44821	4.31261	2.56579	15.8553	3.97127	4.69818	3.55635	7.22497	9.84042	3.22835	52.3608	10.5362	11.076	5.44353	4.40714	7.14892	23.842	11.0558	3.5679	3.29719	16.2071	6.65732	2.9882
17602343	NA	NA	NA	3.24894	3.90782	3.4456	3.01364	3.33919	3.33335	3.8222	2.88952	2.33215	3.00135	2.85432	7.63407	4.97671	3.52623	3.90329	2.84625	2.9421	2.871	2.63046	3.25909	7.00989	4.68718	5.11754	3.13428	7.48506
17602345	NA	NA	NA	3.35417	10.6431	6.30742	4.97884	3.41774	6.00014	6.56128	2.84312	8.10885	4.04807	3.61074	7.39275	19.7075	17.4659	15.2656	5.46468	12.2171	3.81745	3.94604	4.58766	19.3036	3.1549	7.69327	8.76426	9.73068
17602347	NA	NA	NA	1.86708	6.37384	2.96861	7.47631	14.2792	5.03481	4.76727	2.61115	5.89407	17.54	4.47631	3.51172	7.50496	13.0018	2.62951	3.17917	3.32553	7.73374	2.39926	2.80988	4.55682	3.70063	3.44071	7.53127	6.31945
17602349	NA	NA	NA	10.5542	12.6455	4.29474	14.9573	31.5594	24.0002	38.1006	10.9264	14.899	11.744	18.7118	15.9132	14.7873	18.5952	31.4535	12.2528	10.7233	14.3235	20.1574	9.986	6.175	4.56424	10.5116	5.13891	4.11468
17602351	NA	NA	NA	32.711	141.826	37.4595	124.338	52.9389	97.2068	66.0523	65.2978	123.348	74.1846	62.1931	127.412	82.9579	36.0411	87.3612	43.2199	98.2221	50.8917	56.6362	88.1734	95.7511	98.2105	81.5964	135.841	44.9619
17602353	NA	NA	NA	44.384	43.9705	22.741	43.4132	18.8786	24.6517	34.9071	27.4542	36.2293	25.5035	25.3278	27.3977	28.571	47.5898	19.32	77.3963	20.6135	50.7572	26.1949	32.2764	49.7025	22.3695	23.9855	41.3507	36.7894
17602355	NA	NA	NA	57.0988	49.2828	65.9847	61.4907	41.4648	40.9245	45.6865	71.0414	44.3324	50.5672	51.1772	36.1098	56.6582	102.233	30.9802	262.248	42.0242	46.8413	36.746	45.5438	57.5157	84.398	75.2859	68.2997	78.993
17602357	NA	NA	NA	5.091	17.7891	9.67883	10.9881	18.618	15.0442	12.1646	23.6503	13.8621	12.2955	19.8178	28.2549	13.768	24.5494	12.2682	17.2708	22.7187	12.4669	16.7032	6.75194	8.96308	10.6882	8.06937	4.82348	4.91795
17602359	NA	NA	NA	13.2858	55.7766	27.2816	21.024	10.5707	14.586	41.388	46.3973	29.5516	29.0699	74.4185	29.7485	41.5223	70.7088	21.1984	25.5197	24.0912	29.0699	18.1162	63.7201	81.2942	30.4436	40.4698	27.5892	13.8014
17602361	NA	NA	NA	37.3954	33.9598	4.44986	3.13929	3.12299	4.01556	10.1231	4.96524	12.8215	2.81548	14.1351	12.3109	15.5403	2.37835	3.51492	2.44695	6.12587	18.4204	12.7057	3.72065	2.70382	5.47417	9.98783	3.58016	13.0717
17602363	NA	NA	NA	9.75901	8.33217	10.7317	12.2896	12.062	19.7916	19.8169	44.4945	11.8166	10.1329	17.8012	6.9415	13.3012	5.28744	14.4169	10.9106	11.3372	21.7278	9.91362	36.7257	40.0533	18.1425	14.4362	11.3599	11.983
17602365	NA	NA	NA	4.72812	2.8768	7.45701	47.1133	4.27846	26.1918	11.8432	22.147	8.56266	12.0465	4.15762	13.4104	41.9524	2.62384	8.66024	3.61999	20.2641	3.00241	14.927	8.53706	12.2912	2.76227	2.9912	11.653	3.4896
17602367	NA	NA	NA	60.2785	164.168	115.864	191.846	83.6895	72.1933	116.348	72.492	59.5704	66.5401	62.6052	55.0788	59.0322	150.452	118.701	163.284	99.8037	161.321	132.02	125.45	84.061	137.201	130.396	99.6625	123.307
17602369	NA	NA	NA	39.3022	10.6492	16.2636	3.64488	9.33009	12.9152	4.59408	3.83976	7.68532	26.9556	5.82659	22.961	3.41171	4.7427	14.6409	3.94182	4.92407	4.88188	3.42641	21.1235	58.308	17.4348	6.22832	5.61071	2.66259
17602371	NA	NA	NA	7.71923	31.2164	13.9963	56.8516	31.099	90.3042	23.2393	11.9831	18.4481	15.0949	22.0501	33.1818	24.9141	21.9905	28.9887	51.7339	13.4629	11.4718	12.6561	26.9065	39.0078	11.344	13.4247	21.3125	12.512
17602373	NA	NA	NA	29.8616	38.6741	30.5395	29.6373	42.9941	22.7203	30.5163	45.8716	33.2414	39.39	19.5755	17.9884	28.1191	13.9033	46.1102	9.19017	38.2068	43.6201	25.2467	22.1076	36.5466	7.46535	41.8587	34.204	44.9369
17602375	NA	NA	NA	5.72415	10.3592	8.03663	71.7638	10.1333	12.2923	12.8006	5.66188	7.33203	9.69928	7.57343	8.71728	8.97625	22.1966	8.26409	8.64366	6.65852	35.9672	6.01773	9.5913	9.51866	10.8742	18.7394	13.2298	12.0941
17602377	NA	NA	NA	14.8825	19.4266	29.1898	61.7248	33.6752	36.0199	12.115	24.5799	31.7401	67.9523	24.2484	56.9295	30.3743	61.3077	74.2701	76.4907	57.0691	114.752	60.7618	26.5364	50.1868	52.6152	50.1755	79.9182	44.2925
17602379	NA	NA	NA	40.4857	47.7585	80.7953	35.5385	133.917	149.56	63.7112	42.7106	36.1834	85.6774	31.2625	71.8501	58.1118	52.9464	41.3624	21.0254	47.5269	85.2938	124.462	30.1935	28.378	68.7855	97.4165	89.0706	76.7989
17602381	NA	NA	NA	3.66738	27.2485	37.6343	3.6226	70.0642	63.6887	40.1294	31.5274	18.2382	13.39	40.7863	30.9002	27.2206	18.1718	9.30279	2.34184	56.9636	6.37397	42.174	8.91492	40.3891	9.91384	40.3702	4.82726	26.2112
17602383	NA	NA	NA	15.7831	17.8222	43.1103	25.8913	49.2307	53.5953	33.7316	27.8938	17.2578	19.1849	21.2656	30.9543	15.4797	21.4934	22.3015	22.5785	35.3139	107.566	13.7616	14.3528	22.9298	39.2149	34.7735	16.3558	31.6973
17602385	NA	NA	NA	55.1933	64.9045	19.3711	46.4057	72.7314	55.03	91.1752	70.8775	60.3992	54.2742	65.8923	44.777	48.6633	64.248	88.2159	60.678	54.9174	15.4693	62.2043	83.3402	78.688	43.4608	48.9486	149.712	64.137
17602387	NA	NA	NA	5.61552	4.26877	7.71235	10.2798	4.03236	7.35969	3.83381	4.32942	6.76638	5.00826	3.61577	3.47255	3.41777	4.17711	5.50074	7.20709	5.02373	6.62203	5.61479	3.57161	2.88029	3.54371	3.25242	4.9135	2.9617
17602389	NA	NA	NA	23.2925	63.2185	24.7289	20.2482	134.258	106.978	23.608	37.8271	53.5661	28.9511	73.9208	18.0476	25.1139	8.18311	64.4481	13.5261	33.7906	112.014	152.258	23.8039	40.4098	62.3805	57.1318	19.832	94.2985
17602391	NA	NA	NA	4.14204	8.80103	16.3293	35.2074	21.5587	4.93632	10.1221	10.6074	11.9318	7.10178	14.0053	17.5252	25.0359	36.6538	13.3932	17.2248	36.7171	15.0551	9.70469	13.8634	21.1797	13.2128	15.4341	9.69674	7.46684
17602393	NA	NA	NA	15.9655	13.1687	7.2494	36.8576	10.717	21.2575	10.1168	8.13796	4.33823	3.29035	14.6796	24.1508	9.24118	16.3497	8.00012	11.2891	10.15	29.2586	11.5155	12.4125	29.2855	15.7105	10.077	9.40271	11.0544
17602395	NA	NA	NA	8.66681	14.2615	8.36913	11.8892	5.82811	3.15245	14.7845	9.77699	9.43923	8.37287	17.5556	14.2911	7.16529	35.2067	5.79009	31.9922	12.7244	9.14612	16.8181	35.6628	17.9774	10.9997	13.6749	21.0002	21.2939
17602397	NA	NA	NA	3.87414	4.04127	3.0103	3.87414	38.0196	6.17906	3.07644	19.82	3.00159	3.18922	3.68174	3.31021	3.71657	5.69819	3.87414	10.0076	5.82122	7.48122	2.44611	3.93873	3.53988	4.17148	3.03543	8.90067	3.09214
17602399	NA	NA	NA	12.8541	30.9603	20.678	8.39028	9.0672	111.902	8.92128	13.4728	21.003	13.9637	9.4497	10.1232	9.70518	16.3926	11.7282	15.8533	15.3193	10.9278	22.2168	17.9967	17.9235	15.4415	22.5758	17.2535	13.2147
17602401	NA	NA	NA	39.4395	28.8621	17.8323	25.1457	16.333	29.4585	42.3417	16.7765	25.3737	21.1766	15.0471	20.9407	20.3743	27.3499	16.8025	31.7777	27.9056	15.7942	32.9236	47.7738	17.882	23.2544	50.592	94.9847	28.9021
17602403	NA	NA	NA	18.1473	4.91259	5.11176	3.81912	5.84436	5.32453	3.55576	4.68752	2.84424	3.54995	3.32185	4.01095	2.51325	21.4145	9.52713	3.0927	4.17126	4.84276	4.76935	3.17804	3.0836	3.33971	3.07981	3.19059	3.35216
17602405	NA	NA	NA	5.66516	2.04666	2.91986	14.1678	2.02648	3.64318	3.22478	3.33433	2.55917	9.0749	11.7974	9.23449	2.58238	37.747	12.9846	15.8854	3.8475	2.40118	4.08331	6.55673	7.41383	3.60713	4.76676	8.23593	2.81075
17602407	NA	NA	NA	4.88809	2.80105	4.21475	3.40699	4.23356	8.19229	3.82048	5.56912	4.57063	4.1955	3.05167	1.87434	2.8728	4.21046	2.65733	4.61206	3.68645	14.9909	2.99801	3.9056	2.69325	3.71941	3.02853	3.16489	10.6721
17602409	NA	NA	NA	6.66438	19.7414	2.74317	9.80325	4.76634	2.36562	3.78417	3.76269	3.58417	2.08737	3.84788	7.26181	3.64862	26.4561	3.7674	7.94102	3.23793	8.49701	2.14338	3.8771	8.71214	8.26096	10.2215	4.76947	10.8439
17602411	NA	NA	NA	26.448	24.8063	20.2654	16.6996	12.943	10.1134	19.1066	29.1279	15.0857	11.1543	11.438	8.81561	23.562	24.0824	14.0937	6.83172	20.0175	11.6859	9.21749	11.8512	19.2754	26.4851	20.93	34.6155	21.4287
17602413	NA	NA	NA	9.02128	8.07718	6.44943	12.5957	11.3442	8.36332	9.76141	6.49703	6.455	2.88197	5.25001	6.49481	7.72869	9.55261	5.86431	8.59922	5.84754	69.2425	6.18104	4.51585	4.38474	6.55204	7.63656	5.49832	3.91996
17602415	NA	NA	NA	41.5228	57.9595	34.0609	149.95	15.0562	30.0539	39.9796	23.4147	50.9165	62.1801	75.4578	44.6904	78.7423	47.8155	48.3721	48.2261	55.5261	68.4966	110.89	40.8166	123.643	20.0117	58.8452	37.0202	50.6207
17602417	NA	NA	NA	17.2668	14.666	18.0656	30.5619	10.148	22.4911	22.6972	13.9086	42.7387	22.9585	13.7729	21.5584	8.7699	29.2352	28.1246	21.0384	22.8077	46.3855	31.7838	35.2611	27.0383	33.1651	21.7974	11.3849	15.4962
17602419	NA	NA	NA	32.0035	101.268	106.222	58.3708	65.8388	91.6558	61.1854	172.694	250.498	171.024	121.125	132.257	141.054	44.8375	79.5192	40.0389	56.2876	47.6597	105.671	63.5385	61.1556	102.431	93.083	58.6321	86.7501
17602421	NA	NA	NA	86.6304	182.876	106.355	143.619	132.183	122.799	119.173	183.512	215.293	134.06	188.245	172.731	244.055	53.0433	51.4026	116.69	90.4144	9.32577	90.6777	94.1037	75.304	168.922	80.0216	108.557	151.087
17602423	NA	NA	NA	72.9768	74.561	133.18	54.679	134.29	140.69	70.8313	155.913	224.068	215.202	184.587	189.225	157.665	6.89336	46.6791	79.9591	102.013	4.44476	104.301	40.7576	87.3285	104.751	83.8079	89.0938	95.1175
17602425	NA	NA	NA	3.87026	4.62998	4.62803	5.14292	4.21663	7.06421	3.956	13.4174	7.56809	12.2391	7.39886	3.0626	5.36649	7.05708	3.81126	6.5599	5.66454	9.99083	9.78915	3.92729	3.42961	3.75509	6.33914	4.98252	3.52302
17602427	NA	NA	NA	53.7842	120.315	89.7411	86.1661	66.3471	50.59	98.6321	179.302	274.222	226.475	218.493	196.192	296.923	18.1546	72.4391	92.3148	96.4787	38.5351	95.7564	119.652	140.184	96.3026	128.883	110.954	93.1629
17602429	NA	NA	NA	158.249	155.886	172.649	184.754	60.8432	76.5049	108.972	195.897	235.065	251.811	258.051	148.95	306.944	62.0234	35.62	140.395	133.663	33.4476	86.9844	172.366	112.123	97.6924	129.32	179.089	129.542
17602431	NA	NA	NA	187.22	296.967	73.8659	92.7969	108.777	97.1824	150.514	275.606	366.8	251.338	348.606	240.258	320.925	24.5602	112.173	67.0748	132.488	256.34	123.678	133.314	198.646	116.348	99.8988	115.789	99.7725
17602433	NA	NA	NA	232.565	303.227	206.5	201.069	311.803	120.423	184.156	370.149	443.941	443.723	512.362	325.108	347.406	94.3695	150.098	253.844	174.681	65.0296	245.589	188.376	141.456	86.4037	195.66	150.355	165.351
17602435	NA	NA	NA	124.221	124.992	125.238	144.359	177.478	381.432	164.308	166.507	233.727	337.89	222.906	211.662	198.162	112.027	58.2385	77.0671	95.1023	42.6886	134.12	108.882	257.302	171.028	133.693	143.066	180.768
17602437	NA	NA	NA	55.7808	68.572	17.1173	2.72194	100.693	53.9552	10.8401	68.7146	65.5452	47.8122	65.9533	78.0866	59.709	12.91	44.2187	7.54806	22.212	19.885	30.6961	19.9567	14.1363	2.49175	5.09342	16.4182	16.0544
17602439	NA	NA	NA	7.02317	75.6421	53.6077	15.3985	11.1409	16.0852	49.2533	71.9136	62.4419	50.4854	76.095	48.8519	77.2752	34.1287	15.4628	43.6349	35.9975	63.0493	27.7923	34.7475	6.59402	11.5081	26.9743	27.9132	40.2407
17602441	NA	NA	NA	98.71	42.0809	45.8161	30.3175	15.5272	24.633	19.8244	58.9215	47.454	39.5073	62.0806	37.4781	48.8179	8.96079	16.2885	8.9717	29.6644	37.0364	32.685	42.7085	25.3317	22.9582	51.5803	26.216	18.8409
17602443	NA	NA	NA	21.3584	55.8882	30.8018	27.4076	11.0086	29.3303	12.4066	57.2795	74.6387	25.437	53.9643	48.4013	65.0174	10.6516	8.9611	4.83704	36.3913	7.36464	15.4518	41.855	34.3514	30.8549	29.1253	38.9314	78.031
17602445	NA	NA	NA	144.087	150.486	106.869	54.9315	70.884	11.5599	110.881	261.504	209.91	118.95	174.143	127.392	282.279	17.122	76.9418	117.104	59.9872	184.03	94.0617	80.0097	105.183	70.9022	68.5664	124.436	85.5104
17602447	NA	NA	NA	68.7016	23.9879	23.216	20.8695	8.9536	39.9749	28.4883	40.3242	36.3094	63.0072	60.358	44.3752	88.2548	5.12666	16.4871	24.0611	33.2349	16.5491	26.67	38.4316	24.7276	66.1367	42.142	23.8908	35.5778
17602449	NA	NA	NA	132.758	92.9742	69.9303	134.918	54.4135	89.8114	90.3875	136.342	122.438	151.97	170.446	124.687	197.6	5.38483	32.6744	33.1653	88.086	13.703	90.2213	86.0029	37.03	99.7789	115.139	126.562	67.548
17602451	NA	NA	NA	13.8054	22.3568	26.7237	17.85	18.6908	17.4337	5.99421	18.4649	24.1533	17.7701	18.5467	22.2396	31.8388	17.6648	5.07691	3.51552	39.859	11.4546	20.6383	8.29022	37.799	24.4859	16.3889	22.085	15.7769
17602453	NA	NA	NA	66.1071	38.2367	37.7047	21.2373	39.4529	29.572	30.1166	51.3201	50.6106	55.1757	63.2071	52.7987	59.4378	50.5063	9.36371	16.96	48.9586	81.8677	33.4204	13.1168	34.2589	44.4399	14.2885	48.6445	24.0507
17602455	NA	NA	NA	45.4067	11.451	32.6405	6.49855	6.37451	2.79734	16.9469	11.6632	29.7085	8.01662	7.92774	25.202	5.34868	42.3188	20.9676	17.9682	20.2482	2.80589	16.881	6.24673	9.15236	17.9277	15.1992	4.94183	6.89869
17602457	NA	NA	NA	28.5251	79.7895	72.106	17.5172	86.6124	107.577	48.7499	225.259	215.134	159.897	196.351	189.701	176.113	37.8316	70.239	13.4942	42.5072	25.3805	66.9723	33.0784	57.7562	70.2131	70.3002	25.9729	92.3906
17602459	NA	NA	NA	47.8583	107.761	53.4009	10.2662	8.41017	40.1836	44.0243	91.1884	110.899	133.106	59.5012	86.408	112.077	17.9878	30.1569	216.37	51.0016	15.9279	28.7553	40.0189	72.2121	41.2577	27.0252	69.8287	16.5934
17602461	NA	NA	NA	22.395	80.7913	45.6395	11.5669	85.494	23.5362	13.0365	80.0045	72.6984	111.092	76.401	84.1788	75.2037	33.5329	16.327	27.25	21.7304	14.4751	15.9046	11.5266	32.4007	27.6203	32.6671	10.6913	30.6423
17602463	NA	NA	NA	39.1591	13.1431	20.5304	6.98409	32.8009	12.5431	12.6348	29.6742	40.6157	49.4067	38.0168	29.8307	43.1269	20.8816	7.89282	11.0675	22.7872	34.8652	14.7324	5.12016	6.65008	11.8969	14.2972	11.0562	17.4005
17602465	NA	NA	NA	69.2425	56.5375	52.0655	3.71241	50.9469	39.7891	42.9568	91.3087	145.689	115.424	82.1914	106.225	126.445	4.63099	39.9294	19.6768	67.8118	271.009	49.5759	63.4979	43.8871	55.2366	46.4503	48.5892	23.956
17602467	NA	NA	NA	274.194	128.348	145.961	98.8916	121.869	229.85	128.959	322.026	266.675	332.48	339.202	276.701	452.018	128	72.4967	131.48	90.3113	19.4544	122.071	78.049	161.873	206.357	171.797	112.034	45.6916
17602469	NA	NA	NA	365.75	341.535	196.131	195.532	462.407	532.739	297.536	624.335	750.102	708.02	599.329	530.362	892.244	12.9601	212.732	114.759	474.752	98.8194	225.251	218.47	198.765	181.502	321.035	261.107	179.673
17602471	NA	NA	NA	197.893	55.8147	129.722	31.0497	244.038	487.378	142.714	268.941	343.225	271.16	244.689	329.043	306.463	21.2787	63.3076	40.2486	123.515	9.76376	123.665	58.0782	55.8285	103.47	103.598	118.723	65.8842
17602473	NA	NA	NA	170.264	78.6093	179.1	25.4505	344.612	579.946	237.501	378.258	403.788	475.85	389.848	350.627	437.788	45.959	97.773	38.3601	193.984	44.7264	114.179	172.401	76.2254	108.947	168.775	113.512	58.0603
17602475	NA	NA	NA	204.203	342.759	292.772	198.584	528.536	849.146	222.621	567.667	617.855	616.656	482.316	483.603	572.707	58.8509	243.659	190.009	287.191	82.1517	234.438	259.967	144.686	202.27	155.165	79.2405	71.2406
17602477	NA	NA	NA	35.8106	18.8661	60.3691	25.1022	70.7113	56.4479	63.9788	74.7966	100.624	79.6481	43.0352	56.416	121.506	42.2874	23.7295	21.1466	34.983	25.7428	53.0677	33.7862	27.0889	45.9902	21.3305	115.319	14.1207
17602479	NA	NA	NA	13.206	25.1966	3.01881	16.7171	8.79302	9.98708	18.8267	22.017	52.0152	19.04	20.4828	35.3471	15.0041	9.45885	7.61367	3.57972	9.56142	15.0245	4.51615	3.3141	10.1427	17.5625	8.34645	19.6382	8.10846
17602481	NA	NA	NA	15.3284	18.4436	14.5561	21.315	16.1769	13.4938	12.0479	23.3564	9.95444	29.6439	57.9126	31.7896	45.7581	17.2352	15.5882	18.7835	12.1655	55.1283	18.0842	30.6483	10.5787	15.0962	16.4484	16.1591	19.3736
17602483	NA	NA	NA	29.14	37.2358	21.1186	2.39759	98.0958	10.285	6.95047	87.488	73.3076	96.75	41.6159	81.1604	82.9384	80.7106	10.8633	7.42289	26.7367	452.222	34.0553	91.0226	20.304	32.53	6.43748	81.4422	34.2045
17602485	NA	NA	NA	105.133	55.4008	44.5206	47.6496	56.1652	35.9047	49.8736	51.2528	76.6659	79.0489	93.7869	91.1017	98.9249	30.7786	48.4417	33.2276	68.8715	37.6987	34.6372	37.5331	33.2412	32.513	63.5318	18.1422	29.1872
17602487	NA	NA	NA	73.6499	109.577	85.2549	79.9029	129.488	54.653	125.379	84.3817	104.136	99.5898	120.1	102.285	146.46	58.7238	51.1585	95.4039	75.7061	167.854	28.6985	71.5064	52.9491	47.7038	102.439	20.6114	27.2201
17602489	NA	NA	NA	181.037	131.477	101.141	100.188	107.524	136.43	114.163	257.367	260.83	235.215	183.013	168.9	211.308	189.267	66.3091	38.0069	140.947	16.9583	95.8495	178.551	106.754	88.6754	127.269	101.648	62.5816
17602491	NA	NA	NA	57.4187	30.592	43.0096	28.5937	29.0942	15.8769	52.2118	71.4662	49.4037	73.4099	53.0732	64.1119	80.5926	22.7835	18.8859	32.6803	33.7727	12.0083	5.19207	70.5618	26.4973	36.3197	44.9001	36.2696	47.157
17602493	NA	NA	NA	10.2664	10.0492	29.5769	26.9371	35.3253	36.984	22.0114	17.1457	53.0114	45.1473	23.8568	27.6482	41.2329	14.7348	14.0444	40.2194	26.2292	5.55901	13.3765	13.2156	47.0884	32.6826	23.7106	35.3723	20.1127
17602495	NA	NA	NA	17.1286	21.1184	17.9232	28.4299	25.5927	22.4692	28.4299	22.5179	30.919	41.6187	14.603	41.8942	24.8371	27.7391	19.5167	38.1441	25.5927	97.1238	18.9728	36.7197	28.9499	37.9728	32.3838	39.9113	27.6588
17602499	NA	NA	NA	5.01827	4.50477	3.7051	8.36191	7.02246	13.9397	5.34662	4.20448	8.21857	14.4963	13.5811	10.0875	6.73475	10.8203	9.90138	12.6759	5.27936	7.83406	3.90934	3.68196	4.97604	4.28357	7.95432	3.28126	7.41478
17602501	NA	NA	NA	23.5226	51.4112	18.4315	3.5082	13.9388	30.5218	35.8556	26.3865	16.2775	19.6041	62.36	13.3918	37.7746	12.4261	2.62951	18.9626	17.8831	5.58332	29.2405	9.46665	17.9186	9.06209	36.484	7.18196	8.31853
17602503	NA	NA	NA	10.0168	42.0587	27.5166	8.11244	16.2278	122.711	33.7411	47.6585	50.4585	62.79	74.4185	34.9411	26.3131	3.62045	18.2584	4.30383	80.5785	60.1934	74.3247	25.442	34.9411	53.6023	21.5302	29.282	36.0452
17602505	NA	NA	NA	6.5619	30.1159	51.5776	11.9432	15.0383	12.9133	11.8444	36.8302	21.993	27.0042	17.8361	18.3367	11.6123	26.0862	7.16305	19.9817	19.4897	10.4983	7.95608	42.8301	11.0215	20.0707	15.3745	8.55494	10.9075
17602507	NA	NA	NA	25.1046	31.4912	18.3392	21.9066	14.4839	42.1311	25.0784	17.9052	20.3118	21.0784	28.3842	13.0937	16.0272	39.0334	27.8658	59.397	28.6726	35.7918	13.229	26.9671	26.9851	22.1244	79.3248	31.0205	23.3953
17602509	NA	NA	NA	13.942	47.3883	50.5395	31.9944	160.581	52.5031	47.7897	54.7124	61.5234	159.199	38.4299	44.5691	75.1467	69.7038	80.3128	57.3658	64.0525	17.7548	103.149	17.1591	54.0295	64.9889	79.5514	49.3877	42.7825
17602511	NA	NA	NA	22.7786	15.3207	35.8395	12.3188	45.2506	61.0691	30.302	29.9289	41.1884	33.3766	34.2678	37.566	41.5137	53.6099	48.2061	20.0112	34.8033	57.3723	24.4333	42.6784	34.0983	40.7685	14.4231	38.6439	28.366
17602513	NA	NA	NA	27.4507	14.9443	12.9308	6.16967	8.64149	16.8642	30.7741	6.43723	11.8781	4.79542	13.5792	6.52145	11.9273	10.1023	6.1725	19.5247	18.8365	9.58048	31.8586	34.707	6.78113	42.7494	25.9461	2.97818	28.8107
17602515	NA	NA	NA	15.7802	370.167	187.237	297.816	302.864	84.2541	86.3235	109.81	130.617	105.61	170.102	169.968	118.682	264.211	61.0852	137.983	144.905	47.3378	127.546	85.4384	137.451	105.285	134.938	101.486	162.589
17602517	NA	NA	NA	92.9964	149.055	23.3384	108.825	24.6449	15.295	43.5327	13.1998	47.6432	28.6713	72.9718	75.7329	28.5596	59.7096	27.67	33.4435	19.847	10.3591	20.0255	85.6497	36.356	36.9469	29.9732	74.7574	62.9762
17602519	NA	NA	NA	79.1853	105.258	70.1625	53.9412	26.1124	5.46787	34.1149	47.1486	31.7788	69.6113	61.0661	54.9641	27.2277	35.4232	29.6592	7.77264	14.0798	11.8169	47.1742	50.7298	27.1267	43.1329	87.0504	64.5604	54.5923
17602521	NA	NA	NA	62.8923	151.634	61.7917	43.606	127.757	145.598	81.2207	59.0485	103.242	161.494	227.608	85.9059	95.294	73.3115	74.6166	34.4565	76.1369	16.1402	90.7272	139.012	62.7334	82.3491	132.531	151.096	68.1256
17602523	NA	NA	NA	33.7233	65.6294	75.6292	93.5778	107.402	227.822	86.4761	52.4904	74.7902	115.137	134.775	95.4991	111.816	30.555	55.432	54.2626	69.7949	20.4453	33.4888	64.7201	77.083	81.5066	72.3074	59.5865	47.3797
17602525	NA	NA	NA	27.6932	27.7598	37.9021	8.33785	73.1135	203.554	94.4758	44.519	75.1477	42.5394	68.8154	32.8667	79.9289	33.8427	33.8366	31.2064	33.7821	16.1329	29.7723	39.2822	40.7714	20.1218	46.241	27.1551	27.3984
17602527	NA	NA	NA	19.3383	29.0618	42.1445	20.0006	11.1741	10.4356	14.0652	16.8253	20.9346	9.06546	15.2225	31.0875	31.1647	27.6779	19.9666	37.5871	14.74	13.0944	19.1794	18.0378	41.0485	16.3019	12.0571	19.5968	22.3942
17602529	NA	NA	NA	93.2491	33.4664	99.0616	50.7193	125.669	142.447	96.7579	98.054	80.2892	88.3874	93.5154	154.764	122.698	35.919	60.0637	50.6604	99.1784	78.7486	29.6979	47.6072	69.4177	181.284	194.466	51.2679	65.8212
17602531	NA	NA	NA	38.1501	30.6983	23.7131	8.64952	60.2331	101.327	56.2854	67.6239	47.3685	95.9554	66.6391	70.2629	112.131	2.50501	41.63	5.90047	58.1737	9.84538	11.8859	46.1538	42.062	68.3952	116.826	50.9449	41.5867
17602533	NA	NA	NA	6.3197	2.50522	17.2298	7.10363	9.96802	3.55232	5.57644	7.29183	22.5668	38.3782	13.3529	22.2005	32.5216	4.15156	20.8802	4.80742	41.7372	4.71108	15.7008	12.7256	4.80653	3.3999	11.6018	2.79253	12.2391
17602535	NA	NA	NA	36.8608	34.0624	31.6342	94.63	26.1778	31.2218	32.5334	16.7543	38.3871	31.3358	25.8646	49.1573	52.8688	43.0124	6.73526	30.5497	63.8865	11.7066	81.0051	48.6745	49.486	34.4155	63.5702	45.0858	22.0298
17602537	NA	NA	NA	17.2668	135.378	82.6185	76.0185	75.4185	51.0985	92.5385	36.4597	65.7385	62.3785	83.2985	62.4985	74.6185	288.298	75.0585	73.4185	89.9385	241.338	171.898	53.4585	95.5785	83.9785	112.618	84.8185	67.0185
17602539	NA	NA	NA	18.0014	44.661	87.3071	12.448	254.677	127.159	108.808	57.1818	123.006	206.532	124.175	103.835	109.389	53.4752	81.0545	6.74702	124.304	47.1721	173.454	55.8263	42.8308	28.7591	84.6468	72.6801	33.8876
17602541	NA	NA	NA	38.1486	63.4462	21.2558	2.51484	83.2542	13.143	16.4696	2.93202	26.3679	29.0139	21.5949	21.5439	4.63922	29.0158	4.31178	3.23979	45.7109	5.85135	21.4639	3.63106	38.4352	8.54627	3.37538	17.9699	17.0264
17602543	NA	NA	NA	38.2517	11.0748	26.2241	55.2669	24.9069	44.867	25.2874	27.3218	29.347	40.3542	40.9973	41.9813	31.7096	43.6605	34.5759	89.2024	14.1005	103.826	43.5261	37.2898	50.1415	24.781	41.3443	62.9314	29.1191
17602545	NA	NA	NA	525.19	947.176	224.928	681.652	166.54	193.987	461.639	284.581	314.146	392.059	493.37	372.226	385.409	537.283	301.412	1214.53	329.188	1049.84	332.486	717.56	564.189	590.385	784.296	519.908	509.709
17602547	NA	NA	NA	5.38962	8.46677	3.72142	8.13955	5.28817	2.96438	4.18034	7.68202	9.73724	9.85281	5.18843	3.67367	5.21396	8.71116	5.36689	7.50265	3.12923	6.28027	4.53053	11.366	5.286	5.42604	3.2668	5.21075	4.16281
17602549	NA	NA	NA	5.77591	23.1403	11.5854	21.5538	25.5641	40.819	6.50997	47.0185	30.3085	12.8999	15.7358	13.7399	27.5582	11.9663	7.43323	18.5756	13.2456	15.7358	15.7085	18.56	15.7358	36.7506	14.0007	19.4677	6.62663
17602551	NA	NA	NA	3.65183	5.80758	3.52062	6.1045	1.74613	2.98959	5.87277	18.7077	3.06097	3.64483	2.57788	8.73275	3.02025	4.45921	13.0377	4.88719	4.87114	13.37	3.61754	3.42866	11.9329	8.00585	3.31171	12.0481	2.32718
17602553	NA	NA	NA	13.8619	8.34495	9.72476	6.59674	46.7343	23.9969	16.3358	13.613	26.6911	33.3152	39.4684	28.83	36.5545	8.8121	22.6007	12.3669	15.8032	11.5359	9.89543	25.708	18.1616	7.04636	17.7184	31.3675	24.3744
17602555	NA	NA	NA	19.2677	33.7811	25.4509	41.254	16.692	44.7007	42.0747	30.3981	11.552	25.5878	10.7298	16.1305	32.2315	54.9385	57.3785	54.8985	35.2229	43.2939	16.2799	14.8505	29.7885	7.2322	61.1785	82.7385	7.40464
17602557	NA	NA	NA	10.8498	2.98304	3.67364	3.91642	4.45121	4.3462	5.32501	2.77382	3.39328	3.86985	2.62263	2.52813	2.33275	4.06652	2.37493	5.30018	3.20861	3.7792	2.6784	8.51276	3.02337	3.96074	2.70369	2.42423	3.68983
17602559	NA	NA	NA	5.01927	7.1268	11.8708	6.40073	3.42527	3.06625	3.40136	6.77741	3.08097	4.65352	3.01415	4.93741	10.5942	22.5253	3.41777	13.8077	2.85199	19.0202	5.35196	4.41536	3.19535	4.20567	4.51053	3.43793	16.3496
17602561	NA	NA	NA	11.5678	11.462	27.2165	13.6379	7.78294	8.96784	6.83818	25.6504	8.94827	27.6047	13.8591	17.8514	8.82669	51.4087	10.774	9.76967	12.1272	12.0853	20.6923	15.3916	12.2767	16.3202	10.5446	21.7159	25.9383
17602563	NA	NA	NA	4.244	7.20594	6.74369	14.2188	5.46318	7.80733	6.5517	4.79196	3.48584	4.74699	10.6918	5.43562	15.0542	9.49766	10.1549	15.5549	5.10743	9.44338	8.32071	6.23109	9.86179	8.97422	12.2995	6.95502	12.4685
17602565	NA	NA	NA	52.928	14.5492	8.57866	19.9134	11.4087	11.4941	12.2258	7.6061	6.04363	4.66521	5.60682	8.43747	10.7149	28.0548	14.5993	9.85171	6.28352	15.6287	31.9408	7.61727	15.4788	12.2116	15.9941	11.5576	8.51398
17602567	NA	NA	NA	17.6627	13.1503	7.67029	18.3897	10.6575	16.082	10.531	6.40827	6.55222	11.7585	9.0284	12.069	9.13017	8.73112	20.3116	7.76722	9.00963	12.056	7.97341	7.02208	9.42717	16.8639	10.8772	10.4818	20.1115
17602569	NA	NA	NA	39.0172	25.9596	5.32927	20.9318	23.8762	45.6925	16.187	17.3126	22.9019	23.6362	22.7278	21.859	22.3347	7.7714	47.3877	25.2415	28.1131	88.6581	18.2753	30.5957	22.7537	35.1616	26.2764	25.8476	14.3746
17602571	NA	NA	NA	36.2185	92.2162	34.1814	68.4887	65.6612	46.1658	40.7609	42.5685	56.0404	45.7154	63.5171	35.0348	51.712	138.773	63.0335	117.941	50.3751	81.5672	62.4426	50.8028	76.6543	56.7181	87.2328	78.9119	72.8251
17602573	NA	NA	NA	57.2882	22.1807	40.8295	90.5888	66.3746	7.77675	32.9679	8.60357	11.1597	8.07076	7.65682	11.6092	6.96329	3.16876	30.1244	4.89983	102.059	7.7706	37.7225	11.8777	28.8683	76.1543	136.248	85.4898	12.5872
17602575	NA	NA	NA	10.555	20.0338	14.1656	6.41888	16.6499	15.2044	13.0458	10.2684	7.50444	8.07966	11.437	12.9248	34.9648	10.2607	27.9885	16.8025	18.1289	19.5641	8.17273	9.12445	16.1744	5.60554	29.381	9.875	3.85712
17602577	NA	NA	NA	11.1407	37.3575	11.2878	36.9138	30.8927	12.8073	15.8256	9.48749	16.2876	11.8162	17.6306	8.92265	11.9379	23.1675	18.3481	43.0419	25.416	39.7213	16.2516	34.1422	11.2582	35.5493	41.5311	35.3365	12.1438
17602579	NA	NA	NA	25.2237	22.6628	28.5504	25.5905	37.1178	19.3463	41.2119	40.2005	45.0775	40.5247	24.0013	13.6679	28.1617	74.1123	27.8589	40.6155	41.926	25.7182	27.2363	15.5091	16.737	41.0345	35.4044	18.144	39.8833
17602581	NA	NA	NA	25.4847	42.9108	30.8146	82.0316	37.4412	22.6457	33.8846	36.2274	32.7174	31.8184	50.3365	33.2922	38.6395	73.2626	41.3481	113.391	33.5255	98.0985	41.3435	70.7077	45.3412	51.7883	34.4541	51.9244	79.4664
17602583	NA	NA	NA	7.1377	4.75744	8.90311	3.91805	9.34143	5.70663	5.38484	2.93249	3.0829	7.83057	5.3642	5.72107	4.00769	12.3723	2.72814	13.2938	4.05009	12.8276	4.49885	4.07498	7.96816	6.09197	5.09468	3.97044	5.65757
17602585	NA	NA	NA	63.3324	38.3023	29.7192	71.2214	31.5121	43.1368	24.2686	31.7662	5.59139	15.1105	20.8504	14.9689	4.88188	39.5098	11.1978	10.8104	11.0118	13.7469	23.0951	45.6584	25.7937	37.3963	19.9612	35.939	46.193
17602587	NA	NA	NA	15.1529	10.4525	13.8604	12.779	35.9505	8.09457	36.7372	7.12775	27.6383	15.9111	19.5844	13.5284	13.469	7.74092	16.2981	12.7224	20.122	29.482	15.0153	8.54222	8.69753	10.9548	2.94175	7.63406	6.90416
17602589	NA	NA	NA	45.6507	14.9532	47.6078	27.794	24.0551	29.0353	16.7433	13.6695	23.6875	12.125	23.6228	13.1692	12.3784	39.8232	39.7814	21.0567	24.3789	44.6082	10.7467	17.4	7.89631	16.4052	20.588	16.0214	10.9416
17602591	NA	NA	NA	36.4597	1.85454	38.779	10.2818	9.33009	2.41843	12.8006	14.0007	19.1477	31.0246	3.87414	18.6792	33.4616	24.9711	5.32076	32.2638	27.716	16.0956	8.68505	8.83204	16.9069	6.33217	42.2987	2.13685	18.7077
17602593	NA	NA	NA	20.0002	18.854	20.5998	20.5293	59.9985	62.0257	42.0307	37.6589	30.2268	54.5385	30.3643	52.1497	34.1865	8.39921	26.842	10.8545	58.2985	73.8585	56.0585	23.4201	29.4899	77.4298	55.5708	18.4551	30.9446
17602595	NA	NA	NA	2.65052	4.04103	12.7562	4.24364	1.77723	3.57171	5.89724	3.33804	5.522	3.35867	4.17221	6.02138	3.60697	12.3999	4.25996	7.82654	9.2326	20.209	6.55653	10.547	7.22107	5.93653	4.88287	2.58277	4.23013
17602597	NA	NA	NA	4.29413	3.03714	8.24259	4.17281	2.13109	2.4197	3.75866	1.91142	2.32818	2.11377	3.16761	4.17121	2.5095	3.05013	2.12955	28.174	10.5984	2.8742	3.70472	9.23442	2.71899	4.15653	6.02763	3.7612	3.84672
17602599	NA	NA	NA	3.78301	5.36951	6.25871	3.14612	4.99973	2.24038	5.17986	2.23909	4.94775	3.44895	2.71119	14.9854	2.28157	3.65719	6.23487	2.13197	2.46478	16.6513	1.97648	3.11918	2.80838	2.47454	2.81574	2.9815	2.90466
17602601	NA	NA	NA	16.6663	12.9426	10.8172	14.8787	17.4098	20.3438	16.0417	8.08116	10.2641	6.5663	12.2052	2.84473	7.53826	20.3093	10.933	3.23979	4.12364	7.54665	5.43725	7.56387	26.8891	9.85845	8.27968	6.07235	13.6484
17602603	NA	NA	NA	11.4503	8.00314	37.9699	57.4037	26.3427	35.2603	17.9416	32.1985	37.3432	41.3313	40.5648	41.0055	6.41928	31.8011	25.9759	7.10379	27.6062	32.4985	40.272	32.0565	113.938	94.7663	13.4293	70.4905	17.2141
17602605	NA	NA	NA	4.244	5.64131	32.316	6.73733	43.4786	36.9286	37.948	26.4559	40.2238	25.1141	64.9956	46.2427	15.3552	13.1256	70.6561	22.5425	24.6112	195.221	54.8932	20.4758	44.4584	52.5616	15.6563	55.2075	7.70717
17602607	NA	NA	NA	58.7748	94.6289	10.1521	30.8847	35.5957	30.5024	21.4956	16.6973	25.2983	40.1991	34.3903	60.3997	45.4068	136.383	37.0892	36.3011	22.8425	125.646	31.1289	53.7107	48.858	74.2835	54.8749	15.0344	59.9138
17602609	NA	NA	NA	11.6632	29.6535	27.5963	17.1867	27.4979	8.97576	23.5966	22.6172	30.3085	22.6172	2.86108	45.1786	20.2233	99.3885	39.019	6.93264	26.2638	2.36547	24.9452	23.2172	22.7574	15.1772	38.6538	6.53364	14.3587
17602611	NA	NA	NA	4.47502	69.6305	48.8507	28.605	8.46474	6.21059	18.6695	10.1656	20.7604	7.1315	11.5941	7.22238	55.7043	19.9148	34.6991	137.844	28.4092	35.6506	36.4472	22.6952	56.6122	41.7926	26.9466	42.6363	31.0779
17602613	NA	NA	NA	18.6753	88.287	43.4517	81.4433	23.3772	18.6753	17.8477	38.699	29.7085	18.0073	29.7485	22.1865	30.3	153.629	48.0985	67.6672	65.5792	100.001	32.6891	29.5551	18.5156	40.819	26.7184	59.0968	38.819
17602615	NA	NA	NA	31.1271	99.9424	36.5245	98.4016	40.9254	58.8981	19.9582	57.6287	49.2638	67.9849	30.331	19.221	26.8788	68.8702	51.0249	236.094	65.4142	102.791	33.4925	11.8303	12.3874	39.4402	65.7411	57.5767	11.3525
17602617	NA	NA	NA	101.549	143.924	152.652	84.287	90.1663	212.128	80.4099	48.004	84.4688	90.1125	57.2679	114.35	119.072	204.424	38.5156	260.317	80.0454	99.5113	84.0962	30.4248	50.9409	72.7308	138.525	111.127	139.601
17602619	NA	NA	NA	4.29295	16.7784	12.1924	3.35859	4.15417	6.08658	3.36622	8.45386	34.4475	2.90275	2.66596	27.3316	24.0595	3.64489	3.68603	2.7512	7.3195	14.2225	7.059	2.24627	6.25691	3.93228	7.39642	13.6195	5.51435
17602621	NA	NA	NA	7.59724	6.62749	5.98401	13.8253	4.724	5.74584	4.0308	4.88767	6.85496	5.84804	18.8313	4.40908	4.85445	16.9073	4.95841	4.96254	13.0449	8.20419	5.85031	12.7255	37.8521	6.88819	2.13873	7.51107	10.5831
17602623	NA	NA	NA	3.51543	2.35512	5.39459	7.95633	6.58403	5.72779	10.3737	7.51646	4.10537	8.61588	6.36685	9.19817	3.74829	5.55357	4.0553	10.3088	9.74159	20.3864	18.3978	22.0833	7.79669	4.86834	7.85142	7.32095	10.3787
17602625	NA	NA	NA	2.54082	3.80093	6.7126	2.7541	6.35264	2.78705	7.1869	3.24348	6.33961	3.27726	6.78705	2.85487	6.17351	34.326	2.28372	11.5916	8.66143	7.20077	3.79132	2.03401	3.76838	4.3515	2.3966	10.3559	4.81828
17602627	NA	NA	NA	3.07587	4.25813	11.6433	12.5059	8.89751	11.4994	6.31173	9.75618	16.1647	8.45515	9.02206	19.5831	13.0977	1.93875	16.4871	79.9512	6.74775	2.11619	3.8876	5.2687	5.64092	6.52368	4.4863	6.59288	4.98307
17602629	NA	NA	NA	6.8384	9.39448	8.90066	41.4829	9.57477	14.4465	7.69013	4.32577	13.8409	11.9368	12.8991	6.31783	5.0633	11.6703	12.9221	56.3262	7.59135	9.52843	4.0325	6.66346	12.9809	18.6259	6.12419	10.4415	11.6825
17602631	NA	NA	NA	3.24894	2.5217	24.1623	2.57263	8.88273	2.27291	5.77862	7.87171	7.53239	11.5909	4.93354	3.69997	7.30146	5.14142	19.9618	44.4599	14.8659	2.85157	9.86035	2.5977	13.3255	3.58402	6.35364	4.06493	8.75895
17602633	NA	NA	NA	3.35734	3.42427	5.48086	7.69908	10.769	3.29278	2.95512	6.56033	9.9108	12.0411	8.2968	4.65692	2.25061	3.3478	2.04033	6.97124	3.22889	2.40797	7.21256	2.92688	7.34338	3.45805	3.71046	2.34341	21.7715
17602635	NA	NA	NA	8.49562	6.33724	3.93328	13.8114	8.06833	6.04744	11.3249	16.1419	13.0672	6.82753	5.82659	13.9123	7.88106	4.32647	5.56703	11.0007	3.35044	5.88931	5.54865	4.74455	5.22142	7.27338	5.24607	12.2566	9.30917
17602637	NA	NA	NA	7.31815	13.4483	52.2441	59.4169	108.86	43.9631	43.9014	55.6806	45.9746	54.8956	71.8863	31.091	83.7496	140.79	46.8794	26.0524	60.6216	10.9556	13.8042	6.78509	90.0774	67.2549	19.4449	6.30681	51.0625
17602639	NA	NA	NA	11.4937	44.9304	20.8512	53.9404	46.1709	67.5878	34.544	11.391	75.9509	57.0961	31.0749	15.1803	22.9678	85.1026	19.6701	10.8094	48.3886	94.2439	65.0733	16.2405	16.4082	27.768	39.0512	7.47689	32.8702
17602641	NA	NA	NA	7.13711	11.0029	5.30318	3.5073	3.50413	5.51787	6.91629	2.69135	4.60764	38.9652	5.26107	8.90821	7.07329	8.37838	6.57372	8.46052	22.7214	5.1366	6.69597	6.89677	4.63364	18.9114	1.82298	5.93108	8.92673
17602643	NA	NA	NA	6.19363	6.20684	30.4442	3.97195	5.2938	4.99316	38.8032	12.0178	4.28401	16.1583	9.68735	5.88764	14.2164	6.42316	11.1043	8.06947	5.18128	24.6175	9.58687	5.82947	5.91255	6.61776	15.3979	9.12877	46.1563
17602645	NA	NA	NA	21.2526	30.1885	13.3443	44.0467	48.391	17.3443	25.5019	26.5642	41.0957	27.0888	9.00273	32.7038	12.0145	52.742	75.3748	64.703	25.9584	36.3218	48.8337	19.0277	25.1709	37.8996	45.7786	31.6004	20.2369
17602647	NA	NA	NA	5.15646	3.99832	48.3473	3.83929	35.2611	6.67255	30.0115	6.67255	6.09596	3.71587	2.85669	7.88039	23.6567	4.20662	43.6688	25.6515	49.4223	2.32856	10.6345	2.2272	3.65856	10.6982	2.98782	2.13685	15.4962
17602649	NA	NA	NA	34.5863	99.4102	130.385	18.5793	64.7631	111.29	108.669	105.974	94.2316	116.397	52.3866	117.601	88.1969	165.54	108.858	3.91191	82.9049	23.8266	66.0547	93.5314	57.0878	100.759	140.224	75.1773	121.737
17602651	NA	NA	NA	13.5979	24.0586	12.4735	50.4801	4.08967	4.52879	23.7377	18.935	6.51746	10.4497	8.10516	5.49562	13.4062	23.5502	23.2544	5.39847	21.6085	23.6918	5.03655	54.4487	6.18992	20.0031	5.48611	53.7168	16.667
17602653	NA	NA	NA	3.50927	15.8394	13.4651	15.1651	5.75372	13.606	7.56238	41.2996	23.7462	4.99132	4.94804	50.2161	25.8141	2.76708	46.8447	6.06594	9.68943	10.0272	12.7696	36.2289	9.09312	31.2107	5.4924	4.06497	27.4394
17602655	NA	NA	NA	6.56369	8.56245	2.32721	35.6986	38.7821	28.0636	10.5074	38.8992	20.3014	27.7981	12.0867	11.7371	16.3921	18.0604	14.3686	24.4565	15.2218	75.4672	24.8992	23.7784	17.6796	10.2373	9.41158	12.9056	15.4506
17602657	NA	NA	NA	8.58792	31.0004	8.9743	9.63954	13.6469	7.82066	35.2105	19.5666	20.2789	14.5318	18.5149	21.0454	15.0133	6.14226	21.7514	13.5714	11.0084	10.6547	20.4639	12.2807	7.99507	6.24174	10.5373	12.9894	23.1991
17602659	NA	NA	NA	4.58478	5.35724	16.2786	29.4962	3.72685	5.54227	4.27417	30.8245	5.16012	26.5793	5.13641	11.5844	13.8831	11.564	25.5648	17.2881	14.8293	6.16077	10.4431	7.30094	5.17529	3.92332	12.8548	21.5251	6.23337
17602661	NA	NA	NA	11.093	2.29759	5.88946	11.6249	4.89545	6.37452	15.1387	23.9361	18.8217	4.6525	10.6345	2.508	5.8496	12.9092	19.2677	14.9008	9.22487	5.62175	5.46157	7.51538	6.97459	4.9247	29.0299	11.7061	5.71722
17602663	NA	NA	NA	3.33748	10.1761	23.7586	15.7992	21.0153	9.53699	8.38081	21.423	27.6964	30.0755	11.5094	29.0305	18.7637	54.7167	20.866	6.09239	15.8434	18.7666	8.17273	14.2243	13.9067	36.157	68.9762	23.919	28.7911
17602665	NA	NA	NA	5.16314	4.82857	5.80039	16.9224	13.2259	3.05292	16.1383	5.10339	11.7837	4.85259	11.6874	4.17549	6.17816	22.888	3.97839	60.514	17.1046	19.3942	3.69275	19.2656	10.3798	5.67015	10.4013	7.01193	10.2524
17602667	NA	NA	NA	9.75592	11.6864	10.6965	8.06139	10.6282	7.36861	7.45421	12.2738	7.20043	4.62452	4.77276	4.40675	10.1273	17.4512	11.331	9.49659	4.93017	22.1565	5.57073	6.63035	7.05037	9.8033	9.3542	13.5733	8.58994
17602669	NA	NA	NA	31.6932	85.4193	53.6447	38.9019	40.9604	104.055	70.7984	38.2772	30.907	61.0019	27.1524	90.1107	69.1022	25.6315	68.1947	46.9815	36.5989	58.7815	35.8349	60.6937	36.9506	54.1792	38.8965	25.0618	21.1796
17602671	NA	NA	NA	7.57216	7.18798	11.4432	7.15733	6.68897	2.63676	3.2298	7.4893	6.46303	10.0418	8.76267	3.49998	7.01166	8.31452	4.05495	4.54622	2.9498	4.99281	3.53721	5.86765	3.29368	5.31313	4.38243	7.78637	7.28537
17602673	NA	NA	NA	14.6126	5.00454	37.3907	25.6573	18.0211	47.406	139.503	42.7139	38.5672	60.0818	43.0055	46.9713	105.969	16.5347	10.7969	4.72524	18.2054	6.03331	40.055	12.0368	86.9885	60.5473	59.3013	12.7033	15.1699
17602675	NA	NA	NA	10.9794	7.51492	12.0036	5.28245	14.1843	21.0547	73.0366	35.2923	22.6723	31.3396	14.5728	19.5966	50.0009	8.23882	20.9665	8.73721	42.1532	7.52979	9.17508	21.8553	47.2568	10.37	15.9943	8.90067	32.3198
17602677	NA	NA	NA	8.25822	10.3852	7.42038	11.471	9.42458	10.7778	8.32691	11.3755	6.3699	17.1341	9.33827	5.96998	10.8688	23.758	4.90081	24.1153	8.69808	7.73774	9.12694	14.8301	13.1823	13.7729	19.4925	12.4707	19.8334
17602679	NA	NA	NA	15.8153	4.25014	4.63099	2.57605	4.27963	3.2846	5.96051	21.3369	4.46443	6.75314	7.54765	12.7623	17.2027	6.38062	7.0342	10.4449	33.256	4.97471	18.3435	4.25512	28.4031	13.268	4.03285	6.51137	16.5194
17602681	NA	NA	NA	9.68593	6.64936	8.5651	5.28023	13.8886	6.23142	6.24654	38.7236	9.88361	33.1158	13.5983	11.6117	6.50585	8.49291	8.52073	7.78346	12.0552	64.4391	11.6006	24.5278	12.2558	7.50205	10.5314	13.9753	14.3918
17602683	NA	NA	NA	16.8921	28.0979	13.7017	5.95817	13.3998	10.499	39.4824	12.9308	10.0769	14.7013	32.7444	11.772	4.38722	25.7753	5.59934	37.0278	7.11672	4.81189	38.6995	16.0766	12.8569	20.2157	10.2161	16.5717	18.9045
17602685	NA	NA	NA	14.3228	12.6912	20.2604	6.95296	27.2627	13.6322	17.5974	12.997	4.63535	12.4505	55.0961	5.76764	19.6678	41.873	4.50113	20.3285	39.1981	22.5399	23.2223	14.4305	7.02024	23.3451	8.03897	27.7712	13.6015
17602687	NA	NA	NA	4.85833	15.7409	3.88101	6.38795	16.68	20.2782	5.18779	5.60342	5.16532	18.8899	24.8401	5.04261	10.0983	14.2618	12.4236	21.2261	4.3399	11.3915	6.37105	14.3423	4.21433	7.49048	6.70566	18.5354	11.4188
17602689	NA	NA	NA	6.31969	13.8764	13.4657	26.1471	20.4603	13.1422	11.2534	15.137	9.96764	16.4302	21.4967	9.41256	21.2577	16.0069	31.7484	39.04	19.848	23.3341	24.3136	10.8841	14.8154	12.9563	11.2596	19.2879	18.6985
17602691	NA	NA	NA	1.87258	2.20569	8.69549	5.64034	3.40113	6.21193	5.3785	8.79468	5.63115	10.1582	4.20793	18.8967	17.1256	8.9579	2.1262	3.51552	26.0003	2.80589	4.90436	3.57771	8.64548	2.55418	9.32279	15.7017	5.07649
17602693	NA	NA	NA	6.22371	4.49867	4.59449	2.33458	3.23977	2.69388	5.60801	2.64123	4.27165	14.6195	2.95554	7.31167	3.37072	7.2664	2.79519	3.6418	8.13089	4.78893	14.1986	4.71732	1.92588	2.50462	13.4247	12.0598	2.37989
17602695	NA	NA	NA	16.104	15.623	32.5814	4.44305	10.5024	17.8503	10.6122	4.93809	6.92772	13.5111	8.698	16.8762	15.9067	14.4403	5.04037	16.8107	8.10462	11.7825	7.7736	19.282	6.55201	7.00148	19.3769	7.25398	13.5491
17602697	NA	NA	NA	5.8942	5.02946	7.80138	6.44605	5.92447	9.78616	4.91756	7.62802	5.39239	3.14084	7.5067	4.82181	4.14792	6.89159	8.70128	2.58448	4.86884	3.70108	4.87981	3.89754	13.2607	9.99502	3.31168	5.29684	4.6787
17602699	NA	NA	NA	4.7361	2.4741	6.38695	4.17349	2.82732	2.62122	3.61067	4.81739	2.69548	3.13601	4.95365	3.73809	8.42929	15.3211	2.91755	7.05542	2.93311	25.0119	4.68706	2.23127	8.0133	4.1852	2.88397	3.03366	2.82687
17602701	NA	NA	NA	11.7224	14.5954	4.46259	12.3052	3.18821	5.78731	15.1155	12.9454	6.72801	21.7024	22.725	8.25634	45.8757	49.3359	22.5762	2.76464	9.15782	16.7838	11.5902	3.87707	6.95469	12.1894	10.2946	2.50806	10.1058
17602703	NA	NA	NA	36.5195	14.3622	41.4012	15.7557	40.7097	35.9463	58.3591	38.4155	33.7207	30.208	41.9316	54.1738	26.5917	64.7228	23.0404	76.3248	27.3604	16.6758	21.2485	84.535	57.383	44.6995	25.5761	24.5132	46.5024
17602705	NA	NA	NA	21.3773	32.3724	50.0096	22.1225	17.3868	11.6632	31.9324	16.9958	10.19	48.3155	64.3942	24.7514	52.4656	17.8226	13.8337	79.7722	54.9824	65.0152	29.5458	11.5927	17.9774	15.1139	41.4382	27.0807	22.5593
17602707	NA	NA	NA	80.2585	57.0515	20.4872	6.49855	39.26	31.6638	76.3915	29.9068	26.1856	19.3479	49.6273	37.5424	34.4346	6.75131	23.9274	80.6185	55.2523	28.3885	24.9026	35.5229	30.9216	65.0585	57.6532	30.5465	24.9026
17602709	NA	NA	NA	4.30894	19.1459	12.6636	2.78365	24.4244	3.1434	19.8421	35.9899	31.8434	56.3268	31.1653	5.34411	63.721	3.86718	13.2043	3.3241	31.9496	25.6481	21.7013	23.6186	40.2713	25.5502	29.001	31.8687	54.0177
17602711	NA	NA	NA	66.1234	125.305	42.9091	19.5518	86.1589	35.4354	44.8588	55.5406	94.2939	96.7076	63.8389	54.4272	50.4167	38.9038	25.9989	55.3723	20.0758	35.8039	97.2143	46.6283	84.5535	38.6527	87.3658	52.1402	57.2705
17602713	NA	NA	NA	18.2246	8.18697	27.4783	19.7309	7.2564	15.6959	8.97576	5.05639	5.60368	14.0887	18.6792	18.6792	16.2591	11.5243	12.6054	66.2585	9.48146	5.41395	29.6299	9.48146	2.79197	5.25502	12.9699	5.82738	6.33217
17602715	NA	NA	NA	28.7139	40.5841	12.581	9.21528	17.0926	13.5751	9.17705	23.1292	22.5903	14.1987	32.1038	20.552	30.8956	8.56056	18.8662	33.1259	21.7392	23.4111	38.7856	13.8337	100.894	9.80953	10.9478	9.0135	16.1516
17602717	NA	NA	NA	3.91604	4.96397	6.73671	5.75078	10.2348	14.8784	12.2938	37.163	7.15256	9.59214	14.1633	24.1634	30.1715	24.8165	6.61406	13.5261	7.20173	29.0283	26.7715	4.94939	24.5501	16.4952	24.7892	10.733	15.0339
17602719	NA	NA	NA	30.2683	26.1563	8.32446	137.004	5.55764	12.9085	39.7293	10.3459	37.709	6.36901	30.3616	13.3742	26.1189	3.10016	2.87548	14.9426	8.56151	29.1349	4.7725	79.0075	14.343	20.5113	7.54154	138.651	15.6145
17602721	NA	NA	NA	8.98028	2.04666	15.5801	7.83369	8.48641	11.4854	12.4566	16.1331	5.3807	3.881	37.0063	8.47629	17.9737	6.44547	14.8479	5.5448	27.2357	26.5355	9.63216	14.6594	14.7441	27.8988	4.77415	2.26364	23.1764
17602723	NA	NA	NA	61.0379	173.794	101.776	45.7912	148.801	206.305	80.788	156.183	165.234	124.427	103.625	101.171	142.116	25.124	119.621	32.672	116.451	5.1757	110.232	34.0819	76.4865	229.682	192.5	127.664	70.7699
17602725	NA	NA	NA	73.7329	102.37	86.3448	54.6681	153.658	132.625	76.8784	109	151.948	121.443	112.726	106.036	81.8713	80.8721	149.318	77.2166	120.421	20.8638	94.4577	127.686	83.3072	81.2388	119.793	80.1493	127.726
17602727	NA	NA	NA	223.843	174.703	119.749	99.1274	119.551	207.044	207.024	173.967	234.178	224.258	242.014	144.671	125.615	13.5794	226.851	14.978	142.465	36.6835	155.032	128.945	179.986	96.879	220.695	60.8224	171.831
17602729	NA	NA	NA	282.947	553.212	176.298	197.659	168.869	220.071	198.958	316.276	310.76	228.224	297.224	231.573	322.203	289.241	279.158	324.458	215.896	437.522	156.29	170.086	188.598	162.224	227.386	163.402	219.838
17602731	NA	NA	NA	4.62679	5.56921	11.5593	3.3208	2.84968	5.28694	6.5691	13.3671	17.2752	3.48789	21.4977	13.155	8.09842	8.70963	14.2241	3.71438	9.32309	9.65541	3.96822	3.35327	2.89851	4.50138	7.41968	6.13708	2.99571
17602733	NA	NA	NA	5.6748	14.0003	17.3379	28.6032	6.51843	8.02953	6.69889	23.6947	32.5091	7.8355	5.63269	23.5574	51.0293	7.43128	25.6266	4.68051	15.926	4.00171	6.29274	9.88701	8.3914	4.70322	20.8963	22.4997	9.25781
17602735	NA	NA	NA	590.944	443.058	385.464	428.342	529.191	398.658	353.418	392.746	479.046	384.819	441.31	308.018	465.298	639.832	368.378	325.898	441.794	5.39341	352.656	368.158	324.034	348.408	394.798	346.618	448.775
17602737	NA	NA	NA	19.9661	16.4526	18.6013	7.11943	8.9694	47.2943	13.361	38.1	36.9761	28.3798	27.5678	14.4063	53.5663	19.9008	39.9088	12.0894	41.5286	24.706	43.5256	7.82659	27.757	10.7264	57.6419	6.7422	28.8319
17602739	NA	NA	NA	39.3943	24.5182	9.07317	11.3743	10.1904	14.8241	37.6663	27.7166	42.5936	41.4993	25.3876	14.5729	42.1861	1.94877	21.714	11.4191	56.6642	23.3202	19.0732	20.1005	41.5838	21.5862	40.229	63.9528	11.539
17602741	NA	NA	NA	37.7525	130.934	56.7203	50.0036	90.5244	58.9092	83.5206	45.63	86.0644	67.3942	106.095	73.7274	183.323	161.36	151.643	136.737	52.0256	106.905	51.3318	82.595	87.4553	136.601	44.6545	66.2892	78.6656
17602743	NA	NA	NA	509.648	287.739	330.916	568.095	660.477	765.238	494.036	534.175	560.515	512.167	656.619	447.441	874.646	192.316	496.947	626.356	745.217	196.137	565.864	585.086	665.231	639.63	587.042	292.438	607.543
17602745	NA	NA	NA	136.802	223.95	78.1759	115.692	151.72	173.33	126.394	125.247	235.616	140.655	152.096	143.229	115.324	94.8489	143.707	13.7456	139.818	337.116	124.498	113.102	122.408	227.611	190.931	163.412	104.725
17602747	NA	NA	NA	73.0448	24.8497	52.1537	14.4344	128.686	51.0985	39.501	77.3701	122.095	166.298	84.0985	73.0153	90.8978	7.19923	90.8985	61.1573	66.1385	2.02034	69.8985	86.275	59.333	55.3406	11.7428	20.2132	44.4586
17602749	NA	NA	NA	84.0529	117.909	62.8777	56.2613	116.042	69.356	78.8121	58.9438	106.923	84.3636	92.7389	77.3107	145.457	72.5594	136.218	57.8894	137.193	50.6205	86.5347	128.965	72.6153	53.0874	76.712	83.3721	90.9045
17602751	NA	NA	NA	33.3488	15.9995	23.5721	25.8033	76.1428	28.405	68.7003	67.5552	47.8362	70.4994	60.8543	71.4289	50.8944	10.2794	63.9363	17.3824	21.4673	8.93714	63.6299	15.5654	45.293	22.4723	60.8593	29.5442	20.7777
17602753	NA	NA	NA	252.394	312.843	344.021	479.995	1157.99	1087.19	446.851	407.049	716.311	767.755	811.839	552.383	886.936	293.152	755.58	212.434	655.506	764.942	709.834	328.994	366.038	327.533	560.37	521.308	441.757
17602755	NA	NA	NA	58.5567	41.4493	15.4496	37.2308	46.1768	19.1992	45.6115	74.06	53.3464	51.3918	55.2892	71.4279	77.4623	21.3201	34.3811	25.8215	18.5961	20.6839	40.6669	20.0311	20.5997	44.7395	61.4536	41.4419	38.1547
17602757	NA	NA	NA	43.8168	8.13912	78.7456	36.6056	76.1751	76.6078	86.4959	81.7665	129.628	108.983	124.121	82.5276	102.087	12.5262	99.9596	43.9058	105.126	72.2668	51.1285	39.2364	45.2867	51.4698	78.903	39.5067	66.8092
17602759	NA	NA	NA	5.01555	11.3469	10.1835	11.5666	31.6313	24.3869	18.0257	34.9038	35.9442	12.353	35.196	12.3367	28.0278	12.3374	14.6391	9.21589	24.1968	2.85649	6.44202	12.9335	10.2549	8.739	13.136	9.11186	13.6832
17602761	NA	NA	NA	206.412	351.896	340.225	273.253	545.089	430.492	322.842	375.598	477.117	420.853	429.772	337.645	379.466	256.09	440.175	218.049	394.643	46.7873	378.601	398.316	277.365	472.951	351.541	421.743	447.381
17602763	NA	NA	NA	9.17842	81.9697	36.6964	4.16937	27.8825	3.39802	31.4506	33.8627	49.8261	33.3358	60.5766	30.5774	47.1742	14.3941	75.8632	8.65293	51.7898	46.5779	10.2357	13.3824	41.2454	54.1483	19.4236	7.77846	25.9045
17602765	NA	NA	NA	92.9716	33.1816	85.3742	56.1537	66.8536	160.701	113.962	111.831	107.93	203.607	128.074	64.9827	92.5527	56.3789	139.366	102.281	101.051	11.6292	137.995	31.5267	65.5421	35.0361	126.281	79.8268	78.5352
17602767	NA	NA	NA	67.4185	49.3785	76.2985	20.2482	210.178	247.618	103.978	124.098	166.578	86.7785	117.538	93.5385	114.458	122.338	76.0185	11.8621	40.179	8.72468	70.8585	92.0985	92.0985	59.8185	70.1785	97.2585	76.0185
17602769	NA	NA	NA	217.14	109.634	196.141	111.384	136.965	123.768	109.905	117.7	133.514	152.14	141.064	109.202	129.968	80.4952	226.134	35.9405	173.831	248.188	186.247	174.435	107.883	190.548	200.445	134.392	110.786
17602771	NA	NA	NA	18.2343	39.076	21.196	33.4835	54.2183	27.0165	23.6758	74.0905	80.76	41.776	62.4484	54.5425	50.9775	18.4926	56.551	34.9016	41.9487	91.9308	107.684	14.3228	70.5141	76.0982	106.701	42.0903	89.8526
17602773	NA	NA	NA	208.381	146.57	77.0511	92.0889	87.6016	108.499	134.89	142.311	160.763	97.1697	251.819	160.073	185.983	35.898	121.976	63.2908	116.964	217.597	142.29	110.858	94.0143	147.948	174.585	103.862	54.2521
17602775	NA	NA	NA	151.94	105.48	85.5187	27.5939	56.9612	57.7664	72.0641	97.3105	128.274	106.601	121.574	93.6948	168.806	48.8348	93.577	94.8538	45.9005	15.4546	80.1657	57.0029	66.4983	70.1455	113.079	160.501	30.7725
17602777	NA	NA	NA	38.699	57.04	44.9	7.20674	75.4185	104.506	53.7316	73.6633	70.7385	51.7364	164.167	125.658	95.4985	23.1772	44.6477	46.1019	52.3479	3.06397	49.3385	117.263	40.1618	93.9741	75.1785	25.522	98.08
17602779	NA	NA	NA	116.235	45.1611	112.704	95.4185	92.5385	306.078	92.5385	106.891	176.169	151.244	137.837	168.218	164.704	61.6985	83.1567	42.5142	137.378	54.3785	104.566	78.6059	67.5088	36.8997	114.298	26.4784	37.6996
17602781	NA	NA	NA	6.79939	27.0375	36.2277	3.50484	37.2264	100.826	78.1126	35.839	62.2145	17.1692	13.603	22.6236	17.8661	14.272	19.4056	10.0747	24.3236	25.3003	27.6199	30.1193	18.5646	29.0489	8.21982	13.9141	32.8453
17602783	NA	NA	NA	13.0033	26.2702	35.6342	6.81591	17.8115	8.58911	46.0718	7.82866	25.9071	23.0379	15.3229	31.2754	22.8576	3.06926	19.6124	5.74847	16.7946	4.53498	19.7648	25.5697	19.072	26.8111	8.81823	23.4983	4.9306
17602785	NA	NA	NA	3.73238	3.96106	14.7163	9.41708	23.0538	4.97342	27.6512	12.0403	17.0231	12.4649	13.135	13.4627	11.9882	13.9749	9.27262	17.3848	7.41203	9.48013	5.63305	7.43895	6.40153	7.77885	14.8107	14.1398	14.4423
17602787	NA	NA	NA	248.218	237.368	134.258	243.258	197.007	215.798	130.478	96.2585	136.658	186.258	126.043	184.766	223.473	240.018	180.779	311.678	160.57	538.338	142.278	120.098	118.258	281.858	236.349	130.709	141.578
17602789	NA	NA	NA	23.7069	103.108	48.5761	27.4754	77.555	6.18538	92.4621	48.9439	56.7101	119.272	54.8809	67.5711	48.135	12.6938	42.2863	15.4202	29.5608	15.7677	32.9001	26.5964	35.0982	171.946	32.9038	30.8181	42.9071
17602791	NA	NA	NA	21.0089	21.4129	10.0575	8.11289	5.60344	6.56334	22.7158	25.4806	15.8229	13.6646	14.0212	10.5464	11.0492	22.003	5.21651	8.51526	18.1372	30.9658	16.9299	10.909	19.3587	15.7175	23.5441	12.3583	5.81737
17602793	NA	NA	NA	8.45037	4.71774	5.81285	6.16471	12.6288	11.2448	4.83187	6.70526	4.89336	3.07813	6.83997	10.2989	5.65293	11.6913	6.52069	73.8483	13.1282	22.552	11.5384	3.71237	4.24655	6.04582	7.09644	4.35581	10.4599
17602795	NA	NA	NA	15.9774	28.2508	6.16488	3.34798	5.07445	5.584	16.3892	8.21307	8.82947	19.4044	5.07428	14.1627	32.0171	14.8073	3.57835	5.08582	4.51476	3.96842	4.46983	7.83492	6.11741	7.21216	12.6781	12.8705	8.10846
17602797	NA	NA	NA	20.7509	14.1534	7.90106	31.2781	21.4371	9.14127	33.5081	30.4547	15.4478	18.8258	21.8278	19.0526	37.0252	59.2461	26.645	42.6993	38.3076	54.1934	14.8298	15.1074	19.9833	29.0188	29.6557	19.913	14.7283
17602799	NA	NA	NA	62.7192	218.955	134.862	380.983	38.3508	58.8423	125.308	95.9096	106.358	170.889	135.692	128.213	160.216	123.389	81.1512	392.406	151.101	11.8503	157.972	242.155	177.684	329.301	138.547	249.733	231.248
17602801	NA	NA	NA	7.1095	10.7849	6.65337	3.35772	9.03938	3.90982	3.26267	5.08136	5.45663	26.3185	17.4684	5.18717	7.26862	4.59643	3.02227	15.3223	23.1568	5.43544	6.46978	3.79649	14.0551	13.4609	12.0974	10.188	5.15165
17602803	NA	NA	NA	47.3271	99.7483	62.1913	174.848	66.445	35.8172	97.081	68.0692	75.3526	78.6982	102.168	90.909	79.5073	99.7886	103.623	145.867	40.1254	24.7722	51.5621	100.495	138.358	243.455	101.377	95.9031	76.0525
17602805	NA	NA	NA	16.612	12.8098	30.9443	11.1615	16.3362	6.99198	12.0308	10.6226	32.7573	39.3314	25.1307	10.2455	34.8689	137.11	8.91185	22.3027	8.39617	24.9914	12.8426	27.1697	73.6269	44.6421	62.0286	51.536	35.7057
17602807	NA	NA	NA	8.3606	7.58887	3.38685	3.83929	5.84987	16.7987	23.8961	7.58887	4.85069	3.05911	4.00995	5.21594	4.42578	6.28352	8.21105	13.5261	6.28352	2.6451	17.7532	9.66056	2.73666	3.33341	6.33217	2.6451	6.6038
17602809	NA	NA	NA	17.2668	177.858	24.5711	12.9994	9.33009	44.4586	52.6385	41.5387	51.0185	30.3085	25.322	49.4985	54.3785	85.3785	37.0597	38.1396	34.3011	162.978	6.0954	55.6985	40.819	26.8383	42.2987	33.5411	50.1385
17602811	NA	NA	NA	25.6711	18.4231	20.1927	23.9042	20.5476	17.966	23.6945	22.3263	18.3639	10.572	21.9688	34.913	11.8523	30.7487	21.8073	16.1079	38.9771	9.85785	17.7536	38.9539	13.6921	9.21876	30.3481	22.5422	9.53444
17602813	NA	NA	NA	73.5589	51.335	19.8674	21.7007	21.1853	22.1252	19.3744	40.4777	61.2354	14.5245	11.7029	20.4022	19.8812	60.9439	11.1136	55.1013	43.0781	63.0153	30.0956	57.6065	9.14187	49.9931	68.0488	42.3613	64.2767
17602815	NA	NA	NA	17.7386	14.8166	76.9587	51.3646	64.3245	21.6498	44.2685	70.2498	30.4157	27.5011	33.5074	61.6143	100.372	6.67854	77.4797	11.8088	35.9437	107.759	75.2002	66.8607	54.184	37.6037	58.6299	21.8536	71.1096
17602817	NA	NA	NA	22.1415	3.59684	38.6587	17.3075	18.7265	43.9303	19.6873	15.9366	17.5977	16.4775	4.16117	9.37337	14.2552	9.04079	46.4179	3.02322	35.4264	9.25246	44.0462	20.1571	50.4312	1.62374	30.3636	11.6452	15.7121
17602819	NA	NA	NA	28.9961	9.85051	6.25781	2.99583	3.93732	7.23961	3.73731	3.85341	2.93321	3.65145	5.54475	2.56515	2.61936	4.63433	11.6877	4.866	7.35608	35.1643	3.96584	23.6155	7.76625	5.82748	18.1149	5.58339	10.102
17602821	NA	NA	NA	7.4801	12.0452	5.56796	8.70917	3.98971	4.23654	3.04391	5.13701	3.46807	7.22166	12.4372	6.64292	11.7106	7.42303	9.28991	3.32604	5.05344	5.00125	4.27506	8.04584	9.09336	4.59014	3.09181	10.1981	13.3251
17602823	NA	NA	NA	5.17413	38.8601	14.1936	3.39211	33.5696	10.1735	23.0028	16.5649	12.4826	29.6652	34.9105	7.32818	12.8597	15.7048	20.2376	3.31507	19.6595	13.0825	9.49922	41.7395	7.53297	14.7864	26.5572	64.3243	39.5072
17602825	NA	NA	NA	29.3004	22.938	48.0666	23.0554	21.2362	8.0414	26.0238	10.7753	25.2542	40.8183	40.8415	33.3342	20.5715	14.8073	55.0433	2.99989	33.8502	52.3786	63.7284	28.7751	29.6851	34.4255	29.8288	39.3114	26.4837
17602827	NA	NA	NA	38.1879	26.9839	25.0562	10.4744	39.451	86.0557	64.3283	23.1332	35.3586	49.5506	37.7829	22.7994	25.5972	79.5595	80.8419	8.38392	36.509	219.942	39.3436	39.9452	10.4587	42.6228	47.6651	17.1566	25.9002
17602829	NA	NA	NA	22.2994	39.5865	48.0229	69.4286	59.7703	24.6698	40.1035	46.8112	21.5954	60.3794	56.9831	69.6714	32.4011	14.8429	67.2376	63.4324	51.6868	27.0737	111.581	22.9509	87.6289	18.9808	28.2676	33.0592	74.5527
17602831	NA	NA	NA	80.8136	155.857	70.7098	193.613	99.8969	48.9836	111.816	63.5582	46.7712	79.3909	101.48	82.4733	73.335	76.6817	101.752	77.019	124.302	169.724	144.894	164.046	105.333	51.3841	119.68	125.132	107.477
17602833	NA	NA	NA	8.80072	3.11332	6.74369	8.47072	7.61133	2.11015	6.52033	3.08277	3.73556	20.1344	3.16761	24.4099	11.3392	4.2785	15.113	2.6943	19.1624	2.64525	5.66671	10.6862	4.50361	10.2588	12.1316	14.4992	15.1572
17602835	NA	NA	NA	11.8096	39.2429	57.1422	21.2688	56.7774	10.0172	41.9681	20.7705	19.0876	80.0917	12.1851	35.2078	34.2861	15.3403	47.8388	144.628	63.3124	9.92442	9.5913	29.3148	26.9539	55.8018	62.6533	109.56	47.0748
17602837	NA	NA	NA	41.5133	30.4349	23.3031	262.428	68.2209	13.7762	33.7361	19.5471	33.6611	63.7902	20.2634	43.8712	52.8671	26.4197	56.8965	20.2839	48.2099	37.022	65.1506	60.6295	68.6467	15.5941	50.98	92.37	35.0437
17602839	NA	NA	NA	2.01735	2.934	2.61324	5.28417	10.3129	2.65031	2.61324	1.74456	3.54999	2.82409	2.57249	2.89483	2.79124	2.4857	2.3427	3.11435	2.77639	6.23412	2.4168	3.20402	7.8524	8.08613	10.2818	5.48901	4.74525
17602841	NA	NA	NA	5.95309	40.3655	10.8378	6.6806	38.5143	6.81988	4.18427	16.2855	10.6162	24.3713	14.2559	3.5586	7.50762	44.2857	13.5737	4.58687	17.3779	3.56691	6.12113	9.07884	13.336	27.6329	6.039	20.2028	5.92895
17602843	NA	NA	NA	10.6426	5.36092	13.4416	11.1875	17.0253	28.4703	3.07961	6.49976	6.41862	18.3694	10.8114	5.49375	4.18943	5.49542	21.1035	20.5192	21.3729	7.92594	2.8596	14.4784	8.34302	6.75103	5.5501	12.1016	8.89585
17602845	NA	NA	NA	4.23133	3.09781	13.9024	4.94342	9.0698	4.44437	5.37396	9.79407	4.81911	37.0407	19.6746	6.9376	12.5564	6.61447	4.24872	14.21	24.1235	16.2938	11.6055	2.45861	8.33585	12.607	13.6018	5.39751	3.25665
17602847	NA	NA	NA	21.0765	5.50665	15.6561	17.3518	11.975	24.3312	23.2172	2.82952	17.3282	12.7228	15.6561	9.51866	14.0007	26.7919	5.3896	30.7006	25.0111	11.11	5.34535	20.2691	10.8797	17.9277	17.0669	15.6561	32.5597
17602849	NA	NA	NA	14.1993	5.78546	10.0522	14.6631	12.4671	34.4897	9.24608	12.0048	6.95723	20.2954	18.4621	21.7827	6.51454	9.2029	19.2079	7.42069	13.1888	18.2274	11.4744	16.1901	14.0479	19.7203	38.8945	15.3517	10.1082
17602851	NA	NA	NA	53.4101	17.657	64.5611	74.6963	35.8103	26.2072	52.6556	40.5994	14.4884	30.4034	24.9234	18.1045	34.6522	25.1783	43.9314	25.6734	30.8266	40.4152	28.7967	53.0749	55.7459	24.0937	42.6988	22.7814	26.1633
17602853	NA	NA	NA	14.6621	42.1628	54.3944	32.0398	15.64	32.0658	22.3103	31.2989	16.1802	27.5853	48.4295	40.9443	14.5596	65.8823	20.6181	12.9038	28.7062	38.5702	30.9622	27.8524	52.5129	33.6931	101.359	99.554	44.9703
17602855	NA	NA	NA	29.8914	27.055	22.6025	8.54675	4.1355	34.24	10.2899	47.3068	2.32092	3.90431	40.8217	8.8991	9.37332	6.45997	27.9077	3.46893	55.3745	10.0194	41.0055	64.0795	61.4261	10.5844	31.9766	39.7662	12.0125
17602857	NA	NA	NA	11.5875	5.20127	4.81119	7.19078	3.67619	9.31528	4.54281	4.66333	8.53527	10.1527	4.6899	5.32456	7.26576	11.3612	4.87856	3.88288	8.24194	21.6423	18.0721	10.1818	7.41208	5.9099	3.66562	4.1616	4.2942
17602859	NA	NA	NA	16.3627	12.0063	17.5465	13.754	16.1341	10.1739	13.1013	12.4705	17.2065	15.2373	9.76235	6.84105	18.9386	37.7951	25.5265	7.6298	16.7288	22.6324	5.77582	16.6655	10.8596	16.8148	7.76362	9.02638	16.3896
17602861	NA	NA	NA	12.4215	16.2161	10.8601	4.19256	17.2437	5.16431	15.1913	12.6612	20.1365	23.6707	9.55905	9.26473	6.29616	23.975	12.0433	19.4009	20.3541	10.4511	13.4681	7.66153	34.549	17.7906	6.72552	15.8706	7.58879
17602863	NA	NA	NA	23.0461	6.73765	3.35223	4.84095	2.85911	6.10904	9.56628	3.58357	5.29719	4.64695	7.73465	4.54925	2.83232	4.60882	4.51858	4.14807	2.67333	18.0154	13.069	8.83204	4.5503	5.66699	3.60139	7.3099	5.44533
17602865	NA	NA	NA	6.37987	4.56675	3.04208	6.87675	4.63332	5.18335	10.2773	3.5756	2.96072	5.39881	5.08843	2.78124	3.77002	21.414	7.46333	2.95518	2.77456	5.66849	5.72069	3.09431	6.13847	2.93053	5.16132	7.02572	14.0942
17602867	NA	NA	NA	12.0409	7.65505	29.9401	12.0674	6.11796	12.2359	4.76807	6.50198	8.62784	13.1341	3.59428	6.83104	6.2155	17.5136	6.05942	24.5114	6.77037	15.9073	6.43749	9.57249	17.6703	20.0429	15.4903	9.11772	13.0212
17602869	NA	NA	NA	5.67871	4.02888	7.68129	2.93531	2.52143	2.77525	4.67216	7.31497	16.1808	11.3503	3.94235	5.31507	3.15483	3.27837	2.62951	4.36394	3.62336	4.80595	2.79069	2.77239	3.77976	3.65501	4.54088	1.78916	2.9194
17602871	NA	NA	NA	10.8797	6.95278	3.99155	11.5681	10.426	5.45235	5.83657	5.63327	9.54508	9.5466	7.53251	8.04205	6.75037	6.16279	13.9957	8.90259	5.56919	19.7053	9.16301	7.48124	7.33359	6.96821	8.78995	9.91506	5.29751
17602873	NA	NA	NA	42.6238	46.9385	35.2611	35.5809	32.7038	39.9754	16.9469	35.2611	30.6118	24.9311	23.8961	51.6098	10.4997	56.8294	36.0711	10.1437	44.5304	29.0699	43.8587	24.7943	19.6473	10.5574	57.5022	36.4997	45.9352
17602875	NA	NA	NA	12.0833	8.8896	12.1812	4.52829	28.5773	5.09698	5.65985	9.86043	39.4257	9.71818	9.05957	8.05696	5.62026	5.05	5.95845	5.25717	2.03337	58.4187	8.58879	6.4342	7.69958	35.0645	14.342	8.54358	12.4193
17602877	NA	NA	NA	73.3718	32.6191	36.186	5.47862	85.7136	9.8502	14.5865	28.8901	26.6103	22.9875	26.7383	35.9414	24.0074	39.8563	13.4187	16.6474	22.4969	59.941	18.6085	53.4005	73.7098	144.43	39.3093	31.3746	9.07561
17602879	NA	NA	NA	29.0182	15.4971	29.5483	26.9985	45.11	4.07533	60.0091	25.6042	32.4775	5.63357	23.6692	21.177	40.3375	47.364	15.2312	18.8938	29.7947	3.70912	7.97163	30.7949	100.352	108.367	34.051	10.313	36.5584
17602881	NA	NA	NA	14.8364	22.0507	12.6596	15.4457	15.7129	16.8192	12.4824	13.4256	16.0981	10.4046	19.2133	17.9828	10.9445	27.927	7.68616	8.44332	19.8563	37.5766	14.4757	12.8374	30.8734	30.9559	13.9677	19.5871	10.2129
17602883	NA	NA	NA	5.21956	26.6441	24.344	102.55	3.85536	10.986	36.8445	23.5975	42.2255	35.1372	18.7271	18.47	15.6216	26.3907	18.2321	57.9772	58.7088	87.7565	29.3059	80.6942	58.7441	28.6037	36.3284	33.4804	107.69
17602885	NA	NA	NA	6.28507	3.93268	16.613	7.85808	2.84081	2.51447	6.30799	5.80005	10.1523	3.99206	4.37363	11.7034	2.68488	10.389	7.36808	11.1254	15.5173	2.88198	5.43098	13.5046	15.648	16.5482	12.2885	2.26364	27.711
17602887	NA	NA	NA	4.18877	2.20569	8.43881	5.02253	3.81423	5.8726	13.5991	12.9187	4.1468	6.31074	6.71792	8.49997	3.7091	2.90786	10.1103	6.44637	3.41183	12.3542	18.1023	2.89933	4.42719	16.5109	3.23641	2.99384	11.0418
17602889	NA	NA	NA	49.1043	66.374	69.4526	115.062	76.2764	23.4843	53.1535	22.6957	77.3025	46.6948	85.5595	50.2197	37.1752	88.1618	53.9523	35.3223	28.8969	63.5708	48.2736	82.5623	81.7085	100.747	58.8848	38.5769	27.2555
17602891	NA	NA	NA	2.96734	2.91965	2.54989	10.8749	4.07819	2.24038	11.8902	3.61815	6.32721	6.44422	9.42736	3.50936	6.32631	5.77829	3.15689	4.37168	9.58838	25.8982	6.88582	3.37344	8.78661	1.72253	3.91899	6.32886	8.00078
17602893	NA	NA	NA	50.5019	9.43684	61.8365	15.8118	4.92969	13.7173	10.6997	36.8271	26.2708	20.4246	53.7041	44.6399	31.4385	8.51005	24.7635	29.7555	44.996	42.0374	33.4744	37.7575	47.6197	13.2811	63.5189	38.4128	35.8898
17602895	NA	NA	NA	12.2075	20.6953	8.34901	3.20402	5.36047	6.26772	39.4187	5.47013	25.0458	6.34102	3.11263	11.3873	9.17819	6.14472	14.8055	29.9049	18.2869	2.95542	32.2213	41.247	2.54864	21.2975	11.9387	39.8344	7.27229
17602897	NA	NA	NA	80.2585	412.058	329.718	679.714	232.978	339.638	223.07	147.858	86.7002	139.352	272.175	127.928	136.818	259.898	254.938	565.298	185.338	375.978	396.643	322.235	179.079	493.298	337.538	326.156	131.747
17602899	NA	NA	NA	5.05596	15.2174	6.07207	20.2935	6.8558	5.30139	9.82667	24.8022	5.73136	9.96593	9.53185	14.1172	5.54133	4.66213	16.3613	19.7885	7.10961	28.4931	4.83352	12.447	42.6769	6.44949	26.2262	7.84954	16.1857
17602901	NA	NA	NA	6.11302	34.1085	23.2347	64.7254	8.85069	68.0732	29.6785	28.4664	14.0844	5.99744	46.5061	19.4968	17.9603	20.2121	10.0107	25.2516	22.9233	22.377	18.5102	8.60288	9.85344	4.26547	44.081	15.0466	27.6911
17602903	NA	NA	NA	64.8185	23.4567	62.2608	124.578	21.5984	20.7408	26.2305	26.8783	33.6611	17.2668	19.138	27.5183	8.23719	6.68703	13.6452	20.0148	56.5785	4.73437	3.19333	13.725	9.88226	2.14894	26.3491	40.699	2.77611
17602905	NA	NA	NA	2.76453	3.96972	3.03525	2.91594	2.9371	2.60497	4.25236	3.23766	5.00484	5.00567	6.11377	6.51575	3.01821	15.275	2.36554	5.37333	10.3873	6.29512	2.36923	3.26684	9.46738	3.24021	4.72174	2.38305	2.80343
17602907	NA	NA	NA	8.29649	10.6029	12.594	8.4594	11.0364	8.01983	12.5262	11.8234	15.3537	9.98775	20.2672	31.0875	17.8973	9.26844	13.016	29.3961	20.8315	17.3016	23.1977	7.58657	11.7434	23.1725	13.5581	10.2815	10.3971
17602909	NA	NA	NA	5.83956	9.96247	5.41434	3.14961	4.62678	8.00441	7.01604	5.30281	13.1309	4.08259	8.97563	7.12359	6.58166	6.962	4.20702	26.9094	13.1827	24.5122	5.28759	7.45446	5.41516	5.34119	18.485	6.05063	5.22288
17602911	NA	NA	NA	51.2868	40.3601	23.3106	27.8378	17.9414	8.35941	23.1929	11.9265	39.4772	36.4077	20.0033	30.3384	19.8183	11.229	16.075	25.7425	11.472	33.9184	13.7482	19.1097	24.397	25.7353	20.0434	19.2339	40.4233
17602913	NA	NA	NA	5.21738	6.73445	5.82964	16.1498	2.71594	3.7207	7.29693	6.98115	8.02343	18.9458	3.28259	8.50369	12.149	4.40464	6.3173	5.75061	8.08622	7.45339	3.75182	7.90296	7.14	4.45034	3.24623	2.59865	2.9558
17602915	NA	NA	NA	5.27074	8.74957	8.43344	16.3312	10.3304	16.2977	12.6736	9.74463	8.59909	6.55316	6.30151	13.976	8.62835	10.6016	8.74136	24.5214	10.2379	22.2446	11.2161	15.4782	11.0492	20.3879	5.66649	31.5226	9.51506
17602917	NA	NA	NA	32.9833	37.7943	38.7233	142.796	26.0624	28.7321	52.3101	55.5265	145.233	35.6817	57.5958	47.1076	69.2249	34.2143	65.767	22.7356	16.5016	142.938	26.8366	77.4565	41.4683	48.3273	96.335	137.179	33.3234
17602919	NA	NA	NA	26.5043	25.5909	19.9501	8.53127	7.43755	7.17097	14.0222	23.3725	9.97811	9.82767	9.9501	11.8068	18.3377	7.8785	6.17778	14.2071	8.00857	9.63059	8.15739	9.8504	11.4015	10.9489	6.86828	7.16439	9.80393
17602921	NA	NA	NA	4.07958	3.76916	8.49374	6.97056	12.7941	14.5298	6.68297	8.75673	6.70171	42.9993	15.6377	10.0622	65.3636	7.46198	7.9394	2.92291	6.58226	10.2535	11.2831	6.88337	14.033	5.79765	10.182	5.80043	9.17901
17602923	NA	NA	NA	8.03379	14.9266	10.1756	5.0798	10.354	7.33996	8.32277	3.51609	13.3755	10.791	15.6506	12.4284	13.5008	14.5253	2.1262	10.4121	21.1999	8.49701	5.5619	3.15804	3.23225	3.60788	19.685	5.73873	11.7556
17602925	NA	NA	NA	7.03379	5.61705	5.21544	6.45821	19.3153	26.7776	7.70774	18.8812	45.4485	10.6483	19.2272	20.3674	19.5422	9.00932	28.1734	11.3497	18.6604	34.3236	28.2278	15.3209	20.1954	20.2942	31.5382	6.93127	7.33835
17602927	NA	NA	NA	6.70766	2.90504	5.16871	3.25642	3.77077	7.593	3.65407	8.81302	4.16183	9.40895	7.53622	11.1929	2.78137	6.22276	6.83169	8.53681	8.14113	31.1539	7.15182	4.04987	8.2039	8.62412	8.66627	2.53438	8.22174
17602929	NA	NA	NA	77.8258	103.945	39.3716	127.882	96.7377	112.819	120.307	84.9608	127.036	48.5418	64.304	72.2019	66.3266	75.5104	48.0279	132.291	73.1072	164.631	46.0926	59.3101	66.644	55.2069	75.942	54.071	55.4645
17602931	NA	NA	NA	36.4181	94.9637	17.279	61.9957	11.6148	25.6431	28.495	42.0096	12.7611	16.0964	16.5378	26.6083	30.7455	33.1179	16.3741	12.7571	12.9584	45.4477	15.9107	14.2068	17.0573	22.254	18.5299	13.9111	7.79374
17602933	NA	NA	NA	33.8513	124.74	43.1686	133.067	24.7166	31.7439	71.8446	66.0733	67.2548	76.9792	68.6073	51.2025	41.972	60.2128	20.321	26.2007	20.1718	4.83439	26.7948	25.3255	100.49	26.2656	17.9324	27.8426	25.129
17602935	NA	NA	NA	51.2298	48.9944	158.859	94.1263	34.0143	57.2756	46.8764	44.6301	81.1819	78.0967	46.9264	37.6197	33.0029	100.664	20.8053	56.6218	16.192	68.5778	45.1978	20.8674	55.9015	30.6014	17.34	33.4155	24.6542
17602937	NA	NA	NA	17.4726	12.939	29.5115	63.3125	29.2309	62.4631	49.7505	35.2695	84.0821	28.8503	59.8043	13.7081	51.553	22.433	40.9215	17.3249	21.9696	73.9437	23.0263	61.7859	11.0985	152.198	11.795	106.209	47.3167
17602939	NA	NA	NA	73.9407	54.6448	43.6519	47.5593	21.5039	32.0142	68.1332	70.3745	56.1144	31.8261	36.0141	111.089	45.1289	8.34024	24.9108	40.6718	15.4483	13.8304	43.0796	26.7514	55.9856	31.194	49.6627	99.534	30.2866
17602941	NA	NA	NA	6.78438	11.4789	16.4288	4.14552	54.8253	56.8982	26.8869	34.4947	29.9383	10.9606	14.2319	15.3019	12.9173	7.51288	6.22969	11.245	4.29823	17.03	7.98973	5.37192	7.48863	24.5526	4.99909	7.87281	19.6709
17602943	NA	NA	NA	5.66516	50.4429	23.5204	20.2418	52.6151	25.4986	63.9617	95.2463	49.7394	41.2169	24.4905	38.8497	39.9616	203.575	18.7617	9.71501	30.6248	12.0021	22.1544	16.1691	18.3201	24.0574	40.9422	9.58719	9.51515
17602945	NA	NA	NA	24.466	46.8411	45.8692	4.44895	11.6181	5.34042	20.5969	51.645	36.4848	35.1029	21.1024	45.8039	33.5856	20.3447	11.4989	3.17168	10.671	11.7371	15.5883	10.6545	10.1928	8.91208	9.76985	16.9646	17.0754
17602947	NA	NA	NA	9.18957	24.9694	21.0838	13.2683	18.4262	7.80937	39.0876	21.8748	15.7733	39.4612	19.2875	6.07377	20.8151	17.7936	9.9557	7.46819	10.147	37.9454	6.35213	15.1033	12.5246	5.11166	12.2083	14.5355	14.124
17602949	NA	NA	NA	34.1811	33.6536	7.2893	27.7965	19.3477	26.6094	9.18073	29.5655	19.7074	33.4264	25.322	12.0879	17.8077	44.4186	27.186	25.562	38.0846	25.562	5.08079	16.6911	28.3391	30.4181	25.562	33.5411	12.9649
17602951	NA	NA	NA	96.2689	43.4117	46.121	154.796	62.7561	37.0242	34.8138	66.1224	95.5029	78.7791	49.8366	48.8609	50.7807	104.062	67.3343	86.1961	62.6533	214.974	40.355	70.0816	50.8421	53.4166	48.7603	78.0634	60.2594
17602953	NA	NA	NA	2.46174	3.81826	2.69065	3.39292	2.71805	2.64638	3.16284	2.47246	3.6993	3.48951	2.21847	3.11029	2.79208	8.36774	1.92701	4.59844	3.08893	19.2649	2.87623	4.37188	2.57909	3.03828	5.74844	3.82551	2.58345
17602955	NA	NA	NA	14.9037	8.91878	14.5241	4.14914	11.0888	17.8394	9.45853	9.52433	12.0386	8.3431	15.085	23.6567	11.427	19.978	20.2028	16.1838	3.16193	16.1106	8.99176	3.96869	41.6822	17.7962	4.64846	33.6857	8.5034
17602957	NA	NA	NA	36.8739	36.3319	17.1341	12.9994	61.7174	49.4185	36.7957	32.7438	51.6985	24.9088	38.602	62.4985	73.4432	6.91902	23.9873	52.1734	32.7438	3.56691	16.881	9.60239	52.7785	24.3474	40.3594	20.5585	11.15
17602959	NA	NA	NA	52.1251	29.7163	9.67337	15.7358	49.4675	60.4229	8.40054	24.1272	38.1557	37.6388	17.5474	67.0043	42.3658	6.65151	35.9671	11.7641	19.3021	28.7628	12.0885	27.0319	26.8609	27.6933	26.666	17.4003	16.5557
17602961	NA	NA	NA	13.8965	4.03222	6.64162	3.49992	6.75702	2.84835	7.80339	5.57868	4.48694	12.1747	12.1729	6.02123	2.78623	11.0601	3.29612	6.19198	3.50513	10.1443	20.0799	2.96052	8.67416	3.82676	11.7023	3.18795	4.01388
17602963	NA	NA	NA	31.1996	10.5591	51.802	14.265	26.1837	26.754	14.1434	8.74888	12.1002	37.442	18.8375	26.513	25.4036	5.59	20.1819	14.0297	52.3792	25.0188	46.006	27.385	41.4375	116.473	29.9747	9.30645	21.9649
17602965	NA	NA	NA	71.6202	88.6754	52.0634	57.0124	47.1045	61.8017	61.3461	55.3593	49.5712	78.0779	50.9623	44.9428	76.277	133.578	64.7798	98.9275	61.5517	158.019	11.6712	57.1405	79.4279	64.7745	62.8996	78.0251	19.9362
17602967	NA	NA	NA	41.4194	72.1875	40.54	49.0228	63.34	34.9577	54.4072	50.3616	59.6743	41.1596	29.4859	34.8316	46.3058	52.1202	48.5039	42.7103	53.2874	53.6213	46.6559	53.2509	100.516	83.1673	41.411	70.0522	30.1414
17602969	NA	NA	NA	32.068	74.5176	34.6648	24.3512	30.3563	21.1675	41.4845	25.7972	48.9507	71.3612	43.3768	60.818	18.1813	3.8163	44.9538	80.3268	81.7826	120.801	27.5991	36.9569	50.5033	31.0163	17.1087	14.7665	49.1637
17602971	NA	NA	NA	3.10166	2.48332	4.14077	11.8633	3.23728	2.86919	4.6441	8.0851	2.64224	19.6889	2.94463	3.16981	4.17597	4.55898	6.89607	5.651	2.62958	4.85295	2.68586	3.33	4.07317	10.5224	3.16807	5.39729	5.96596
17602973	NA	NA	NA	4.92665	3.21818	33.2348	5.50635	2.97267	3.70855	5.79162	4.07391	2.02094	9.04517	2.4245	9.96311	12.7646	5.76204	6.14296	14.928	4.09413	3.05481	2.21767	2.54425	2.56205	9.21365	5.07728	18.2715	13.7227
17602975	NA	NA	NA	23.4278	28.2375	20.8002	9.22348	8.89678	15.6384	12.6158	29.6863	31.6139	29.0143	24.1499	14.5519	52.0547	6.69488	14.2211	3.17168	21.2327	2.21687	6.28775	45.9692	44.483	45.0976	72.8009	29.6002	53.3366
17602977	NA	NA	NA	28.4341	20.4701	21.2522	11.2725	35.0222	16.7589	28.6366	46.5268	11.2964	17.8986	49.8074	17.2443	30.061	5.72578	30.9352	11.5009	6.41459	13.5314	29.2743	38.3171	44.6817	13.1	12.1943	21.3016	38.6368
17602979	NA	NA	NA	13.1825	19.7675	6.71295	20.9547	12.5799	35.7543	12.6455	28.1186	7.82994	17.3587	19.6392	2.62721	30.939	11.1542	12.328	31.077	16.1356	7.08769	12.3275	23.4941	4.63566	5.12396	30.0268	13.9954	20.3854
17602981	NA	NA	NA	2.01482	5.57762	16.7574	6.36333	4.60039	7.10719	30.2116	9.64934	8.35271	9.06094	25.4741	10.306	28.8359	17.8304	8.93811	10.7151	9.0355	81.4276	19.0348	38.5299	20.8397	24.5296	9.14796	35.6978	11.9699
17602983	NA	NA	NA	8.47353	8.78193	17.9786	11.9003	3.18732	2.1278	28.3109	4.56053	12.8346	10.6233	33.9824	11.9741	19.5392	13.7102	11.7131	7.25601	4.64431	33.0348	24.0351	14.2109	26.3172	15.1969	20.3614	16.3326	60.6707
17602985	NA	NA	NA	5.64856	39.3962	26.6149	29.9426	13.0881	5.61806	14.4847	13.3518	9.04165	17.4543	29.4413	38.7522	15.8137	13.6199	16.8219	24.3818	14.507	71.3889	13.0247	14.3325	32.7292	9.16354	29.4824	8.15656	30.1133
17602987	NA	NA	NA	3.21423	12.2361	6.8556	5.36311	8.58077	4.27658	7.38699	6.40533	4.3196	11.4911	4.56979	3.07631	7.28908	5.88317	5.90076	10.3001	5.72573	10.7571	5.4451	11.4439	3.88121	7.59508	11.9468	11.3904	6.48668
17602989	NA	NA	NA	55.9677	230.044	103.433	132.759	46.5911	42.5488	76.4974	74.3756	93.2272	141.65	76.7357	84.5974	137.583	311.991	37.7774	55.6079	53.2769	33.4075	40.0095	118.22	126.223	79.219	76.3693	151.809	49.5382
17602991	NA	NA	NA	39.3384	33.8853	52.3838	42.758	62.6872	66.2351	84.655	36.3826	78.8595	75.4556	62.4914	47.5476	79.8629	43.3745	30.0759	17.466	32.0737	10.375	51.2964	65.2052	71.7381	57.5287	51.2174	105.302	46.5739
17602993	NA	NA	NA	14.1129	15.847	29.2659	14.5726	33.9711	5.18147	14.4331	20.1588	41.5301	55.3107	44.5029	27.3848	36.6049	30.7988	13.9876	65.5608	24.8031	15.0858	37.6679	8.19948	9.64933	16.2864	30.7821	25.8501	10.283
17602995	NA	NA	NA	22.5925	98.1307	51.1179	58.0008	5.60964	16.6192	33.464	20.0412	34.0109	82.8511	43.9331	59.5929	61.8426	40.968	48.7123	98.8006	31.0033	43.7235	46.9153	36.08	30.1304	60.1883	39.422	30.3756	56.4033
17602997	NA	NA	NA	13.4462	4.05793	3.7517	4.10652	2.02648	1.66029	7.21816	3.6659	7.17663	4.66983	3.47292	6.58816	3.45051	7.50917	3.68693	5.64942	2.87498	1.7284	2.75624	3.17852	4.10228	6.07038	2.9222	6.99969	4.93742
17602999	NA	NA	NA	17.0782	8.18697	5.85985	17.5691	6.86157	6.34927	14.8462	3.01285	6.63165	4.74835	19.076	18.4568	6.18856	6.03267	12.5117	8.92181	6.25024	2.32856	5.25437	8.82029	15.7523	2.82512	5.1246	20.4473	7.01525
17603001	NA	NA	NA	20.2259	9.90273	24.2261	56.4122	28.2345	22.7848	27.885	28.4311	39.8857	11.862	43.4927	13.824	32.8812	67.6533	31.2328	41.812	10.148	6.5672	37.5445	25.6305	59.5876	56.5568	78.4232	21.8614	48.5434
17603003	NA	NA	NA	8.99135	3.46839	2.66093	6.49353	3.1085	4.95161	3.8786	3.48614	4.0945	9.31762	17.9263	9.41619	8.74198	5.59746	3.50464	4.27871	5.0473	6.13211	5.82744	2.29037	5.42987	4.47717	4.53708	4.41734	3.89468
17603005	NA	NA	NA	8.6274	16.5129	7.20075	15.4468	12.8534	3.3956	7.42764	3.82113	10.4079	3.20572	5.90501	14.182	13.8641	6.73795	4.99372	37.4513	14.4209	17.3246	12.0415	5.61135	4.55579	6.08279	12.1164	9.97314	12.1558
17603007	NA	NA	NA	5.17011	2.33915	5.81631	15.7301	3.13592	3.54633	3.70351	3.88756	2.45786	6.77281	5.2987	4.82336	3.15287	6.23614	5.41536	16.475	8.24344	6.94595	3.51389	3.31389	3.34071	2.89911	2.51005	6.63216	2.77388
17603009	NA	NA	NA	8.76854	12.1686	15.9695	6.99383	5.21636	4.83969	10.1971	8.07627	11.3267	2.74027	45.4697	21.4612	19.6048	5.38926	10.1796	4.91912	5.65614	10.2273	13.4486	6.31804	5.63959	25.6143	10.1178	15.9227	10.8276
17603011	NA	NA	NA	37.7006	60.638	42.2319	27.506	26.5946	86.5341	34.8439	32.7422	84.8596	37.7676	38.7112	37.694	23.6923	33.0716	57.2732	35.342	40.3678	41.1407	40.083	67.7465	78.4731	89.051	78.4289	71.4365	64.2113
17603013	NA	NA	NA	24.7824	10.1346	24.2254	18.1795	20.8722	57.6476	24.291	25.6065	31.8518	16.7712	31.5002	16.0961	16.6952	12.0245	23.081	31.479	27.1982	56.5897	33.0105	24.4313	14.5308	11.0642	38.7938	25.9524	22.4735
17603015	NA	NA	NA	13.3791	37.2056	23.4204	15.1664	11.9143	12.2614	38.2997	12.5968	37.4678	53.6872	36.9038	21.7772	28.7147	16.0136	52.7413	103.134	24.3339	83.1502	34.7907	43.4132	23.2984	49.2011	27.1114	159.641	42.6036
17603017	NA	NA	NA	2.88124	20.2981	12.4139	2.89861	4.32801	2.24038	9.23845	15.7371	16.2135	18.0174	23.1047	23.9466	26.93	2.23655	17.2616	2.39146	20.4114	3.37161	17.584	9.999	7.78197	10.94	26.8006	25.4519	3.34017
17603019	NA	NA	NA	2.39088	3.85575	27.0196	2.73666	1.68955	2.14203	4.28313	3.59956	2.63856	3.5281	2.79338	2.4044	7.63822	3.73893	2.02034	2.43882	4.26326	39.699	1.89257	3.61735	1.84117	12.3651	6.99129	5.34911	2.81595
17603021	NA	NA	NA	28.3522	68.0832	24.496	15.8737	33.7103	56.9345	44.412	36.7761	25.2732	96.9654	36.4129	49.2576	41.8554	215.366	41.4566	122.837	84.4002	41.6177	61.7387	48.5168	34.2096	107.377	37.1975	56.4412	60.3976
17603023	NA	NA	NA	22.9643	23.916	37.9165	6.70342	8.23301	4.81158	10.0882	9.73631	8.75534	10.3508	4.89187	12.5102	17.8561	11.101	8.08191	7.97318	57.7941	10.605	1.99384	69.5813	33.2134	5.42474	10.9965	2.67679	3.76066
17603025	NA	NA	NA	3.01864	4.7715	20.1154	7.77974	18.752	5.08139	10.9427	8.92369	25.8972	45.2868	21.8282	4.4676	16.7847	29.4062	24.8745	2.10686	12.3862	7.01866	10.9952	6.93097	2.96891	5.72336	6.30611	4.07637	6.83444
17603027	NA	NA	NA	17.2668	119.743	122.338	107.178	134.258	66.8741	127.192	91.7785	71.6061	107.44	122.956	151.436	102.218	14.216	104.233	261.187	88.9785	54.4187	109.578	199.818	115.336	73.4994	160.169	142.642	68.7291
17603029	NA	NA	NA	22.2291	29.8099	26.0379	3.84108	10.0568	14.011	13.4032	16.4074	7.88317	13.3355	16.1722	9.64061	15.9894	3.44905	4.59531	4.38195	37.4547	11.0952	3.28429	6.48954	3.45789	4.66276	9.93546	34.8006	4.98558
17603031	NA	NA	NA	29.5801	138.614	80.4846	64.9895	91.1385	122.138	52.6385	59.6985	75.7785	191.938	97.5701	105.098	76.7159	41.335	77.1785	3.50311	25.7453	39.9908	140.138	27.6382	53.6585	98.3452	108.458	63.8585	114.659
17603033	NA	NA	NA	2.96113	10.1374	18.7833	17.3211	19.8982	8.53977	49.0209	13.749	18.2321	26.2895	26.9203	21.653	21.8152	45.2085	11.1501	16.7695	11.0965	38.7917	15.8952	9.95449	57.0645	6.36276	61.2633	6.99404	27.2618
17603035	NA	NA	NA	4.47398	3.3846	5.32717	9.8609	2.85577	13.3117	5.366	5.80943	5.95326	22.4515	14.0197	27.2722	7.31747	3.23364	2.85905	6.95145	7.07572	3.47025	1.90513	5.52932	5.16496	9.60971	10.5635	14.5755	4.03642
17603037	NA	NA	NA	4.57504	6.046	3.60909	3.31167	4.45046	2.49834	4.91154	3.70783	4.71067	5.17845	4.47252	2.48667	3.28537	31.3327	3.99723	14.4963	4.01289	6.12206	5.25527	15.0492	3.09296	5.04184	9.44836	3.55567	4.56973
17603039	NA	NA	NA	325.178	26.7984	92.6585	2.41843	24.8111	42.7387	88.7785	35.7797	51.6985	115.178	66.9785	95.0985	32.1438	12.368	95.0185	473.978	49.8585	57.3785	58.2585	45.4186	42.7387	125.018	20.2482	72.8985	20.9584
17603041	NA	NA	NA	6.36537	11.9153	60.0228	8.40649	3.30248	10.8949	30.8968	9.81681	17.9333	10.7615	15.4192	5.27712	60.5088	100.692	16.4876	28.5993	17.8515	153.004	5.10411	29.1144	6.67624	15.3896	14.9178	4.35581	6.87266
17603043	NA	NA	NA	4.77382	3.15962	3.89719	2.73666	1.68955	3.47426	3.66632	4.94736	3.15962	3.78616	2.79063	2.79186	3.32745	3.746	2.76611	3.01845	2.17417	3.47276	2.68848	5.23544	2.19332	3.21887	3.21887	3.78482	2.73666
17603045	NA	NA	NA	8.3606	2.81844	3.07957	3.43028	3.48577	6.1437	11.4458	3.42647	3.49761	3.48143	3.16783	3.12405	7.95123	7.94605	5.65302	9.87779	7.4024	9.99184	3.45229	2.99835	2.25825	3.90625	3.2058	4.07895	4.89382
17603047	NA	NA	NA	14.887	7.33738	23.028	31.3459	11.6186	43.221	14.4891	8.79553	10.4147	24.4738	66.5105	13.1238	22.3061	19.5884	21.4984	13.6738	6.63498	73.8918	40.5328	13.2454	11.1039	21.4156	20.2245	22.4636	10.8853
17603049	NA	NA	NA	42.1007	51.8845	55.6645	27.643	41.752	55.3309	25.1113	21.6674	51.6846	149.582	67.7439	31.5612	59.0418	16.278	52.0673	10.5029	30.045	15.3954	70.73	23.3285	81.713	15.8834	40.2919	9.62299	46.9272
17603051	NA	NA	NA	7.76868	3.6482	21.7233	3.86307	3.13883	2.79793	4.72835	3.37165	5.44226	15.8639	5.59198	5.91868	14.5277	2.42009	2.38361	6.18122	2.07785	6.7939	3.01686	1.66152	5.6464	5.13448	2.91293	1.96623	3.26305
17603053	NA	NA	NA	81.2254	17.4526	40.9257	25.4242	66.3213	49.7918	34.1587	83.3573	51.4031	63.7142	54.2982	92.9638	50.101	68.3581	59.8708	14.9782	44.9429	17.316	31.7838	30.0275	43.7954	19.1536	84.3641	35.8104	29.0854
17603055	NA	NA	NA	5.67871	7.84676	3.36214	9.41708	21.2011	6.31052	6.53172	7.37198	7.91188	19.9551	4.94862	6.41313	11.0103	6.54374	2.82344	4.36394	1.98176	9.28455	2.39926	22.42	18.2165	4.46974	4.46009	4.36885	3.53994
17603057	NA	NA	NA	27.7424	3.76261	15.3874	2.93124	12.1358	24.7926	17.4306	14.4727	9.54893	60.6235	16.4642	20.3442	11.3874	8.41873	10.4337	7.06317	21.3758	3.96358	12.3364	6.14108	17.7282	11.2189	11.8953	12.7853	9.98245
17603059	NA	NA	NA	6.24832	28.1943	2.56148	38.5105	24.6383	16.5297	17.3898	5.81289	24.7535	19.8647	11.18	12.1996	8.07177	11.9274	9.8205	8.60885	12.2034	34.855	5.44163	12.1215	5.40655	10.0599	15.7921	13.894	6.38863
17603061	NA	NA	NA	147.069	58.8343	52.1905	212.212	48.434	63.0539	79.653	71.2248	102.547	104.447	37.746	101.803	83.7464	134.257	72.2208	37.2852	67.9923	26.355	74.9119	128.925	120.627	205.412	95.1384	192.373	44.3155
17603063	NA	NA	NA	83.1451	18.1873	22.3875	3.2633	6.2665	14.5412	22.4299	6.66024	23.5923	22.3765	46.5825	26.1802	4.81846	4.60882	3.9812	62.6232	13.6399	19.9114	40.3326	16.0379	15.9905	8.42084	11.1278	64.3367	77.68
17603065	NA	NA	NA	6.71351	5.55246	7.01504	10.2818	3.46314	6.86503	10.2868	4.00949	22.88	8.82249	5.83046	14.5015	3.51286	6.16223	9.88533	9.51555	5.17151	4.463	48.831	3.65742	5.96078	9.95293	4.90442	43.2123	5.15495
17603067	NA	NA	NA	32.6564	51.0077	23.9228	9.49218	25.5621	6.60699	36.6137	17.4938	19.5724	15.8877	27.3332	17.7678	13.2119	35.3351	20.2855	25.5064	12.2458	52.8879	13.6033	15.3947	9.98854	9.98404	7.4415	21.987	13.7424
17603069	NA	NA	NA	69.0942	20.9901	37.9794	4.4503	7.13792	15.5861	17.7031	11.6888	25.302	14.8014	39.0782	48.152	14.8268	40.2495	29.0736	3.27434	13.0345	17.3733	44.9312	28.9082	48.474	31.0965	5.88499	6.81235	20.1736
17603071	NA	NA	NA	7.72192	6.86443	10.9399	32.3836	11.8274	4.99251	15.9372	5.94913	17.2422	21.6453	13.2686	17.1273	26.1427	60.338	5.41167	24.9596	5.20195	8.12604	14.1093	34.0932	29.2548	10.6445	17.8685	8.82461	10.4179
17603073	NA	NA	NA	8.35999	3.49851	8.16282	2.73666	13.0162	2.11015	2.47079	4.98853	4.0896	6.95576	4.60915	9.025	9.11904	7.92019	7.94868	2.74734	3.23793	4.29945	3.24984	18.8151	10.5068	4.44117	3.30692	3.14981	4.38177
17603075	NA	NA	NA	94.0859	65.9385	59.212	37.5281	126.291	62.5394	64.2276	104.6	71.9385	62.7926	37.6255	65.9385	102.861	3.4622	78.3565	8.1835	115.858	84.6483	75.3762	109.208	65.9385	59.3708	81.9618	23.8019	77.3906
17603077	NA	NA	NA	3.51543	3.93315	16.2259	2.60265	18.915	8.63848	26.4102	25.0678	17.6279	22.8205	3.97133	22.2737	34.7612	15.1747	5.63538	19.8938	14.9865	230.613	15.8136	7.22201	5.80869	67.4036	42.3848	3.89281	7.60736
17603079	NA	NA	NA	3.21795	3.44102	6.61462	6.42971	2.62946	3.27704	4.56306	4.30608	10.0422	7.34138	3.3857	6.10937	9.51457	5.37585	2.37088	3.75686	3.11341	9.37549	3.25814	3.34636	3.37125	5.73196	4.69757	3.17692	4.89767
17603081	NA	NA	NA	3.2889	3.30468	6.85752	1.89027	5.45594	2.80316	1.98942	3.76648	2.48266	4.18224	5.87426	2.89704	5.01902	4.04197	3.1903	2.86944	5.49241	2.35181	7.33195	2.47675	2.01087	2.11453	2.89755	3.41531	3.11435
17603083	NA	NA	NA	18.0762	4.38358	31.646	11.77	31.7777	5.87109	19.7631	19.1519	27.4692	33.8618	26.3806	12.0816	6.87994	6.2553	9.1161	20.282	22.8602	4.22025	3.98246	28.7471	4.76945	3.7011	8.70274	15.7793	5.83934
17603085	NA	NA	NA	15.6228	4.24205	45.5552	26.4016	22.0485	19.7191	15.3346	26.8942	15.8788	19.9768	16.431	8.69094	17.8665	82.6182	19.9308	83.6669	24.3734	20.5185	21.2632	11.8117	35.2896	48.3259	9.94184	15.7201	19.9255
17603087	NA	NA	NA	4.83781	15.5162	37.0642	13.5975	38.541	4.83343	20.4342	27.9546	25.7498	15.4821	11.2682	32.728	23.7254	108.843	24.801	65.1453	41.5707	7.23114	23.7018	15.6496	17.3319	8.58066	17.22	9.76446	64.6178
17603089	NA	NA	NA	13.909	19.5984	15.2606	20.1262	24.6471	19.8757	9.35025	6.36797	24.7498	11.232	16.1533	5.45014	15.5017	19.7245	13.8116	14.9193	18.5812	21.4234	8.50987	15.3837	11.4515	7.67183	13.6954	12.8258	12.1056
17603091	NA	NA	NA	16.0877	3.53584	5.36736	4.78768	5.93804	9.33736	2.94957	3.07932	2.31266	15.2048	8.5623	6.28475	2.09004	6.27853	5.07772	2.91763	3.46629	13.4399	1.76864	6.50146	2.51501	6.22911	2.57837	5.58084	1.80444
17603093	NA	NA	NA	12.844	4.73003	4.15299	3.09266	20.5436	10.8796	20.6672	6.61577	30.8226	14.3564	11.4417	22.9386	11.2424	3.32123	9.54192	6.22452	6.388	5.99087	3.18577	3.92403	4.42699	7.77603	11.8393	5.41237	20.7091
17603095	NA	NA	NA	46.8927	44.5813	34.087	65.1919	51.2083	82.1648	40.8667	34.5702	57.5534	68.4116	60.4551	32.4921	59.889	61.5969	43.4411	20.3301	22.7238	5.59926	28.6988	7.27251	10.4211	18.0118	97.6204	21.0326	20.607
17603097	NA	NA	NA	4.49127	77.2399	21.7562	64.9975	15.1318	36.8705	24.1664	34.6375	33.2719	24.7502	36.3995	12.7476	7.73849	36.8741	18.7247	23.6532	35.8745	8.55054	10.9828	30.2455	21.444	8.90589	21.8008	11.2891	28.1519
17603099	NA	NA	NA	21.9012	6.7254	10.3941	3.34856	5.5249	6.57857	33.9421	19.7112	21.2055	10.5543	53.2866	14.44	9.14785	11.2445	27.4885	6.49378	73.9059	2.79522	2.74293	30.9953	4.46136	9.68114	7.21364	3.06719	19.8089
17603101	NA	NA	NA	57.1335	29.6907	8.54942	3.75373	5.05088	4.68022	38.491	18.341	16.2109	20.3394	35.3883	8.24185	7.91411	9.75133	17.5293	63.6331	28.0755	15.9094	5.18939	7.07078	7.86228	4.78673	7.04352	10.01	12.9169
17603103	NA	NA	NA	35.8096	16.8837	21.7107	15.0711	17.0545	14.6365	18.6728	29.8445	12.8356	36.0971	26.7339	19.9157	5.9641	14.3584	10.6567	8.17429	23.423	10.1601	10.1606	34.4232	7.98024	10.2695	7.75101	10.8347	7.00228
17603105	NA	NA	NA	9.36535	77.2327	67.8799	43.9533	11.5552	58.4067	23.1361	37.9375	51.8494	71.1428	57.5205	24.937	28.2323	34.4199	23.6966	33.4398	27.1708	21.1846	41.1022	75.0265	24.5941	29.9069	11.4288	19.3676	24.8217
17603107	NA	NA	NA	4.53017	24.7855	28.8425	12.1969	15.9888	22.4604	6.31155	18.741	19.5058	10.1156	18.935	25.7129	8.68868	4.28647	6.7446	27.661	9.266	32.1325	17.4482	24.3042	10.7193	4.93957	10.2273	49.7107	7.39085
17603109	NA	NA	NA	52.0691	152.057	80.489	18.1474	28.6578	30.7439	69.3427	53.1799	70.135	27.9341	89.2821	70.0174	45.2288	16.2988	47.5884	37.6593	57.7189	45.588	15.6849	56.3706	150.779	43.3409	67.7248	25.1925	14.101
17603111	NA	NA	NA	12.6367	55.0413	51.4335	22.0893	21.8119	15.439	51.1225	65.1861	49.2788	43.5018	59.5375	37.2822	99.9412	19.1618	96.6683	39.9914	44.5477	46.5646	48.566	82.5729	23.7007	13.8089	55.6869	26.4953	25.6423
17603113	NA	NA	NA	23.6143	114.435	37.7198	64.5724	21.2011	57.5649	36.6997	80.938	38.5423	83.6032	73.052	59.9291	60.4137	79.1422	32.1364	18.2749	97.49	73.4601	27.3673	125.498	46.02	66.892	49.3793	98.3937	79.6917
17603115	NA	NA	NA	9.10548	10.6642	7.53396	17.0959	6.31871	12.2896	25.5319	19.6525	12.2148	25.0508	21.1084	19.086	41.1704	7.30506	10.0341	11.4616	11.2809	13.4244	15.9576	52.0046	25.6728	19.6904	9.41946	2.72075	6.10768
17603117	NA	NA	NA	12.735	10.7856	5.21717	8.14568	17.2323	8.40804	10.6238	11.452	14.3804	17.4831	12.645	22.1121	7.17976	8.47712	35.6162	17.5914	7.31275	8.53561	6.26618	34.9128	11.4971	8.3915	5.66314	10.1827	18.2426
17603119	NA	NA	NA	13.8143	10.7352	3.79807	29.5527	8.20305	5.69058	9.69858	7.29669	6.66446	5.4564	16.7421	2.93361	6.65632	6.47185	20.5911	16.3597	6.34394	16.6135	9.53551	5.3848	7.72786	8.84238	7.36689	11.5651	13.4096
17603123	NA	NA	NA	15.4562	21.5665	55.8761	107.178	16.9069	79.8185	55.8985	67.4501	61.2985	66.6185	42.5387	31.2646	97.9385	134.698	7.43323	6.88503	81.4985	6.49855	125.723	100.098	191.928	27.716	51.2185	86.6985	98.0895
17603125	NA	NA	NA	101.087	240.459	78.924	58.4392	57.0758	149.948	102.223	156.244	144.797	156.471	115.046	156.575	133.619	76.7231	171.537	149.631	147.684	147.722	137.31	109.2	130.301	111.763	126.323	184.792	104.975
17603127	NA	NA	NA	170.659	122.711	102.605	123.162	228.71	293.628	150.631	121.217	188.375	77.7785	197.098	184.298	162.858	78.0223	237.12	142.458	162.858	370.528	145.578	216.178	130.2	131.898	167.72	176.018	86.5857
17603129	NA	NA	NA	4.84344	4.45563	3.658	8.85834	3.40113	5.20457	2.55324	4.79935	2.31266	2.58345	5.17731	8.00785	13.4465	33.0014	6.25831	5.69077	4.33079	6.49855	4.33275	2.11454	5.41441	2.5266	6.16733	4.45648	4.79262
17603131	NA	NA	NA	5.4831	22.5502	4.76281	14.3552	25.7459	17.1207	27.2308	16.335	34.4437	18.521	17.9182	7.05688	22.4622	8.22442	14.0301	8.2113	62.9245	23.0266	3.57197	3.09009	24.9195	20.2116	5.62378	9.45492	14.404
17603133	NA	NA	NA	137.299	115.388	67.6668	210.698	124.882	110.178	76.4673	122.787	122.686	133.514	140.766	98.813	88.9098	24.3207	32.2045	20.5627	102.214	34.959	35.8731	43.0386	115.945	199.865	121.079	19.07	97.2037
17603135	NA	NA	NA	5.30313	5.22482	6.85459	3.13075	6.41045	1.74904	20.8493	10.4724	2.8378	3.52949	7.78807	2.32071	4.52405	6.1647	3.35402	4.09631	4.33683	4.54971	3.66969	2.84606	5.56518	5.60024	12.1967	2.66722	2.52551
17603137	NA	NA	NA	29.7885	49.8536	13.2979	3.99481	9.83964	3.15158	5.05445	6.809	5.48267	28.389	10.5771	14.1125	5.37438	9.70008	10.4634	4.65443	7.391	8.85545	2.91678	8.07473	9.82246	11.7377	5.90637	12.694	4.39405
17603139	NA	NA	NA	4.46286	21.657	4.92728	29.1116	9.42981	10.9224	23.4429	13.3007	4.4938	11.1188	15.4479	5.29592	10.0413	4.81041	9.88927	2.6897	13.1524	15.5105	23.6792	20.3358	25.0426	9.44241	11.3172	25.1363	42.0408
17603141	NA	NA	NA	33.583	7.91374	6.74789	13.1024	13.6499	5.65649	20.8408	22.0582	8.11571	12.1213	6.28612	6.08431	4.87457	5.67311	14.8139	15.7134	18.1254	2.37994	11.8763	5.69348	5.80452	4.51012	2.34283	7.8623	9.06444
17603143	NA	NA	NA	4.21553	10.2234	2.53003	4.58436	8.47588	5.44973	3.97805	27.7039	15.9623	6.11771	5.93965	28.0728	25.001	11.1083	4.55535	15.5844	10.038	3.00409	9.60298	29.7878	39.2664	7.4797	7.26192	6.99956	3.5473
17603145	NA	NA	NA	14.5309	6.21066	7.52248	10.5461	8.04091	12.0459	7.61676	10.4223	11.4994	67.6675	23.3182	9.78931	15.5212	4.26957	20.6466	46.715	18.3385	37.0016	13.6215	28.8538	13.8766	15.8854	11.1127	6.27375	5.81453
17603147	NA	NA	NA	2.96153	2.34656	3.32951	3.70808	1.87383	3.74228	3.66993	9.69903	2.17825	10.9806	11.2311	5.74381	10.7195	2.53765	5.14914	7.10788	28.3935	3.17854	4.85131	3.87912	4.48227	6.1342	6.86511	2.14594	8.99171
17603149	NA	NA	NA	25.3706	49.9914	34.0646	32.5533	12.3968	10.8198	18.0461	20.9572	23.3599	12.7157	37.6503	22.2424	23.0461	31.8187	18.562	35.0366	47.1826	46.1963	35.6178	23.7442	35.3837	32.6871	18.3553	13.0121	45.2702
17603151	NA	NA	NA	3.25798	49.3753	19.2086	18.3937	6.87338	7.56238	2.97707	10.9836	19.8613	7.62	6.56762	14.2112	30.4882	15.7543	3.06177	5.99855	6.97943	3.29178	20.777	31.9764	28.299	17.2342	26.6007	20.4205	5.33583
17603153	NA	NA	NA	15.3825	10.1316	18.8243	17.1817	18.5318	9.5787	10.9351	13.1592	17.6216	15.7245	27.1127	18.0733	45.2018	21.7103	11.6963	30.0549	11.3131	15.2793	15.5285	14.4916	20.9518	12.2391	20.86	13.342	14.0901
17603155	NA	NA	NA	8.13674	32.3819	31.6001	16.9495	15.4439	32.7304	38.9019	15.6908	26.1406	67.3149	21.3954	30.1152	25.3626	31.1832	44.161	49.2698	22.0714	34.3431	21.8508	20.6701	88.7994	78.394	14.932	15.1	10.0903
17603157	NA	NA	NA	2.07543	3.4622	5.64706	47.1385	42.1787	2.41843	24.9711	23.1772	3.54999	2.21152	36.6197	4.20662	2.26329	4.20662	3.14256	1.90675	46.9385	2.02034	41.6587	9.66056	4.36161	10.5574	13.3267	6.33217	2.43882
17603159	NA	NA	NA	52.6585	5.43632	36.8997	27.6782	131.418	170.498	33.1416	127.898	43.2987	35.5809	97.9385	83.1785	51.9385	2.21152	81.2985	64.0185	76.6985	3.56691	74.2185	2.80589	14.0007	64.0585	128.498	9.81008	61.3385
17603161	NA	NA	NA	40.5444	54.7213	130.005	68.5425	53.1687	131.762	50.9016	53.0814	55.1407	41.6959	56.8285	122.717	62.7111	25.2381	159.076	19.2883	108.802	21.5146	80.8611	74.9986	123.533	88.8396	153.166	43.0337	36.469
17603163	NA	NA	NA	191.573	113.631	207.079	63.3924	133.909	147.021	136.749	170.677	104.104	166.092	97.8031	94.8181	73.4745	94.6192	236.168	18.8539	151.146	25.3592	144.631	110.551	301.649	357.244	182.564	151.111	210.074
17603165	NA	NA	NA	94.5403	90.2117	40.2023	15.7414	11.4238	11.3316	20.8711	9.29937	26.625	14.2525	41.3563	28.7385	29.3557	23.975	15.0094	44.9169	52.6617	5.94678	13.9494	13.0054	65.8179	40.8365	11.5958	46.2744	19.5343
17603167	NA	NA	NA	41.9709	72.0625	14.6786	51.9722	10.8581	25.3702	29.6249	15.6883	34.5482	8.82065	22.0076	12.4899	23.791	62.3	27.4552	35.2812	34.3837	29.0699	22.0652	20.6644	24.5644	32.4773	43.2334	9.31231	30.0025
17603169	NA	NA	NA	52.7974	86.7777	84.784	102.382	31.026	23.8149	68.0069	57.7696	48.193	54.8632	40.5826	53.3239	60.9325	56.43	53.5369	178.333	90.9469	162.724	120.098	54.2671	134.944	202.154	156.812	156.002	83.4728
17603171	NA	NA	NA	17.5045	139.319	53.0185	53.0185	177.102	78.8721	46.04	75.6819	79.2142	6.97982	37.9753	42.2322	39.659	38.8269	177.401	17.4781	169.178	107.018	111.776	42.0587	35.6655	151.618	7.56238	162.138	16.4869
17603173	NA	NA	NA	5.98394	39.5405	5.99058	9.48099	6.80345	2.90493	16.6071	5.44776	3.61636	5.31401	4.77635	4.48431	4.00915	7.02893	21.9012	7.85596	17.0724	8.86749	6.51345	13.8891	5.31383	19.979	7.56244	11.3822	10.1147
17603175	NA	NA	NA	40.0977	61.6847	19.7926	54.6539	24.6261	37.4849	24.7054	24.5364	47.0262	33.8564	27.5276	21.1097	21.8111	22.2062	45.2337	29.7535	87.662	42.9095	74.3252	14.968	31.7671	113.847	23.9271	26.6057	35.2603
17603177	NA	NA	NA	44.9477	18.2807	20.513	14.6467	37.2068	9.85578	5.99528	5.48096	32.4879	32.9834	24.8198	20.3118	12.2605	15.8163	24.2218	5.80601	69.2584	22.2932	20.9623	4.08694	15.976	101.765	7.95603	33.0315	8.50494
17603179	NA	NA	NA	18.0131	12.8107	7.70582	27.1371	37.416	35.1229	27.4041	11.3219	14.5182	21.4903	28.8799	12.1592	11.3875	20.0976	29.2842	18.3165	30.0458	8.42245	22.8983	8.46737	20.5375	15.9589	20.5191	23.602	20.5071
17603181	NA	NA	NA	23.0094	17.7753	18.5122	13.2774	60.049	100.623	33.5635	48.8375	49.0311	60.266	50.6835	25.0589	19.5482	43.0676	63.4822	7.19253	67.9048	4.27015	60.6803	35.3452	39.6105	32.1589	14.5391	45.1822	15.2271
17603183	NA	NA	NA	20.7897	13.5683	5.62767	9.57627	10.8137	22.5784	14.2804	13.9982	21.6639	13.0159	8.40302	6.31683	17.9997	10.5098	11.5727	18.985	24.7087	17.7053	14.529	10.7759	20.5947	10.5484	10.931	12.96	14.6431
17603185	NA	NA	NA	171.28	395.298	201.179	294.698	228.021	227.598	252.949	171.741	211.778	258.237	262.998	281.258	243.2	261.938	295.862	397.281	253.822	796.378	392.178	335.639	323.704	280.898	304.924	273.129	309.496
17603187	NA	NA	NA	15.1183	28.9927	44.1923	30.0321	75.4185	27.573	16.2453	8.40301	50.2722	23.3245	46.4186	55.5292	24.4112	23.2389	24.5586	27.7585	65.1518	12.8638	23.8044	22.7303	64.4585	34.9811	64.3518	102.749	38.819
17603189	NA	NA	NA	10.2755	4.49798	5.89698	3.89161	8.06122	3.15245	3.5065	12.742	5.0177	12.9063	7.2174	4.38841	4.3723	7.59023	8.26433	5.42836	9.29143	7.78438	5.4316	7.63811	4.12934	2.52203	2.54085	3.54221	2.87628
17603191	NA	NA	NA	54.7553	8.85	48.5139	21.312	30.4607	11.2101	34.6382	15.2914	15.3187	19.9688	28.054	10.9493	29.7115	20.8964	65.8281	25.2502	6.32472	4.83572	9.27354	3.19278	17.4635	30.1102	16.5073	5.76475	6.85927
17603193	NA	NA	NA	13.2198	32.5607	4.49671	10.1124	15.771	12.1588	19.9928	9.32959	6.31839	9.15324	19.1959	10.0113	7.93616	8.09305	26.5013	12.2805	7.41205	21.0353	13.282	6.45975	40.1396	9.72882	11.4894	5.30031	18.9377
17603195	NA	NA	NA	11.5897	10.9388	5.79971	8.86379	3.13728	24.0035	11.942	17.0411	8.97489	8.61865	4.55064	4.29376	7.50988	40.1003	5.22846	2.92291	11.9875	9.38419	26.6684	5.48489	21.3484	13.1599	8.15151	34.687	8.63606
17603197	NA	NA	NA	16.0587	3.62115	21.6155	5.18968	4.66462	3.27327	15.9346	13.6955	12.6856	6.04771	11.1625	6.1574	7.48738	5.53662	12.5528	27.7155	13.8553	32.4217	28.2871	13.1045	18.8058	3.35418	5.66648	8.39934	10.9308
17603199	NA	NA	NA	1.53823	21.1184	5.64706	2.10053	14.3187	2.41843	6.28352	14.0007	1.8843	11.3033	11.9758	3.5281	5.34535	14.0007	3.14256	8.3606	23.1772	142.578	8.68505	9.66056	20.5585	1.40456	32.3838	22.4692	2.73666
17603201	NA	NA	NA	4.16981	3.30468	5.10653	7.16087	4.64388	4.77414	3.77168	3.77559	3.55038	6.29427	3.59758	9.8123	2.97173	2.76708	11.5047	9.13772	10.3155	2.02034	32.5526	7.04055	17.8279	28.7751	5.91485	22.4648	6.6932
17603203	NA	NA	NA	23.2638	33.9961	12.0165	64.7785	67.357	16.7239	25.5376	44.667	19.443	48.4623	18.01	25.8509	11.0175	49.3669	36.0188	101.457	37.6383	28.8921	69.6624	36.2716	40.4828	40.2652	75.4278	65.5	54.3614
17603205	NA	NA	NA	8.63786	25.0886	8.45762	7.3143	10.5124	33.1715	12.2456	38.7477	6.64239	19.9643	8.45441	13.3767	10.8251	3.45504	48.5807	30.6873	15.2066	21.5397	32.3578	32.8205	17.7349	16.5693	21.1188	7.34996	18.6599
17603207	NA	NA	NA	18.9204	51.4631	26.6681	56.9907	57.1031	74.5385	37.9557	45.2801	34.4624	37.0111	18.2895	38.0196	9.69885	44.4186	41.7554	56.7879	43.292	29.4677	67.1024	52.5085	52.0325	69.9958	33.2216	45.8194	47.4396
17603209	NA	NA	NA	8.04405	6.51483	12.7614	12.1007	4.12208	3.21851	4.41595	5.58008	2.40938	17.1692	2.39274	2.54903	2.69575	2.76708	6.86531	2.33996	3.16209	4.17292	12.0069	2.91454	3.79461	2.31915	4.7662	14.2014	17.7884
17603213	NA	NA	NA	5.75601	10.9992	23.2171	9.27805	19.4152	6.97112	26.8955	17.1877	6.37878	12.2309	17.9765	2.45031	20.1602	62.0934	26.6127	11.6269	15.3408	13.8617	5.04141	20.5172	4.99944	39.1211	15.8432	23.7841	11.3879
17603215	NA	NA	NA	28.3966	51.593	16.822	41.0643	34.2282	13.1234	22.9996	38.7767	67.9134	34.0285	49.6173	70.7265	54.0236	39.1521	38.1703	104.866	56.5788	45.5645	24.3312	56.5181	61.8859	12.3286	49.0616	38.936	12.5882
17603217	NA	NA	NA	49.6129	118.781	121.245	59.206	74.2733	78.7961	78.0215	79.8219	121.614	75.6121	85.0046	59.2986	69.3714	63.6364	128.02	56.6405	92.0853	26.643	95.9069	74.883	60.6623	97.2716	135.527	59.4258	97.0967
17603219	NA	NA	NA	13.8577	21.402	21.8245	5.78668	19.4459	31.7098	14.8911	14.3672	31.7699	30.6143	29.3094	12.7892	47.1841	13.2188	22.2713	7.5646	15.0152	9.01404	9.28714	5.07052	45.1553	8.05384	19.113	34.0165	19.1797
17603223	NA	NA	NA	118.3	76.6651	120.495	315.142	190.807	237.976	86.2478	67.8394	133.21	179.837	124.681	116.358	176.77	40.048	161.966	92.2169	175.543	32.5317	129.99	105.906	134.101	157.896	126.487	166.945	97.3933
17603225	NA	NA	NA	26.6094	86.0409	61.2993	25.935	64.6469	131.741	55.5341	66.9381	64.9736	43.8715	62.8239	61.5585	86.6646	22.891	108.189	3.21057	58.2801	15.0582	82.4593	46.9815	29.1892	32.4823	46.3944	45.843	57.3461
17603227	NA	NA	NA	4.07958	40.6189	7.18723	7.70765	2.93194	11.2843	12.5951	11.608	16.4289	8.43738	28.1853	11.7826	22.183	3.68555	14.2363	5.41185	7.09728	5.63251	14.0645	3.95592	12.6664	9.46869	50.1523	2.72457	3.06509
17603229	NA	NA	NA	4.244	4.647	8.42886	4.97884	2.85911	5.03481	3.12725	6.80808	5.63931	4.68081	8.69604	2.16165	2.36957	6.37218	2.34678	10.1985	7.51394	3.70108	3.94604	2.38093	2.71899	2.27788	3.5322	13.559	5.01511
17603231	NA	NA	NA	105.297	19.7728	169.936	64.7785	53.0585	101.658	63.6965	53.6985	84.9392	46.9477	49.8157	75.8185	59.0639	207.103	107.829	13.3007	72.2204	5.07305	64.1145	109.281	69.132	137.478	70.0585	130.912	39.899
17603233	NA	NA	NA	10.5228	6.74765	31.0472	3.29785	5.80003	25.6177	14.6166	20.687	5.52358	4.82283	4.65991	7.1466	6.58976	3.92945	7.27297	11.5999	13.8245	10.6484	6.37796	2.81347	4.19235	4.69424	27.6111	17.881	4.03062
17603235	NA	NA	NA	3.26632	11.6977	2.48995	5.50635	2.40287	3.71138	2.23244	3.65626	3.01116	7.52584	3.41154	2.77532	4.38758	8.61489	2.9806	3.79489	8.67827	5.22755	2.49547	3.68015	3.05788	1.99874	18.5617	2.26975	2.23823
17603237	NA	NA	NA	52.8365	7.82975	22.7494	13.885	31.8469	14.011	14.1046	23.7922	26.7859	23.6264	21.1685	15.4758	37.1696	25.7956	6.16705	18.2089	80.2854	26.085	5.13503	15.7131	37.5653	13.1661	13.921	9.72683	12.0185
17603239	NA	NA	NA	3.03497	3.8592	2.34529	2.41624	2.71542	2.87476	3.57204	5.88528	8.72318	2.67428	5.45681	2.58404	2.10727	3.02005	2.94727	1.75426	2.24043	20.4228	2.56759	2.2272	1.9869	2.44516	2.13873	3.10938	3.14606
17603241	NA	NA	NA	22.557	50.7509	36.4409	10.0708	88.7907	16.3903	39.9223	24.5207	86.0798	45.6605	28.7555	36.358	48.203	14.4198	83.9363	41.7315	24.3332	5.61483	19.1633	32.598	45.0602	29.8676	63.3189	57.895	56.7073
17603243	NA	NA	NA	57.4585	254.298	112.538	52.6525	88.3385	86.4985	125.978	158.936	256.938	176.677	94.9785	61.6985	161.138	68.5385	156.718	22.9772	115.098	386.37	202.698	92.0985	98.7679	81.7985	136.618	129.898	107.698
17603245	NA	NA	NA	2.38533	10.7018	4.32698	4.1841	18.8922	3.29117	20.3673	20.4641	10.7153	8.45952	37.8492	5.42352	4.87475	3.54281	24.0789	24.1101	7.62181	3.02046	17.5424	24.2845	4.89929	3.12837	7.73326	10.6125	3.01592
17603247	NA	NA	NA	2.9684	8.25523	8.69444	3.02298	6.08116	8.35941	14.5097	8.63628	7.46341	11.1574	21.2259	4.53168	9.84928	12.4569	9.00157	1.9698	16.1425	3.86873	16.4497	4.1866	4.47313	3.29637	3.18253	4.30939	2.07348
17603249	NA	NA	NA	31.0868	16.7905	5.28269	5.30227	21.6827	7.11341	37.2463	23.2055	19.7339	10.3191	20.2309	13.9908	25.1031	3.95209	16.398	3.1296	16.4269	2.55611	20.25	30.9947	6.70063	2.55745	22.5997	4.5722	16.7401
17603251	NA	NA	NA	62.6565	137.645	65.0029	44.135	77.8949	95.8773	64.3477	66.8858	129.381	111.237	78.325	29.3717	69.9775	18.1494	29.5025	10.921	76.9745	37.4404	51.2697	24.1545	34.8793	22.0332	91.2701	26.526	43.6577
17603253	NA	NA	NA	112.973	110.122	49.4977	12.4664	67.173	115.527	55.3682	53.0507	91.7573	83.3871	19.9897	49.6285	52.3005	64.3614	54.7485	25.2516	37.275	27.7179	26.6693	54.3182	45.39	28.3917	93.362	44.7128	69.989
17603255	NA	NA	NA	2.38533	3.99312	37.8596	1.70107	1.86945	39.419	4.94183	11.8621	2.60075	2.21152	2.01449	1.6453	2.10053	3.4622	16.4869	1.90675	16.6018	2.32856	2.38533	6.97721	5.54203	17.9277	63.6985	23.4567	1.79479
17603257	NA	NA	NA	4.72238	7.85199	34.5408	6.23971	8.10431	4.07885	6.30658	14.7302	17.4469	15.7749	16.4331	8.16466	7.49117	52.241	12.132	27.4822	9.45891	37.846	8.10673	12.9144	23.8643	6.27083	9.61159	15.0147	13.1356
17603259	NA	NA	NA	7.04054	4.67995	2.5618	10.9015	5.63291	3.30492	2.79382	4.3224	2.78133	8.4926	1.56548	2.07212	3.34031	2.45937	8.69766	3.29846	2.02161	2.79038	2.28814	2.88799	3.48646	6.76694	1.78158	10.2138	6.1283
17603261	NA	NA	NA	13.2451	43.5972	20.9623	99.2172	15.156	13.5664	25.3359	42.6733	70.5735	13.3051	37.5931	35.4826	62.6534	9.979	66.1417	5.41185	37.0978	74.2039	28.3022	21.2698	38.8393	20.9935	75.8934	34.341	35.4418
17603263	NA	NA	NA	55.4089	217.014	70.4825	116.259	42.4854	96.2932	82.1609	121.434	155.538	131.563	147.641	160.062	141.541	16.9847	135.115	17.917	47.0917	19.31	66.1291	71.9178	72.5534	109.784	151.583	33.1847	63.1415
17603265	NA	NA	NA	16.3101	5.21142	10.0162	4.1392	13.4699	6.11351	15.3018	17.6118	6.38913	4.6339	5.95144	16.466	9.74954	4.99304	7.17086	5.48261	4.75788	8.69793	6.94157	3.88742	3.73613	5.05962	11.5443	5.01959	6.06443
17603267	NA	NA	NA	8.96994	14.8006	32.5347	33.9851	4.46165	4.52879	13.7478	7.21181	40.3174	36.9737	14.9322	31.1383	34.736	6.00096	3.89483	11.6495	50.045	13.097	2.69867	15.2942	51.4163	3.02717	23.2324	6.98965	13.6898
17603269	NA	NA	NA	9.45301	33.6555	21.1346	14.9315	61.1633	45.2994	31.3403	76.5798	70.2383	19.0703	48.6098	61.3817	78.6406	4.75247	21.1758	4.42033	30.3676	5.73005	43.8396	10.3647	16.6429	11.8489	58.5679	10.2491	15.6286
17603271	NA	NA	NA	11.5132	81.948	29.4709	30.316	40.9334	56.7691	51.8393	54.989	54.5549	24.5952	58.4215	83.1679	66.2779	39.447	82.2513	342.128	29.019	87.1386	36.5133	41.5818	55.7768	38.2927	69.6425	45.2076	32.4741
17603273	NA	NA	NA	5.63194	4.04894	7.57255	5.45503	3.13592	2.69025	5.4913	4.29108	7.2943	4.56308	5.47959	4.01187	4.57013	6.96226	7.49171	13.5026	3.8475	13.2558	2.87902	9.20811	4.2758	12.3855	7.27882	4.1535	6.83996
17603275	NA	NA	NA	18.3654	39.059	23.7275	118.168	57.8909	9.28153	79.3774	37.7577	78.8708	35.1088	9.97059	61.2153	56.121	136.731	22.0452	15.3604	40.197	6.15668	39.1274	46.1512	18.6184	33.5812	39.9243	84.7114	46.8329
17603277	NA	NA	NA	48.2934	35.6214	24.607	23.1912	36.8522	15.458	64.4707	56.9206	59.4973	45.4583	40.293	26.7385	23.5743	130.034	65.2183	141.821	64.9758	85.7916	21.2064	68.5551	44.3284	139.645	39.4233	31.7735	103.584
17603279	NA	NA	NA	11.9469	17.0616	6.90929	22.2954	36.1305	8.2714	28.8068	28.8405	22.5082	22.0598	7.94618	20.7512	16.3437	9.54305	16.1587	6.57042	11.2598	4.59874	8.89456	19.3427	40.5203	3.4952	18.8619	22.5246	10.442
17603281	NA	NA	NA	10.397	8.42228	4.60838	4.38741	2.57957	2.42724	7.97214	6.03707	7.79566	16.7386	3.49779	5.05183	5.66834	6.28352	6.50155	2.97412	3.62271	6.94595	5.21153	7.33136	10.1227	8.19391	13.1008	3.90466	4.06774
17603283	NA	NA	NA	30.3312	29.8536	18.1387	32.8516	13.0634	38.8526	11.2835	10.9535	35.7965	71.3085	24.186	8.97387	12.517	7.13821	13.882	17.4568	38.0857	23.4968	21.1587	14.6713	19.7632	19.3245	22.0995	18.7365	22.1539
17603285	NA	NA	NA	52.928	62.2478	63.6459	91.8744	69.9785	34.8572	53.0464	100.553	89.6204	48.9017	43.3731	58.5899	67.6952	53.966	68.6454	36.487	105.411	27.8587	61.6139	45.8186	42.6702	98.3203	41.5955	81.0888	12.9486
17603287	NA	NA	NA	14.2906	17.9579	41.7811	34.9637	4.19557	5.61252	27.3144	31.3072	13.5625	11.7544	7.86572	21.128	21.7425	84.4525	5.70955	57.5725	8.18401	89.0168	8.90298	10.9204	8.42171	20.9966	36.6348	6.20444	13.6297
17603289	NA	NA	NA	4.41577	6.37771	10.5916	19.4329	4.28339	2.28871	19.7161	6.71074	3.04321	3.05065	5.78927	6.30886	11.8652	7.97762	11.7131	21.9317	4.26722	6.07314	2.27242	26.8635	2.84572	22.0599	13.0655	3.1828	6.13386
17603291	NA	NA	NA	44.3334	63.6356	57.0643	96.561	17.3393	61.7013	44.2315	44.9522	88.7452	38.3672	39.208	37.566	52.8441	10.4126	36.7466	26.2543	8.90716	28.6786	25.3059	23.7239	60.8043	51.2915	12.9102	33.1367	50.6888
17603293	NA	NA	NA	2.03038	74.9478	12.7911	6.84717	7.72684	10.2353	8.21782	21.2045	20.5408	15.7264	18.5386	29.5821	26.9705	6.23268	7.69858	18.0791	30.138	36.5409	24.6191	16.4302	11.4014	75.6082	13.8619	11.3858	32.4701
17603295	NA	NA	NA	3.80821	4.40623	6.8854	11.4863	5.93996	6.47417	2.89938	6.2973	20.3837	9.92016	2.96594	3.37708	2.74067	17.7028	3.20374	4.30806	5.25259	11.4001	2.47966	4.68422	2.83381	3.3627	4.39615	4.15189	4.99316
17603297	NA	NA	NA	16.9049	82.1362	7.90258	14.5353	14.0527	11.8835	14.313	13.9933	18.125	11.1644	15.4776	15.1048	9.94554	10.2264	12.3091	5.29023	15.2091	14.4391	7.86138	11.2714	22.6938	9.56688	37.5222	13.7675	16.1723
17603299	NA	NA	NA	24.0203	10.6861	9.6844	4.07798	3.99453	2.75745	5.84961	5.78739	5.17477	3.1852	2.19501	1.95225	2.03331	3.41582	6.54984	11.4045	21.49	64.7265	4.90436	5.52814	6.56228	3.82856	9.14403	7.14772	6.93535
17603301	NA	NA	NA	9.53101	43.5548	53.991	11.1059	52.5481	15.4319	34.0962	19.5328	30.2621	13.1191	17.4824	21.8454	34.871	7.88742	19.357	66.6713	51.3672	19.6118	17.3048	40.6866	28.4612	65.0662	46.5463	37.8945	34.8108
17603303	NA	NA	NA	68.6054	8.96962	17.1468	32.5248	20.5905	22.4062	29.38	18.4234	27.7265	23.4721	26.2696	20.3932	17.5548	37.9046	38.7964	26.3894	20.5572	87.2548	30.0942	7.0037	24.6521	8.07057	11.2134	17.1584	27.006
17603305	NA	NA	NA	2.14403	6.35989	3.22021	22.7635	4.39576	13.4079	5.07689	6.12267	2.13703	3.35748	2.66488	3.31628	10.2375	6.37218	5.90789	5.05551	6.38178	4.17292	4.44044	47.8961	11.3752	2.39648	5.45277	3.1815	3.39698
17603307	NA	NA	NA	8.49924	22.9506	20.2798	22.9466	3.77324	4.41329	7.75491	12.8441	11.5068	13.5861	3.69707	13.9707	7.25438	9.13272	15.8482	6.73273	3.26244	25.6848	12.1177	6.27361	9.07286	51.2497	21.2016	6.36287	15.399
17603309	NA	NA	NA	3.6945	3.81368	4.89375	1.98251	2.27899	1.9916	1.76973	2.34875	1.9638	2.56391	2.49502	4.01095	1.59474	3.30246	5.33353	2.48741	2.31818	2.32856	4.24187	5.82745	2.00392	3.25924	2.67158	3.42908	4.06373
17603311	NA	NA	NA	14.5838	9.37023	7.41847	10.0202	11.6055	4.94879	8.11108	12.0804	12.0148	10.0992	12.519	16.9839	6.65883	6.22524	6.57873	8.00411	18.5945	45.5389	9.07805	17.4688	14.339	13.0118	11.1438	15.2765	28.1092
17603313	NA	NA	NA	4.66969	9.23196	3.38685	4.66969	9.63783	6.28352	6.28352	6.76931	10.8049	2.2916	4.43779	2.60699	4.11801	11.347	5.36418	4.30383	5.43032	4.88188	3.25817	4.18966	5.01844	15.1772	4.14357	4.19768	6.79675
17603315	NA	NA	NA	12.5195	17.2746	6.97913	12.2598	15.5607	5.54618	30.7509	8.67492	12.7012	13.9437	30.6679	20.2252	19.6177	15.8192	11.8846	89.4398	8.08258	18.928	31.1808	27.1243	26.6095	8.20947	30.5558	24.658	28.351
17603317	NA	NA	NA	176.856	64.5785	42.4946	166.538	32.7038	6.21238	55.8985	61.8585	43.4904	51.3264	65.5785	96.8587	74.3052	3.4613	62.4061	17.3108	63.932	272.009	38.8524	51.0985	79.9935	38.4165	64.4257	95.1663	17.8719
17603319	NA	NA	NA	15.0166	6.02591	3.44234	7.07538	6.37424	11.2876	15.8555	21.0251	22.9417	5.90381	8.77221	6.80682	6.6584	3.46495	3.73593	15.6411	5.088	19.484	12.1457	8.94814	16.215	4.2014	2.97095	6.73671	4.17503
17603321	NA	NA	NA	11.1871	14.4274	3.54672	3.09195	4.49976	5.15652	12.2733	3.147	3.55038	5.6964	4.96539	17.0851	2.54979	6.14472	4.74379	2.96904	2.71218	4.7141	5.22098	2.51698	11.5373	2.40562	4.93558	4.29187	3.57283
17603323	NA	NA	NA	62.028	54.4901	59.5859	83.1572	11.3114	26.4912	85.5864	41.4303	91.5671	23.3332	26.6492	62.9348	58.0614	68.0392	102.415	86.1245	12.9574	21.139	40.4847	70.8061	60.8547	74.9188	44.5351	79.3623	105.321
17603325	NA	NA	NA	13.2892	16.2403	4.73824	8.55421	33.9584	24.4616	22.4299	12.3291	16.0393	7.19928	7.84693	16.0372	43.6827	27.6581	12.462	21.6161	16.8462	7.69184	21.6619	6.59479	34.4726	55.5309	12.564	27.9501	14.0567
17603327	NA	NA	NA	1.85133	37.5506	6.32635	9.38675	5.84987	21.0531	16.1713	16.7518	6.56391	4.16449	2.61094	4.58855	20.1714	6.04694	2.20676	2.33996	8.93481	3.36863	3.62965	3.30291	16.2786	11.9571	4.46389	6.59992	14.031
17603329	NA	NA	NA	19.246	134.016	12.3994	5.94494	10.6108	20.7676	19.6316	30.3418	53.6712	18.7746	40.3485	15.4581	15.7573	5.43781	13.8042	13.8678	36.1322	4.81454	9.46766	13.4517	11.642	14.1404	16.2375	3.1786	9.61729
17603331	NA	NA	NA	14.5126	30.4042	11.8217	9.8567	21.7726	30.7911	17.0448	20.3947	13.0869	20.4822	38.2908	15.5466	15.4123	3.8163	8.03442	14.2387	11.8199	79.7264	11.8812	4.64142	17.123	23.042	11.6975	3.20407	6.31115
17603333	NA	NA	NA	52.1908	252.186	58.7903	97.3369	24.5866	80.7779	63.5329	77.182	110.896	145.877	106.212	79.5259	109.136	135.199	48.4577	251.181	56.5646	141.87	94.3519	98.2048	62.2912	88.1075	151.189	109.027	100.704
17603335	NA	NA	NA	111.485	211.806	129.67	52.0373	57.1168	80.3792	119.104	111.003	185.16	93.6772	100.993	80.1302	220.171	34.689	181.675	171.691	77.1454	243.518	79.5762	71.8433	57.6498	146.179	131.514	128.749	130.819
17603337	NA	NA	NA	509.386	482.665	238.544	371.16	154.583	490.597	367.539	294.907	385.473	206.485	293.416	206.317	447.115	356.108	276.883	294.721	197.984	745.202	190.734	302.827	392.85	486.97	443.645	298.977	318.842
17603339	NA	NA	NA	40.0849	26.9313	14.472	25.5386	53.0662	49.5381	41.0074	31.8589	51.08	59.4153	36.6808	47.2513	61.2337	3.26074	20.3713	6.58226	11.4723	27.0665	71.0636	19.9709	21.0639	12.5828	40.6894	6.77792	15.7816
17603341	NA	NA	NA	39.8063	17.2361	71.0524	10.3787	85.5193	34.7284	48.3113	38.8662	86.8292	85.0786	25.0399	33.6642	86.6701	14.9391	13.8393	22.296	50.9524	15.9256	29.6952	19.0041	19.9506	57.8644	56.5994	26.3188	45.7787
17603343	NA	NA	NA	22.9278	7.01683	8.77733	8.05732	13.8262	36.8482	5.91468	5.08202	21.0509	4.60874	9.44871	6.03755	5.63505	50.4405	5.9767	4.63776	23.7916	5.51874	4.99675	6.77763	3.04828	9.21365	7.97409	3.83108	6.68322
17603345	NA	NA	NA	9.14499	5.7513	9.00468	10.5634	75.3895	44.7716	5.88678	14.1477	16.1836	8.84281	9.82213	7.16647	11.0823	17.0818	5.49018	10.7989	22.3411	8.16876	12.7353	5.20638	8.22438	5.49213	9.05331	5.63815	7.89653
17603347	NA	NA	NA	5.1231	2.13116	2.88417	18.0483	4.15949	4.777	2.8202	5.32058	3.09334	3.15579	4.2412	3.45263	6.98299	17.4895	3.27868	21.3664	3.24663	31.2783	2.6716	4.27213	13.2851	3.6532	3.09396	11.7235	6.51212
17603349	NA	NA	NA	8.44417	11.6692	8.08725	2.10053	7.42125	3.0469	6.99799	17.756	7.47524	3.44259	8.11244	13.7183	40.0716	8.136	6.50347	2.53479	15.6692	5.24546	8.16461	8.06992	16.4408	2.51087	8.03246	21.9129	24.7478
17603351	NA	NA	NA	3.99218	4.28095	4.471	2.17116	8.38343	4.57245	5.94506	8.91123	2.98424	3.68196	3.86764	4.75297	8.93166	5.00139	4.03028	9.95862	7.12068	3.8622	14.2115	4.16984	2.36636	3.34208	2.23038	5.1358	4.87514
17603353	NA	NA	NA	14.61	3.35454	46.4831	9.95396	75.3093	11.16	41.7009	72.3396	60.2607	40.8923	42.6235	46.3627	58.6754	7.8994	32.7281	55.5306	138.855	20.8808	85.1668	41.4713	51.961	16.2138	36.7199	42.6862	48.917
17603355	NA	NA	NA	15.4778	9.45536	29.2104	30.0406	15.0037	32.8319	24.8598	43.5981	32.4937	63.6311	10.3329	22.8707	25.2684	24.3152	26.4969	76.5267	54.7392	22.4213	30.4784	41.6549	17.4737	14.8449	18.009	22.4842	22.9829
17603357	NA	NA	NA	6.80329	47.4949	30.2931	11.5686	50.1224	57.8935	42.9458	65.8911	65.0987	53.1711	35.1423	42.0797	51.0217	6.78418	56.0108	17.8534	60.4954	13.5996	29.1496	17.4374	7.91938	8.13307	23.2322	6.22929	9.97416
17603359	NA	NA	NA	3.07615	19.8815	20.23	5.26457	3.33938	7.56276	9.55095	15.5089	9.82515	2.76708	9.2738	6.28525	4.19974	13.5959	3.16647	14.8129	6.16794	2.79835	2.43502	8.97582	6.96297	3.39024	29.1722	5.61535	3.52062
17603361	NA	NA	NA	2.10326	20.5849	12.379	4.68026	8.64149	7.37142	7.25099	5.75632	35.5664	10.6977	4.40645	9.75994	24.4247	5.69635	7.30469	12.9288	4.33915	2.88198	1.89257	3.66009	3.97726	7.0122	31.9799	14.5753	24.1793
17603363	NA	NA	NA	194.549	458.256	401.381	508.332	433.25	492.158	311.832	388.732	415.97	276.239	294.506	280.511	330.067	668.93	355.65	167.547	318.529	289.619	307.715	272.208	266.896	244.394	442.04	213.951	260.111
17603365	NA	NA	NA	9.19034	17.7851	10.0987	7.36862	15.6615	9.16192	14.9627	14.2029	31.8175	7.38869	10.6189	8.45302	11.3018	3.16876	10.1909	4.92967	12.514	5.93958	5.078	13.8466	8.9591	15.4407	4.67408	14.0022	21.898
17603367	NA	NA	NA	7.2837	63.0336	28.4256	8.3169	14.6958	29.2857	40.0121	50.0483	56.9025	38.2639	85.1801	33.0524	49.4687	16.8621	48.1227	3.04518	33.471	6.97666	34.3719	18.2344	74.4726	75.8363	49.8242	45.9004	35.7055
17603369	NA	NA	NA	29.9067	46.0018	36.2273	38.6567	78.1401	44.8327	96.8781	51.3853	66.9011	57.3913	82.1472	67.831	82.0149	169.234	57.5723	79.0233	70.1563	87.7666	37.0638	49.8922	96.9986	57.738	52.6035	65.7381	76.4507
17603371	NA	NA	NA	13.481	11.2191	8.73405	13.0322	11.1371	14.7781	7.05791	13.3942	34.4536	14.132	12.6418	15.8477	28.5879	8.69676	8.96833	32.7951	16.4534	20.6443	48.9081	4.65823	11.5467	21.8341	7.83575	34.2574	21.6939
17603373	NA	NA	NA	5.17567	8.8998	12.8251	11.8006	13.7805	7.03526	12.7134	14.9789	16.1792	7.94765	11.4252	10.9469	10.9077	27.6945	18.4936	4.0161	4.57731	13.4708	5.75567	19.1931	4.84551	11.7258	7.99292	2.61492	12.0729
17603375	NA	NA	NA	21.2286	9.66788	5.96636	4.55987	11.8221	18.9882	22.693	45.7386	78.6585	47.3785	55.2985	28.6425	20.9007	16.3226	23.3378	6.16365	5.79177	2.32856	44.1085	6.65864	17.6112	10.3548	27.5183	16.4869	17.6877
17603377	NA	NA	NA	80.3118	80.2433	63.0975	31.3343	48.0207	35.4161	110.768	46.6113	119.338	71.4853	84.132	55.1542	128.355	53.9508	79.7658	13.661	73.3519	22.5188	52.0069	6.0859	143.606	50.9141	88.8107	49.7815	31.3577
17603379	NA	NA	NA	6.95515	22.3451	10.713	23.4646	3.92852	6.12859	5.14237	4.65086	5.81944	17.0311	3.07854	20.812	3.0093	2.00092	4.64753	4.91919	9.77536	2.91882	5.7682	3.11451	2.88035	2.04691	3.33339	3.32283	4.52519
17603381	NA	NA	NA	8.38445	8.08018	16.7063	14.5385	53.9689	17.9169	13.4163	44.1524	22.3056	19.1919	8.62352	14.66	17.899	9.11842	16.069	13.6111	20.0201	61.4334	8.59489	16.6473	13.0847	7.24796	9.57915	4.79531	27.8108
17603383	NA	NA	NA	59.5018	14.1886	3.81238	36.3715	15.4115	33.5684	13.6307	27.3617	6.30893	14.4825	12.1859	18.6415	19.6243	2.76708	35.3877	6.15546	6.61942	2.48516	22.8704	25.2953	5.21583	80.7413	26.9211	27.9206	4.4687
17603385	NA	NA	NA	62.7275	161.225	100.769	38.1381	109.799	78.6907	65.9827	77.3063	132.533	68.615	66.739	93.3152	81.7153	146.711	118.208	12.2657	115.54	23.8749	59.5483	78.202	54.5635	74.1831	92.2461	43.3907	23.3339
17603387	NA	NA	NA	2.25797	8.72325	2.51142	2.66605	4.05498	1.90285	5.74696	6.14664	2.61115	7.74107	3.12938	4.26536	3.62633	18.5181	4.9619	13.2007	2.94791	24.8241	2.56737	2.77256	2.59679	3.07981	4.46792	4.64035	2.99983
17603389	NA	NA	NA	30.8478	51.8253	46.0048	24.9594	41.234	24.3961	28.495	26.6441	25.9526	31.9651	25.6619	25.5784	27.1058	160.977	18.9588	4.75536	55.0769	9.68042	19.8844	36.9592	37.6553	54.0965	34.4257	25.1945	35.7498
17603391	NA	NA	NA	4.32002	2.35512	5.91691	2.85954	2.52166	3.3962	3.3012	3.52169	9.29305	2.58345	5.52704	2.29519	3.30368	3.95209	2.1262	2.71042	2.34799	3.40983	1.99384	2.52589	2.37608	1.99618	5.64388	2.97702	2.49429
17603393	NA	NA	NA	74.0173	115.094	45.3417	194.193	8.5333	18.1972	77.5181	58.6671	79.5421	46.6501	80.9278	102.623	83.666	217.22	70.3206	436.334	26.2011	121.218	65.1583	220.011	55.4079	90.1429	69.3966	55.8452	73.0339
17603395	NA	NA	NA	11.2614	18.5416	22.2667	4.73404	32.0868	20.0229	42.0133	25.4975	66.155	68.6605	65.4042	16.7323	48.2745	3.81372	27.1665	11.1254	8.79567	9.11583	50.1553	11.9513	33.8852	5.71905	8.87287	36.9501	2.73023
17603397	NA	NA	NA	5.85752	6.19437	6.20113	13.3547	3.80595	4.12211	11.4256	18.0367	31.0164	8.44617	10.5886	26.0007	27.4872	3.83982	20.8164	12.0409	13.7716	7.23416	8.48079	8.27114	10.4704	23.338	18.6431	12.1668	8.06447
17603399	NA	NA	NA	4.68932	4.14635	17.1341	53.9614	6.37428	3.53335	31.1277	62.1036	45.0925	58.3226	25.077	28.9468	14.0383	5.35246	51.0906	17.2656	6.63678	45.7814	11.3684	24.3377	19.824	57.188	8.81536	28.6273	35.2641
17603401	NA	NA	NA	4.5402	6.00522	30.8159	7.08948	37.3628	8.27506	17.4444	9.65649	9.33173	19.6659	11.2852	23.5489	9.26846	17.4733	22.2599	2.71872	22.0328	45.8868	23.773	8.25549	7.45733	5.03246	7.94039	11.5092	49.2141
17603403	NA	NA	NA	12.2316	5.30289	3.6952	6.63217	41.2009	14.5287	12.6459	16.3356	61.5514	9.91173	8.44094	8.7752	3.24412	2.39983	47.8621	3.88288	7.13214	4.01204	24.5417	5.85533	7.72589	5.07468	9.45261	6.03449	4.66849
17603405	NA	NA	NA	17.5534	5.85127	3.76195	10.7029	4.41507	4.74301	4.99767	4.22665	37.4435	6.86112	4.55407	3.37375	15.384	5.74503	8.3493	4.21553	7.63477	10.3936	4.45361	3.82418	4.42221	2.18545	3.1124	5.08162	4.04377
17603407	NA	NA	NA	29.3864	17.3729	25.071	5.23253	2.76153	11.082	41.9929	8.84083	23.8636	10.0793	22.5912	25.7841	10.149	16.7021	22.7615	10.2192	17.128	73.5556	4.0004	49.018	27.7991	11.4761	24.4812	36.8068	25.7305
17603409	NA	NA	NA	64.2217	7.74748	28.3134	4.21715	4.9088	31.5513	30.7348	24.7919	35.2679	23.1174	10.077	10.138	29.6369	52.5726	24.7861	3.2382	25.7485	40.7061	9.79857	39.7449	56.5111	26.7513	47.4023	34.9404	37.0766
17603411	NA	NA	NA	5.70801	15.2405	16.1138	8.85695	4.30935	12.7978	18.4543	14.9375	37.5973	15.3463	9.94617	11.0414	19.9694	6.96161	29.872	2.47559	40.2886	4.91768	11.6006	7.65922	31.9112	11.0281	9.62712	6.70817	10.3213
17603413	NA	NA	NA	33.2514	63.8659	23.1042	8.11469	6.52362	40.9954	41.2517	7.36432	26.5316	18.9608	26.7392	42.2973	46.588	39.4882	20.0965	4.79582	19.0939	28.2182	23.1973	22.4231	26.1415	8.14723	21.2539	53.4107	69.7182
17603415	NA	NA	NA	22.6019	11.3982	22.7288	22.3233	37.9719	135.727	80.4015	108.303	97.9196	158.157	89.6901	41.9331	89.5385	33.0482	73.8641	3.83279	62.8556	6.74047	81.3148	10.6345	79.9226	15.1623	10.7287	13.2556	84.7683
17603417	NA	NA	NA	109.873	146.378	77.6097	14.4344	76.8185	127.485	138.421	104.891	199.938	191.178	173.586	76.4585	161.138	107.478	148.358	37.1838	73.364	117.457	111.378	42.0587	115.379	113.658	87.9374	56.4264	83.2531
17603419	NA	NA	NA	102.812	168.007	119.559	46.6387	75.8882	97.3685	156.348	149.614	185.062	227.749	148.685	116.064	147.548	125.569	149.68	86.892	105.761	386.951	161.545	59.9242	200.231	170.378	113.79	75.39	116.032
17603421	NA	NA	NA	57.2092	150.169	26.4273	45.3665	43.0256	109.034	103.852	118.536	100.604	48.9943	82.6666	57.6372	81.8351	6.66439	65.9152	2.20876	69.93	5.06086	95.5838	35.7587	151.705	37.9933	19.9818	22.9099	61.8095
17603423	NA	NA	NA	57.0825	44.8355	6.17223	10.5847	20.8263	47.6733	31.6888	38.6255	71.6496	27.7732	29.663	4.70352	66.0685	8.30195	57.0656	2.38606	14.5029	5.78542	16.6518	47.1569	61.5513	33.3679	9.75168	5.98018	41.0623
17603425	NA	NA	NA	4.68053	12.4032	3.21151	5.75247	7.38782	6.2137	5.24809	6.13956	3.4867	6.90928	4.11038	3.16841	3.74596	12.5717	3.30096	5.99855	2.72215	25.1859	5.46825	6.38467	3.71837	7.84141	7.32911	10.2491	9.82487
17603427	NA	NA	NA	64.2603	85.5626	46.5527	160.821	37.1403	96.1566	74.6807	97.0148	109.766	106.248	102.823	80.8869	88.9118	119.774	80.9791	10.6586	49.2423	46.274	111.104	79.9295	100.332	85.5291	45.8095	77.1831	28.6917
17603429	NA	NA	NA	59.8155	27.3126	54.4124	60.6957	56.3046	42.7935	60.3892	90.5673	67.1597	77.8826	73.004	36.9741	96.2363	24.5778	73.157	26.5215	72.0729	15.3427	37.0089	66.8049	57.2799	53.2321	14.3906	56.0612	45.2039
17603431	NA	NA	NA	18.8468	22.3252	19.3513	34.5692	6.17351	33.1772	42.0757	29.0831	20.253	36.8658	24.6335	40.2266	42.6529	22.645	14.6794	7.60846	15.9788	6.58195	25.1847	15.9397	23.7677	40.1905	37.5716	37.1054	37.0241
17603433	NA	NA	NA	18.1842	39.6221	18.1099	9.13993	31.3024	22.7333	13.1651	20.8475	16.1764	16.4383	18.2341	20.7819	73.0916	37.6067	25.4852	7.41327	25.1541	80.8267	13.4523	9.76451	25.8501	12.8118	16.3009	10.9605	12.0157
17603435	NA	NA	NA	34.1811	9.20697	16.2554	16.2554	19.3477	22.2168	16.055	25.522	20.8178	38.499	13.4084	12.8006	8.59212	15.5337	9.96717	20.1495	10.726	11.4877	9.5913	19.303	15.0054	12.2099	20.5371	24.38	16.3535
17603437	NA	NA	NA	7.93919	24.6781	33.0777	10.1829	17.2204	9.76999	38.5863	41.2009	43.2063	62.8921	61.3091	22.4707	23.1529	2.21152	24.8991	41.4737	46.666	17.1391	26.1293	44.673	30.1844	28.9312	11.0315	15.7884	42.7235
17603439	NA	NA	NA	37.2025	13.3123	53.4555	9.50413	28.6124	7.42555	41.9832	28.781	89.6402	44.2764	60.3149	36.4996	39.1545	2.04775	59.5804	16.2464	18.0741	7.40137	4.8089	13.265	27.3541	36.2031	16.5796	32.6855	28.4209
17603441	NA	NA	NA	28.0395	13.2937	44.9473	8.22677	38.3389	47.9014	54.6994	58.8182	86.1022	45.9084	80.9354	51.7417	50.5411	28.1633	69.5005	9.52248	51.7175	17.5574	37.6513	49.0538	30.9707	69.6239	40.2726	53.2957	54.4942
17603443	NA	NA	NA	9.35157	7.24742	28.2123	28.458	12.0593	14.4733	16.1121	23.6484	20.499	17.2644	34.851	13.4289	9.60342	7.56325	4.56227	16.4828	20.4926	4.93471	8.63287	23.1727	14.2177	30.6316	20.2224	10.611	5.86379
17603445	NA	NA	NA	22.9015	15.2168	59.4735	94.3321	24.0559	75.177	74.4944	78.9783	141.771	97.3873	134.83	56.4397	85.1982	33.339	77.2821	114.725	66.9015	49.2709	41.3408	178.095	20.898	93.8866	71.9051	14.4029	133.329
17603447	NA	NA	NA	63.3611	26.8702	22.936	59.8704	23.0204	76.5892	64.6686	102.89	66.812	56.6546	38.6823	36.6524	44.5178	6.81939	16.0992	54.2371	17.7692	11.5068	9.42466	72.0487	21.1887	26.2172	46.7863	21.0474	36.1816
17603449	NA	NA	NA	21.5327	9.3974	9.49638	12.9994	9.4321	22.6257	10.2785	13.5012	12.9994	60.2185	18.4161	12.7094	9.23514	19.3281	20.2482	8.92207	45.8986	13.5261	19.4172	15.6641	3.65564	8.84312	61.3563	9.98819	11.0478
17603451	NA	NA	NA	27.4075	93.5084	59.2128	106.168	121.411	121.403	41.7101	93.2206	136.126	77.1518	118.952	76.3168	89.9162	14.0324	92.3313	7.2694	67.8714	19.7448	70.5719	119.029	72.6391	87.9778	65.4508	80.0208	61.1465
17603453	NA	NA	NA	57.4585	67.1385	64.7356	43.2637	137.138	68.0185	126.618	74.5385	60.571	64.2185	33.4793	84.4027	48.8985	176.978	61.0346	135.616	39.6644	188.168	45.4357	77.8985	47.2185	90.6137	51.2185	64.8185	42.8293
17603455	NA	NA	NA	15.3339	7.00636	62.8137	16.6412	40.5128	23.3874	31.529	30.3566	44.5612	25.7786	43.252	78.7414	19.3741	7.08296	41.8479	14.8486	34.7231	13.4741	18.2088	13.1997	19.4865	34.4876	35.1472	4.31264	29.6269
17603457	NA	NA	NA	11.6252	20.085	13.1173	10.961	9.84871	24.346	8.38406	7.73268	7.04107	16.3761	6.78912	8.1843	4.77145	23.9131	8.65288	20.0908	6.65594	30.2072	18.1782	27.41	8.52087	17.6168	18.2569	16.5949	14.0434
17603459	NA	NA	NA	27.3626	9.27521	19.83	52.7949	7.8038	24.0302	46.8804	34.5164	81.8548	34.2491	44.5348	25.8952	25.8602	19.2019	40.8996	46.9541	52.4348	56.5447	48.4235	22.4737	30.0307	41.7464	23.1404	11.8488	30.0588
17603461	NA	NA	NA	10.0993	21.7343	25.5269	8.56226	25.8547	11.4322	14.8356	24.6489	12.6589	15.8495	34.1835	19.3616	11.6581	17.5025	19.5703	16.7426	10.7852	9.40353	23.833	13.5563	5.29934	6.95969	6.50993	6.94846	9.12871
17603463	NA	NA	NA	20.9823	9.91617	16.9514	3.60972	24.5451	24.8162	26.2194	22.0218	38.157	31.7005	50.6542	39.2106	38.0944	6.78584	31.5339	10.4042	55.537	13.3979	4.59271	8.81682	19.4762	14.0009	18.76	21.5603	7.62122
17603465	NA	NA	NA	50.4449	88.1987	27.5164	6.57286	18.6326	33.8837	40.1019	73.6612	59.6912	43.7165	37.9298	44.2703	47.5112	19.6818	10.9084	32.6227	16.5641	23.8266	58.66	47.1264	59.1522	30.5041	52.6018	23.7759	9.20521
17603467	NA	NA	NA	43.7253	76.7726	34.3813	39.3964	89.3455	45.8243	57.8104	111.504	54.2804	73.6631	82.2147	46.3621	52.0144	8.05187	43.5046	6.04297	13.4298	4.9262	33.1441	6.03348	44.4436	12.8437	104.286	61.5939	33.6686
17603469	NA	NA	NA	82.6984	167.587	92.094	38.6291	135.14	187.799	127.576	165.071	175.291	153.758	108.791	71.2406	100.286	36.933	99.0302	82.815	47.4542	11.3106	68.98	81.0316	70.1479	123.073	280.077	73.026	108.239
17603471	NA	NA	NA	3.82771	8.7236	1.84117	7.9188	2.99989	14.7779	10.6475	3.0416	30.3085	20.3622	4.1734	14.2186	12.1193	6.28352	5.32076	2.15462	3.18658	2.02034	4.69453	2.94388	19.386	4.42578	8.53817	47.6419	8.58747
17603473	NA	NA	NA	18.0077	74.0467	51.3112	123.155	13.3899	6.11689	51.7461	57.6133	19.9189	16.4869	50.5761	38.7856	33.6835	88.6648	4.87856	181.951	10.9091	59.1714	6.70372	16.3571	10.405	53.3539	17.0669	214.593	67.6581
17603475	NA	NA	NA	61.8891	164.925	69.3796	17.2668	45.1786	59.6185	22.8842	22.3495	57.3487	132.423	45.1786	45.8986	45.1786	70.8985	29.0299	14.2377	35.4209	33.9259	67.4985	34.415	109.578	9.61131	21.2404	81.7385	35.5749
17603477	NA	NA	NA	15.4562	122.538	40.819	4.79224	37.0968	47.6804	39.4555	53.0585	59.9785	93.2748	32.7811	40.819	54.3785	40.339	44.0186	8.3606	21.9068	13.1069	15.0439	21.8018	129.898	17.1068	46.4586	83.478	71.6557
17603479	NA	NA	NA	21.0089	47.6131	32.133	41.9208	17.2636	3.14223	31.2429	29.7159	61.9652	52.8279	38.1465	44.0311	28.7492	6.87871	9.6977	4.6343	15.4412	22.5069	12.2149	23.3044	50.7932	14.3001	6.80479	61.3722	62.3718
17603481	NA	NA	NA	2.17071	27.8974	11.9076	6.75986	9.27848	5.59991	15.2676	12.2392	28.3016	21.7315	22.5942	37.3181	25.6076	1.66499	19.4715	1.9295	18.1096	2.64412	8.94866	6.48349	11.7591	12.8039	5.70284	6.54269	8.33351
17603483	NA	NA	NA	38.3647	12.7508	11.7488	2.99433	36.3604	53.9439	43.7576	71.1534	36.5465	57.3935	53.1239	56.6076	37.3403	2.97187	32.9916	5.09027	9.44416	13.4605	59.2427	24.0772	25.232	76.9704	10.0049	29.4785	128.682
17603485	NA	NA	NA	3.3394	36.0997	24.5711	2.78701	85.4185	82.1956	40.499	38.9068	67.183	46.118	53.0185	44.794	53.539	17.7277	69.4514	5.96091	79.4944	3.56691	48.2585	23.2172	6.79844	39.899	33.4541	38.699	17.8578
17603487	NA	NA	NA	3.44186	4.75322	16.5552	2.93981	42.1126	6.64353	5.8926	19.2677	11.2934	35.8166	12.8648	2.93981	7.42455	5.4243	3.40458	12.7426	7.94036	4.88188	2.68848	6.29742	3.43484	2.9654	22.5092	43.6587	12.9737
17603489	NA	NA	NA	96.4829	90.1268	49.2376	26.8382	72.9731	124.826	89.0271	118.961	141.717	101.088	73.7378	72.9727	128.005	52.3071	68.7082	6.86147	87.8155	20.4581	65.3104	47.959	53.5242	112.082	81.4437	99.2561	57.7535
17603491	NA	NA	NA	217.525	275.152	105.281	152.408	46.3896	35.876	137.456	91.3429	92.748	164.306	89.2002	187.782	153.612	129.738	135.23	389.931	69.0318	14.2102	42.2141	100.585	95.4032	158.871	161.828	183.922	58.6074
17603493	NA	NA	NA	4.35193	12.6049	4.6944	1.97796	3.40078	2.34459	5.37031	2.18278	6.15182	5.43632	2.13685	1.94691	2.10053	3.94698	3.0416	3.50311	3.53785	2.80589	2.10053	1.66152	4.89425	2.3857	4.77848	2.67983	4.5127
17603495	NA	NA	NA	11.6632	460.347	156.916	35.0136	124.97	257.658	218.5	190.258	296.886	248.578	190.258	171.999	267.633	617.758	104.233	4.30383	185.338	211.018	83.2985	300.804	195.166	264.476	338.998	162.978	62.5385
17603497	NA	NA	NA	10.5636	11.9459	9.86237	4.98657	19.0215	7.54716	17.0264	12.1865	19.0132	14.2793	10.6667	15.7736	9.1585	9.63265	14.6439	12.0354	8.89052	4.27015	10.3508	22.0497	8.51359	14.5141	11.4049	64.8672	9.90362
17603499	NA	NA	NA	81.3924	29.972	52.931	17.2668	45.0605	47.9385	114.706	107.904	75.6185	83.7759	72.8374	71.87	82.8132	10.3342	95.0185	149.035	58.2549	195.418	12.7472	75.6185	93.7785	94.4818	79.2185	81.7385	37.6996
17603501	NA	NA	NA	77.6985	104.738	19.0677	18.7877	43.4987	32.7038	48.2185	51.0585	47.9385	70.8185	84.0985	32.7038	41.5387	10.6345	31.0646	8.3606	33.5411	34.3011	13.6452	15.7358	7.01534	33.9011	25.8418	34.5011	11.15
17603503	NA	NA	NA	6.15922	7.04608	7.84073	6.49118	19.2044	18.6937	4.52049	13.1771	18.4948	14.2161	13.5164	11.1321	7.51057	11.3878	10.0204	4.03284	26.2396	8.01315	7.74926	13.6949	6.91492	11.327	13.9129	6.50292	3.47704
17603505	NA	NA	NA	9.72364	7.34473	12.8674	7.68094	22.7253	21.1414	9.49098	23.0743	24.6234	77.7659	26.1701	13.6556	17.8087	29.7167	24.393	11.1873	30.0407	16.0619	8.0542	6.12556	16.6949	10.2094	7.50924	47.0608	12.0618
17603507	NA	NA	NA	45.8514	60.3265	45.0895	7.24849	86.1609	15.4831	49.8635	81.7038	125.594	122.094	88.1204	62.9227	98.1709	7.47611	90.9647	6.63209	61.3099	16.485	103.641	27.8056	165.45	18.5276	118.571	102.953	69.938
17603509	NA	NA	NA	6.24188	61.2878	39.4615	50.2016	30.5665	34.6833	97.8863	41.8272	62.2002	53.7205	91.1967	12.6155	86.5465	18.6414	66.0052	7.0468	26.9944	124.395	82.7957	34.8005	182.966	12.3528	13.1228	20.206	51.1469
17603511	NA	NA	NA	8.41558	29.4016	10.8468	21.5031	39.9953	13.2983	22.659	13.7286	24.7078	41.1869	48.9712	14.1992	36.8375	3.7216	17.7521	20.646	11.9472	30.8028	10.6168	5.65285	2.89351	4.66285	9.89951	27.7255	9.57134
17603513	NA	NA	NA	3.95791	5.47818	2.82254	5.17449	7.15633	4.87746	4.35278	7.20128	10.9247	4.37692	15.4101	6.29161	8.32287	4.94254	4.18242	3.89471	5.42773	17.1325	5.3302	3.70571	3.06863	2.88782	2.4688	4.76536	4.3519
17603515	NA	NA	NA	15.4562	62.5583	150.613	110.258	339.797	168.798	58.2193	180.798	195.968	125.938	169.938	132.05	129.978	26.7584	190.738	14.6657	143.282	150.312	88.8671	59.6453	64.9998	67.1785	110.258	30.8661	103.309
17603517	NA	NA	NA	73.4816	303.383	135.407	31.8728	234.197	134.972	54.8465	217.843	263.57	169.027	134.828	232.625	117.058	83.604	98.2308	33.7995	116.358	9.37549	142.408	78.2393	80.3628	120.896	120.481	95.0266	145.622
17603519	NA	NA	NA	40.904	50.1642	29.551	36.8819	52.5396	82.7367	60.7105	67.7028	139.652	77.8397	48.978	69.3602	147.865	50.5875	69.3458	150.168	43.4004	96.6731	90.4477	100.724	86.6578	38.8491	69.3404	38.5818	41.7366
17603521	NA	NA	NA	35.265	6.28834	23.7369	2.83981	22.744	26.1297	35.0277	43.525	16.9742	40.9142	18.6329	19.2337	64.5934	7.21543	15.3421	3.53328	28.684	6.13798	8.78108	4.93332	21.2112	6.67681	15.8926	18.4651	11.8076
17603523	NA	NA	NA	17.2668	5.33133	3.38685	8.57309	16.2054	5.64882	7.56238	5.84987	7.33203	4.91936	5.14643	4.33976	2.8716	2.21152	5.999	3.6039	3.06277	9.87428	11.6249	4.07385	4.91936	3.80847	4.11247	7.51902	3.58237
17603525	NA	NA	NA	8.68101	29.0299	36.8997	8.21584	16.9069	13.6123	30.508	91.7785	32.617	47.0638	66.9785	59.9025	59.6985	52.9449	88.5345	15.3322	77.6985	31.8238	53.0408	114.058	9.56013	78.547	5.93711	6.4218	16.9097
17603527	NA	NA	NA	21.8573	15.5424	45.0598	66.4368	24.8111	22.4692	18.5205	52.4585	56.9385	93.274	84.1281	84.8106	81.8185	18.2635	26.1984	55.0248	60.3385	17.6832	56.854	96.6048	62.2051	144.928	46.7798	83.6585	64.3619
17603529	NA	NA	NA	18.4721	19.0807	7.93122	10.631	5.61307	12.5557	10.2237	21.1545	17.8803	15.8505	10.2766	21.1308	14.49	12.9361	11.7269	6.87456	11.5718	17.0773	6.87341	9.35939	4.20727	14.0562	9.57383	10.2441	8.36158
17603531	NA	NA	NA	9.21995	9.45328	18.5044	9.19253	10.9914	6.00794	8.35742	8.92845	11.3712	4.67123	4.99154	6.95487	6.88477	7.00553	24.7277	8.19856	5.65735	8.78189	8.55688	9.05428	7.43825	34.9858	5.96615	6.30063	6.30874
17603533	NA	NA	NA	91.8983	215.911	130.894	114.875	140.961	102.929	126.968	270.652	215.823	189.073	268.996	215.118	192.942	311.095	191.499	51.3296	104.167	203.581	143.897	102.149	73.6164	112.351	183.542	88.5674	98.589
17603535	NA	NA	NA	35.5537	16.0055	35.4172	6.3491	14.5815	66.8215	19.7474	38.3472	28.2162	36.0656	39.4886	64.4183	26.7114	8.55598	24.4459	8.72808	30.5699	17.1516	17.5875	9.86265	25.6579	25.1629	34.1411	20.8603	17.4309
17603537	NA	NA	NA	40.4541	14.9238	7.9326	5.48047	33.2981	2.94617	15.83	7.28088	13.7812	22.606	5.57068	9.80582	29.9853	4.91014	9.59435	5.18667	6.40702	5.11403	15.1004	3.67669	25.2147	11.6473	6.70782	2.78691	2.09216
17603539	NA	NA	NA	8.3606	14.5839	37.0683	9.03429	6.5898	8.22336	7.32051	5.36038	36.6066	14.2669	12.8788	14.0444	44.8235	6.89555	16.9411	2.86913	5.02375	11.2285	42.1239	7.20939	11.3433	28.6463	12.0697	10.065	14.6259
17603541	NA	NA	NA	24.808	56.6155	50.2185	75.265	77.1359	54.5385	81.1785	104.325	102.467	46.3108	99.735	99.1215	137.955	59.5785	82.8079	66.4599	44.9386	97.0623	34.4154	68.3754	29.2362	19.9252	61.4886	11.7428	46.6186
17603543	NA	NA	NA	11.4008	63.394	27.9659	2.10053	11.9372	7.97799	9.14699	14.2121	29.1848	35.5159	12.9994	14.9559	9.5517	3.4622	14.525	11.8621	19.9322	7.39641	23.1772	29.7885	7.01534	2.81689	9.70329	5.64706	22.4758
17603545	NA	NA	NA	16.0015	19.3354	35.4979	6.4537	9.89649	2.85309	16.1858	23.9602	26.1011	53.6703	18.0896	22.3568	21.8373	5.57457	30.9787	3.47161	29.2901	3.89001	13.8313	19.5788	9.33853	9.56652	10.9906	4.80336	8.06557
17603547	NA	NA	NA	128.524	87.2555	86.2194	34.7537	92.1775	193.373	91.6532	154.805	166.911	108.33	130.624	149.95	145.781	75.747	88.6254	39.4669	127.219	104.45	123.445	87.4682	73.7061	111.071	147.795	115.549	144.659
17603549	NA	NA	NA	4.3728	4.50782	9.19919	3.5919	7.72399	6.54099	3.02357	3.96105	7.47504	4.57663	4.09561	4.04063	12.5283	9.53777	7.73405	3.89158	3.7076	5.9899	2.64572	15.2633	4.84956	8.27454	13.9872	7.51554	2.48258
17603551	NA	NA	NA	10.5606	5.8856	4.97004	6.32914	5.22116	4.72735	3.75533	2.77949	2.68751	3.77758	12.359	3.76092	4.03558	5.02606	4.66969	8.29002	2.74647	10.854	3.70472	5.22304	3.06594	3.32563	16.766	3.88643	4.27742
17603553	NA	NA	NA	2.59347	16.3466	3.07917	3.58052	12.6938	6.08195	4.26281	12.4943	7.6653	2.85992	7.44737	2.7696	8.56012	5.7513	2.53051	21.6089	6.03644	4.15744	4.27313	3.32322	17.1821	4.50434	5.16535	8.94696	5.93042
17603555	NA	NA	NA	9.95674	10.5079	14.1041	10.9374	5.78435	6.90494	9.67765	27.2036	12.351	13.741	14.7885	6.41442	23.4714	5.67481	4.07979	9.37793	2.58716	4.51923	3.81323	10.5781	4.63214	4.63782	7.62328	3.72121	5.1889
17603557	NA	NA	NA	34.3011	32.8807	16.2554	23.6177	65.1522	62.559	62.5785	21.5984	30.3125	34.3011	28.2608	102.171	71.6985	38.555	35.1688	23.8991	82.5385	34.3011	26.3279	30.8646	30.4649	34.5142	23.6177	29.5499	220.898
17603559	NA	NA	NA	13.2341	59.8318	13.1499	15.5364	15.2156	20.4564	13.4052	20.5391	26.2694	15.9536	35.7195	35.7489	21.0396	24.0294	18.074	8.33764	16.8354	25.3153	3.33184	9.89269	17.8364	18.4181	22.3876	44.218	31.5105
17603561	NA	NA	NA	4.19185	38.2858	36.0927	5.92425	2.88246	2.13314	4.19245	5.08824	5.96281	5.63841	13.6642	8.30336	7.93371	2.8842	6.56816	14.4662	1.8432	2.88947	10.5889	3.14365	6.18002	3.4704	3.45988	14.8112	5.43095
17603563	NA	NA	NA	79.3173	23.6605	25.9346	26.4738	27.1218	6.42666	14.0437	28.2969	28.7569	36.9773	11.3345	5.74317	9.03609	42.6592	21.5578	6.6111	30.2054	12.1429	11.1497	8.07325	7.20906	18.4177	25.4322	17.9694	9.44633
17603565	NA	NA	NA	43.1869	180.341	48.2313	121.583	8.82479	15.7985	42.0635	51.5225	70.6433	25.6673	44.0768	16.5394	38.766	434.939	63.369	304.118	59.4519	410.931	73.6075	44.5268	19.6765	58.8802	51.3559	19.2005	39.6771
17603567	NA	NA	NA	6.74976	65.3555	53.133	122.646	17.8497	19.9152	11.5394	42.9095	13.432	12.6272	67.7419	28.2784	43.5527	7.18244	40.2047	15.957	29.2856	3.16006	11.1412	14.4292	4.9981	16.1138	13.0321	17.4662	8.66169
17603569	NA	NA	NA	27.6782	11.4214	8.15537	19.979	24.6904	22.4692	9.63879	14.1658	21.6384	9.40484	7.46585	9.93009	13.5839	7.56238	12.4387	38.1396	12.8806	6.79986	18.5073	16.9069	5.15462	6.93192	10.2818	11.8447	18.437
17603571	NA	NA	NA	54.0941	79.806	66.9385	6.63745	36.3603	45.8741	56.4586	75.9387	76.5682	112.23	52.0535	90.718	123.094	15.6282	58.2606	16.8691	80.6133	10.0902	31.6853	33.4665	72.8731	40.9654	34.9092	86.3902	64.4563
17603573	NA	NA	NA	18.5164	2.62562	2.97877	4.32951	9.73532	2.7506	8.97576	6.3704	11.3381	5.05253	2.83447	16.8849	7.47282	3.34686	8.62897	8.0111	4.07391	3.03291	14.2515	11.9728	3.57059	3.98317	10.1325	5.16585	4.68409
17603575	NA	NA	NA	12.8599	3.02822	14.3371	8.93779	14.159	9.57663	9.21602	16.4149	16.8022	11.3033	14.6042	36.1429	8.70414	3.8163	2.85676	9.92908	7.59804	12.6177	6.47798	10.6004	3.3825	8.57659	7.2971	3.19588	14.2068
17603577	NA	NA	NA	5.45403	2.9908	11.8221	41.162	11.8221	2.41843	44.3786	25.522	15.1471	30.8786	9.97236	19.0133	15.1471	5.04946	3.14256	11.8221	28.6128	3.56691	46.2439	4.53055	3.43691	28.015	38.1796	11.1607	8.90455
17603579	NA	NA	NA	4.78332	23.6655	20.547	3.72681	3.53558	5.71711	14.1781	21.3189	17.6144	26.1704	7.48802	44.924	32.1329	13.7778	4.44555	97.2034	46.4948	3.33285	3.70112	18.4427	5.26558	2.49175	12.5684	77.8	30.2602
17603581	NA	NA	NA	9.90073	16.6241	10.8651	16.8086	6.56383	8.35488	22.3021	10.3554	9.53596	13.4922	16.2602	36.8317	40.3734	6.22448	12.898	41.7384	50.9595	13.8959	13.2403	16.8465	33.4391	22.0621	9.93479	30.9353	12.4814
17603583	NA	NA	NA	107.889	28.6269	27.7791	48.4847	54.9135	107.05	79.1911	22.9767	45.7644	79.98	81.6098	50.0142	71.551	8.02416	67.9337	7.37731	81.8899	6.16056	21.958	55.7902	19.4987	94.4335	31.8618	106.853	36.2907
17603585	NA	NA	NA	17.0192	19.9628	33.0033	16.7697	23.6201	17.7769	26.7882	40.0937	28.1588	59.4617	49.1858	68.1249	27.2972	46.4743	15.1451	35.36	36.3765	39.6834	13.7883	10.8736	12.9526	12.9446	27.5595	13.651	42.1133
17603587	NA	NA	NA	19.204	6.49513	13.788	4.92456	11.7402	31.3259	42.4999	12.1723	28.337	8.30915	14.6788	16.6745	30.4355	8.02037	29.2358	5.31076	6.78757	9.56485	26.8883	12.3518	22.5997	6.52497	25.8617	8.18007	4.65629
17603589	NA	NA	NA	25.9888	48.5057	23.2978	15.9369	14.7884	26.2358	51.3303	56.2839	67.9165	49.8182	26.7935	42.2202	21.4893	31.7245	30.3934	45.1883	30.5744	11.7361	34.6356	33.979	44.2899	89.0682	27.1818	30.8235	27.4094
17603591	NA	NA	NA	5.71173	33.9327	4.54213	6.21031	5.49425	2.68906	5.30956	6.39619	13.0384	6.69377	11.7321	10.9925	5.28781	6.95635	11.5146	5.71188	16.5938	6.92385	6.10564	4.00377	9.74639	8.32587	5.76765	6.65438	8.10157
17603593	NA	NA	NA	12.1923	21.9787	15.015	30.7841	3.86467	12.0493	13.3291	16.6973	24.4768	33.6867	20.3018	4.03135	6.52794	8.68549	7.61621	4.83704	13.2523	8.35293	18.6581	12.7025	24.1748	8.16682	10.5775	11.0138	5.17855
17603595	NA	NA	NA	12.5783	9.48961	9.84018	17.6157	4.80901	12.5733	10.5383	20.1256	5.81301	20.0571	9.74151	4.18991	19.8272	4.75189	14.5788	7.01437	5.81236	6.11291	11.7257	5.06031	6.77221	5.32008	8.68074	4.5757	60.1926
17603597	NA	NA	NA	4.87942	2.31182	3.27557	8.20337	3.99415	2.29515	5.41509	2.51917	3.49773	4.34663	5.56998	4.02637	5.09093	4.02637	3.40024	5.36503	3.37346	4.4464	2.38533	6.24673	4.36161	9.73857	3.94372	2.97818	3.41144
17603599	NA	NA	NA	17.6812	8.14856	5.08871	10.779	9.71374	10.6541	6.90699	22.0399	28.9805	44.8033	17.7767	11.674	10.6245	17.2041	23.0994	4.33225	9.60848	3.02529	8.4784	11.8479	6.30383	88.661	12.7658	5.09811	3.10094
17603601	NA	NA	NA	12.8877	45.0942	48.7717	7.76246	28.5024	23.7724	32.2628	38.8383	30.6439	47.3566	14.5382	41.4284	75.7258	15.1732	32.6351	4.22341	34.6086	26.4429	32.917	22.0497	21.7963	3.22248	19.2877	32.8156	7.42014
17603603	NA	NA	NA	41.9599	84.1966	25.4119	37.2025	25.7215	30.1251	27.596	23.5461	29.0241	62.9186	45.7815	49.5134	41.2227	25.4393	23.7617	26.6918	46.4776	35.1513	32.0455	12.1561	4.35952	10.3503	31.7051	26.2959	18.2377
17603605	NA	NA	NA	5.36356	5.29481	11.0553	15.2189	15.9918	25.4266	14.5161	7.22632	12.2825	10.925	15.3674	13.2456	27.4319	11.4881	40.6333	35.4339	14.5745	9.14474	13.4544	11.0407	15.1729	10.9571	5.29536	13.5509	9.36619
17603607	NA	NA	NA	2.31481	6.80654	11.071	17.8433	3.91407	34.5024	12.4077	2.76218	3.80281	10.7804	3.69795	7.53651	13.1095	7.40353	5.83832	26.6916	13.2308	6.23285	13.0748	13.146	2.4758	2.73761	9.06828	4.1024	4.74711
17603609	NA	NA	NA	16.5921	2.21215	4.75219	4.57641	8.68041	3.0758	7.87203	9.82723	6.79774	4.11025	2.46349	5.20284	4.58601	2.22593	2.90648	3.49782	4.85569	15.9538	15.5929	3.22259	2.34797	2.43353	6.58576	2.09481	7.61968
17603611	NA	NA	NA	11.3862	12.7618	7.31084	8.35738	3.66319	3.10647	7.9581	39.033	25.4604	18.8217	26.3269	28.3611	10.0308	47.9742	5.27054	2.41298	12.4444	25.1542	8.69073	15.4953	9.5527	5.59499	5.48679	6.5409	3.27999
17603613	NA	NA	NA	3.51543	7.05639	15.9206	6.40934	22.9471	7.52545	13.4103	34.8128	34.2774	29.3748	22.7994	33.7407	37.6641	90.2471	13.1718	17.2268	9.40496	3.89003	24.2868	6.08457	5.62586	12.3782	2.55151	8.12947	3.81499
17603615	NA	NA	NA	5.11698	5.76406	2.64023	2.20547	5.61467	2.24038	3.04796	4.57087	3.49937	12.7228	4.94523	3.61644	4.48573	3.33502	2.66606	2.68774	3.36193	10.0567	4.82475	3.79215	4.37949	3.46938	4.21084	8.22137	4.41304
17603617	NA	NA	NA	5.23654	3.29238	4.69826	3.65162	11.3092	4.7116	5.53819	4.57252	9.5926	47.5615	4.32711	3.72822	7.7374	4.05623	8.94537	4.03432	6.11505	2.0395	3.13169	4.43366	7.14959	11.2021	6.48655	4.81694	6.00208
17603619	NA	NA	NA	2.84106	9.47862	3.73142	3.18053	4.80521	4.71089	2.81299	4.70074	2.4198	3.827	4.76746	2.47876	4.39393	5.40015	4.86283	4.05374	3.79089	2.80589	2.37639	3.50137	8.58885	2.23458	4.12215	2.51779	10.0836
17603621	NA	NA	NA	23.3659	7.0187	22.8972	2.50257	8.5292	27.491	32.5899	34.5518	34.5441	27.8994	18.4193	23.292	34.483	19.5983	22.9546	8.91887	12.8275	34.33	34.9868	9.79476	12.3182	20.0112	13.8362	12.6216	17.7521
17603623	NA	NA	NA	2.32666	7.0905	8.70441	3.04714	3.86125	2.44434	28.1386	25.0399	10.195	21.6848	13.3534	3.68919	55.7982	6.52512	5.6666	36.043	17.6316	41.1726	10.185	8.1494	12.776	14.8866	13.2847	4.92535	12.1155
17603625	NA	NA	NA	10.6028	28.1498	33.3923	6.25439	2.7705	10.2278	7.61781	38.3809	58.8986	52.2402	32.1005	43.4877	66.8154	9.47789	60.1971	27.7314	24.5012	105.358	25.2179	8.2003	10.7777	36.9126	61.5777	29.8157	8.44712
17603627	NA	NA	NA	10.6508	7.2131	12.8538	8.34083	6.94474	7.26953	10.213	8.32409	18.0134	7.91973	13.9192	8.45148	8.20724	13.4411	14.1739	13.4246	9.76977	8.3514	9.31105	8.73601	4.78502	10.7765	8.87504	11.6541	14.6636
17603629	NA	NA	NA	36.8991	21.9948	66.9864	37.5376	12.9994	30.5127	26.1648	25.8019	38.5964	21.8175	38.6826	16.6597	34.9429	68.6682	18.487	16.6157	21.1207	69.5645	25.7346	31.9442	33.5634	11.2657	43.3241	9.24376	8.34933
17603631	NA	NA	NA	18.1356	19.9446	41.9665	28.717	5.02613	14.1338	25.121	21.1322	66.1351	25.6581	31.3866	11.9806	79.5176	136.344	35.5383	57.4607	51.8132	91.343	11.3261	12.6067	15.36	56.7044	43.693	8.54556	4.09808
17603633	NA	NA	NA	10.3846	27.7098	34.2087	3.73166	15.2729	17.3237	37.8798	20.0351	76.4025	38.9037	58.414	28.4148	37.4494	4.13258	35.3527	19.5631	2.28902	38.3359	23.014	13.3442	16.4359	28.7022	14.8385	3.91183	6.42195
17603635	NA	NA	NA	4.40844	7.63072	5.91373	2.57263	8.87801	3.93585	26.5378	11.3871	48.0867	19.4084	16.3317	14.1267	21.4024	4.23201	26.8114	4.20803	9.75911	4.90169	1.75001	4.00718	8.91299	5.14671	15.2028	13.3515	3.50299
17603637	NA	NA	NA	6.54256	56.9226	15.3606	3.89782	10.4145	6.60449	9.44091	24.3194	26.6699	27.9494	22.2263	11.4163	11.9434	13.6308	16.8623	4.1141	7.91764	7.81139	30.7392	22.8278	13.4166	7.75848	14.7132	6.89857	5.69978
17603639	NA	NA	NA	24.8245	18.8659	40.6074	6.36381	16.6311	21.5529	10.9412	6.53877	32.7534	22.4932	15.9402	18.4329	27.841	5.14124	27.8965	3.72641	9.65388	56.3023	14.4617	13.4322	16.9296	16.986	6.63858	6.85248	6.31623
17603641	NA	NA	NA	19.1897	14.3637	28.925	12.3433	13.8493	12.1931	42.3503	21.2541	18.1625	10.5186	13.9855	13.2997	20.1198	5.64936	26.9635	9.5202	20.9269	86.4573	15.1734	9.27699	11.4191	48.18	4.95959	19.8339	35.0706
17603643	NA	NA	NA	15.9375	11.5585	33.387	3.14711	46.9975	49.6946	49.7228	62.9074	43.8862	57.7268	54.4266	71.5753	65.4553	19.6666	47.5628	20.0917	21.6397	5.19982	52.7011	21.1957	42.5309	23.4185	29.5214	5.67453	31.0178
17603645	NA	NA	NA	17.6556	158.356	78.1327	16.9488	79.1631	32.8799	62.9636	103.177	76.8271	74.9913	39.4366	100.003	116.177	61.87	124.093	8.36152	109.846	41.7174	54.9029	11.866	40.1149	73.7641	100.761	26.3431	53.5208
17603647	NA	NA	NA	88.3815	82.5398	50.4447	139.439	25.4953	52.7755	24.3144	70.35	59.4801	52.8146	49.9921	23.8843	98.7157	143.712	25.676	23.9688	48.7254	19.2282	53.8136	56.9525	46.5938	20.9047	46.9787	23.8739	37.7511
17603649	NA	NA	NA	24.8862	3.22351	17.8543	3.93705	22.2024	4.45157	16.6021	37.0236	37.3496	68.2411	17.2531	6.59886	12.5521	5.02516	24.3446	14.915	24.8686	2.5081	16.19	15.0992	5.51629	4.73425	18.6092	12.9966	3.52288
17603651	NA	NA	NA	3.70085	51.0391	8.02686	15.9959	21.1942	27.4119	27.2021	31.7122	34.6034	43.0965	41.0044	35.0546	15.2936	5.95342	9.96242	5.68273	21.7409	19.6118	27.1502	13.6312	2.94711	26.7026	8.96405	2.42411	14.8375
17603653	NA	NA	NA	23.4567	28.4299	28.4299	6.35678	61.5257	63.572	43.2587	25.359	81.7385	75.0585	49.2985	43.0609	26.859	3.48538	39.2271	19.6085	52.7785	7.80978	24.3312	3.37204	23.5877	53.6038	5.74229	5.17223	19.7474
17603655	NA	NA	NA	34.5769	35.5589	37.4478	32.42	55.2213	50.5346	36.8574	49.2451	78.1133	57.0351	85.7231	79.8837	78.0543	43.1657	68.3241	80.7974	73.3006	80.4368	22.5911	37.781	47.0122	102.112	47.9382	52.9008	42.5267
17603657	NA	NA	NA	15.103	37.9717	38.9273	7.64185	40.3364	36.1402	25.3881	39.063	30.5108	92.5453	49.2124	17.9704	54.2869	19.8014	16.4876	8.68721	35.1499	7.86837	31.0438	16.4506	9.30882	42.8602	55.2965	28.8667	59.9851
17603659	NA	NA	NA	22.7824	30.7151	56.1941	20.8402	64.0357	99.7015	64.0589	87.58	83.3986	121.185	63.9522	85.4439	63.8478	84.1268	121.053	13.5104	77.8701	3.77132	117.099	68.3019	53.5563	55.5512	119.032	74.7314	111.932
17603663	NA	NA	NA	23.728	8.47826	9.90591	7.73875	5.02685	8.76594	8.58626	16.956	9.83197	9.86442	38.8301	4.51108	9.37807	5.6371	5.08636	81.3186	4.92025	5.8707	5.23685	22.8038	3.59443	8.28597	6.16495	8.31045	6.96132
17603665	NA	NA	NA	40.0573	25.7448	2.02828	12.5354	15.3626	11.7323	4.79094	14.2049	24.7355	7.5412	18.0743	7.25743	12.9804	10.0838	40.9793	37.198	20.6498	2.84775	7.06645	10.7113	11.1246	7.47969	10.4679	15.3379	22.5964
17603667	NA	NA	NA	10.9741	6.96317	6.47404	11.4452	4.57338	5.8449	5.36254	6.64817	5.65645	2.98312	5.43053	2.35678	10.6584	19.8394	3.93086	7.69437	6.92178	8.58601	2.19045	4.25184	4.74747	5.42401	7.67009	3.95938	7.35131
17603669	NA	NA	NA	11.6632	19.4736	10.4944	19.8732	3.64883	8.89853	7.07217	21.4971	19.8861	19.2191	10.4877	16.1301	19.3187	6.92994	12.1786	9.67598	8.69828	2.57469	4.07707	8.98029	9.18211	29.2109	33.1845	14.0402	5.63595
17603671	NA	NA	NA	3.09578	7.72654	3.32769	2.82839	2.87505	4.67433	9.82485	11.5337	8.10611	5.38721	6.95525	5.55411	5.29842	2.76914	12.0974	5.80758	9.28339	3.87318	2.83104	2.4346	2.01835	5.90513	13.1272	11.3762	2.71627
17603673	NA	NA	NA	18.484	13.0089	9.12084	41.375	17.0105	9.76407	8.1178	36.0195	13.2536	16.6704	11.5446	16.0959	12.644	5.60694	26.9024	17.3996	16.5725	3.70108	21.9571	15.2224	25.9957	5.74498	30.9362	14.0087	5.19636
17603675	NA	NA	NA	148.338	104.738	72.6985	72.2985	38.0196	37.6996	129.218	173.578	104.138	108.498	47.9385	50.9785	53.6585	90.0185	98.0585	228.258	26.8383	118.818	44.9386	36.4597	53.6585	64.0585	84.9785	117.538	102.178
17603677	NA	NA	NA	44.4733	23.0588	30.0223	25.1445	35.2495	47.9861	38.773	50.7937	43.1292	25.5576	76.9535	19.4694	19.2676	71.4917	54.5716	45.0026	16.5259	20.6542	24.7979	16.5159	28.6613	60.607	32.5535	51.4056	22.5142
17603679	NA	NA	NA	8.75929	5.42376	21.2386	5.43474	9.43165	6.66463	7.2494	7.86077	13.695	6.71594	12.6356	6.58371	3.01249	26.3144	4.41149	5.37402	8.80727	22.3559	3.52053	6.30319	8.54381	3.71984	8.03198	3.67016	10.4189
17603681	NA	NA	NA	5.81065	14.215	10.5679	11.1504	18.9764	7.76432	17.1833	28.4627	15.5465	24.7771	31.3007	21.0625	35.151	13.3385	38.911	24.3396	39.6217	3.70132	11.0125	23.2197	14.9275	4.6233	33.0518	34.6003	10.3566
17603683	NA	NA	NA	39.7449	49.3	49.6992	18.2747	12.955	50.5317	30.3936	59.4483	38.6865	65.5178	20.0073	52.4435	83.4228	50.7933	22.7221	60.3933	52.581	54.543	42.7445	35.4945	32.5209	33.0376	27.7106	35.7493	11.0629
17603685	NA	NA	NA	10.4739	11.4556	21.4708	38.2635	16.3224	25.0437	33.4365	62.9845	46.7417	59.7185	28.7962	16.9032	25.6316	2.22173	36.0892	14.1885	48.8185	24.4101	18.7349	13.6783	12.7209	10.9177	41.9216	10.6039	23.3777
17603687	NA	NA	NA	43.1142	40.7319	29.5167	30.2482	53.7746	28.2416	42.3452	50.2476	69.8476	57.4738	29.247	35.2877	26.5931	18.6979	62.0765	36.0546	31.3144	10.0297	19.2284	54.714	17.3882	20.1561	30.4413	53.6458	55.2646
17603689	NA	NA	NA	14.471	39.7641	9.88149	12.6479	46.9342	44.9545	46.1203	49.8589	44.6038	41.2124	31.0495	25.4869	43.8864	9.21683	31.4465	18.4035	22.486	6.92547	4.46803	27.7207	46.7957	39.6739	45.1065	21.8159	10.5904
17603691	NA	NA	NA	14.7447	11.3279	26.5028	5.01274	28.2558	18.419	19.6627	60.3509	45.4244	56.6065	42.6084	22.32	51.4299	36.6924	36.7509	11.105	65.243	4.33153	31.6359	6.16019	28.0872	25.4282	19.3616	27.6957	15.454
17603693	NA	NA	NA	3.69513	8.01459	16.0878	19.3294	4.45655	8.66763	11.3574	10.157	3.90052	2.90987	4.6061	6.68044	10.4968	39.5998	11.8621	27.1206	3.85876	60.5504	5.94628	10.5326	3.80232	25.9812	9.22462	5.93549	8.10846
17603695	NA	NA	NA	2.74591	1.68903	3.00361	1.70107	2.13685	13.6749	10.5298	2.219	7.07303	2.02718	1.79521	2.85938	3.71657	1.80637	2.02718	2.43882	5.99511	12.147	2.3934	2.02034	2.20074	1.89068	14.7554	2.98825	8.10327
17603697	NA	NA	NA	8.42943	20.5242	14.5161	11.8895	15.5048	50.5314	18.0209	11.8878	9.8698	42.7036	12.1913	8.96081	57.7175	18.9568	42.6765	10.8971	18.4052	12.4877	6.97741	30.2949	17.0875	25.8346	17.038	17.0281	22.7395
17603699	NA	NA	NA	29.7037	11.5429	26.5028	19.7977	17.7174	39.8071	32.4379	38.8736	27.4057	30.0749	13.825	13.5329	25.51	27.529	23.7982	24.3801	50.1094	11.9213	18.7471	55.0922	25.7976	14.6336	35.0541	7.11001	27.4643
17603701	NA	NA	NA	6.81288	22.8211	5.74444	17.8454	61.2836	6.28352	18.7784	18.7077	16.3254	10.0419	22.3546	31.9438	10.2061	51.6548	32.1438	11.4994	27.7826	29.0699	23.1772	18.4957	8.98345	16.0956	14.7056	75.0585	11.7259
17603703	NA	NA	NA	4.01981	28.1907	3.645	17.8068	7.82813	11.5507	9.44561	16.1029	15.4705	13.1618	10.0186	14.4719	6.2595	6.47747	15.3557	11.763	13.5462	26.4433	9.47581	30.5942	33.9637	19.3488	35.6309	12.7474	23.2928
17603705	NA	NA	NA	6.03847	8.9645	12.9289	4.54993	8.21281	7.68608	7.60136	3.59682	14.3162	4.51072	8.88204	7.22205	7.50387	15.7707	10.255	9.64715	3.53239	11.5613	8.01732	17.6698	3.58281	3.83017	11.3555	9.43864	8.92705
17603707	NA	NA	NA	36.3389	26.4578	75.8645	135.863	102.807	72.6097	83.5836	47.3102	50.6881	61.5251	69.8096	43.4324	46.9287	30.6961	49.6278	60.9837	27.1739	103.501	38.2527	95.5022	19.0724	53.5652	81.1229	66.8274	45.3216
17603709	NA	NA	NA	18.6069	20.3383	7.59729	13.8706	21.826	9.13351	21.921	8.32058	6.86116	11.4068	9.37898	4.39473	12.2493	22.2149	24.3721	13.6782	5.35257	27.5962	10.8317	12.193	12.8743	13.6597	13.7522	8.94577	18.3968
17603711	NA	NA	NA	14.2992	76.6108	37.2848	73.7842	28.7441	19.4881	33.1658	54.6038	65.8387	54.7616	35.3492	44.0275	60.1457	21.5277	60.9733	88.6861	18.2727	37.8911	35.4549	84.2326	59.5001	45.7027	70.4592	29.0781	33.791
17603713	NA	NA	NA	8.03721	39.4936	9.82284	6.35472	8.6564	19.4414	26.0446	54.8856	31.7965	14.8737	7.79827	18.7119	20.9589	2.86521	32.5995	33.1948	28.2287	25.1625	19.7897	21.0784	6.94075	8.88631	11.1976	3.46921	5.86095
17603715	NA	NA	NA	47.9385	48.1385	12.581	29.1099	12.9994	20.9584	38.1796	94.8585	65.0185	65.1785	37.4596	41.6587	69.3785	42.2987	31.0646	73.4185	47.9385	370.178	120.218	24.3712	77.1385	77.7785	63.6985	49.8185	19.7474
17603717	NA	NA	NA	13.2853	30.1752	24.3299	72.4145	13.5207	18.19	33.8683	17.887	21.2889	43.2137	24.9035	52.7775	12.3111	58.6512	14.9753	21.2695	16.1038	18.5563	25.2347	19.6411	50.6157	29.0604	34.042	26.1172	37.384
17603719	NA	NA	NA	3.10833	19.025	5.11389	7.51802	4.3092	6.71303	5.26335	2.44239	12.7785	12.0453	15.6463	11.9718	3.78681	3.95209	2.81561	2.8716	8.64344	2.88198	6.82531	18.9096	38.0474	2.66724	2.78685	9.00489	5.30158
17603721	NA	NA	NA	8.9917	25.5051	31.2646	4.52763	20.141	11.8621	6.55323	16.3111	12.2859	6.38394	9.40956	25.5779	20.8428	66.905	8.09969	8.28939	17.6877	27.3202	11.6249	4.93492	7.01534	25.8818	21.8302	5.07013	4.61369
17603723	NA	NA	NA	3.33748	10.5574	9.96013	10.779	32.2904	9.04497	15.9178	9.44568	11.2105	44.0446	26.313	19.2142	11.8009	7.50995	22.4391	11.705	21.6916	10.2273	6.8367	11.3675	40.6714	11.7549	18.0583	14.1749	24.5264
17603725	NA	NA	NA	82.3863	33.1607	26.7586	69.8045	57.0891	84.9769	64.6282	65.7684	58.3757	70.3795	70.1333	56.8691	45.4936	57.9966	66.3993	68.9137	57.6058	21.9053	27.2368	36.2953	49.2221	13.359	67.7687	79.6451	25.7441
17603727	NA	NA	NA	12.7121	77.5083	22.76	17.4515	25.6665	13.3706	40.8728	24.3289	26.0152	24.2357	44.9036	43.5502	29.2388	25.0022	34.1207	26.5572	24.3426	23.6322	23.8079	74.3033	40.6523	33.1367	34.519	20.4233	62.8221
17603729	NA	NA	NA	3.96043	2.15919	4.40863	1.98051	10.502	5.06394	11.1537	37.7827	19.8841	12.8549	9.70844	36.6763	10.8806	12.2597	9.81335	33.1973	22.8773	5.60544	3.27138	14.5612	32.5674	17.1027	11.6265	2.5696	3.96512
17603731	NA	NA	NA	4.55952	6.61194	2.71302	27.368	3.40078	5.07137	3.08641	2.59915	2.82176	11.0864	5.07036	3.83773	5.66834	7.90264	2.65017	6.57823	2.12047	8.60836	6.07658	4.72812	4.37447	3.47953	13.6569	3.24961	10.2175
[truncated: 34,849 more rows]

## Sheet: Cluster 2 down reg
SYMBOL	Coefficient of Variation	Maximum Data Value	Mean Data Value	Minimum Data Value	Standard Deviation
Abi2	0.381164	198.691	114.011	50.4898	43.4569
[truncated: 373 more rows]

## Sheet: Cluster 3 7h
SYMBOL	Coefficient of Variation	Maximum Data Value	Mean Data Value	Minimum Data Value	Standard Deviation
[truncated: 243 more rows]

[truncated: 3 more sheets: Cluster 4 2h, Cluster 5 24h, Cluster 8 2h, 7h, 24h]
